# Supplementary material for: Gradual polyploid genome evolution revealed by pan-genomic analysis of Brachypodium hybridum and its diploid progenitors
Source: Nat Commun. 2020 Jul 29;11:3670. doi: 10.1038/s41467-020-17302-5 (PMC7391716; doi:10.1038/s41467-020-17302-5)
Supplement: Supplementary file 5 — Supplementary Data 1 [file 41467_2020_17302_MOESM5_ESM.xlsx]

## Sheet: Sheet1
Supplementary data 1. Assembly statistics. Genome assemblies and annotations can be downloaded from Phytozome [https://phytozome.jgi.doe.gov/]. The direct link for the B. hybridum genome is [https://phytozome-next.jgi.doe.gov/info/Bhybridum_v1_1] and the direct link for the B. stacei genome is [https://phytozome-next.jgi.doe.gov/info/Bstacei_v1_1]. The other genome assemblies and annotations crea…
Species	Line	Percent Genome in Chromosomes	Percent RNA-Seq Mapped	BUSCO embryophyta Complete	Number of Primary Transcripts	Scaffold Total	Contig Total	contig N50/L50	contig N90/L90	Total Assembled Sequence (MB)	total assembly % of reference	percent GC	Assembly methods	full de novo annotation
B. stacei (reference genome)	ABR114	99.83	99	98.6	28898	112	2425	294/225.244 KB	1096/53.276 KB	231.5	1	0.4523	Illumina fragment and multiple mate pair libraries; and construction and use of an ultra-high density genetic map for order and orientation of scaffolds into pseudomolecules.	yes
B. hybridum (reference genome)	ABR113	100	99.6	99.4	70160	15	8327	1120/135.889 KB	3807/36.927 KB	503.1	1	0.4587	Illumina fragment and multiple mate pair libraries; Dovetail Chicago proximity library to create super-scaffolds from original assembly scaffolds, and construction and use of an ultra-high density genetic map for order and orientation of scaffolds into pseudomolecules.	yes
B. hybridum	Bd28	96.1	99.4	98.9	74621	272	765	89/1.633 MB	337/324.109 KB	508.1	1.00994	0.4584	PacBio assembly into contigs. Contigs were further organized into pseudomolecules based on ABR113	yes
B. hybridum	Bhyb118-5	94.8	NA	98.2	67466	14955	174795	20949/7.003 KB	78724/1.445 KB	502.7	0.999205	0.4587	Genome assembly from Illumina fragment libraries only. Scaffolds were further ordered and orientated into pseudomolecules based on ABR113	yes
B. hybridum	Bhyb118-8	96.3	NA	NA	NA	2140	13372	1545/98.874 KB	5320/25.415 KB	504.2	1.00219	0.4591	Genome assembly from Illumina fragment libraries only. Scaffolds were further ordered and orientated into pseudomolecules based on ABR113	no
B. hybridum	Bhyb123-6	96.1	NA	NA	NA	2351	14221	1555/95.942 KB	5504/23.744 KB	503.6	1.00099	0.4593	Genome assembly from Illumina fragment libraries only. Scaffolds were further ordered and orientated into pseudomolecules based on ABR113	no
B. hybridum	Bhyb127	91.8	NA	NA	NA	9175	23559	2040/72.786 KB	7874/13.843 KB	518	1.02962	0.459	Genome assembly from Illumina fragment libraries only. Scaffolds were further ordered and orientated into pseudomolecules based on ABR113	no
B. hybridum	Bhyb26	88.2	NA	99.4	75237	24478	43131	3672/41.333 KB	12910/10.149 KB	512.1	1.01789	0.4581	Genome assembly from Illumina fragment libraries only. Scaffolds were further ordered and orientated into pseudomolecules based on ABR113	yes
B. hybridum	Bhyb30	95.9	NA	99.2	67960	18524	40995	3144/47.546 KB	11495/10.476 KB	506.4	1.00656	0.4592	Genome assembly from Illumina fragment libraries only. Scaffolds were further ordered and orientated into pseudomolecules based on ABR113	yes
B. distachyon (reference genome)	Bd21	99.96	99	98.6	34310	10	34	5/21.989 MB	16/4.339 MB	270.7	1	0.464	Sanger, BAC, targeted gap closing, and polishing with Illumina	yes
B. distachyon	2B	na	na	na	na	17,143	28167	1545/51.799 KB	5685/11.455 KB	273.4	1.00997	0.4639	Genome assembly from Illumina fragment libraries only. Scaffolds were further ordered and orientated into pseudomolecules based on Bd21
B. distachyon	3A	na	na	na	na	11,927	15459	1224/65.143 KB	4293/16.122 KB	268.6	0.992242	0.4641	Genome assembly from Illumina fragment libraries only. Scaffolds were further ordered and orientated into pseudomolecules based on Bd21
B. distachyon	3G	na	na	na	na	10,847	14418	1096/73.257 KB	3857/18.131 KB	268.3	0.991134	0.4643	Genome assembly from Illumina fragment libraries only. Scaffolds were further ordered and orientated into pseudomolecules based on Bd21
B. distachyon	3i	na	na	na	na	18,656	36800	2021/38.832 KB	7959/7.081 KB	272.9	1.00813	0.4636	Genome assembly from Illumina fragment libraries only. Scaffolds were further ordered and orientated into pseudomolecules based on Bd21
B. distachyon	AB1_4	na	na	na	na	12,793	16555	1254/64.296 KB	4373/15.611 KB	269	0.99372	0.4646	Genome assembly from Illumina fragment libraries only. Scaffolds were further ordered and orientated into pseudomolecules based on Bd21
B. distachyon	AB3_3	na	na	na	na	22,095	51245	2734/29.008 KB	11707/4.228 KB	274.6	1.01441	0.4635	Genome assembly from Illumina fragment libraries only. Scaffolds were further ordered and orientated into pseudomolecules based on Bd21
B. distachyon	Adi-15	na	na	na	na	12,541	16159	1084/75.116 KB	3854/17.518 KB	269.9	0.997045	0.4645	Genome assembly from Illumina fragment libraries only. Scaffolds were further ordered and orientated into pseudomolecules based on Bd21
B. distachyon	Adi-9	na	na	na	na	11,932	15427	1215/66.786 KB	4274/16.023 KB	269.1	0.994089	0.4642	Genome assembly from Illumina fragment libraries only. Scaffolds were further ordered and orientated into pseudomolecules based on Bd21
B. distachyon	AL2D	na	na	na	na	11,824	15443	1211/66.002 KB	4238/16.337 KB	268	0.990026	0.4645	Genome assembly from Illumina fragment libraries only. Scaffolds were further ordered and orientated into pseudomolecules based on Bd21
B. distachyon	AL2E	na	na	na	na	13,350	16834	1281/63.327 KB	4543/15.155 KB	270.6	0.999631	0.4648	Genome assembly from Illumina fragment libraries only. Scaffolds were further ordered and orientated into pseudomolecules based on Bd21
B. distachyon	AL2F	na	na	na	na	13,690	17342	1376/57.9 KB	4910/14.084 KB	270.6	0.999631	0.4647	Genome assembly from Illumina fragment libraries only. Scaffolds were further ordered and orientated into pseudomolecules based on Bd21
B. distachyon	BdTR10D	na	na	na	na	11,173	14860	1207/66.267 KB	4302/16.223 KB	268.4	0.991504	0.4641	Genome assembly from Illumina fragment libraries only. Scaffolds were further ordered and orientated into pseudomolecules based on Bd21
B. distachyon	BdTR12B	na	na	na	na	12,260	16099	1276/62.603 KB	4557/15.12 KB	269.5	0.995567	0.4642	Genome assembly from Illumina fragment libraries only. Scaffolds were further ordered and orientated into pseudomolecules based on Bd21
B. distachyon	BdTR13B	na	na	na	na	10,762	14444	1182/68.601 KB	4078/17.414 KB	268.4	0.991504	0.4641	Genome assembly from Illumina fragment libraries only. Scaffolds were further ordered and orientated into pseudomolecules based on Bd21
B. distachyon	BdTR13N	na	na	na	na	12,612	16195	1334/62.201 KB	4572/15.067 KB	268.2	0.990765	0.4641	Genome assembly from Illumina fragment libraries only. Scaffolds were further ordered and orientated into pseudomolecules based on Bd21
B. distachyon	BdTR3M	na	na	na	na	11,240	14804	1092/73.331 KB	3834/17.805 KB	268.3	0.991134	0.4641	Genome assembly from Illumina fragment libraries only. Scaffolds were further ordered and orientated into pseudomolecules based on Bd21
B. distachyon	BdTR9M	na	na	na	na	12,190	16169	1218/67.158 KB	4231/16.425 KB	268.9	0.993351	0.4643	Genome assembly from Illumina fragment libraries only. Scaffolds were further ordered and orientated into pseudomolecules based on Bd21
B. distachyon	BNT3	na	na	na	na	19,748	32053	1643/48.767 KB	6235/9.799 KB	274.7	1.01478	0.4641	Genome assembly from Illumina fragment libraries only. Scaffolds were further ordered and orientated into pseudomolecules based on Bd21
B. distachyon	BNT4	na	na	na	na	21,682	40466	1954/40.193 KB	7898/6.854 KB	273.7	1.01108	0.4638	Genome assembly from Illumina fragment libraries only. Scaffolds were further ordered and orientated into pseudomolecules based on Bd21
B. distachyon	BNT8	na	na	na	na	20,278	31553	1478/55.421 KB	5597/10.74 KB	276	1.01958	0.4643	Genome assembly from Illumina fragment libraries only. Scaffolds were further ordered and orientated into pseudomolecules based on Bd21
B. distachyon	CSR6	na	na	na	35913	12,074	15105	1072/73.791 KB	3906/16.788 KB	269.4	0.995198	0.4643	Genome assembly from Illumina fragment libraries only. Scaffolds were further ordered and orientated into pseudomolecules based on Bd21
B. distachyon	CU1_6	na	na	na	na	12,023	15605	1261/63.658 KB	4363/16.027 KB	268.1	0.990395	0.4642	Genome assembly from Illumina fragment libraries only. Scaffolds were further ordered and orientated into pseudomolecules based on Bd21
B. distachyon	CU5_5	na	na	na	na	18,541	33357	1680/47.036 KB	6494/8.884 KB	273	1.0085	0.4638	Genome assembly from Illumina fragment libraries only. Scaffolds were further ordered and orientated into pseudomolecules based on Bd21
B. distachyon	G30i2	na	na	na	na	13,219	16693	1296/60.68 KB	4635/14.788 KB	267.8	0.989287	0.4643	Genome assembly from Illumina fragment libraries only. Scaffolds were further ordered and orientated into pseudomolecules based on Bd21
B. distachyon	G31i4	na	na	na	na	11,978	15525	1307/61.372 KB	4592/15.1 KB	267.7	0.988918	0.4641	Genome assembly from Illumina fragment libraries only. Scaffolds were further ordered and orientated into pseudomolecules based on Bd21
B. distachyon	G32i2	na	na	na	na	18,196	37821	2292/35.225 KB	8718/6.672 KB	273.4	1.00997	0.4638	Genome assembly from Illumina fragment libraries only. Scaffolds were further ordered and orientated into pseudomolecules based on Bd21
B. distachyon	G33i4	na	na	na	na	25,555	58490	3037/26.096 KB	13373/3.489 KB	276.3	1.02069	0.4637	Genome assembly from Illumina fragment libraries only. Scaffolds were further ordered and orientated into pseudomolecules based on Bd21
B. distachyon	G33i6	na	na	na	na	20,780	36393	1952/42.115 KB	1952/42.115 KB	277.5	1.02512	0.4643	Genome assembly from Illumina fragment libraries only. Scaffolds were further ordered and orientated into pseudomolecules based on Bd21
B. distachyon	G34i2	na	na	na	na	11,536	15014	1062/75.376 KB	3801/17.785 KB	268.5	0.991873	0.4642	Genome assembly from Illumina fragment libraries only. Scaffolds were further ordered and orientated into pseudomolecules based on Bd21
B. distachyon	G34i6	na	na	na	na	11,782	15248	1210/66.609 KB	4255/16.219 KB	267.9	0.989656	0.4641	Genome assembly from Illumina fragment libraries only. Scaffolds were further ordered and orientated into pseudomolecules based on Bd21
B. distachyon	Gaz-1	na	na	na	na	12,787	16452	1342/59.963 KB	4761/14.329 KB	268.3	0.991134	0.4639	Genome assembly from Illumina fragment libraries only. Scaffolds were further ordered and orientated into pseudomolecules based on Bd21
B. distachyon	Gaz-2	na	na	na	na	10,375	13923	1064/75.4 KB	3755/18.157 KB	269.7	0.996306	0.4643	Genome assembly from Illumina fragment libraries only. Scaffolds were further ordered and orientated into pseudomolecules based on Bd21
B. distachyon	Gaz-7	na	na	na	na	20,499	40831	2312/35.043 KB	8772/6.682 KB	276	1.01958	0.4627	Genome assembly from Illumina fragment libraries only. Scaffolds were further ordered and orientated into pseudomolecules based on Bd21
B. distachyon	GR3_6	na	na	na	na	19,377	30076	1531/51.393 KB	5776/10.897 KB	273.4	1.00997	0.464	Genome assembly from Illumina fragment libraries only. Scaffolds were further ordered and orientated into pseudomolecules based on Bd21
B. distachyon	GR6_4	na	na	na	na	15,671	18996	1490/53.587 KB	5442/11.893 KB	269.4	0.995198	0.4646	Genome assembly from Illumina fragment libraries only. Scaffolds were further ordered and orientated into pseudomolecules based on Bd21
B. distachyon	GU5_1	na	na	na	na	17,388	30879	1621/48.665 KB	6189/9.632 KB	273.8	1.01145	0.464	Genome assembly from Illumina fragment libraries only. Scaffolds were further ordered and orientated into pseudomolecules based on Bd21
B. distachyon	HU3_4	na	na	na	na	11,293	14776	1091/74.121 KB	3837/18.275 KB	270.2	0.998153	0.4646	Genome assembly from Illumina fragment libraries only. Scaffolds were further ordered and orientated into pseudomolecules based on Bd21
B. distachyon	J4_3	na	na	na	na	12,504	15914	1249/63.269 KB	4430/15.701 KB	269	0.99372	0.4643	Genome assembly from Illumina fragment libraries only. Scaffolds were further ordered and orientated into pseudomolecules based on Bd21
B. distachyon	J6_2	na	na	na	na	14,405	18002	1401/55.87 KB	5084/13.125 KB	268.7	0.992612	0.464	Genome assembly from Illumina fragment libraries only. Scaffolds were further ordered and orientated into pseudomolecules based on Bd21
B. distachyon	Kah-6	na	na	na	na	12,323	15991	1307/62.221 KB	4551/15.025 KB	268.4	0.991504	0.4641	Genome assembly from Illumina fragment libraries only. Scaffolds were further ordered and orientated into pseudomolecules based on Bd21
B. distachyon	Koz-2	na	na	na	na	43,697	64141	1998/39.703 KB	8585/5.439 KB	281.3	1.03916	0.4581	Genome assembly from Illumina fragment libraries only. Scaffolds were further ordered and orientated into pseudomolecules based on Bd21
B. distachyon	Koz-5	na	na	na	na	12,080	15546	1137/71.471 KB	3986/17.081 KB	268.5	0.991873	0.4642	Genome assembly from Illumina fragment libraries only. Scaffolds were further ordered and orientated into pseudomolecules based on Bd21
B. distachyon	LPA3	na	na	na	36048	18,182	30330	1692/48.121 KB	6259/9.792 KB	275.1	1.01625	0.464	Genome assembly from Illumina fragment libraries only. Scaffolds were further ordered and orientated into pseudomolecules based on Bd21
B. distachyon	Nvk1	na	na	na	na	20,597	32833	1544/52.067 KB	6047/9.54 KB	276.5	1.02143	0.4644	Genome assembly from Illumina fragment libraries only. Scaffolds were further ordered and orientated into pseudomolecules based on Bd21
B. distachyon	S11B	na	na	na	na	12,267	15846	1228/64.595 KB	4392/15.635 KB	270.1	0.997784	0.4646	Genome assembly from Illumina fragment libraries only. Scaffolds were further ordered and orientated into pseudomolecules based on Bd21
B. distachyon	S11D	na	na	na	na	20,814	44930	2269/34.125 KB	9683/5.306 KB	275.3	1.01699	0.4641	Genome assembly from Illumina fragment libraries only. Scaffolds were further ordered and orientated into pseudomolecules based on Bd21
B. distachyon	S16D	na	na	na	na	21,480	48252	2759/28.623 KB	11188/4.754 KB	274.6	1.01441	0.4638	Genome assembly from Illumina fragment libraries only. Scaffolds were further ordered and orientated into pseudomolecules based on Bd21
B. distachyon	S17D	na	na	na	na	13,875	17547	1409/56.629 KB	5017/13.503 KB	270.2	0.998153	0.4645	Genome assembly from Illumina fragment libraries only. Scaffolds were further ordered and orientated into pseudomolecules based on Bd21
B. distachyon	S19A	na	na	na	na	19,439	40161	2304/34.962 KB	8866/6.367 KB	273.6	1.01071	0.4639	Genome assembly from Illumina fragment libraries only. Scaffolds were further ordered and orientated into pseudomolecules based on Bd21
B. distachyon	S22C	na	na	na	na	10,362	14102	983/82.007 KB	3512/19.572 KB	269.9	0.997045	0.4646	Genome assembly from Illumina fragment libraries only. Scaffolds were further ordered and orientated into pseudomolecules based on Bd21
B. distachyon	S6B	na	na	na	na	11,448	14950	1171/68.263 KB	4109/17.187 KB	270	0.997414	0.4645	Genome assembly from Illumina fragment libraries only. Scaffolds were further ordered and orientated into pseudomolecules based on Bd21
B. distachyon	S6D	na	na	na	na	13,337	16746	1243/65.291 KB	4408/15.321 KB	269.6	0.995936	0.4647	Genome assembly from Illumina fragment libraries only. Scaffolds were further ordered and orientated into pseudomolecules based on Bd21
B. distachyon	S6E	na	na	na	na	21,885	36288	1686/47.566 KB	6567/8.623 KB	276.7	1.02216	0.4628	Genome assembly from Illumina fragment libraries only. Scaffolds were further ordered and orientated into pseudomolecules based on Bd21
B. distachyon	Sg2_1	na	na	na	na	12,677	16350	1334/60.781 KB	4639/15.091 KB	268.8	0.992981	0.4642	Genome assembly from Illumina fragment libraries only. Scaffolds were further ordered and orientated into pseudomolecules based on Bd21
B. distachyon	SLZ2	na	na	na	na	11,977	15553	1254/64.063 KB	4470/15.551 KB	269.4	0.995198	0.4645	Genome assembly from Illumina fragment libraries only. Scaffolds were further ordered and orientated into pseudomolecules based on Bd21
B. distachyon	Tek-9	na	na	na	na	21,668	38230	1982/39.583 KB	7873/7.215 KB	273.2	1.00924	0.4638	Genome assembly from Illumina fragment libraries only. Scaffolds were further ordered and orientated into pseudomolecules based on Bd21
B. distachyon	Z3_6	na	na	na	na	16,841	32709	1807/43.845 KB	7030/8.257 KB	273.3	1.0096	0.4639	Genome assembly from Illumina fragment libraries only. Scaffolds were further ordered and orientated into pseudomolecules based on Bd21
