# Supplementary material for: Gradual polyploid genome evolution revealed by pan-genomic analysis of Brachypodium hybridum and its diploid progenitors
Source: Nat Commun. 2020 Jul 29;11:3670. doi: 10.1038/s41467-020-17302-5 (PMC7391716; doi:10.1038/s41467-020-17302-5)
Supplement: Supplementary file 6 — Supplementary Data 2 [file 41467_2020_17302_MOESM6_ESM.xlsx]

## Sheet: lg1
Supplementary data 2. Brachypodium stacei F2 genotypes. Genotypes of 174 F2 individuals from a amapping cross between B. stacei lines ABR114 and TE4.3. Yellow and blue denote homozygosity at one of the parental lines and green indicates heterozygosity. The 10 sheets correspond to the 10 genetic linkage groups and the 10 chromosomes.
			F2 line number
Sequence scaffold	scaffold coordinate start of marker bin	scaffold coordinate end of marker bin	1	2	3	4	5	6	7	8	9	10	11	12	13	14	15	16	17	18	19	20	21	22	23	24	25	26	27	28	29	30	31	32	33	34	35	36	37	38	39	40	41	42	43	44	45	46	47
scaffold_0	0	4000	TOST	HET	HET	HET	SXPU	HET	HET	SXPU	HET	HET	SXPU	TOST	TOST	HET	TOST	HET	SXPU	TOST	HET	HET	HET	SXPU	TOST	TOST	SXPU	HET	TOST	TOST	SXPU	HET	HET	SXPU	HET	HET	SXPU	HET	HET	HET	TOST	HET	SXPU	SXPU	TOST	HET	TOST	TOST	TOST
scaffold_0	4000	8000	TOST	HET	HET	HET	SXPU	HET	HET	SXPU	HET	HET	SXPU	TOST	TOST	HET	TOST	HET	SXPU	TOST	HET	HET	HET	SXPU	TOST	TOST	SXPU	HET	TOST	TOST	HET	HET	HET	SXPU	HET	HET	SXPU	HET	HET	HET	TOST	SXPU	SXPU	SXPU	TOST	HET	TOST	TOST	TOST
scaffold_0	8000	12000	TOST	HET	HET	HET	SXPU	HET	HET	SXPU	HET	HET	SXPU	TOST	TOST	HET	TOST	HET	SXPU	TOST	HET	HET	HET	SXPU	TOST	TOST	SXPU	HET	TOST	TOST	HET	HET	HET	SXPU	HET	HET	SXPU	HET	HET	TOST	TOST	HET	SXPU	SXPU	TOST	HET	TOST	TOST	TOST
scaffold_0	12000	16000	TOST	HET	HET	HET	SXPU	HET	HET	SXPU	HET	HET	SXPU	TOST	TOST	HET	TOST	HET	SXPU	TOST	HET	HET	HET	SXPU	TOST	TOST	SXPU	HET	TOST	TOST	HET	HET	HET	SXPU	HET	HET	SXPU	HET	HET	HET	TOST	SXPU	SXPU	SXPU	TOST	HET	TOST	TOST	TOST
scaffold_0	16000	20000	TOST	HET	HET	HET	SXPU	HET	HET	SXPU	HET	HET	SXPU	TOST	TOST	HET	TOST	HET	SXPU	TOST	HET	HET	HET	SXPU	TOST	TOST	SXPU	TOST	TOST	TOST	HET	HET	HET	SXPU	HET	HET	SXPU	HET	HET	HET	TOST	SXPU	SXPU	SXPU	TOST	HET	TOST	TOST	TOST
scaffold_0	20000	24000	TOST	HET	HET	HET	SXPU	HET	HET	SXPU	HET	HET	SXPU	TOST	TOST	HET	TOST	HET	SXPU	TOST	HET	HET	HET	SXPU	TOST	TOST	SXPU	HET	TOST	TOST	HET	HET	HET	SXPU	HET	HET	SXPU	HET	HET	HET	TOST	HET	SXPU	SXPU	TOST	HET	TOST	TOST	TOST
scaffold_0	24000	28000	TOST	HET	HET	HET	SXPU	HET	HET	SXPU	HET	HET	SXPU	TOST	TOST	HET	TOST	HET	SXPU	TOST	HET	HET	HET	SXPU	TOST	TOST	SXPU	HET	TOST	TOST	HET	HET	HET	SXPU	HET	HET	SXPU	HET	HET	HET	TOST	HET	SXPU	SXPU	TOST	HET	TOST	TOST	TOST
scaffold_0	28000	32000	TOST	HET	HET	HET	SXPU	HET	HET	SXPU	HET	HET	SXPU	TOST	TOST	HET	TOST	HET	SXPU	TOST	HET	HET	HET	SXPU	TOST	TOST	SXPU	HET	TOST	TOST	HET	HET	HET	SXPU	HET	HET	SXPU	HET	HET	HET	TOST	HET	SXPU	SXPU	TOST	HET	TOST	TOST	TOST
scaffold_0	32000	36000	TOST	HET	HET	HET	SXPU	HET	HET	SXPU	HET	HET	SXPU	TOST	TOST	HET	HET	HET	SXPU	TOST	HET	HET	HET	SXPU	TOST	TOST	SXPU	HET	TOST	TOST	HET	HET	TOST	SXPU	HET	HET	SXPU	HET	HET	HET	TOST	SXPU	SXPU	SXPU	TOST	HET	TOST	TOST	TOST
scaffold_0	36000	40000	TOST	HET	HET	HET	SXPU	HET	HET	SXPU	HET	HET	SXPU	TOST	TOST	HET	HET	HET	SXPU	TOST	HET	HET	HET	SXPU	TOST	TOST	SXPU	HET	TOST	TOST	TOST	HET	HET	SXPU	HET	HET	SXPU	HET	HET	HET	TOST	SXPU	SXPU	SXPU	TOST	HET	TOST	TOST	TOST
scaffold_0	40000	44000	TOST	HET	HET	HET	SXPU	HET	HET	SXPU	HET	HET	SXPU	TOST	TOST	HET	HET	HET	SXPU	TOST	HET	HET	HET	SXPU	TOST	TOST	SXPU	HET	TOST	TOST	HET	HET	UNK	SXPU	HET	HET	SXPU	HET	HET	HET	TOST	SXPU	SXPU	SXPU	TOST	HET	TOST	TOST	TOST
scaffold_0	44000	48000	TOST	HET	HET	HET	SXPU	HET	HET	SXPU	HET	HET	SXPU	TOST	TOST	HET	HET	HET	SXPU	TOST	HET	HET	HET	SXPU	TOST	TOST	SXPU	HET	TOST	TOST	HET	HET	HET	SXPU	HET	HET	SXPU	HET	HET	SXPU	TOST	SXPU	SXPU	SXPU	TOST	HET	TOST	TOST	TOST
scaffold_0	48000	52000	TOST	HET	HET	HET	SXPU	HET	HET	SXPU	HET	HET	SXPU	TOST	TOST	HET	HET	HET	SXPU	TOST	HET	HET	HET	SXPU	TOST	TOST	SXPU	HET	TOST	TOST	HET	HET	HET	SXPU	SXPU	HET	SXPU	HET	HET	HET	TOST	SXPU	SXPU	SXPU	TOST	HET	TOST	TOST	TOST
scaffold_0	52000	56000	TOST	HET	HET	HET	SXPU	HET	HET	SXPU	HET	HET	SXPU	TOST	TOST	HET	HET	HET	SXPU	HET	HET	HET	HET	SXPU	TOST	TOST	SXPU	HET	TOST	TOST	HET	HET	SXPU	SXPU	TOST	HET	SXPU	HET	HET	SXPU	TOST	HET	SXPU	SXPU	TOST	HET	TOST	TOST	TOST
scaffold_0	56000	60000	TOST	HET	HET	HET	SXPU	HET	HET	SXPU	HET	HET	SXPU	TOST	TOST	TOST	HET	HET	SXPU	TOST	HET	HET	HET	SXPU	TOST	TOST	SXPU	HET	TOST	TOST	HET	HET	HET	SXPU	HET	HET	SXPU	HET	HET	HET	TOST	HET	SXPU	SXPU	TOST	HET	TOST	TOST	TOST
scaffold_0	60000	64000	TOST	HET	HET	UNK	SXPU	HET	HET	SXPU	HET	HET	SXPU	TOST	TOST	HET	HET	HET	SXPU	TOST	HET	HET	HET	SXPU	TOST	TOST	SXPU	HET	TOST	TOST	HET	UNK	HET	SXPU	HET	HET	SXPU	HET	HET	HET	TOST	UNK	SXPU	SXPU	TOST	HET	TOST	TOST	TOST
scaffold_0	64000	68000	TOST	HET	HET	HET	SXPU	HET	HET	SXPU	HET	HET	SXPU	TOST	TOST	HET	HET	HET	SXPU	TOST	HET	HET	HET	SXPU	TOST	TOST	SXPU	HET	TOST	TOST	HET	HET	HET	SXPU	HET	HET	SXPU	HET	HET	HET	TOST	HET	SXPU	SXPU	TOST	HET	TOST	TOST	TOST
scaffold_0	68000	72000	TOST	HET	HET	HET	SXPU	HET	HET	SXPU	HET	HET	SXPU	TOST	TOST	HET	HET	HET	SXPU	TOST	HET	HET	HET	SXPU	TOST	TOST	SXPU	HET	TOST	TOST	HET	HET	HET	SXPU	HET	HET	SXPU	HET	HET	HET	TOST	HET	SXPU	SXPU	TOST	HET	TOST	TOST	TOST
scaffold_0	72000	76000	TOST	HET	HET	HET	SXPU	HET	HET	SXPU	HET	HET	SXPU	TOST	TOST	HET	HET	HET	SXPU	HET	HET	HET	HET	SXPU	TOST	TOST	SXPU	HET	TOST	TOST	HET	HET	HET	SXPU	HET	HET	SXPU	HET	HET	HET	TOST	HET	SXPU	SXPU	TOST	HET	TOST	TOST	TOST
scaffold_0	76000	80000	TOST	HET	HET	HET	SXPU	HET	HET	SXPU	HET	HET	SXPU	TOST	TOST	HET	HET	HET	SXPU	TOST	HET	HET	HET	SXPU	TOST	TOST	SXPU	HET	TOST	TOST	HET	HET	HET	SXPU	HET	HET	SXPU	HET	HET	HET	TOST	SXPU	SXPU	SXPU	TOST	HET	TOST	TOST	TOST
scaffold_0	80000	84000	TOST	HET	HET	HET	SXPU	HET	HET	SXPU	HET	HET	SXPU	TOST	TOST	HET	HET	HET	SXPU	TOST	HET	HET	HET	SXPU	TOST	TOST	SXPU	HET	TOST	TOST	HET	HET	HET	SXPU	HET	HET	SXPU	HET	HET	HET	TOST	HET	SXPU	SXPU	TOST	HET	TOST	TOST	TOST
scaffold_0	84000	88000	TOST	HET	HET	HET	SXPU	HET	HET	SXPU	HET	HET	SXPU	TOST	TOST	HET	HET	HET	SXPU	TOST	HET	HET	HET	SXPU	TOST	TOST	SXPU	HET	TOST	TOST	HET	HET	HET	SXPU	HET	HET	SXPU	HET	HET	TOST	TOST	HET	SXPU	SXPU	TOST	HET	TOST	TOST	TOST
scaffold_0	88000	92000	TOST	HET	HET	HET	SXPU	HET	HET	SXPU	HET	HET	SXPU	TOST	TOST	HET	HET	HET	SXPU	TOST	HET	HET	HET	SXPU	TOST	TOST	SXPU	HET	TOST	TOST	HET	HET	HET	SXPU	HET	HET	SXPU	HET	HET	HET	TOST	HET	SXPU	SXPU	TOST	HET	TOST	TOST	TOST
scaffold_0	92000	96000	TOST	HET	HET	HET	SXPU	HET	HET	SXPU	HET	HET	SXPU	TOST	TOST	HET	HET	HET	SXPU	TOST	HET	HET	HET	SXPU	TOST	TOST	SXPU	HET	TOST	TOST	HET	HET	HET	SXPU	HET	HET	SXPU	HET	HET	HET	TOST	HET	SXPU	SXPU	TOST	HET	TOST	TOST	TOST
scaffold_0	96000	100000	TOST	HET	HET	HET	SXPU	HET	HET	SXPU	HET	HET	SXPU	TOST	TOST	HET	HET	HET	SXPU	TOST	HET	HET	HET	SXPU	TOST	TOST	SXPU	HET	TOST	TOST	HET	HET	HET	SXPU	HET	HET	SXPU	HET	HET	SXPU	TOST	SXPU	SXPU	SXPU	TOST	HET	TOST	TOST	TOST
scaffold_0	100000	104000	TOST	HET	HET	HET	SXPU	HET	HET	SXPU	HET	HET	SXPU	TOST	TOST	HET	HET	HET	SXPU	TOST	HET	HET	HET	SXPU	TOST	TOST	SXPU	HET	TOST	TOST	HET	HET	HET	SXPU	HET	HET	SXPU	HET	HET	HET	TOST	HET	SXPU	SXPU	TOST	HET	TOST	TOST	TOST
scaffold_0	104000	108000	TOST	HET	HET	HET	SXPU	HET	HET	SXPU	HET	HET	SXPU	TOST	TOST	HET	HET	HET	SXPU	TOST	HET	HET	HET	SXPU	TOST	TOST	SXPU	HET	TOST	TOST	HET	HET	HET	SXPU	HET	HET	SXPU	HET	HET	HET	TOST	HET	SXPU	SXPU	TOST	HET	TOST	TOST	TOST
scaffold_0	108000	112000	TOST	HET	HET	HET	SXPU	HET	HET	SXPU	HET	HET	SXPU	TOST	TOST	HET	HET	HET	SXPU	TOST	SXPU	HET	HET	SXPU	TOST	TOST	SXPU	HET	TOST	TOST	HET	HET	HET	SXPU	HET	HET	SXPU	HET	HET	HET	TOST	HET	SXPU	SXPU	TOST	HET	TOST	TOST	TOST
scaffold_0	112000	116000	TOST	HET	HET	HET	SXPU	HET	HET	SXPU	HET	HET	SXPU	TOST	TOST	HET	HET	HET	SXPU	TOST	HET	HET	HET	SXPU	TOST	TOST	SXPU	HET	TOST	TOST	HET	HET	UNK	SXPU	HET	HET	SXPU	HET	HET	HET	TOST	SXPU	SXPU	SXPU	TOST	HET	TOST	TOST	TOST
scaffold_0	116000	120000	TOST	HET	HET	HET	SXPU	HET	HET	SXPU	HET	HET	SXPU	TOST	TOST	HET	HET	HET	SXPU	TOST	HET	HET	HET	SXPU	TOST	TOST	SXPU	HET	TOST	TOST	HET	HET	HET	SXPU	HET	HET	SXPU	HET	HET	HET	TOST	HET	SXPU	SXPU	TOST	HET	TOST	TOST	TOST
scaffold_0	120000	124000	TOST	HET	HET	HET	SXPU	HET	HET	SXPU	HET	HET	SXPU	TOST	TOST	HET	HET	HET	SXPU	TOST	HET	HET	HET	SXPU	TOST	TOST	SXPU	HET	TOST	TOST	HET	HET	HET	SXPU	HET	HET	SXPU	HET	HET	HET	TOST	HET	SXPU	SXPU	TOST	HET	TOST	TOST	TOST
scaffold_0	124000	128000	TOST	HET	HET	HET	SXPU	HET	HET	SXPU	TOST	HET	SXPU	TOST	TOST	HET	HET	HET	SXPU	TOST	HET	HET	HET	SXPU	TOST	TOST	SXPU	HET	TOST	TOST	HET	HET	HET	SXPU	HET	HET	SXPU	HET	HET	HET	TOST	UNK	SXPU	SXPU	TOST	HET	TOST	TOST	TOST
scaffold_0	128000	132000	TOST	HET	HET	HET	SXPU	TOST	HET	SXPU	HET	HET	SXPU	TOST	TOST	HET	TOST	HET	SXPU	HET	HET	HET	HET	SXPU	TOST	TOST	SXPU	HET	TOST	TOST	UNK	HET	HET	SXPU	HET	HET	SXPU	HET	HET	UNK	TOST	SXPU	SXPU	SXPU	TOST	HET	TOST	TOST	TOST
scaffold_0	132000	136000	TOST	HET	HET	HET	SXPU	HET	HET	SXPU	HET	HET	SXPU	TOST	TOST	HET	HET	HET	SXPU	TOST	HET	HET	HET	SXPU	TOST	TOST	SXPU	HET	TOST	TOST	HET	HET	HET	SXPU	HET	HET	SXPU	HET	HET	HET	TOST	SXPU	SXPU	SXPU	TOST	HET	TOST	TOST	TOST
scaffold_0	136000	140000	TOST	HET	HET	HET	SXPU	HET	HET	SXPU	HET	HET	SXPU	TOST	TOST	HET	HET	HET	SXPU	TOST	HET	HET	HET	SXPU	TOST	TOST	SXPU	HET	TOST	TOST	HET	HET	HET	SXPU	HET	HET	SXPU	HET	HET	HET	TOST	HET	SXPU	SXPU	TOST	HET	TOST	TOST	TOST
scaffold_0	140000	144000	TOST	HET	HET	HET	SXPU	HET	HET	SXPU	HET	HET	SXPU	TOST	TOST	HET	HET	HET	SXPU	TOST	HET	HET	HET	SXPU	TOST	TOST	SXPU	HET	TOST	TOST	HET	HET	HET	SXPU	HET	HET	SXPU	HET	HET	HET	TOST	HET	SXPU	SXPU	TOST	HET	TOST	TOST	TOST
scaffold_0	144000	148000	TOST	HET	HET	HET	SXPU	HET	HET	SXPU	HET	HET	SXPU	TOST	TOST	HET	HET	HET	SXPU	TOST	HET	HET	HET	SXPU	TOST	TOST	SXPU	HET	TOST	TOST	HET	HET	HET	SXPU	HET	HET	SXPU	HET	HET	HET	TOST	SXPU	SXPU	SXPU	TOST	HET	TOST	TOST	TOST
scaffold_0	148000	152000	TOST	HET	HET	HET	SXPU	HET	HET	SXPU	HET	HET	SXPU	TOST	TOST	HET	HET	HET	SXPU	TOST	HET	HET	HET	SXPU	TOST	TOST	SXPU	HET	TOST	TOST	HET	HET	HET	SXPU	HET	HET	SXPU	HET	HET	HET	TOST	HET	SXPU	SXPU	TOST	HET	TOST	TOST	TOST
scaffold_0	152000	156000	TOST	HET	HET	HET	SXPU	HET	HET	SXPU	HET	HET	SXPU	TOST	TOST	HET	HET	HET	SXPU	TOST	HET	HET	HET	SXPU	TOST	TOST	SXPU	HET	TOST	TOST	HET	HET	HET	SXPU	HET	HET	SXPU	HET	HET	HET	TOST	HET	SXPU	SXPU	TOST	HET	TOST	TOST	TOST
scaffold_0	156000	160000	TOST	HET	HET	HET	SXPU	HET	HET	SXPU	HET	HET	SXPU	TOST	TOST	HET	HET	HET	SXPU	TOST	HET	HET	HET	SXPU	TOST	TOST	SXPU	HET	TOST	TOST	HET	HET	HET	SXPU	HET	HET	SXPU	HET	HET	HET	TOST	HET	SXPU	SXPU	TOST	HET	TOST	TOST	TOST
scaffold_0	160000	164000	TOST	HET	HET	HET	SXPU	HET	HET	SXPU	HET	HET	SXPU	TOST	TOST	HET	HET	HET	SXPU	TOST	HET	HET	HET	SXPU	TOST	TOST	SXPU	HET	TOST	TOST	HET	HET	HET	SXPU	HET	HET	SXPU	HET	HET	HET	TOST	HET	SXPU	SXPU	TOST	HET	TOST	TOST	TOST
scaffold_0	164000	168000	TOST	HET	HET	HET	SXPU	HET	HET	SXPU	HET	HET	SXPU	TOST	TOST	HET	HET	HET	SXPU	TOST	HET	HET	HET	SXPU	TOST	TOST	SXPU	HET	TOST	TOST	HET	HET	HET	SXPU	HET	HET	SXPU	HET	HET	HET	TOST	HET	SXPU	SXPU	TOST	HET	TOST	TOST	TOST
scaffold_0	168000	172000	TOST	HET	HET	HET	SXPU	HET	HET	SXPU	HET	HET	SXPU	TOST	TOST	HET	HET	HET	SXPU	TOST	HET	HET	HET	SXPU	TOST	TOST	SXPU	HET	TOST	TOST	HET	HET	HET	SXPU	HET	HET	SXPU	HET	HET	HET	TOST	HET	SXPU	SXPU	TOST	HET	TOST	TOST	TOST
scaffold_0	172000	176000	TOST	HET	HET	HET	SXPU	HET	HET	SXPU	HET	HET	SXPU	TOST	TOST	HET	HET	HET	SXPU	TOST	HET	HET	TOST	SXPU	TOST	TOST	SXPU	HET	TOST	TOST	TOST	TOST	HET	SXPU	HET	HET	SXPU	HET	HET	HET	TOST	HET	SXPU	SXPU	TOST	HET	TOST	TOST	TOST
scaffold_0	176000	180000	TOST	HET	HET	HET	SXPU	HET	HET	SXPU	HET	HET	SXPU	TOST	TOST	HET	HET	HET	SXPU	TOST	HET	HET	HET	SXPU	TOST	TOST	SXPU	HET	TOST	TOST	HET	HET	UNK	SXPU	HET	HET	SXPU	HET	HET	HET	TOST	HET	SXPU	SXPU	TOST	HET	TOST	TOST	TOST
scaffold_0	180000	184000	TOST	HET	HET	HET	SXPU	HET	HET	SXPU	HET	HET	SXPU	TOST	TOST	HET	HET	HET	SXPU	TOST	HET	HET	HET	SXPU	TOST	TOST	SXPU	HET	TOST	TOST	HET	HET	HET	SXPU	HET	HET	SXPU	HET	HET	HET	TOST	SXPU	SXPU	SXPU	TOST	HET	TOST	TOST	TOST
scaffold_0	184000	188000	TOST	HET	HET	HET	SXPU	HET	HET	SXPU	HET	TOST	SXPU	TOST	TOST	HET	HET	HET	SXPU	TOST	HET	HET	HET	SXPU	TOST	TOST	SXPU	HET	TOST	TOST	UNK	HET	HET	SXPU	HET	HET	SXPU	HET	HET	HET	TOST	HET	SXPU	SXPU	TOST	HET	TOST	TOST	TOST
scaffold_0	188000	192000	TOST	HET	HET	HET	SXPU	HET	HET	SXPU	HET	HET	SXPU	TOST	TOST	HET	HET	HET	SXPU	TOST	HET	HET	HET	SXPU	TOST	TOST	SXPU	HET	TOST	TOST	HET	HET	HET	SXPU	HET	HET	SXPU	HET	HET	HET	TOST	HET	SXPU	SXPU	TOST	HET	TOST	TOST	TOST
scaffold_0	192000	196000	TOST	HET	HET	HET	SXPU	HET	HET	SXPU	HET	HET	SXPU	TOST	TOST	HET	HET	HET	SXPU	TOST	HET	HET	HET	SXPU	TOST	TOST	SXPU	HET	TOST	TOST	HET	HET	HET	SXPU	HET	HET	SXPU	HET	HET	HET	TOST	HET	SXPU	SXPU	TOST	HET	TOST	TOST	TOST
scaffold_0	196000	200000	TOST	HET	HET	HET	SXPU	HET	HET	SXPU	HET	HET	SXPU	TOST	TOST	HET	HET	HET	SXPU	TOST	HET	HET	HET	SXPU	TOST	TOST	SXPU	HET	TOST	TOST	HET	HET	HET	SXPU	HET	HET	SXPU	HET	HET	HET	TOST	HET	SXPU	SXPU	TOST	HET	TOST	TOST	TOST
scaffold_0	200000	204000	TOST	HET	HET	HET	SXPU	HET	HET	SXPU	HET	HET	SXPU	TOST	TOST	HET	HET	HET	SXPU	TOST	HET	HET	HET	SXPU	TOST	TOST	SXPU	HET	TOST	TOST	HET	HET	HET	SXPU	HET	HET	SXPU	HET	HET	HET	TOST	HET	SXPU	SXPU	TOST	HET	TOST	TOST	TOST
scaffold_0	204000	208000	TOST	HET	HET	HET	SXPU	HET	HET	SXPU	HET	HET	SXPU	TOST	TOST	HET	HET	HET	SXPU	TOST	HET	HET	HET	SXPU	TOST	TOST	SXPU	HET	TOST	TOST	HET	HET	HET	SXPU	HET	HET	SXPU	HET	HET	HET	TOST	HET	SXPU	SXPU	TOST	HET	TOST	TOST	TOST
scaffold_0	208000	212000	TOST	HET	HET	HET	SXPU	HET	HET	SXPU	HET	HET	SXPU	TOST	TOST	HET	HET	HET	SXPU	TOST	HET	HET	HET	SXPU	TOST	TOST	SXPU	HET	TOST	TOST	HET	HET	HET	SXPU	HET	HET	SXPU	HET	HET	HET	TOST	HET	SXPU	SXPU	TOST	HET	TOST	TOST	TOST
scaffold_0	212000	216000	TOST	HET	HET	HET	SXPU	HET	HET	SXPU	HET	HET	SXPU	TOST	TOST	HET	HET	HET	SXPU	TOST	HET	HET	HET	SXPU	TOST	TOST	SXPU	HET	TOST	TOST	HET	HET	HET	SXPU	HET	HET	SXPU	HET	HET	HET	TOST	SXPU	SXPU	SXPU	TOST	HET	TOST	TOST	TOST
scaffold_0	216000	220000	TOST	HET	HET	HET	SXPU	HET	HET	SXPU	HET	HET	SXPU	TOST	TOST	HET	HET	HET	SXPU	TOST	HET	HET	HET	SXPU	TOST	TOST	SXPU	HET	TOST	TOST	HET	HET	HET	SXPU	HET	HET	SXPU	HET	HET	HET	TOST	HET	SXPU	SXPU	TOST	HET	TOST	TOST	TOST
scaffold_0	220000	224000	TOST	HET	HET	HET	SXPU	HET	HET	SXPU	HET	HET	SXPU	TOST	TOST	HET	HET	HET	SXPU	TOST	HET	HET	HET	SXPU	TOST	TOST	SXPU	HET	TOST	TOST	HET	HET	HET	SXPU	HET	HET	SXPU	HET	HET	HET	TOST	HET	SXPU	SXPU	TOST	HET	TOST	TOST	TOST
scaffold_0	224000	228000	TOST	SXPU	HET	HET	HET	HET	SXPU	UNK	HET	HET	HET	TOST	TOST	HET	HET	HET	HET	TOST	HET	SXPU	SXPU	HET	TOST	HET	HET	HET	TOST	TOST	TOST	HET	UNK	HET	SXPU	HET	SXPU	HET	HET	HET	TOST	SXPU	HET	SXPU	TOST	HET	TOST	UNK	TOST
scaffold_0	228000	232000	UNK	SXPU	HET	HET	UNK	UNK	UNK	HET	HET	UNK	UNK	UNK	TOST	HET	HET	UNK	UNK	UNK	UNK	UNK	HET	UNK	TOST	UNK	UNK	UNK	HET	TOST	UNK	UNK	UNK	UNK	UNK	HET	HET	UNK	HET	UNK	HET	HET	UNK	UNK	UNK	UNK	SXPU	UNK	UNK
scaffold_0	232000	236000	TOST	HET	HET	HET	SXPU	HET	HET	SXPU	HET	HET	SXPU	TOST	TOST	HET	HET	HET	SXPU	TOST	HET	HET	HET	SXPU	TOST	TOST	SXPU	HET	TOST	TOST	HET	HET	HET	SXPU	HET	HET	SXPU	HET	HET	HET	TOST	UNK	SXPU	SXPU	TOST	HET	TOST	TOST	TOST
scaffold_0	236000	240000	TOST	HET	HET	HET	SXPU	HET	HET	SXPU	HET	HET	SXPU	TOST	TOST	HET	HET	HET	SXPU	TOST	HET	HET	HET	SXPU	TOST	TOST	SXPU	HET	TOST	TOST	HET	HET	HET	SXPU	HET	HET	SXPU	HET	HET	HET	TOST	HET	SXPU	SXPU	TOST	HET	TOST	TOST	TOST
scaffold_0	240000	244000	TOST	HET	HET	HET	SXPU	HET	HET	SXPU	HET	HET	SXPU	TOST	TOST	HET	HET	HET	SXPU	TOST	HET	HET	HET	SXPU	TOST	TOST	SXPU	HET	TOST	TOST	HET	HET	HET	SXPU	HET	HET	SXPU	HET	HET	HET	TOST	SXPU	SXPU	SXPU	TOST	HET	TOST	TOST	TOST
scaffold_0	244000	248000	TOST	HET	HET	HET	SXPU	HET	HET	SXPU	HET	HET	SXPU	TOST	HET	HET	HET	HET	SXPU	TOST	TOST	HET	HET	SXPU	TOST	TOST	SXPU	HET	TOST	TOST	HET	HET	HET	SXPU	HET	HET	SXPU	HET	HET	TOST	TOST	HET	SXPU	SXPU	TOST	HET	TOST	TOST	TOST
scaffold_0	248000	252000	TOST	HET	HET	HET	SXPU	HET	HET	SXPU	HET	HET	SXPU	TOST	HET	HET	HET	HET	SXPU	TOST	HET	HET	HET	SXPU	TOST	TOST	SXPU	HET	TOST	TOST	HET	HET	HET	SXPU	HET	HET	SXPU	HET	HET	HET	TOST	HET	SXPU	SXPU	TOST	HET	TOST	TOST	TOST
scaffold_0	252000	256000	TOST	HET	HET	HET	SXPU	HET	UNK	SXPU	SXPU	HET	SXPU	TOST	HET	HET	HET	HET	SXPU	HET	HET	HET	HET	SXPU	TOST	TOST	SXPU	HET	TOST	TOST	SXPU	HET	HET	SXPU	TOST	HET	SXPU	HET	HET	HET	TOST	HET	SXPU	SXPU	TOST	TOST	TOST	TOST	TOST
scaffold_0	256000	260000	TOST	HET	HET	HET	SXPU	HET	HET	SXPU	HET	HET	SXPU	TOST	HET	HET	HET	HET	SXPU	TOST	HET	HET	HET	SXPU	TOST	TOST	SXPU	HET	TOST	TOST	HET	SXPU	HET	SXPU	HET	HET	SXPU	HET	HET	HET	TOST	HET	SXPU	SXPU	TOST	HET	TOST	TOST	TOST
scaffold_0	260000	264000	TOST	HET	HET	HET	SXPU	HET	HET	SXPU	UNK	HET	SXPU	TOST	HET	HET	HET	HET	SXPU	TOST	HET	HET	HET	SXPU	TOST	TOST	SXPU	HET	TOST	TOST	HET	HET	HET	SXPU	SXPU	HET	SXPU	HET	HET	HET	TOST	HET	SXPU	SXPU	TOST	HET	TOST	TOST	TOST
scaffold_0	264000	268000	TOST	HET	HET	HET	SXPU	HET	HET	SXPU	HET	HET	SXPU	TOST	HET	HET	HET	HET	SXPU	TOST	HET	HET	HET	SXPU	TOST	TOST	SXPU	HET	TOST	TOST	HET	HET	HET	SXPU	HET	HET	SXPU	HET	HET	TOST	TOST	UNK	SXPU	SXPU	TOST	HET	TOST	TOST	TOST
scaffold_0	268000	272000	TOST	HET	HET	HET	SXPU	HET	HET	SXPU	HET	HET	SXPU	TOST	HET	HET	SXPU	HET	SXPU	UNK	UNK	HET	HET	SXPU	TOST	TOST	SXPU	HET	TOST	TOST	TOST	HET	HET	SXPU	HET	HET	SXPU	HET	HET	HET	TOST	HET	SXPU	SXPU	TOST	HET	TOST	TOST	TOST
scaffold_0	272000	276000	TOST	HET	UNK	HET	SXPU	HET	HET	SXPU	HET	HET	SXPU	TOST	HET	HET	HET	HET	SXPU	TOST	HET	HET	HET	SXPU	TOST	TOST	SXPU	HET	TOST	TOST	HET	HET	HET	SXPU	HET	HET	SXPU	HET	HET	TOST	TOST	UNK	SXPU	SXPU	TOST	HET	TOST	TOST	TOST
scaffold_0	276000	280000	TOST	HET	HET	HET	SXPU	HET	HET	SXPU	HET	HET	SXPU	TOST	HET	HET	HET	HET	SXPU	TOST	HET	HET	HET	SXPU	TOST	TOST	SXPU	HET	TOST	TOST	HET	HET	HET	SXPU	HET	HET	SXPU	HET	HET	UNK	TOST	HET	SXPU	SXPU	TOST	HET	TOST	TOST	TOST
scaffold_0	280000	284000	TOST	HET	HET	HET	SXPU	HET	HET	SXPU	HET	HET	SXPU	TOST	HET	HET	HET	HET	SXPU	TOST	HET	HET	HET	SXPU	TOST	TOST	SXPU	HET	TOST	TOST	HET	HET	HET	SXPU	HET	HET	SXPU	HET	HET	HET	TOST	HET	SXPU	SXPU	TOST	HET	TOST	TOST	TOST
scaffold_0	284000	288000	TOST	HET	HET	HET	SXPU	HET	HET	SXPU	HET	HET	SXPU	TOST	HET	HET	HET	SXPU	SXPU	TOST	HET	HET	HET	SXPU	TOST	TOST	SXPU	HET	TOST	TOST	HET	HET	HET	SXPU	HET	HET	SXPU	TOST	HET	HET	TOST	HET	SXPU	SXPU	TOST	HET	TOST	TOST	TOST
scaffold_0	288000	292000	TOST	HET	HET	HET	SXPU	HET	HET	SXPU	HET	HET	SXPU	TOST	HET	HET	HET	HET	SXPU	TOST	HET	HET	HET	SXPU	TOST	TOST	SXPU	UNK	TOST	TOST	UNK	HET	HET	SXPU	HET	HET	SXPU	HET	HET	HET	TOST	HET	SXPU	SXPU	TOST	HET	TOST	TOST	TOST
scaffold_0	292000	296000	TOST	HET	HET	HET	SXPU	HET	HET	SXPU	HET	HET	SXPU	TOST	HET	HET	HET	HET	SXPU	TOST	HET	HET	HET	SXPU	TOST	TOST	SXPU	UNK	TOST	TOST	HET	HET	HET	UNK	HET	HET	SXPU	HET	HET	HET	TOST	HET	SXPU	SXPU	TOST	HET	TOST	TOST	TOST
scaffold_0	296000	300000	TOST	HET	HET	HET	SXPU	HET	HET	SXPU	HET	HET	SXPU	TOST	HET	HET	HET	HET	SXPU	TOST	HET	HET	HET	SXPU	TOST	TOST	SXPU	HET	TOST	TOST	HET	HET	UNK	SXPU	HET	HET	SXPU	HET	UNK	HET	TOST	SXPU	SXPU	SXPU	TOST	HET	TOST	TOST	TOST
scaffold_0	300000	304000	TOST	HET	HET	HET	SXPU	TOST	HET	SXPU	HET	HET	SXPU	TOST	UNK	HET	UNK	UNK	SXPU	TOST	UNK	UNK	HET	SXPU	TOST	TOST	SXPU	UNK	TOST	TOST	SXPU	TOST	HET	SXPU	HET	TOST	SXPU	TOST	HET	HET	TOST	UNK	HET	SXPU	TOST	SXPU	TOST	TOST	TOST
scaffold_0	304000	308000	TOST	HET	HET	HET	SXPU	UNK	HET	SXPU	HET	HET	SXPU	TOST	HET	HET	SXPU	HET	SXPU	TOST	HET	HET	HET	SXPU	TOST	TOST	SXPU	HET	TOST	TOST	HET	HET	HET	SXPU	HET	UNK	SXPU	HET	HET	HET	TOST	HET	SXPU	SXPU	TOST	HET	TOST	TOST	TOST
scaffold_0	308000	312000	TOST	HET	HET	HET	SXPU	HET	HET	SXPU	HET	HET	SXPU	TOST	HET	HET	HET	HET	SXPU	TOST	HET	HET	HET	SXPU	TOST	TOST	SXPU	HET	TOST	TOST	HET	HET	HET	SXPU	HET	HET	SXPU	HET	HET	HET	TOST	HET	SXPU	SXPU	TOST	HET	TOST	TOST	TOST
scaffold_0	312000	316000	TOST	HET	HET	HET	SXPU	HET	HET	SXPU	HET	HET	SXPU	TOST	HET	HET	HET	HET	SXPU	TOST	HET	HET	HET	SXPU	TOST	TOST	SXPU	HET	TOST	TOST	HET	HET	HET	SXPU	HET	HET	SXPU	HET	HET	HET	TOST	HET	SXPU	SXPU	TOST	HET	TOST	TOST	TOST
scaffold_0	316000	320000	TOST	HET	HET	HET	SXPU	HET	HET	SXPU	HET	HET	SXPU	TOST	HET	HET	HET	HET	SXPU	TOST	HET	HET	HET	SXPU	TOST	TOST	SXPU	HET	TOST	TOST	HET	HET	HET	SXPU	HET	HET	SXPU	HET	HET	HET	TOST	HET	SXPU	SXPU	TOST	HET	TOST	TOST	TOST
scaffold_0	320000	324000	TOST	HET	HET	HET	SXPU	HET	HET	SXPU	HET	HET	SXPU	TOST	HET	HET	HET	HET	SXPU	TOST	HET	HET	HET	SXPU	TOST	TOST	SXPU	HET	TOST	TOST	HET	HET	HET	SXPU	HET	HET	SXPU	HET	HET	HET	TOST	HET	SXPU	SXPU	TOST	HET	TOST	TOST	TOST
scaffold_0	324000	328000	TOST	HET	HET	HET	SXPU	HET	HET	SXPU	HET	HET	SXPU	TOST	HET	HET	HET	HET	SXPU	TOST	HET	HET	HET	SXPU	TOST	TOST	SXPU	HET	TOST	TOST	HET	HET	HET	SXPU	HET	HET	SXPU	HET	HET	HET	TOST	HET	SXPU	SXPU	TOST	HET	TOST	TOST	TOST
scaffold_0	328000	332000	TOST	HET	UNK	HET	SXPU	HET	HET	SXPU	HET	HET	SXPU	TOST	HET	HET	HET	HET	SXPU	TOST	HET	HET	HET	SXPU	TOST	TOST	SXPU	HET	TOST	TOST	HET	HET	HET	SXPU	HET	HET	SXPU	HET	HET	HET	TOST	SXPU	SXPU	SXPU	TOST	HET	TOST	TOST	TOST
scaffold_0	332000	336000	TOST	HET	HET	HET	SXPU	HET	HET	SXPU	HET	HET	SXPU	TOST	HET	HET	HET	HET	SXPU	TOST	SXPU	HET	HET	SXPU	TOST	TOST	SXPU	HET	TOST	TOST	HET	HET	HET	SXPU	HET	HET	SXPU	HET	HET	HET	TOST	UNK	SXPU	SXPU	TOST	HET	TOST	TOST	TOST
scaffold_0	336000	340000	TOST	HET	HET	HET	SXPU	HET	TOST	SXPU	HET	TOST	SXPU	TOST	HET	HET	HET	HET	SXPU	TOST	SXPU	HET	HET	SXPU	TOST	TOST	SXPU	UNK	TOST	TOST	HET	HET	HET	SXPU	HET	HET	SXPU	HET	HET	TOST	TOST	HET	SXPU	SXPU	TOST	HET	TOST	TOST	TOST
scaffold_0	340000	344000	TOST	HET	HET	HET	SXPU	HET	TOST	SXPU	HET	HET	SXPU	TOST	HET	HET	HET	HET	SXPU	TOST	SXPU	HET	HET	SXPU	TOST	TOST	SXPU	HET	TOST	TOST	SXPU	HET	TOST	SXPU	HET	HET	SXPU	HET	HET	HET	TOST	SXPU	SXPU	SXPU	TOST	HET	TOST	TOST	TOST
scaffold_0	344000	348000	TOST	HET	HET	HET	SXPU	HET	TOST	SXPU	HET	HET	SXPU	TOST	HET	HET	HET	HET	SXPU	TOST	SXPU	HET	HET	SXPU	TOST	TOST	SXPU	HET	TOST	TOST	HET	HET	HET	SXPU	HET	HET	SXPU	HET	HET	HET	TOST	UNK	SXPU	SXPU	TOST	HET	TOST	TOST	TOST
scaffold_0	348000	352000	TOST	HET	HET	HET	SXPU	SXPU	TOST	SXPU	HET	HET	SXPU	TOST	HET	HET	TOST	HET	SXPU	TOST	SXPU	HET	HET	SXPU	TOST	TOST	SXPU	HET	TOST	TOST	HET	HET	TOST	SXPU	HET	HET	SXPU	HET	HET	HET	TOST	HET	SXPU	SXPU	TOST	HET	TOST	TOST	TOST
scaffold_0	352000	356000	TOST	HET	HET	HET	SXPU	HET	TOST	SXPU	HET	HET	SXPU	TOST	HET	HET	HET	HET	SXPU	TOST	SXPU	HET	HET	SXPU	TOST	TOST	SXPU	HET	TOST	TOST	HET	HET	HET	SXPU	HET	HET	SXPU	HET	HET	HET	TOST	HET	SXPU	SXPU	TOST	HET	TOST	TOST	TOST
scaffold_0	356000	360000	TOST	HET	HET	HET	SXPU	HET	TOST	SXPU	HET	HET	SXPU	TOST	HET	HET	HET	HET	SXPU	TOST	SXPU	HET	HET	SXPU	TOST	TOST	SXPU	HET	TOST	TOST	HET	HET	HET	SXPU	HET	HET	SXPU	HET	HET	HET	TOST	HET	SXPU	SXPU	TOST	HET	TOST	TOST	TOST
scaffold_0	360000	364000	TOST	HET	HET	HET	SXPU	HET	TOST	SXPU	HET	HET	SXPU	TOST	HET	HET	HET	HET	SXPU	TOST	SXPU	HET	HET	SXPU	TOST	TOST	SXPU	HET	TOST	TOST	HET	HET	TOST	SXPU	HET	HET	SXPU	HET	HET	HET	TOST	UNK	SXPU	SXPU	TOST	HET	TOST	TOST	TOST
scaffold_0	364000	368000	TOST	HET	HET	HET	SXPU	HET	TOST	SXPU	HET	HET	SXPU	TOST	HET	HET	HET	HET	SXPU	HET	SXPU	HET	HET	SXPU	TOST	TOST	SXPU	HET	TOST	TOST	HET	HET	TOST	SXPU	HET	HET	SXPU	HET	HET	HET	TOST	HET	SXPU	SXPU	TOST	HET	TOST	TOST	TOST
scaffold_0	368000	372000	TOST	HET	HET	HET	SXPU	UNK	TOST	SXPU	HET	HET	SXPU	TOST	HET	HET	HET	UNK	SXPU	TOST	SXPU	HET	HET	SXPU	TOST	TOST	SXPU	UNK	TOST	TOST	TOST	HET	TOST	SXPU	HET	HET	SXPU	HET	HET	HET	TOST	HET	SXPU	SXPU	TOST	TOST	TOST	TOST	TOST
scaffold_0	372000	376000	TOST	HET	HET	HET	SXPU	HET	TOST	SXPU	HET	HET	SXPU	TOST	HET	HET	HET	HET	SXPU	TOST	SXPU	HET	HET	SXPU	TOST	TOST	SXPU	HET	TOST	TOST	HET	HET	TOST	SXPU	HET	HET	SXPU	HET	HET	HET	TOST	SXPU	SXPU	SXPU	TOST	HET	TOST	TOST	TOST
scaffold_0	376000	380000	TOST	HET	HET	HET	SXPU	HET	TOST	SXPU	HET	HET	SXPU	TOST	HET	HET	HET	HET	SXPU	TOST	SXPU	HET	HET	SXPU	TOST	TOST	SXPU	HET	TOST	TOST	HET	HET	TOST	SXPU	HET	HET	SXPU	HET	HET	HET	TOST	HET	SXPU	SXPU	TOST	HET	TOST	TOST	TOST
scaffold_0	380000	384000	TOST	HET	HET	HET	SXPU	HET	TOST	SXPU	HET	HET	SXPU	TOST	HET	HET	HET	HET	SXPU	TOST	SXPU	HET	HET	SXPU	TOST	TOST	SXPU	HET	TOST	TOST	HET	HET	TOST	SXPU	HET	HET	SXPU	HET	HET	HET	TOST	HET	SXPU	SXPU	TOST	HET	TOST	TOST	TOST
scaffold_0	384000	388000	TOST	HET	HET	HET	SXPU	HET	TOST	SXPU	HET	HET	SXPU	TOST	HET	HET	HET	HET	SXPU	TOST	SXPU	HET	HET	SXPU	TOST	TOST	SXPU	HET	TOST	TOST	HET	HET	TOST	SXPU	HET	HET	SXPU	HET	HET	HET	TOST	HET	SXPU	SXPU	TOST	HET	TOST	TOST	TOST
scaffold_0	388000	392000	TOST	HET	HET	HET	SXPU	HET	TOST	SXPU	HET	HET	SXPU	TOST	HET	HET	HET	HET	SXPU	TOST	SXPU	HET	HET	SXPU	TOST	TOST	SXPU	HET	TOST	TOST	HET	HET	TOST	SXPU	HET	HET	SXPU	HET	HET	HET	TOST	SXPU	SXPU	SXPU	TOST	HET	TOST	TOST	TOST
scaffold_0	392000	396000	TOST	HET	HET	HET	SXPU	HET	TOST	SXPU	HET	HET	SXPU	TOST	HET	HET	HET	HET	SXPU	TOST	SXPU	HET	HET	SXPU	TOST	TOST	SXPU	TOST	TOST	TOST	HET	HET	TOST	SXPU	HET	HET	SXPU	HET	HET	HET	TOST	HET	SXPU	SXPU	TOST	HET	TOST	TOST	TOST
scaffold_0	396000	400000	TOST	HET	HET	HET	SXPU	HET	TOST	SXPU	HET	HET	SXPU	TOST	HET	HET	HET	HET	SXPU	TOST	SXPU	HET	HET	SXPU	TOST	TOST	SXPU	SXPU	TOST	TOST	HET	UNK	TOST	SXPU	HET	UNK	SXPU	HET	HET	UNK	TOST	UNK	SXPU	SXPU	TOST	HET	TOST	TOST	TOST
scaffold_0	400000	404000	TOST	HET	HET	HET	SXPU	HET	TOST	SXPU	HET	HET	SXPU	TOST	HET	HET	HET	HET	SXPU	TOST	SXPU	HET	HET	SXPU	TOST	TOST	SXPU	HET	TOST	TOST	HET	HET	TOST	SXPU	HET	HET	SXPU	HET	HET	HET	TOST	HET	SXPU	SXPU	TOST	HET	TOST	TOST	TOST
scaffold_0	404000	408000	TOST	HET	HET	HET	SXPU	HET	TOST	SXPU	HET	HET	SXPU	TOST	HET	HET	HET	HET	SXPU	UNK	SXPU	HET	HET	SXPU	TOST	TOST	SXPU	HET	TOST	TOST	HET	HET	TOST	SXPU	HET	HET	SXPU	HET	HET	HET	TOST	HET	SXPU	SXPU	TOST	HET	TOST	TOST	TOST
scaffold_0	408000	412000	TOST	HET	HET	HET	SXPU	HET	TOST	SXPU	HET	HET	SXPU	TOST	HET	HET	HET	HET	SXPU	TOST	SXPU	HET	HET	SXPU	TOST	TOST	SXPU	HET	TOST	TOST	HET	HET	TOST	SXPU	HET	HET	SXPU	HET	HET	HET	TOST	HET	SXPU	SXPU	TOST	HET	TOST	TOST	TOST
scaffold_0	412000	416000	TOST	HET	HET	HET	SXPU	HET	TOST	SXPU	HET	TOST	SXPU	TOST	HET	HET	HET	HET	SXPU	TOST	SXPU	HET	HET	SXPU	TOST	TOST	SXPU	HET	TOST	TOST	HET	HET	TOST	SXPU	HET	HET	SXPU	HET	HET	HET	TOST	SXPU	SXPU	SXPU	TOST	HET	TOST	TOST	TOST
scaffold_0	416000	420000	TOST	HET	HET	HET	SXPU	HET	TOST	SXPU	HET	HET	SXPU	TOST	HET	HET	HET	HET	SXPU	TOST	SXPU	HET	HET	SXPU	TOST	TOST	SXPU	HET	TOST	TOST	HET	HET	TOST	SXPU	HET	HET	SXPU	HET	HET	HET	TOST	HET	SXPU	SXPU	TOST	HET	TOST	TOST	TOST
scaffold_0	420000	424000	TOST	HET	HET	HET	SXPU	SXPU	TOST	SXPU	HET	HET	SXPU	TOST	HET	HET	TOST	HET	SXPU	TOST	SXPU	HET	HET	SXPU	TOST	TOST	UNK	HET	TOST	TOST	SXPU	TOST	UNK	SXPU	HET	HET	SXPU	HET	HET	UNK	TOST	UNK	SXPU	SXPU	TOST	HET	TOST	TOST	TOST
scaffold_0	424000	428000	TOST	HET	HET	HET	SXPU	HET	TOST	SXPU	HET	HET	SXPU	TOST	HET	HET	UNK	HET	SXPU	TOST	SXPU	HET	HET	SXPU	TOST	TOST	SXPU	HET	TOST	TOST	HET	SXPU	TOST	SXPU	HET	HET	SXPU	HET	HET	HET	TOST	HET	UNK	SXPU	TOST	HET	TOST	TOST	TOST
scaffold_0	428000	432000	TOST	HET	HET	HET	SXPU	HET	TOST	SXPU	HET	HET	SXPU	TOST	HET	HET	HET	HET	SXPU	TOST	SXPU	HET	HET	SXPU	TOST	TOST	SXPU	HET	TOST	TOST	HET	HET	TOST	SXPU	HET	HET	SXPU	HET	HET	HET	TOST	SXPU	SXPU	SXPU	TOST	HET	TOST	TOST	TOST
scaffold_0	432000	436000	TOST	HET	HET	HET	SXPU	HET	TOST	SXPU	HET	HET	SXPU	TOST	HET	HET	HET	HET	SXPU	TOST	SXPU	HET	HET	SXPU	TOST	TOST	SXPU	HET	TOST	TOST	HET	HET	TOST	SXPU	HET	HET	SXPU	HET	HET	HET	TOST	HET	SXPU	SXPU	TOST	HET	TOST	TOST	TOST
scaffold_0	436000	440000	TOST	HET	HET	HET	SXPU	HET	TOST	SXPU	HET	HET	SXPU	TOST	HET	HET	HET	HET	SXPU	TOST	SXPU	HET	HET	SXPU	TOST	TOST	SXPU	HET	TOST	TOST	UNK	HET	TOST	SXPU	HET	HET	SXPU	HET	HET	HET	TOST	HET	SXPU	SXPU	TOST	HET	TOST	TOST	TOST
scaffold_0	440000	444000	TOST	HET	HET	HET	SXPU	HET	TOST	SXPU	HET	HET	SXPU	TOST	HET	HET	HET	HET	SXPU	TOST	SXPU	HET	HET	SXPU	TOST	TOST	SXPU	HET	TOST	TOST	HET	HET	TOST	SXPU	HET	HET	SXPU	HET	HET	HET	TOST	HET	SXPU	SXPU	TOST	HET	TOST	TOST	TOST
scaffold_0	444000	448000	TOST	HET	HET	HET	SXPU	HET	TOST	SXPU	HET	HET	SXPU	TOST	HET	HET	HET	HET	SXPU	TOST	SXPU	HET	HET	SXPU	TOST	TOST	SXPU	SXPU	TOST	TOST	HET	HET	TOST	SXPU	HET	TOST	SXPU	HET	HET	HET	TOST	SXPU	SXPU	SXPU	TOST	HET	TOST	TOST	TOST
scaffold_0	448000	452000	TOST	HET	HET	HET	SXPU	HET	TOST	SXPU	HET	HET	SXPU	TOST	HET	HET	HET	HET	SXPU	TOST	SXPU	HET	HET	SXPU	TOST	TOST	SXPU	SXPU	TOST	TOST	HET	HET	TOST	SXPU	HET	HET	SXPU	HET	HET	HET	TOST	HET	SXPU	SXPU	TOST	HET	TOST	TOST	TOST
scaffold_0	452000	456000	TOST	HET	HET	HET	SXPU	HET	TOST	SXPU	HET	HET	SXPU	TOST	HET	HET	HET	HET	SXPU	TOST	SXPU	HET	HET	SXPU	TOST	TOST	SXPU	HET	TOST	TOST	HET	HET	TOST	SXPU	HET	HET	SXPU	HET	HET	HET	TOST	HET	SXPU	SXPU	TOST	HET	TOST	TOST	TOST
scaffold_0	456000	460000	TOST	HET	HET	HET	SXPU	HET	TOST	SXPU	HET	HET	SXPU	TOST	HET	HET	HET	HET	SXPU	TOST	SXPU	HET	HET	SXPU	TOST	TOST	SXPU	HET	TOST	TOST	HET	HET	TOST	SXPU	HET	HET	SXPU	HET	HET	HET	TOST	SXPU	SXPU	SXPU	TOST	HET	TOST	TOST	TOST
scaffold_0	460000	464000	TOST	HET	HET	HET	SXPU	HET	TOST	SXPU	HET	HET	SXPU	TOST	HET	HET	HET	HET	SXPU	TOST	SXPU	HET	HET	SXPU	TOST	TOST	SXPU	HET	TOST	TOST	HET	HET	TOST	SXPU	HET	HET	SXPU	HET	HET	HET	TOST	SXPU	SXPU	SXPU	TOST	HET	TOST	TOST	TOST
scaffold_0	464000	468000	TOST	HET	HET	HET	SXPU	HET	TOST	SXPU	HET	HET	SXPU	TOST	HET	HET	HET	HET	SXPU	UNK	SXPU	HET	HET	SXPU	TOST	TOST	SXPU	UNK	TOST	TOST	UNK	HET	TOST	SXPU	UNK	HET	SXPU	HET	HET	HET	TOST	HET	SXPU	SXPU	TOST	HET	TOST	TOST	TOST
scaffold_0	468000	472000	TOST	HET	UNK	HET	SXPU	HET	TOST	SXPU	HET	SXPU	SXPU	TOST	HET	HET	UNK	UNK	SXPU	TOST	SXPU	HET	HET	SXPU	TOST	TOST	SXPU	HET	TOST	TOST	HET	HET	TOST	SXPU	UNK	HET	SXPU	HET	HET	HET	TOST	SXPU	SXPU	SXPU	TOST	SXPU	TOST	TOST	TOST
scaffold_0	472000	476000	TOST	UNK	TOST	HET	SXPU	HET	TOST	SXPU	SXPU	SXPU	SXPU	TOST	HET	HET	UNK	UNK	SXPU	TOST	SXPU	HET	HET	SXPU	TOST	TOST	SXPU	SXPU	TOST	TOST	SXPU	SXPU	TOST	SXPU	HET	HET	SXPU	HET	HET	TOST	TOST	UNK	SXPU	UNK	TOST	HET	TOST	TOST	TOST
scaffold_0	476000	480000	TOST	HET	HET	HET	SXPU	HET	TOST	SXPU	HET	HET	SXPU	TOST	HET	HET	HET	HET	SXPU	TOST	SXPU	HET	HET	SXPU	TOST	TOST	SXPU	HET	TOST	TOST	HET	HET	TOST	SXPU	HET	HET	SXPU	HET	HET	HET	TOST	HET	SXPU	SXPU	TOST	HET	TOST	TOST	TOST
scaffold_0	480000	484000	TOST	HET	HET	HET	SXPU	UNK	TOST	SXPU	HET	HET	SXPU	TOST	HET	HET	TOST	TOST	SXPU	TOST	SXPU	SXPU	HET	SXPU	TOST	TOST	SXPU	HET	TOST	TOST	TOST	HET	TOST	SXPU	HET	HET	SXPU	HET	UNK	HET	TOST	SXPU	SXPU	SXPU	TOST	HET	TOST	TOST	TOST
scaffold_0	484000	488000	TOST	HET	HET	HET	SXPU	HET	TOST	SXPU	HET	HET	SXPU	TOST	HET	HET	HET	HET	SXPU	TOST	SXPU	HET	HET	SXPU	TOST	TOST	SXPU	HET	TOST	TOST	HET	HET	TOST	SXPU	HET	HET	SXPU	HET	HET	HET	TOST	SXPU	SXPU	SXPU	TOST	HET	TOST	TOST	TOST
scaffold_0	488000	492000	SXPU	HET	HET	HET	SXPU	SXPU	SXPU	HET	HET	HET	HET	HET	HET	SXPU	HET	HET	HET	SXPU	HET	HET	HET	HET	TOST	TOST	SXPU	HET	TOST	TOST	HET	HET	HET	HET	HET	HET	HET	HET	HET	HET	UNK	UNK	HET	SXPU	TOST	HET	HET	TOST	SXPU
scaffold_0	492000	496000	TOST	HET	HET	HET	SXPU	HET	TOST	SXPU	HET	HET	SXPU	TOST	HET	HET	HET	HET	SXPU	TOST	SXPU	HET	HET	SXPU	TOST	TOST	SXPU	HET	TOST	TOST	HET	HET	TOST	SXPU	HET	HET	SXPU	HET	HET	HET	TOST	HET	SXPU	SXPU	TOST	HET	TOST	TOST	TOST
scaffold_0	496000	500000	TOST	HET	HET	HET	SXPU	HET	TOST	SXPU	HET	HET	SXPU	UNK	HET	HET	HET	HET	SXPU	TOST	SXPU	HET	HET	SXPU	TOST	TOST	SXPU	HET	TOST	TOST	HET	TOST	TOST	SXPU	HET	HET	SXPU	HET	HET	UNK	TOST	UNK	SXPU	SXPU	TOST	HET	TOST	TOST	TOST
scaffold_0	500000	504000	TOST	HET	HET	HET	SXPU	HET	TOST	SXPU	HET	HET	SXPU	TOST	HET	HET	HET	HET	SXPU	HET	SXPU	HET	HET	SXPU	TOST	TOST	SXPU	HET	TOST	TOST	TOST	SXPU	TOST	SXPU	HET	HET	SXPU	HET	HET	TOST	TOST	HET	SXPU	SXPU	TOST	HET	TOST	TOST	TOST
scaffold_0	504000	508000	TOST	HET	HET	HET	SXPU	HET	TOST	SXPU	HET	HET	SXPU	TOST	HET	HET	HET	HET	SXPU	TOST	SXPU	HET	HET	SXPU	TOST	TOST	SXPU	HET	TOST	TOST	SXPU	TOST	TOST	SXPU	HET	HET	SXPU	HET	HET	HET	TOST	HET	SXPU	SXPU	TOST	HET	TOST	TOST	TOST
scaffold_0	508000	512000	TOST	HET	HET	HET	SXPU	HET	TOST	SXPU	HET	HET	SXPU	TOST	HET	HET	HET	HET	SXPU	TOST	SXPU	HET	HET	SXPU	TOST	TOST	SXPU	HET	TOST	TOST	HET	HET	TOST	SXPU	TOST	TOST	SXPU	HET	HET	HET	TOST	SXPU	SXPU	SXPU	TOST	TOST	TOST	TOST	TOST
scaffold_0	512000	516000	TOST	HET	UNK	HET	SXPU	HET	TOST	SXPU	HET	HET	SXPU	TOST	HET	HET	UNK	HET	SXPU	UNK	SXPU	HET	HET	SXPU	TOST	TOST	SXPU	HET	TOST	TOST	HET	HET	TOST	SXPU	SXPU	HET	SXPU	HET	HET	HET	TOST	HET	SXPU	SXPU	TOST	HET	TOST	TOST	TOST
scaffold_0	516000	520000	TOST	HET	SXPU	HET	SXPU	TOST	TOST	SXPU	HET	HET	SXPU	TOST	HET	HET	HET	TOST	SXPU	HET	SXPU	SXPU	HET	UNK	TOST	TOST	SXPU	HET	TOST	TOST	HET	HET	TOST	SXPU	UNK	HET	SXPU	HET	HET	HET	TOST	HET	SXPU	SXPU	HET	TOST	TOST	TOST	TOST
scaffold_0	520000	524000	TOST	HET	HET	HET	SXPU	HET	TOST	SXPU	HET	HET	SXPU	TOST	HET	HET	HET	HET	SXPU	TOST	SXPU	HET	HET	SXPU	TOST	TOST	SXPU	HET	TOST	TOST	TOST	HET	TOST	SXPU	HET	HET	SXPU	HET	HET	HET	TOST	HET	SXPU	SXPU	TOST	HET	TOST	TOST	TOST
scaffold_0	524000	528000	TOST	HET	HET	HET	SXPU	HET	TOST	SXPU	HET	HET	SXPU	UNK	HET	HET	HET	UNK	SXPU	HET	SXPU	HET	HET	SXPU	TOST	TOST	SXPU	HET	TOST	TOST	HET	TOST	TOST	UNK	HET	HET	SXPU	HET	HET	HET	TOST	HET	SXPU	SXPU	TOST	HET	TOST	UNK	TOST
scaffold_0	528000	532000	TOST	HET	HET	HET	SXPU	HET	TOST	SXPU	HET	HET	SXPU	TOST	HET	HET	HET	HET	SXPU	TOST	SXPU	HET	HET	SXPU	TOST	TOST	SXPU	HET	TOST	TOST	HET	HET	TOST	SXPU	HET	HET	SXPU	HET	HET	HET	TOST	HET	SXPU	SXPU	TOST	HET	TOST	TOST	TOST
scaffold_0	532000	536000	TOST	HET	HET	HET	SXPU	HET	TOST	SXPU	HET	SXPU	SXPU	TOST	HET	HET	UNK	UNK	SXPU	TOST	SXPU	HET	HET	SXPU	TOST	TOST	SXPU	HET	TOST	TOST	TOST	HET	TOST	SXPU	HET	UNK	SXPU	HET	HET	HET	TOST	HET	SXPU	SXPU	TOST	HET	TOST	TOST	TOST
scaffold_0	536000	540000	TOST	HET	HET	HET	SXPU	HET	TOST	SXPU	HET	HET	SXPU	TOST	HET	HET	HET	HET	SXPU	TOST	SXPU	HET	HET	SXPU	TOST	TOST	SXPU	HET	TOST	TOST	HET	HET	TOST	SXPU	HET	HET	SXPU	HET	HET	HET	TOST	SXPU	SXPU	SXPU	TOST	HET	TOST	TOST	TOST
scaffold_0	540000	544000	TOST	HET	HET	HET	SXPU	HET	TOST	SXPU	HET	HET	SXPU	TOST	HET	HET	HET	HET	SXPU	TOST	SXPU	HET	HET	SXPU	TOST	TOST	SXPU	HET	TOST	TOST	HET	HET	TOST	SXPU	HET	HET	SXPU	HET	HET	HET	TOST	HET	SXPU	SXPU	TOST	HET	TOST	TOST	TOST
scaffold_0	544000	548000	TOST	HET	HET	UNK	SXPU	HET	TOST	SXPU	HET	HET	SXPU	TOST	HET	HET	HET	HET	SXPU	TOST	SXPU	HET	HET	SXPU	TOST	TOST	SXPU	HET	TOST	TOST	HET	HET	TOST	SXPU	UNK	HET	SXPU	HET	HET	HET	TOST	HET	SXPU	SXPU	TOST	HET	TOST	TOST	TOST
scaffold_0	548000	552000	TOST	HET	SXPU	HET	SXPU	HET	TOST	SXPU	SXPU	HET	SXPU	TOST	HET	HET	HET	HET	SXPU	HET	SXPU	HET	HET	SXPU	TOST	TOST	SXPU	HET	TOST	TOST	HET	HET	TOST	SXPU	HET	HET	SXPU	HET	HET	HET	TOST	SXPU	SXPU	SXPU	TOST	HET	TOST	TOST	TOST
scaffold_0	552000	556000	TOST	HET	HET	HET	SXPU	HET	TOST	SXPU	HET	HET	SXPU	TOST	HET	HET	HET	HET	SXPU	HET	SXPU	HET	HET	SXPU	TOST	TOST	SXPU	HET	TOST	TOST	SXPU	HET	TOST	SXPU	HET	HET	SXPU	HET	HET	HET	TOST	HET	SXPU	SXPU	TOST	HET	TOST	TOST	TOST
scaffold_0	556000	560000	TOST	HET	HET	HET	SXPU	HET	TOST	SXPU	HET	HET	SXPU	TOST	HET	HET	HET	HET	SXPU	TOST	SXPU	HET	HET	SXPU	TOST	TOST	SXPU	HET	TOST	TOST	HET	HET	TOST	SXPU	HET	HET	SXPU	HET	HET	HET	TOST	HET	SXPU	SXPU	TOST	HET	TOST	TOST	TOST
scaffold_0	560000	564000	TOST	HET	HET	HET	SXPU	HET	TOST	SXPU	HET	HET	SXPU	TOST	HET	HET	HET	HET	SXPU	TOST	SXPU	HET	HET	SXPU	TOST	TOST	SXPU	HET	TOST	TOST	HET	HET	TOST	SXPU	HET	HET	SXPU	HET	HET	HET	TOST	HET	SXPU	SXPU	TOST	HET	TOST	TOST	TOST
scaffold_0	564000	568000	TOST	HET	HET	HET	SXPU	HET	TOST	SXPU	HET	HET	SXPU	TOST	HET	HET	SXPU	HET	SXPU	TOST	UNK	HET	HET	SXPU	TOST	TOST	SXPU	HET	TOST	TOST	HET	HET	TOST	SXPU	HET	HET	SXPU	HET	HET	HET	TOST	SXPU	SXPU	SXPU	TOST	HET	TOST	TOST	TOST
scaffold_0	568000	572000	TOST	HET	HET	HET	SXPU	HET	TOST	SXPU	HET	HET	SXPU	TOST	HET	HET	HET	HET	SXPU	TOST	SXPU	HET	HET	SXPU	TOST	TOST	SXPU	HET	TOST	TOST	UNK	HET	TOST	SXPU	HET	HET	SXPU	HET	HET	HET	TOST	SXPU	SXPU	SXPU	TOST	HET	TOST	TOST	TOST
scaffold_0	572000	576000	TOST	HET	HET	HET	SXPU	HET	TOST	SXPU	HET	HET	SXPU	TOST	HET	HET	HET	HET	SXPU	TOST	SXPU	HET	UNK	SXPU	TOST	TOST	SXPU	HET	TOST	TOST	HET	SXPU	TOST	SXPU	HET	HET	SXPU	HET	UNK	UNK	TOST	HET	SXPU	SXPU	TOST	HET	TOST	TOST	TOST
scaffold_0	576000	580000	TOST	HET	HET	HET	SXPU	HET	TOST	SXPU	HET	HET	SXPU	TOST	HET	HET	HET	HET	SXPU	TOST	SXPU	HET	HET	SXPU	TOST	TOST	SXPU	HET	TOST	TOST	HET	HET	TOST	SXPU	HET	HET	SXPU	HET	HET	HET	TOST	HET	SXPU	SXPU	TOST	HET	TOST	TOST	TOST
scaffold_0	580000	584000	TOST	HET	HET	UNK	SXPU	HET	TOST	SXPU	HET	HET	SXPU	TOST	HET	HET	HET	HET	SXPU	TOST	SXPU	HET	HET	SXPU	TOST	TOST	SXPU	HET	TOST	TOST	HET	TOST	TOST	SXPU	HET	HET	SXPU	HET	HET	HET	TOST	UNK	SXPU	SXPU	TOST	HET	TOST	TOST	TOST
scaffold_0	584000	588000	TOST	HET	HET	HET	SXPU	HET	TOST	SXPU	HET	HET	SXPU	TOST	HET	HET	HET	HET	SXPU	TOST	SXPU	HET	HET	SXPU	TOST	TOST	SXPU	HET	TOST	TOST	HET	HET	TOST	SXPU	HET	HET	SXPU	TOST	HET	HET	TOST	HET	SXPU	SXPU	TOST	SXPU	TOST	TOST	TOST
scaffold_0	588000	592000	TOST	HET	HET	HET	SXPU	HET	TOST	SXPU	HET	HET	SXPU	TOST	HET	HET	HET	HET	SXPU	TOST	SXPU	HET	HET	SXPU	TOST	TOST	SXPU	HET	TOST	TOST	HET	HET	TOST	SXPU	HET	HET	SXPU	HET	HET	HET	TOST	HET	SXPU	SXPU	TOST	HET	TOST	TOST	TOST
scaffold_0	592000	596000	TOST	HET	HET	HET	SXPU	HET	TOST	SXPU	HET	HET	SXPU	TOST	HET	HET	HET	HET	SXPU	HET	SXPU	HET	HET	SXPU	TOST	TOST	SXPU	HET	TOST	TOST	HET	HET	TOST	SXPU	HET	HET	SXPU	HET	HET	HET	TOST	TOST	SXPU	SXPU	TOST	HET	TOST	TOST	TOST
scaffold_0	596000	600000	TOST	HET	HET	HET	SXPU	HET	TOST	SXPU	HET	HET	SXPU	TOST	HET	HET	HET	HET	SXPU	TOST	SXPU	HET	HET	SXPU	TOST	TOST	SXPU	HET	TOST	TOST	HET	HET	TOST	SXPU	HET	HET	SXPU	HET	HET	HET	TOST	HET	SXPU	SXPU	TOST	HET	TOST	TOST	TOST
scaffold_0	600000	604000	TOST	HET	HET	HET	SXPU	HET	TOST	SXPU	HET	HET	SXPU	TOST	HET	HET	HET	HET	SXPU	TOST	SXPU	HET	HET	SXPU	TOST	TOST	SXPU	HET	TOST	TOST	UNK	HET	TOST	SXPU	HET	HET	SXPU	HET	HET	HET	TOST	HET	SXPU	SXPU	TOST	HET	TOST	TOST	TOST
scaffold_0	604000	608000	TOST	HET	HET	HET	SXPU	HET	TOST	SXPU	HET	HET	SXPU	TOST	HET	HET	HET	HET	SXPU	TOST	SXPU	HET	HET	SXPU	TOST	TOST	SXPU	HET	TOST	TOST	HET	SXPU	TOST	SXPU	HET	HET	SXPU	HET	HET	HET	TOST	SXPU	SXPU	SXPU	TOST	HET	TOST	TOST	TOST
scaffold_0	608000	612000	TOST	HET	HET	HET	SXPU	HET	TOST	SXPU	HET	HET	SXPU	TOST	HET	HET	HET	HET	SXPU	TOST	HET	HET	HET	SXPU	TOST	TOST	SXPU	HET	TOST	TOST	HET	HET	TOST	SXPU	HET	HET	SXPU	HET	HET	HET	TOST	SXPU	SXPU	SXPU	TOST	HET	TOST	TOST	TOST
scaffold_0	612000	616000	TOST	HET	TOST	HET	SXPU	HET	TOST	SXPU	HET	HET	SXPU	TOST	HET	HET	HET	HET	SXPU	TOST	HET	HET	HET	SXPU	TOST	TOST	SXPU	HET	TOST	TOST	UNK	HET	TOST	SXPU	HET	HET	SXPU	HET	SXPU	HET	TOST	UNK	SXPU	SXPU	TOST	HET	TOST	TOST	TOST
scaffold_0	616000	620000	TOST	HET	HET	HET	SXPU	HET	TOST	SXPU	HET	HET	SXPU	TOST	HET	HET	TOST	HET	SXPU	HET	SXPU	HET	HET	SXPU	TOST	TOST	SXPU	HET	TOST	TOST	HET	HET	TOST	SXPU	HET	HET	SXPU	HET	HET	UNK	TOST	HET	SXPU	SXPU	TOST	HET	TOST	TOST	TOST
scaffold_0	620000	624000	TOST	HET	HET	HET	SXPU	HET	TOST	SXPU	HET	HET	SXPU	TOST	HET	HET	HET	HET	SXPU	TOST	SXPU	HET	HET	SXPU	TOST	TOST	SXPU	HET	TOST	TOST	HET	HET	TOST	SXPU	HET	HET	SXPU	HET	HET	HET	TOST	SXPU	SXPU	SXPU	TOST	HET	TOST	TOST	TOST
scaffold_0	624000	628000	TOST	HET	HET	HET	SXPU	HET	TOST	SXPU	HET	HET	SXPU	TOST	HET	HET	HET	HET	SXPU	TOST	SXPU	HET	HET	SXPU	TOST	TOST	SXPU	HET	TOST	TOST	TOST	HET	TOST	SXPU	HET	HET	SXPU	HET	HET	HET	TOST	SXPU	SXPU	SXPU	TOST	HET	TOST	TOST	TOST
scaffold_0	628000	632000	TOST	HET	HET	HET	SXPU	HET	TOST	SXPU	HET	HET	SXPU	TOST	HET	UNK	HET	HET	SXPU	TOST	SXPU	HET	HET	SXPU	TOST	TOST	SXPU	HET	TOST	TOST	HET	HET	TOST	SXPU	HET	HET	SXPU	HET	HET	HET	TOST	SXPU	SXPU	SXPU	TOST	HET	TOST	TOST	TOST
scaffold_0	632000	636000	TOST	HET	HET	HET	SXPU	HET	TOST	SXPU	HET	HET	SXPU	TOST	HET	HET	HET	TOST	SXPU	TOST	SXPU	HET	HET	SXPU	TOST	TOST	SXPU	UNK	TOST	TOST	SXPU	HET	TOST	SXPU	HET	HET	SXPU	HET	HET	HET	TOST	HET	SXPU	SXPU	TOST	HET	TOST	TOST	TOST
scaffold_0	636000	640000	TOST	HET	HET	HET	SXPU	HET	TOST	SXPU	HET	HET	SXPU	TOST	HET	HET	HET	HET	SXPU	TOST	SXPU	HET	HET	SXPU	TOST	TOST	SXPU	HET	TOST	TOST	HET	HET	TOST	SXPU	HET	HET	SXPU	HET	HET	HET	TOST	HET	SXPU	SXPU	TOST	HET	TOST	TOST	TOST
scaffold_0	640000	644000	TOST	HET	HET	HET	SXPU	HET	TOST	SXPU	HET	HET	SXPU	TOST	UNK	TOST	TOST	HET	SXPU	TOST	SXPU	HET	TOST	SXPU	TOST	TOST	SXPU	HET	TOST	TOST	HET	HET	TOST	SXPU	HET	HET	SXPU	HET	HET	UNK	TOST	SXPU	SXPU	SXPU	TOST	HET	TOST	TOST	TOST
scaffold_0	644000	648000	TOST	HET	HET	HET	SXPU	HET	TOST	SXPU	HET	UNK	SXPU	TOST	HET	HET	HET	HET	SXPU	TOST	SXPU	HET	HET	SXPU	TOST	TOST	SXPU	HET	TOST	TOST	HET	SXPU	TOST	SXPU	SXPU	HET	SXPU	HET	HET	HET	TOST	HET	SXPU	SXPU	TOST	HET	TOST	TOST	TOST
scaffold_0	648000	652000	TOST	HET	HET	HET	SXPU	HET	TOST	SXPU	HET	HET	SXPU	TOST	HET	HET	HET	HET	SXPU	HET	SXPU	HET	HET	SXPU	TOST	TOST	SXPU	HET	TOST	TOST	HET	HET	TOST	SXPU	HET	HET	SXPU	HET	HET	HET	TOST	HET	SXPU	SXPU	TOST	HET	TOST	TOST	TOST
scaffold_0	652000	656000	TOST	HET	HET	HET	SXPU	HET	TOST	SXPU	HET	UNK	SXPU	TOST	HET	HET	HET	HET	SXPU	TOST	SXPU	HET	HET	SXPU	TOST	TOST	SXPU	HET	TOST	TOST	SXPU	HET	TOST	SXPU	HET	HET	SXPU	HET	TOST	HET	TOST	SXPU	SXPU	SXPU	TOST	HET	TOST	TOST	TOST
scaffold_0	656000	660000	TOST	HET	SXPU	HET	SXPU	HET	TOST	SXPU	HET	UNK	SXPU	TOST	HET	HET	HET	HET	SXPU	TOST	SXPU	HET	HET	SXPU	TOST	TOST	SXPU	HET	TOST	TOST	HET	HET	TOST	SXPU	HET	HET	SXPU	HET	HET	HET	TOST	UNK	SXPU	SXPU	TOST	HET	TOST	TOST	TOST
scaffold_0	660000	664000	TOST	HET	HET	HET	SXPU	HET	TOST	SXPU	HET	HET	SXPU	TOST	HET	HET	HET	HET	SXPU	TOST	SXPU	HET	HET	SXPU	TOST	TOST	SXPU	HET	TOST	TOST	HET	HET	TOST	SXPU	HET	HET	SXPU	HET	HET	HET	TOST	HET	SXPU	SXPU	TOST	HET	TOST	TOST	TOST
scaffold_0	664000	668000	TOST	HET	HET	HET	SXPU	HET	TOST	SXPU	HET	HET	SXPU	TOST	HET	HET	HET	HET	SXPU	TOST	SXPU	HET	HET	SXPU	TOST	TOST	SXPU	HET	TOST	TOST	HET	HET	TOST	SXPU	HET	HET	SXPU	HET	HET	HET	TOST	HET	SXPU	SXPU	TOST	HET	TOST	TOST	TOST
scaffold_0	668000	672000	TOST	HET	HET	HET	SXPU	HET	TOST	SXPU	HET	HET	SXPU	TOST	HET	HET	HET	HET	SXPU	TOST	SXPU	HET	HET	SXPU	TOST	TOST	SXPU	HET	TOST	TOST	HET	HET	TOST	SXPU	HET	HET	SXPU	HET	HET	HET	TOST	HET	SXPU	SXPU	TOST	HET	TOST	TOST	TOST
scaffold_0	672000	676000	TOST	HET	HET	HET	SXPU	HET	TOST	SXPU	HET	HET	SXPU	TOST	HET	HET	HET	HET	SXPU	UNK	SXPU	HET	HET	SXPU	TOST	TOST	SXPU	HET	TOST	TOST	HET	HET	TOST	SXPU	HET	HET	SXPU	HET	HET	HET	TOST	HET	SXPU	SXPU	TOST	HET	TOST	TOST	TOST
scaffold_0	676000	680000	TOST	HET	HET	HET	SXPU	HET	TOST	SXPU	HET	HET	SXPU	TOST	HET	HET	HET	HET	SXPU	TOST	SXPU	HET	HET	SXPU	TOST	TOST	SXPU	HET	TOST	TOST	HET	HET	TOST	SXPU	HET	HET	SXPU	HET	HET	HET	TOST	HET	SXPU	SXPU	TOST	HET	TOST	TOST	TOST
scaffold_0	680000	684000	TOST	HET	HET	HET	SXPU	HET	TOST	SXPU	HET	HET	SXPU	TOST	HET	HET	HET	HET	SXPU	TOST	SXPU	HET	HET	SXPU	TOST	TOST	SXPU	HET	TOST	TOST	HET	HET	TOST	SXPU	HET	HET	SXPU	HET	HET	HET	TOST	HET	SXPU	SXPU	TOST	HET	TOST	TOST	TOST
scaffold_0	684000	688000	TOST	HET	HET	HET	SXPU	HET	TOST	SXPU	HET	SXPU	SXPU	TOST	HET	HET	HET	HET	SXPU	UNK	SXPU	HET	HET	SXPU	TOST	TOST	SXPU	HET	TOST	TOST	HET	HET	TOST	SXPU	HET	HET	SXPU	HET	HET	HET	TOST	SXPU	SXPU	SXPU	TOST	HET	TOST	TOST	TOST
scaffold_0	688000	692000	TOST	HET	HET	HET	SXPU	HET	TOST	SXPU	HET	HET	SXPU	TOST	HET	HET	HET	HET	SXPU	TOST	SXPU	HET	HET	SXPU	TOST	TOST	SXPU	HET	TOST	TOST	HET	HET	TOST	SXPU	HET	HET	SXPU	HET	HET	HET	TOST	HET	SXPU	SXPU	TOST	HET	TOST	TOST	TOST
scaffold_0	692000	696000	TOST	HET	UNK	HET	SXPU	HET	TOST	SXPU	HET	HET	SXPU	TOST	HET	HET	HET	HET	SXPU	TOST	SXPU	HET	HET	SXPU	TOST	TOST	SXPU	HET	TOST	TOST	SXPU	TOST	TOST	SXPU	HET	HET	SXPU	HET	HET	HET	TOST	SXPU	SXPU	SXPU	TOST	HET	TOST	TOST	TOST
scaffold_0	696000	700000	TOST	HET	HET	HET	SXPU	HET	TOST	SXPU	HET	HET	SXPU	TOST	HET	HET	HET	HET	SXPU	TOST	SXPU	HET	HET	SXPU	TOST	TOST	SXPU	HET	TOST	TOST	HET	HET	TOST	SXPU	HET	HET	SXPU	HET	HET	HET	TOST	HET	SXPU	SXPU	TOST	HET	TOST	TOST	TOST
scaffold_0	700000	704000	TOST	HET	HET	HET	SXPU	HET	TOST	SXPU	HET	HET	SXPU	TOST	HET	HET	HET	HET	SXPU	TOST	SXPU	HET	HET	SXPU	TOST	TOST	SXPU	HET	TOST	TOST	HET	HET	TOST	SXPU	HET	HET	SXPU	HET	TOST	HET	TOST	HET	SXPU	SXPU	TOST	HET	TOST	TOST	TOST
scaffold_0	704000	708000	TOST	HET	HET	TOST	SXPU	HET	TOST	SXPU	HET	SXPU	SXPU	TOST	HET	HET	TOST	HET	SXPU	HET	SXPU	HET	HET	SXPU	TOST	TOST	SXPU	HET	TOST	TOST	HET	HET	TOST	SXPU	HET	HET	SXPU	HET	HET	HET	TOST	HET	SXPU	SXPU	TOST	HET	TOST	TOST	TOST
scaffold_0	708000	712000	TOST	HET	HET	HET	SXPU	HET	TOST	SXPU	HET	HET	SXPU	TOST	HET	HET	HET	HET	SXPU	TOST	SXPU	HET	HET	SXPU	TOST	TOST	SXPU	HET	TOST	TOST	HET	HET	TOST	SXPU	HET	HET	SXPU	HET	HET	HET	TOST	SXPU	SXPU	SXPU	TOST	HET	TOST	TOST	TOST
scaffold_0	712000	716000	TOST	HET	TOST	HET	SXPU	HET	TOST	SXPU	HET	HET	SXPU	TOST	HET	HET	HET	HET	SXPU	TOST	SXPU	HET	HET	SXPU	TOST	TOST	SXPU	HET	TOST	TOST	HET	HET	TOST	SXPU	HET	HET	SXPU	HET	HET	HET	TOST	HET	SXPU	SXPU	UNK	HET	TOST	TOST	TOST
scaffold_0	716000	720000	TOST	HET	HET	HET	SXPU	HET	TOST	SXPU	HET	HET	SXPU	TOST	HET	HET	SXPU	HET	SXPU	TOST	SXPU	HET	HET	SXPU	TOST	TOST	SXPU	HET	TOST	TOST	HET	HET	TOST	SXPU	HET	HET	SXPU	HET	HET	HET	TOST	HET	SXPU	SXPU	TOST	HET	TOST	TOST	TOST
scaffold_0	720000	724000	TOST	HET	HET	HET	SXPU	HET	TOST	SXPU	HET	HET	SXPU	TOST	HET	HET	HET	HET	SXPU	TOST	SXPU	HET	HET	SXPU	TOST	TOST	SXPU	HET	TOST	TOST	HET	HET	TOST	SXPU	HET	HET	SXPU	HET	HET	HET	TOST	HET	SXPU	SXPU	TOST	HET	TOST	TOST	TOST
scaffold_0	724000	728000	TOST	HET	HET	HET	SXPU	HET	TOST	SXPU	HET	HET	SXPU	TOST	HET	HET	HET	HET	SXPU	TOST	SXPU	HET	HET	SXPU	TOST	TOST	SXPU	HET	TOST	TOST	HET	HET	TOST	SXPU	HET	HET	SXPU	HET	HET	HET	TOST	SXPU	SXPU	SXPU	TOST	HET	TOST	TOST	TOST
scaffold_0	728000	732000	TOST	HET	HET	HET	SXPU	HET	TOST	SXPU	HET	HET	SXPU	TOST	HET	HET	HET	HET	SXPU	TOST	SXPU	HET	HET	SXPU	TOST	TOST	SXPU	HET	TOST	TOST	HET	SXPU	TOST	SXPU	HET	HET	SXPU	HET	HET	HET	TOST	HET	SXPU	SXPU	TOST	HET	TOST	TOST	TOST
scaffold_0	732000	736000	TOST	HET	HET	HET	SXPU	HET	TOST	SXPU	HET	HET	SXPU	TOST	HET	HET	HET	HET	SXPU	TOST	SXPU	HET	HET	SXPU	TOST	TOST	SXPU	HET	TOST	TOST	HET	HET	TOST	SXPU	HET	HET	SXPU	HET	HET	HET	TOST	HET	SXPU	SXPU	TOST	HET	TOST	TOST	TOST
scaffold_0	736000	740000	TOST	HET	HET	HET	SXPU	HET	TOST	SXPU	HET	HET	SXPU	TOST	HET	HET	HET	HET	SXPU	TOST	SXPU	HET	HET	SXPU	TOST	TOST	SXPU	UNK	TOST	TOST	HET	HET	TOST	SXPU	HET	HET	SXPU	HET	HET	HET	TOST	HET	SXPU	SXPU	TOST	HET	TOST	TOST	TOST
scaffold_0	740000	744000	TOST	HET	HET	HET	SXPU	HET	TOST	SXPU	HET	HET	SXPU	TOST	HET	HET	HET	HET	SXPU	TOST	SXPU	HET	HET	SXPU	TOST	TOST	SXPU	HET	TOST	TOST	HET	HET	TOST	SXPU	HET	HET	SXPU	HET	HET	HET	TOST	HET	SXPU	SXPU	TOST	HET	TOST	TOST	TOST
scaffold_0	744000	748000	TOST	HET	HET	HET	SXPU	HET	TOST	SXPU	HET	HET	SXPU	TOST	HET	HET	HET	HET	SXPU	TOST	SXPU	HET	HET	SXPU	TOST	TOST	SXPU	HET	TOST	TOST	HET	HET	TOST	SXPU	HET	HET	SXPU	HET	HET	HET	TOST	HET	SXPU	SXPU	TOST	HET	TOST	TOST	TOST
scaffold_0	748000	752000	TOST	HET	HET	HET	SXPU	HET	TOST	SXPU	HET	HET	SXPU	TOST	HET	HET	HET	HET	SXPU	TOST	SXPU	HET	HET	SXPU	TOST	TOST	SXPU	HET	TOST	TOST	HET	HET	TOST	SXPU	HET	HET	SXPU	HET	HET	HET	TOST	SXPU	SXPU	SXPU	TOST	HET	TOST	TOST	TOST
scaffold_0	752000	756000	TOST	HET	HET	HET	SXPU	HET	TOST	SXPU	HET	HET	SXPU	TOST	HET	HET	HET	HET	SXPU	TOST	SXPU	HET	HET	SXPU	TOST	TOST	SXPU	HET	TOST	TOST	HET	HET	TOST	SXPU	HET	HET	SXPU	HET	HET	HET	TOST	HET	SXPU	SXPU	TOST	HET	TOST	TOST	TOST
scaffold_0	756000	760000	TOST	HET	HET	HET	SXPU	HET	TOST	SXPU	HET	HET	SXPU	TOST	HET	HET	TOST	HET	SXPU	TOST	SXPU	HET	HET	SXPU	TOST	TOST	SXPU	HET	TOST	TOST	HET	HET	TOST	SXPU	HET	HET	SXPU	HET	HET	HET	TOST	HET	SXPU	SXPU	TOST	HET	TOST	TOST	TOST
scaffold_0	760000	764000	TOST	HET	HET	HET	SXPU	HET	TOST	SXPU	HET	HET	SXPU	TOST	HET	HET	HET	HET	SXPU	TOST	SXPU	HET	HET	SXPU	TOST	TOST	SXPU	HET	TOST	TOST	HET	HET	TOST	SXPU	HET	HET	SXPU	HET	HET	UNK	TOST	HET	SXPU	SXPU	TOST	HET	TOST	TOST	TOST
scaffold_0	764000	768000	TOST	HET	HET	HET	SXPU	HET	TOST	SXPU	HET	HET	SXPU	TOST	HET	HET	HET	HET	SXPU	TOST	SXPU	HET	HET	SXPU	TOST	TOST	SXPU	HET	TOST	TOST	HET	HET	TOST	SXPU	HET	HET	SXPU	HET	HET	TOST	TOST	SXPU	SXPU	SXPU	TOST	HET	TOST	TOST	TOST
scaffold_0	768000	772000	TOST	HET	HET	SXPU	SXPU	HET	TOST	SXPU	HET	HET	SXPU	TOST	HET	HET	HET	HET	SXPU	TOST	SXPU	HET	HET	SXPU	TOST	TOST	SXPU	HET	TOST	TOST	HET	HET	TOST	SXPU	HET	HET	SXPU	HET	HET	HET	TOST	HET	SXPU	SXPU	TOST	HET	TOST	TOST	TOST
scaffold_0	772000	776000	TOST	HET	HET	HET	SXPU	HET	TOST	SXPU	HET	HET	SXPU	TOST	HET	HET	HET	HET	SXPU	TOST	SXPU	HET	HET	SXPU	TOST	TOST	SXPU	HET	TOST	TOST	HET	HET	TOST	SXPU	HET	HET	SXPU	HET	HET	HET	TOST	HET	SXPU	SXPU	TOST	HET	TOST	TOST	TOST
scaffold_0	776000	780000	TOST	HET	HET	HET	SXPU	HET	TOST	SXPU	HET	HET	SXPU	TOST	HET	HET	HET	HET	SXPU	TOST	SXPU	HET	HET	SXPU	TOST	TOST	SXPU	SXPU	TOST	TOST	HET	HET	TOST	SXPU	TOST	HET	SXPU	UNK	HET	TOST	TOST	HET	SXPU	SXPU	TOST	HET	TOST	TOST	TOST
scaffold_0	780000	784000	TOST	HET	HET	HET	SXPU	HET	TOST	SXPU	HET	SXPU	SXPU	TOST	HET	HET	HET	TOST	SXPU	HET	SXPU	SXPU	HET	SXPU	TOST	TOST	SXPU	HET	TOST	TOST	HET	HET	TOST	SXPU	SXPU	HET	SXPU	HET	HET	SXPU	TOST	SXPU	SXPU	SXPU	TOST	HET	TOST	TOST	TOST
scaffold_0	784000	788000	TOST	HET	HET	HET	SXPU	HET	TOST	SXPU	HET	HET	SXPU	TOST	HET	HET	HET	HET	SXPU	TOST	SXPU	HET	HET	SXPU	TOST	TOST	SXPU	HET	TOST	TOST	HET	SXPU	TOST	SXPU	HET	HET	SXPU	HET	UNK	TOST	TOST	HET	SXPU	SXPU	TOST	UNK	TOST	TOST	TOST
scaffold_0	788000	792000	TOST	HET	HET	HET	SXPU	HET	TOST	SXPU	HET	HET	SXPU	TOST	HET	HET	HET	HET	SXPU	TOST	SXPU	HET	HET	SXPU	TOST	TOST	SXPU	HET	TOST	TOST	HET	HET	TOST	SXPU	HET	HET	SXPU	HET	HET	HET	TOST	SXPU	SXPU	SXPU	TOST	HET	TOST	TOST	TOST
scaffold_0	792000	796000	TOST	HET	HET	HET	SXPU	HET	TOST	SXPU	HET	HET	SXPU	TOST	HET	HET	HET	HET	SXPU	TOST	SXPU	HET	HET	SXPU	TOST	TOST	SXPU	UNK	TOST	TOST	HET	HET	TOST	SXPU	HET	HET	SXPU	HET	HET	UNK	TOST	UNK	SXPU	SXPU	TOST	UNK	TOST	TOST	TOST
scaffold_0	796000	800000	TOST	HET	HET	HET	SXPU	HET	TOST	SXPU	HET	HET	SXPU	TOST	HET	HET	HET	HET	SXPU	TOST	SXPU	HET	HET	SXPU	TOST	TOST	SXPU	HET	TOST	TOST	TOST	HET	TOST	SXPU	HET	HET	SXPU	HET	HET	HET	TOST	HET	SXPU	SXPU	TOST	HET	TOST	TOST	TOST
scaffold_0	800000	804000	TOST	HET	HET	HET	SXPU	HET	TOST	SXPU	HET	HET	SXPU	TOST	HET	HET	HET	HET	SXPU	TOST	SXPU	UNK	HET	SXPU	TOST	TOST	SXPU	HET	TOST	TOST	HET	HET	TOST	SXPU	HET	HET	SXPU	HET	HET	HET	TOST	SXPU	SXPU	SXPU	TOST	HET	TOST	TOST	TOST
scaffold_0	804000	808000	TOST	HET	HET	HET	SXPU	HET	TOST	SXPU	HET	HET	SXPU	TOST	HET	HET	HET	HET	SXPU	TOST	SXPU	HET	HET	SXPU	TOST	TOST	SXPU	HET	TOST	TOST	HET	HET	TOST	SXPU	HET	HET	SXPU	HET	HET	HET	TOST	SXPU	SXPU	SXPU	TOST	HET	TOST	TOST	TOST
scaffold_0	808000	812000	TOST	HET	HET	HET	SXPU	HET	TOST	SXPU	HET	HET	SXPU	TOST	HET	HET	HET	HET	SXPU	TOST	SXPU	HET	HET	SXPU	TOST	TOST	SXPU	HET	TOST	TOST	HET	HET	TOST	SXPU	HET	HET	SXPU	HET	HET	HET	TOST	HET	SXPU	SXPU	TOST	HET	TOST	TOST	TOST
scaffold_0	812000	816000	TOST	HET	HET	HET	SXPU	HET	TOST	SXPU	HET	SXPU	SXPU	TOST	HET	HET	HET	HET	SXPU	TOST	SXPU	HET	HET	SXPU	TOST	TOST	SXPU	HET	TOST	TOST	HET	HET	TOST	SXPU	HET	HET	SXPU	HET	HET	SXPU	TOST	SXPU	SXPU	SXPU	TOST	HET	TOST	TOST	TOST
scaffold_0	816000	820000	TOST	HET	HET	HET	SXPU	HET	TOST	SXPU	HET	HET	SXPU	TOST	HET	HET	HET	HET	SXPU	TOST	SXPU	HET	HET	SXPU	TOST	TOST	SXPU	HET	TOST	TOST	HET	HET	TOST	SXPU	HET	HET	SXPU	HET	HET	HET	TOST	SXPU	SXPU	SXPU	TOST	HET	TOST	TOST	TOST
scaffold_0	820000	824000	TOST	HET	HET	HET	SXPU	HET	TOST	SXPU	HET	HET	SXPU	TOST	HET	HET	HET	HET	SXPU	TOST	SXPU	HET	HET	SXPU	TOST	TOST	SXPU	HET	TOST	TOST	HET	HET	TOST	SXPU	HET	HET	SXPU	HET	HET	HET	TOST	SXPU	SXPU	SXPU	TOST	HET	TOST	TOST	TOST
scaffold_0	824000	828000	TOST	HET	HET	HET	SXPU	HET	TOST	SXPU	HET	HET	SXPU	TOST	HET	HET	HET	HET	SXPU	TOST	SXPU	HET	HET	SXPU	TOST	TOST	SXPU	HET	TOST	TOST	HET	HET	TOST	SXPU	HET	HET	SXPU	HET	HET	HET	TOST	HET	SXPU	SXPU	TOST	HET	TOST	TOST	TOST
scaffold_0	828000	832000	TOST	HET	HET	HET	SXPU	HET	TOST	SXPU	HET	HET	SXPU	TOST	HET	HET	HET	HET	SXPU	TOST	SXPU	HET	HET	SXPU	TOST	TOST	SXPU	HET	TOST	TOST	HET	HET	TOST	SXPU	HET	HET	SXPU	HET	HET	HET	TOST	HET	SXPU	SXPU	TOST	HET	TOST	TOST	TOST
scaffold_0	832000	836000	TOST	HET	SXPU	SXPU	SXPU	SXPU	TOST	SXPU	HET	HET	HET	TOST	SXPU	SXPU	SXPU	HET	HET	HET	UNK	SXPU	SXPU	UNK	HET	SXPU	HET	HET	HET	TOST	HET	TOST	TOST	HET	HET	SXPU	UNK	HET	TOST	SXPU	TOST	HET	TOST	TOST	TOST	HET	TOST	SXPU	HET
scaffold_0	836000	840000	TOST	HET	HET	HET	SXPU	HET	TOST	SXPU	HET	HET	SXPU	TOST	HET	HET	HET	HET	SXPU	TOST	SXPU	HET	HET	SXPU	TOST	TOST	SXPU	HET	TOST	TOST	HET	HET	TOST	SXPU	HET	HET	SXPU	HET	HET	HET	TOST	HET	SXPU	SXPU	TOST	HET	TOST	TOST	TOST
scaffold_0	840000	844000	TOST	HET	HET	HET	SXPU	HET	TOST	SXPU	HET	HET	SXPU	TOST	HET	HET	HET	HET	SXPU	TOST	SXPU	HET	HET	SXPU	TOST	TOST	SXPU	TOST	TOST	TOST	HET	HET	TOST	SXPU	HET	HET	SXPU	HET	HET	HET	TOST	HET	SXPU	SXPU	TOST	HET	TOST	TOST	TOST
scaffold_0	844000	848000	TOST	HET	HET	HET	SXPU	HET	TOST	SXPU	HET	HET	SXPU	TOST	HET	HET	HET	HET	SXPU	TOST	SXPU	HET	HET	SXPU	TOST	TOST	SXPU	HET	TOST	TOST	HET	HET	TOST	SXPU	HET	HET	SXPU	HET	HET	HET	TOST	HET	SXPU	SXPU	TOST	HET	TOST	TOST	TOST
scaffold_0	848000	852000	TOST	HET	HET	HET	SXPU	HET	TOST	SXPU	HET	HET	SXPU	TOST	HET	HET	HET	HET	SXPU	TOST	SXPU	HET	HET	SXPU	TOST	TOST	SXPU	HET	TOST	TOST	HET	HET	TOST	SXPU	HET	HET	SXPU	HET	HET	HET	TOST	SXPU	SXPU	SXPU	TOST	HET	TOST	TOST	TOST
scaffold_0	852000	856000	TOST	HET	HET	HET	SXPU	HET	TOST	SXPU	HET	HET	SXPU	TOST	HET	HET	HET	HET	SXPU	TOST	SXPU	HET	HET	SXPU	TOST	TOST	SXPU	HET	TOST	TOST	HET	HET	TOST	SXPU	HET	HET	SXPU	HET	HET	HET	TOST	HET	SXPU	SXPU	TOST	HET	TOST	TOST	TOST
scaffold_0	856000	860000	TOST	HET	HET	HET	SXPU	HET	TOST	SXPU	HET	HET	SXPU	TOST	HET	TOST	HET	HET	SXPU	TOST	SXPU	HET	HET	SXPU	TOST	TOST	SXPU	HET	TOST	TOST	HET	TOST	TOST	SXPU	HET	HET	SXPU	HET	HET	HET	TOST	SXPU	SXPU	SXPU	TOST	HET	TOST	TOST	TOST
scaffold_0	860000	864000	TOST	HET	HET	HET	SXPU	HET	TOST	SXPU	HET	HET	SXPU	TOST	HET	HET	HET	HET	SXPU	TOST	SXPU	HET	HET	SXPU	TOST	TOST	SXPU	HET	TOST	TOST	HET	HET	TOST	SXPU	HET	HET	SXPU	HET	HET	HET	TOST	HET	SXPU	SXPU	TOST	HET	TOST	TOST	TOST
scaffold_0	864000	868000	TOST	HET	HET	HET	SXPU	UNK	TOST	SXPU	HET	HET	SXPU	TOST	HET	HET	HET	HET	SXPU	TOST	SXPU	HET	HET	SXPU	TOST	TOST	SXPU	UNK	TOST	TOST	TOST	HET	TOST	SXPU	HET	HET	SXPU	HET	SXPU	HET	TOST	SXPU	SXPU	SXPU	TOST	HET	TOST	TOST	HET
scaffold_0	868000	872000	TOST	HET	HET	HET	SXPU	HET	TOST	SXPU	HET	HET	SXPU	TOST	HET	HET	HET	HET	SXPU	TOST	SXPU	HET	HET	SXPU	TOST	TOST	SXPU	HET	TOST	TOST	TOST	HET	TOST	SXPU	HET	HET	SXPU	HET	HET	HET	TOST	HET	SXPU	SXPU	TOST	HET	TOST	TOST	HET
scaffold_0	872000	876000	TOST	HET	HET	HET	SXPU	HET	TOST	SXPU	HET	HET	SXPU	TOST	HET	HET	SXPU	HET	SXPU	TOST	SXPU	HET	HET	SXPU	TOST	TOST	SXPU	HET	TOST	TOST	TOST	HET	TOST	SXPU	HET	HET	SXPU	HET	HET	HET	TOST	HET	SXPU	SXPU	TOST	HET	TOST	TOST	HET
scaffold_0	876000	880000	TOST	HET	HET	HET	SXPU	HET	TOST	SXPU	HET	UNK	SXPU	TOST	HET	HET	HET	HET	SXPU	TOST	SXPU	HET	HET	SXPU	TOST	TOST	SXPU	HET	TOST	TOST	TOST	HET	TOST	SXPU	HET	HET	SXPU	HET	HET	HET	TOST	HET	SXPU	SXPU	TOST	HET	TOST	TOST	HET
scaffold_0	880000	884000	UNK	UNK	UNK	UNK	UNK	UNK	UNK	UNK	UNK	UNK	UNK	UNK	UNK	UNK	UNK	UNK	UNK	UNK	UNK	UNK	UNK	UNK	UNK	UNK	UNK	UNK	UNK	UNK	UNK	UNK	UNK	UNK	UNK	UNK	UNK	UNK	UNK	UNK	UNK	UNK	UNK	UNK	UNK	UNK	UNK	UNK	UNK
scaffold_0	884000	888000	TOST	HET	SXPU	HET	SXPU	HET	TOST	SXPU	HET	HET	SXPU	TOST	UNK	HET	HET	HET	SXPU	TOST	SXPU	HET	HET	SXPU	TOST	TOST	SXPU	HET	TOST	TOST	TOST	HET	TOST	SXPU	UNK	HET	SXPU	HET	HET	UNK	TOST	HET	SXPU	SXPU	TOST	HET	TOST	TOST	UNK
scaffold_0	888000	892000	TOST	HET	HET	HET	SXPU	HET	TOST	SXPU	HET	HET	SXPU	TOST	HET	HET	HET	HET	SXPU	TOST	SXPU	HET	HET	SXPU	TOST	TOST	SXPU	HET	TOST	TOST	TOST	HET	TOST	SXPU	HET	HET	SXPU	HET	HET	HET	TOST	SXPU	SXPU	SXPU	TOST	HET	TOST	TOST	HET
scaffold_0	892000	896000	TOST	HET	HET	HET	SXPU	HET	TOST	SXPU	HET	HET	SXPU	TOST	HET	HET	HET	HET	SXPU	TOST	SXPU	HET	HET	SXPU	TOST	TOST	SXPU	HET	TOST	TOST	TOST	HET	TOST	SXPU	HET	HET	SXPU	HET	HET	HET	TOST	SXPU	SXPU	SXPU	TOST	HET	TOST	TOST	HET
scaffold_0	896000	900000	TOST	HET	HET	HET	SXPU	HET	TOST	SXPU	HET	HET	SXPU	TOST	HET	HET	HET	UNK	SXPU	TOST	SXPU	HET	HET	SXPU	TOST	TOST	SXPU	UNK	TOST	TOST	TOST	HET	TOST	SXPU	HET	HET	SXPU	HET	HET	HET	TOST	HET	SXPU	SXPU	TOST	HET	TOST	TOST	UNK
scaffold_0	900000	904000	TOST	HET	HET	HET	SXPU	HET	TOST	SXPU	HET	HET	SXPU	TOST	HET	HET	HET	HET	SXPU	TOST	SXPU	HET	HET	SXPU	TOST	TOST	SXPU	HET	TOST	TOST	TOST	HET	TOST	SXPU	HET	HET	SXPU	HET	HET	HET	TOST	HET	SXPU	SXPU	TOST	HET	TOST	TOST	HET
scaffold_0	904000	908000	TOST	HET	HET	HET	SXPU	HET	TOST	SXPU	HET	HET	SXPU	TOST	HET	HET	UNK	HET	SXPU	TOST	SXPU	UNK	HET	SXPU	TOST	TOST	SXPU	HET	TOST	TOST	TOST	HET	TOST	SXPU	HET	HET	SXPU	HET	HET	SXPU	TOST	HET	SXPU	SXPU	TOST	HET	TOST	TOST	HET
scaffold_0	908000	912000	UNK	UNK	UNK	UNK	UNK	UNK	UNK	UNK	UNK	UNK	UNK	UNK	UNK	UNK	UNK	UNK	UNK	UNK	UNK	UNK	UNK	UNK	UNK	UNK	UNK	UNK	UNK	UNK	UNK	UNK	UNK	UNK	UNK	UNK	UNK	UNK	UNK	UNK	UNK	UNK	UNK	UNK	UNK	UNK	UNK	UNK	UNK
scaffold_0	912000	916000	TOST	HET	HET	HET	SXPU	HET	TOST	SXPU	HET	TOST	SXPU	TOST	HET	HET	HET	HET	SXPU	TOST	SXPU	HET	HET	SXPU	TOST	TOST	SXPU	HET	TOST	TOST	TOST	HET	TOST	SXPU	HET	HET	SXPU	HET	HET	HET	TOST	SXPU	SXPU	SXPU	TOST	UNK	TOST	TOST	HET
scaffold_0	916000	920000	TOST	HET	HET	HET	SXPU	HET	TOST	SXPU	HET	HET	SXPU	TOST	HET	HET	HET	HET	SXPU	TOST	SXPU	HET	HET	SXPU	TOST	TOST	SXPU	HET	TOST	TOST	TOST	HET	TOST	SXPU	HET	HET	SXPU	HET	HET	HET	TOST	HET	SXPU	SXPU	TOST	HET	TOST	TOST	HET
scaffold_0	920000	924000	TOST	HET	HET	HET	SXPU	HET	TOST	SXPU	HET	HET	SXPU	TOST	HET	HET	UNK	HET	SXPU	TOST	SXPU	HET	HET	SXPU	TOST	TOST	SXPU	HET	TOST	TOST	TOST	HET	TOST	SXPU	HET	HET	SXPU	HET	HET	HET	TOST	SXPU	SXPU	SXPU	TOST	HET	TOST	TOST	HET
scaffold_0	924000	928000	TOST	HET	HET	HET	SXPU	HET	TOST	SXPU	HET	HET	SXPU	TOST	HET	HET	HET	HET	SXPU	TOST	SXPU	HET	HET	SXPU	TOST	TOST	SXPU	HET	TOST	TOST	TOST	HET	TOST	SXPU	HET	HET	SXPU	HET	HET	HET	TOST	HET	SXPU	SXPU	TOST	HET	TOST	TOST	HET
scaffold_0	928000	932000	TOST	HET	HET	HET	SXPU	HET	TOST	SXPU	HET	HET	SXPU	TOST	HET	HET	HET	HET	HET	HET	SXPU	HET	HET	UNK	TOST	TOST	SXPU	HET	TOST	TOST	TOST	HET	TOST	SXPU	HET	HET	SXPU	HET	HET	HET	TOST	HET	SXPU	SXPU	TOST	HET	TOST	TOST	HET
scaffold_0	932000	936000	TOST	HET	HET	HET	SXPU	HET	TOST	SXPU	HET	HET	SXPU	TOST	HET	HET	HET	HET	SXPU	UNK	SXPU	HET	HET	SXPU	TOST	TOST	SXPU	HET	TOST	TOST	TOST	HET	TOST	SXPU	HET	HET	SXPU	HET	HET	HET	TOST	SXPU	SXPU	SXPU	TOST	HET	TOST	TOST	HET
scaffold_0	936000	940000	UNK	UNK	UNK	UNK	UNK	UNK	UNK	UNK	UNK	UNK	UNK	UNK	UNK	UNK	UNK	UNK	UNK	UNK	UNK	UNK	UNK	UNK	UNK	UNK	UNK	UNK	UNK	UNK	UNK	UNK	UNK	UNK	UNK	UNK	UNK	UNK	UNK	UNK	UNK	UNK	UNK	UNK	UNK	UNK	UNK	UNK	UNK
scaffold_0	940000	944000	TOST	UNK	HET	HET	SXPU	HET	TOST	SXPU	HET	SXPU	SXPU	TOST	HET	HET	HET	HET	SXPU	TOST	SXPU	HET	HET	SXPU	TOST	TOST	SXPU	HET	TOST	TOST	TOST	TOST	TOST	SXPU	HET	HET	SXPU	HET	HET	HET	TOST	SXPU	SXPU	SXPU	TOST	HET	TOST	TOST	HET
scaffold_0	944000	948000	TOST	HET	HET	HET	SXPU	HET	TOST	SXPU	HET	HET	SXPU	TOST	HET	HET	HET	HET	SXPU	TOST	SXPU	HET	HET	SXPU	TOST	TOST	SXPU	HET	TOST	TOST	TOST	HET	TOST	SXPU	HET	HET	SXPU	HET	HET	TOST	TOST	HET	SXPU	SXPU	TOST	HET	TOST	TOST	HET
scaffold_0	948000	952000	TOST	HET	HET	HET	SXPU	UNK	TOST	SXPU	HET	HET	SXPU	TOST	HET	HET	UNK	HET	UNK	TOST	SXPU	HET	HET	SXPU	TOST	TOST	SXPU	HET	TOST	TOST	TOST	HET	TOST	SXPU	HET	HET	SXPU	HET	UNK	HET	TOST	UNK	SXPU	SXPU	TOST	HET	TOST	TOST	HET
scaffold_0	952000	956000	TOST	HET	HET	HET	SXPU	HET	TOST	SXPU	HET	HET	SXPU	TOST	HET	HET	HET	UNK	SXPU	TOST	SXPU	HET	HET	SXPU	TOST	TOST	SXPU	HET	TOST	TOST	TOST	HET	TOST	SXPU	HET	HET	SXPU	HET	HET	HET	TOST	HET	SXPU	SXPU	TOST	HET	TOST	TOST	HET
scaffold_0	956000	960000	TOST	HET	HET	HET	SXPU	HET	TOST	SXPU	HET	HET	SXPU	TOST	HET	HET	HET	HET	SXPU	TOST	SXPU	HET	HET	SXPU	TOST	TOST	SXPU	HET	TOST	TOST	TOST	HET	TOST	SXPU	HET	HET	SXPU	HET	HET	HET	TOST	HET	SXPU	SXPU	TOST	HET	TOST	TOST	HET
scaffold_0	960000	964000	TOST	HET	HET	HET	SXPU	HET	TOST	SXPU	HET	HET	SXPU	TOST	HET	HET	HET	HET	SXPU	HET	SXPU	HET	HET	SXPU	TOST	TOST	SXPU	HET	TOST	TOST	TOST	HET	TOST	SXPU	HET	HET	SXPU	HET	HET	SXPU	TOST	HET	SXPU	SXPU	TOST	HET	TOST	TOST	HET
scaffold_0	964000	968000	TOST	HET	HET	HET	SXPU	HET	TOST	SXPU	HET	HET	SXPU	TOST	HET	HET	HET	HET	SXPU	TOST	SXPU	HET	HET	SXPU	TOST	TOST	SXPU	HET	TOST	TOST	TOST	HET	TOST	SXPU	HET	HET	SXPU	HET	HET	HET	TOST	HET	SXPU	SXPU	TOST	HET	TOST	TOST	HET
scaffold_0	968000	972000	TOST	HET	HET	HET	SXPU	HET	TOST	SXPU	HET	HET	SXPU	TOST	HET	HET	HET	HET	SXPU	TOST	SXPU	HET	HET	SXPU	TOST	TOST	SXPU	HET	TOST	TOST	TOST	HET	TOST	SXPU	HET	HET	SXPU	HET	HET	HET	TOST	HET	SXPU	SXPU	TOST	HET	TOST	TOST	HET
scaffold_0	972000	976000	TOST	HET	HET	HET	SXPU	HET	TOST	SXPU	HET	HET	SXPU	TOST	HET	HET	HET	HET	SXPU	TOST	SXPU	HET	HET	SXPU	TOST	TOST	SXPU	HET	TOST	TOST	TOST	SXPU	TOST	SXPU	HET	HET	SXPU	HET	HET	HET	TOST	HET	SXPU	SXPU	TOST	HET	TOST	TOST	HET
scaffold_0	976000	980000	TOST	HET	HET	HET	SXPU	HET	TOST	SXPU	HET	HET	SXPU	TOST	HET	HET	HET	HET	SXPU	TOST	SXPU	HET	HET	SXPU	TOST	TOST	SXPU	HET	TOST	TOST	TOST	HET	TOST	SXPU	HET	HET	SXPU	HET	HET	HET	TOST	SXPU	SXPU	SXPU	TOST	HET	TOST	HET	HET
scaffold_0	980000	984000	TOST	HET	HET	HET	SXPU	HET	TOST	SXPU	HET	HET	SXPU	TOST	HET	HET	HET	HET	SXPU	TOST	SXPU	HET	HET	SXPU	TOST	TOST	SXPU	HET	TOST	TOST	TOST	HET	TOST	SXPU	HET	HET	SXPU	HET	HET	SXPU	TOST	UNK	SXPU	SXPU	TOST	HET	TOST	HET	HET
scaffold_0	984000	988000	TOST	HET	HET	HET	SXPU	HET	TOST	SXPU	HET	HET	SXPU	TOST	HET	HET	HET	HET	SXPU	TOST	SXPU	HET	HET	SXPU	TOST	TOST	SXPU	HET	TOST	TOST	TOST	HET	TOST	SXPU	HET	HET	SXPU	HET	HET	HET	TOST	SXPU	SXPU	SXPU	TOST	HET	TOST	HET	HET
scaffold_0	988000	992000	TOST	HET	HET	HET	SXPU	HET	TOST	SXPU	HET	HET	SXPU	TOST	HET	HET	HET	HET	SXPU	TOST	SXPU	HET	HET	SXPU	TOST	TOST	SXPU	HET	TOST	TOST	TOST	HET	TOST	SXPU	HET	HET	SXPU	HET	HET	HET	TOST	HET	SXPU	SXPU	TOST	HET	TOST	HET	HET
scaffold_0	992000	996000	TOST	HET	HET	HET	SXPU	HET	TOST	SXPU	HET	HET	SXPU	TOST	HET	HET	HET	HET	SXPU	TOST	SXPU	HET	HET	SXPU	TOST	TOST	SXPU	HET	TOST	TOST	TOST	HET	TOST	SXPU	HET	HET	SXPU	HET	HET	HET	TOST	TOST	SXPU	SXPU	TOST	HET	TOST	HET	HET
scaffold_0	996000	1000000	TOST	HET	HET	HET	SXPU	HET	TOST	SXPU	HET	UNK	SXPU	TOST	HET	HET	HET	HET	SXPU	TOST	SXPU	HET	HET	SXPU	TOST	TOST	SXPU	HET	TOST	TOST	TOST	HET	TOST	SXPU	UNK	HET	SXPU	HET	HET	HET	TOST	TOST	SXPU	SXPU	TOST	HET	TOST	HET	HET
scaffold_0	1000000	1004000	TOST	HET	UNK	HET	SXPU	HET	TOST	SXPU	HET	HET	SXPU	TOST	HET	HET	HET	HET	SXPU	TOST	SXPU	HET	HET	SXPU	TOST	TOST	SXPU	HET	TOST	TOST	TOST	HET	TOST	SXPU	HET	HET	SXPU	HET	HET	HET	TOST	HET	SXPU	SXPU	TOST	HET	TOST	HET	HET
scaffold_0	1004000	1008000	TOST	HET	HET	HET	SXPU	HET	TOST	SXPU	HET	HET	SXPU	TOST	HET	HET	HET	HET	SXPU	HET	SXPU	HET	HET	SXPU	TOST	TOST	SXPU	HET	TOST	TOST	TOST	HET	TOST	SXPU	HET	HET	SXPU	HET	HET	HET	TOST	HET	SXPU	SXPU	TOST	HET	TOST	HET	HET
scaffold_0	1008000	1012000	TOST	HET	HET	HET	SXPU	HET	TOST	SXPU	HET	HET	SXPU	TOST	HET	HET	UNK	HET	SXPU	TOST	SXPU	HET	HET	SXPU	TOST	TOST	SXPU	HET	TOST	TOST	TOST	SXPU	TOST	SXPU	HET	HET	SXPU	HET	HET	HET	TOST	HET	SXPU	SXPU	TOST	HET	TOST	HET	HET
scaffold_0	1012000	1016000	TOST	HET	HET	HET	SXPU	HET	TOST	SXPU	HET	HET	SXPU	TOST	HET	HET	HET	HET	SXPU	TOST	SXPU	HET	HET	SXPU	TOST	TOST	SXPU	HET	TOST	TOST	TOST	HET	TOST	SXPU	SXPU	HET	SXPU	HET	HET	HET	TOST	TOST	SXPU	SXPU	TOST	HET	TOST	HET	HET
scaffold_0	1016000	1020000	TOST	HET	HET	HET	SXPU	HET	TOST	SXPU	HET	HET	SXPU	TOST	HET	HET	HET	HET	SXPU	HET	SXPU	HET	HET	SXPU	TOST	TOST	SXPU	HET	TOST	TOST	TOST	HET	TOST	SXPU	HET	HET	SXPU	HET	HET	HET	TOST	HET	SXPU	SXPU	TOST	HET	TOST	HET	HET
scaffold_0	1020000	1024000	TOST	HET	HET	HET	SXPU	HET	TOST	SXPU	HET	HET	SXPU	TOST	HET	HET	HET	HET	SXPU	TOST	SXPU	HET	HET	SXPU	TOST	TOST	SXPU	HET	TOST	TOST	TOST	HET	TOST	SXPU	HET	HET	SXPU	HET	HET	HET	TOST	TOST	SXPU	SXPU	TOST	HET	TOST	HET	HET
scaffold_0	1024000	1028000	TOST	HET	HET	HET	SXPU	HET	TOST	SXPU	HET	HET	SXPU	TOST	HET	HET	HET	HET	SXPU	TOST	SXPU	HET	HET	SXPU	TOST	TOST	SXPU	HET	TOST	TOST	TOST	HET	TOST	SXPU	HET	HET	SXPU	HET	HET	HET	TOST	HET	SXPU	SXPU	TOST	HET	TOST	HET	HET
scaffold_0	1028000	1032000	TOST	HET	HET	HET	SXPU	HET	TOST	SXPU	HET	HET	SXPU	TOST	HET	HET	HET	HET	SXPU	TOST	SXPU	HET	HET	SXPU	TOST	TOST	SXPU	HET	TOST	TOST	TOST	HET	TOST	SXPU	HET	HET	SXPU	HET	HET	HET	TOST	HET	SXPU	SXPU	TOST	HET	TOST	HET	HET
scaffold_0	1032000	1036000	TOST	HET	HET	HET	SXPU	HET	TOST	SXPU	HET	HET	SXPU	TOST	HET	HET	HET	HET	SXPU	TOST	SXPU	HET	HET	SXPU	TOST	TOST	SXPU	HET	TOST	TOST	TOST	HET	TOST	SXPU	HET	HET	SXPU	HET	HET	HET	TOST	HET	SXPU	SXPU	TOST	HET	TOST	HET	HET
scaffold_0	1036000	1040000	TOST	HET	HET	HET	SXPU	HET	TOST	SXPU	HET	HET	SXPU	TOST	HET	HET	HET	HET	SXPU	TOST	SXPU	HET	HET	SXPU	TOST	TOST	SXPU	HET	TOST	TOST	TOST	HET	TOST	SXPU	HET	HET	SXPU	HET	HET	HET	TOST	HET	SXPU	SXPU	TOST	HET	TOST	HET	HET
scaffold_0	1040000	1044000	TOST	HET	HET	HET	SXPU	HET	TOST	SXPU	HET	HET	SXPU	TOST	HET	HET	HET	HET	SXPU	TOST	SXPU	HET	UNK	SXPU	TOST	TOST	SXPU	HET	TOST	TOST	TOST	HET	TOST	SXPU	SXPU	HET	SXPU	HET	TOST	HET	TOST	HET	UNK	SXPU	TOST	HET	TOST	HET	HET
scaffold_0	1044000	1048000	TOST	HET	HET	HET	SXPU	HET	TOST	SXPU	HET	HET	SXPU	TOST	HET	HET	HET	HET	SXPU	TOST	SXPU	HET	HET	SXPU	TOST	TOST	SXPU	HET	TOST	TOST	TOST	HET	TOST	SXPU	HET	HET	SXPU	HET	HET	HET	TOST	HET	SXPU	SXPU	TOST	HET	TOST	HET	HET
scaffold_0	1048000	1052000	TOST	HET	HET	HET	SXPU	HET	TOST	SXPU	HET	HET	SXPU	TOST	HET	HET	HET	HET	SXPU	TOST	SXPU	HET	HET	SXPU	TOST	TOST	SXPU	HET	TOST	TOST	TOST	HET	TOST	SXPU	HET	HET	SXPU	HET	HET	HET	TOST	HET	SXPU	SXPU	TOST	HET	TOST	HET	HET
scaffold_0	1052000	1056000	TOST	HET	HET	HET	SXPU	HET	TOST	SXPU	HET	HET	SXPU	TOST	HET	HET	HET	HET	SXPU	TOST	SXPU	HET	HET	SXPU	TOST	TOST	SXPU	HET	TOST	TOST	TOST	HET	TOST	SXPU	HET	HET	SXPU	HET	HET	HET	TOST	UNK	SXPU	SXPU	TOST	HET	TOST	HET	HET
scaffold_0	1056000	1060000	TOST	HET	HET	HET	SXPU	HET	TOST	SXPU	HET	HET	SXPU	TOST	UNK	UNK	SXPU	HET	SXPU	HET	SXPU	HET	HET	SXPU	TOST	TOST	SXPU	HET	TOST	TOST	TOST	HET	TOST	SXPU	HET	HET	SXPU	HET	HET	HET	TOST	TOST	SXPU	SXPU	TOST	HET	TOST	UNK	HET
scaffold_0	1060000	1064000	TOST	HET	TOST	SXPU	SXPU	HET	TOST	SXPU	HET	HET	SXPU	TOST	HET	HET	HET	UNK	SXPU	TOST	SXPU	HET	HET	SXPU	TOST	TOST	SXPU	TOST	TOST	TOST	TOST	HET	TOST	SXPU	HET	HET	SXPU	SXPU	SXPU	HET	TOST	HET	SXPU	SXPU	TOST	HET	TOST	HET	HET
scaffold_0	1064000	1068000	TOST	HET	HET	HET	SXPU	HET	TOST	SXPU	HET	HET	SXPU	TOST	HET	HET	HET	HET	SXPU	TOST	SXPU	HET	HET	SXPU	TOST	TOST	SXPU	TOST	TOST	TOST	TOST	HET	TOST	SXPU	HET	HET	SXPU	HET	HET	HET	TOST	HET	SXPU	SXPU	TOST	HET	TOST	HET	HET
scaffold_0	1068000	1072000	TOST	HET	HET	HET	SXPU	HET	TOST	SXPU	HET	HET	SXPU	TOST	HET	HET	HET	HET	SXPU	TOST	SXPU	HET	HET	SXPU	TOST	TOST	SXPU	TOST	TOST	TOST	TOST	HET	TOST	SXPU	HET	HET	SXPU	HET	HET	HET	TOST	HET	SXPU	SXPU	TOST	HET	TOST	HET	HET
scaffold_0	1072000	1076000	TOST	HET	HET	HET	SXPU	HET	TOST	SXPU	HET	HET	SXPU	TOST	HET	HET	HET	HET	SXPU	TOST	SXPU	HET	HET	SXPU	TOST	TOST	SXPU	TOST	TOST	TOST	TOST	HET	TOST	SXPU	HET	HET	SXPU	HET	HET	HET	TOST	HET	SXPU	SXPU	TOST	HET	TOST	HET	HET
scaffold_0	1076000	1080000	TOST	HET	HET	HET	SXPU	HET	TOST	SXPU	HET	HET	SXPU	TOST	HET	HET	HET	HET	SXPU	TOST	SXPU	HET	HET	SXPU	TOST	TOST	SXPU	TOST	TOST	TOST	TOST	HET	TOST	SXPU	HET	HET	SXPU	HET	HET	HET	TOST	HET	SXPU	SXPU	TOST	HET	TOST	HET	HET
scaffold_0	1080000	1084000	TOST	HET	HET	HET	SXPU	HET	TOST	SXPU	HET	HET	SXPU	TOST	HET	HET	SXPU	HET	SXPU	HET	SXPU	HET	HET	SXPU	TOST	TOST	SXPU	TOST	TOST	TOST	TOST	HET	TOST	SXPU	HET	HET	SXPU	HET	HET	HET	TOST	HET	SXPU	SXPU	TOST	HET	TOST	HET	HET
scaffold_0	1084000	1088000	TOST	HET	HET	HET	SXPU	TOST	TOST	SXPU	HET	HET	SXPU	TOST	HET	HET	HET	HET	SXPU	TOST	SXPU	SXPU	HET	SXPU	TOST	TOST	SXPU	TOST	TOST	TOST	TOST	HET	TOST	SXPU	HET	HET	SXPU	HET	HET	HET	TOST	HET	SXPU	SXPU	TOST	HET	TOST	HET	HET
scaffold_0	1088000	1092000	TOST	HET	TOST	HET	SXPU	HET	TOST	SXPU	HET	HET	SXPU	TOST	HET	HET	HET	HET	SXPU	TOST	SXPU	HET	HET	SXPU	TOST	TOST	SXPU	TOST	TOST	TOST	TOST	HET	TOST	SXPU	HET	HET	SXPU	HET	TOST	HET	TOST	HET	SXPU	SXPU	TOST	SXPU	TOST	HET	HET
scaffold_0	1092000	1096000	TOST	HET	HET	HET	SXPU	HET	TOST	SXPU	HET	HET	SXPU	TOST	HET	HET	HET	HET	SXPU	TOST	SXPU	HET	HET	SXPU	TOST	TOST	SXPU	TOST	TOST	TOST	TOST	HET	TOST	SXPU	HET	HET	SXPU	HET	HET	HET	TOST	HET	SXPU	SXPU	TOST	HET	TOST	HET	HET
scaffold_0	1096000	1100000	TOST	HET	HET	HET	SXPU	HET	TOST	SXPU	HET	HET	SXPU	TOST	HET	HET	HET	HET	SXPU	TOST	SXPU	HET	HET	SXPU	TOST	TOST	SXPU	TOST	TOST	TOST	TOST	HET	TOST	SXPU	HET	HET	SXPU	HET	HET	HET	TOST	HET	SXPU	SXPU	TOST	HET	TOST	HET	HET
scaffold_0	1100000	1104000	TOST	HET	HET	HET	SXPU	HET	TOST	SXPU	HET	HET	SXPU	TOST	HET	HET	HET	HET	SXPU	TOST	SXPU	HET	HET	SXPU	TOST	TOST	SXPU	TOST	TOST	TOST	TOST	HET	TOST	SXPU	HET	HET	SXPU	HET	HET	HET	TOST	HET	SXPU	SXPU	TOST	HET	TOST	HET	HET
scaffold_0	1104000	1108000	TOST	HET	HET	HET	SXPU	HET	TOST	SXPU	HET	HET	SXPU	TOST	HET	HET	HET	HET	SXPU	TOST	SXPU	HET	HET	SXPU	TOST	TOST	SXPU	TOST	TOST	TOST	TOST	HET	TOST	SXPU	HET	HET	SXPU	HET	HET	HET	TOST	HET	SXPU	SXPU	TOST	HET	TOST	HET	HET
scaffold_0	1108000	1112000	TOST	HET	HET	HET	SXPU	HET	TOST	SXPU	HET	HET	SXPU	TOST	HET	HET	HET	HET	SXPU	TOST	SXPU	HET	HET	SXPU	TOST	TOST	SXPU	TOST	TOST	TOST	TOST	HET	TOST	SXPU	HET	HET	SXPU	HET	HET	HET	TOST	HET	SXPU	SXPU	TOST	HET	TOST	HET	HET
scaffold_0	1112000	1116000	TOST	HET	TOST	HET	SXPU	HET	TOST	SXPU	HET	HET	SXPU	TOST	HET	HET	HET	HET	SXPU	TOST	SXPU	HET	HET	SXPU	TOST	TOST	SXPU	TOST	TOST	TOST	TOST	HET	TOST	SXPU	HET	HET	SXPU	HET	HET	HET	TOST	TOST	SXPU	SXPU	TOST	HET	TOST	HET	HET
scaffold_0	1116000	1120000	TOST	HET	HET	HET	SXPU	HET	TOST	SXPU	HET	HET	SXPU	TOST	HET	HET	HET	HET	SXPU	TOST	SXPU	HET	HET	SXPU	TOST	TOST	SXPU	TOST	TOST	TOST	TOST	HET	TOST	SXPU	HET	HET	SXPU	HET	HET	HET	TOST	HET	SXPU	SXPU	TOST	HET	TOST	HET	HET
scaffold_0	1120000	1124000	TOST	HET	HET	HET	SXPU	HET	TOST	SXPU	HET	HET	SXPU	TOST	HET	HET	HET	HET	SXPU	TOST	SXPU	HET	HET	SXPU	TOST	TOST	SXPU	TOST	TOST	TOST	TOST	HET	TOST	SXPU	HET	HET	SXPU	HET	HET	HET	TOST	HET	SXPU	SXPU	TOST	HET	TOST	HET	HET
scaffold_0	1124000	1128000	TOST	HET	HET	HET	SXPU	HET	TOST	SXPU	HET	HET	SXPU	TOST	HET	HET	SXPU	HET	SXPU	TOST	SXPU	HET	HET	SXPU	TOST	TOST	SXPU	TOST	TOST	TOST	TOST	HET	TOST	SXPU	HET	HET	SXPU	HET	HET	HET	TOST	HET	SXPU	SXPU	TOST	HET	TOST	HET	HET
scaffold_0	1128000	1132000	TOST	HET	HET	HET	SXPU	HET	TOST	SXPU	HET	HET	SXPU	TOST	HET	HET	HET	HET	SXPU	TOST	SXPU	HET	HET	SXPU	TOST	TOST	SXPU	TOST	TOST	TOST	TOST	HET	TOST	SXPU	HET	HET	SXPU	HET	HET	HET	TOST	HET	SXPU	SXPU	TOST	HET	TOST	HET	HET
scaffold_0	1132000	1136000	TOST	HET	HET	HET	SXPU	HET	TOST	SXPU	HET	HET	SXPU	TOST	HET	HET	HET	HET	SXPU	TOST	SXPU	HET	HET	SXPU	TOST	TOST	SXPU	TOST	TOST	TOST	TOST	UNK	TOST	SXPU	HET	HET	SXPU	HET	HET	HET	TOST	HET	SXPU	SXPU	TOST	HET	TOST	HET	HET
scaffold_0	1136000	1140000	TOST	HET	HET	HET	SXPU	HET	TOST	SXPU	HET	HET	SXPU	TOST	HET	HET	HET	HET	SXPU	TOST	SXPU	HET	HET	SXPU	TOST	TOST	SXPU	TOST	TOST	TOST	TOST	HET	TOST	SXPU	HET	HET	SXPU	HET	HET	HET	TOST	HET	SXPU	SXPU	TOST	HET	TOST	HET	HET
scaffold_0	1140000	1144000	TOST	HET	HET	HET	SXPU	HET	TOST	SXPU	HET	HET	SXPU	TOST	HET	HET	HET	HET	SXPU	TOST	SXPU	HET	HET	SXPU	TOST	TOST	SXPU	TOST	TOST	TOST	TOST	HET	TOST	SXPU	HET	HET	SXPU	HET	HET	HET	TOST	HET	SXPU	SXPU	TOST	HET	TOST	HET	HET
scaffold_0	1144000	1148000	TOST	HET	HET	HET	SXPU	HET	TOST	SXPU	HET	HET	SXPU	TOST	HET	HET	HET	HET	SXPU	TOST	SXPU	HET	HET	SXPU	TOST	TOST	SXPU	TOST	TOST	TOST	TOST	HET	TOST	SXPU	HET	HET	SXPU	HET	HET	HET	TOST	HET	SXPU	SXPU	TOST	HET	TOST	HET	HET
scaffold_0	1148000	1152000	TOST	HET	HET	HET	SXPU	HET	TOST	SXPU	HET	HET	SXPU	TOST	HET	HET	HET	HET	SXPU	TOST	SXPU	HET	HET	SXPU	TOST	TOST	SXPU	TOST	TOST	TOST	TOST	HET	TOST	SXPU	HET	HET	SXPU	HET	HET	HET	TOST	HET	SXPU	SXPU	TOST	HET	TOST	HET	HET
scaffold_0	1152000	1156000	TOST	HET	HET	HET	SXPU	HET	TOST	SXPU	HET	HET	SXPU	TOST	HET	HET	HET	HET	SXPU	TOST	SXPU	HET	HET	SXPU	TOST	TOST	SXPU	TOST	TOST	TOST	TOST	HET	TOST	SXPU	HET	HET	SXPU	HET	HET	HET	TOST	HET	SXPU	SXPU	TOST	HET	TOST	HET	HET
scaffold_0	1156000	1160000	TOST	HET	HET	HET	SXPU	HET	TOST	SXPU	HET	HET	SXPU	TOST	HET	HET	HET	HET	SXPU	TOST	SXPU	HET	HET	SXPU	TOST	TOST	SXPU	TOST	TOST	TOST	TOST	HET	TOST	SXPU	HET	HET	SXPU	HET	HET	HET	TOST	HET	SXPU	SXPU	TOST	HET	TOST	HET	HET
scaffold_0	1160000	1164000	TOST	HET	HET	HET	SXPU	HET	TOST	SXPU	HET	HET	SXPU	TOST	HET	HET	HET	HET	SXPU	TOST	SXPU	HET	HET	SXPU	TOST	TOST	SXPU	TOST	TOST	TOST	TOST	HET	TOST	SXPU	HET	HET	SXPU	HET	HET	HET	TOST	HET	SXPU	SXPU	TOST	HET	TOST	HET	HET
scaffold_0	1164000	1168000	TOST	HET	HET	HET	SXPU	HET	TOST	SXPU	HET	HET	SXPU	TOST	HET	HET	HET	HET	SXPU	TOST	SXPU	HET	HET	SXPU	TOST	TOST	SXPU	TOST	TOST	TOST	TOST	HET	TOST	SXPU	HET	HET	SXPU	HET	HET	HET	TOST	HET	SXPU	SXPU	TOST	HET	TOST	HET	HET
scaffold_0	1168000	1172000	TOST	HET	HET	HET	SXPU	HET	TOST	SXPU	HET	HET	SXPU	TOST	HET	HET	HET	HET	SXPU	TOST	SXPU	HET	HET	SXPU	TOST	TOST	SXPU	TOST	TOST	TOST	TOST	HET	TOST	SXPU	HET	HET	SXPU	HET	HET	HET	TOST	HET	SXPU	SXPU	TOST	HET	TOST	HET	HET
scaffold_0	1172000	1176000	TOST	HET	HET	HET	SXPU	HET	TOST	SXPU	HET	HET	SXPU	TOST	HET	HET	HET	HET	SXPU	TOST	SXPU	HET	HET	SXPU	TOST	TOST	SXPU	TOST	TOST	TOST	TOST	HET	TOST	SXPU	HET	HET	SXPU	HET	HET	HET	TOST	HET	SXPU	SXPU	TOST	HET	TOST	HET	HET
scaffold_0	1176000	1180000	TOST	HET	HET	HET	SXPU	HET	TOST	SXPU	HET	HET	SXPU	TOST	HET	HET	HET	HET	SXPU	TOST	SXPU	HET	HET	SXPU	TOST	TOST	SXPU	TOST	TOST	TOST	TOST	HET	TOST	SXPU	HET	HET	SXPU	HET	HET	HET	TOST	HET	SXPU	SXPU	TOST	HET	TOST	HET	HET
scaffold_0	1180000	1184000	TOST	HET	HET	HET	SXPU	HET	TOST	SXPU	HET	HET	SXPU	TOST	HET	HET	HET	HET	SXPU	TOST	SXPU	HET	HET	SXPU	TOST	TOST	SXPU	TOST	TOST	TOST	TOST	HET	TOST	SXPU	HET	HET	SXPU	HET	HET	HET	TOST	HET	SXPU	SXPU	TOST	HET	TOST	HET	HET
scaffold_0	1184000	1188000	TOST	HET	HET	HET	SXPU	HET	TOST	SXPU	HET	HET	SXPU	TOST	HET	HET	HET	HET	SXPU	TOST	SXPU	HET	HET	SXPU	TOST	TOST	SXPU	TOST	TOST	TOST	TOST	HET	TOST	SXPU	HET	HET	SXPU	HET	HET	HET	TOST	TOST	SXPU	SXPU	TOST	HET	TOST	HET	HET
scaffold_0	1188000	1192000	TOST	HET	HET	HET	SXPU	HET	TOST	SXPU	HET	HET	SXPU	TOST	HET	HET	HET	HET	SXPU	TOST	SXPU	HET	HET	SXPU	TOST	TOST	SXPU	TOST	TOST	TOST	TOST	HET	TOST	SXPU	HET	HET	SXPU	HET	HET	HET	TOST	HET	SXPU	SXPU	TOST	HET	TOST	HET	HET
scaffold_0	1192000	1196000	TOST	HET	HET	HET	SXPU	HET	TOST	SXPU	HET	HET	SXPU	TOST	HET	HET	HET	HET	SXPU	TOST	SXPU	HET	HET	SXPU	TOST	TOST	SXPU	TOST	TOST	TOST	TOST	HET	TOST	SXPU	HET	HET	SXPU	HET	HET	HET	TOST	HET	SXPU	SXPU	TOST	HET	TOST	HET	HET
scaffold_0	1196000	1200000	TOST	HET	HET	HET	SXPU	HET	TOST	SXPU	HET	HET	SXPU	TOST	HET	HET	HET	HET	SXPU	TOST	SXPU	HET	HET	SXPU	TOST	TOST	SXPU	TOST	TOST	TOST	TOST	HET	TOST	SXPU	HET	HET	SXPU	HET	HET	HET	TOST	HET	SXPU	SXPU	TOST	HET	TOST	HET	HET
scaffold_0	1200000	1204000	TOST	HET	HET	HET	SXPU	HET	TOST	SXPU	HET	HET	SXPU	TOST	HET	HET	HET	HET	SXPU	TOST	SXPU	HET	HET	SXPU	TOST	TOST	SXPU	TOST	TOST	TOST	TOST	HET	TOST	SXPU	HET	HET	SXPU	HET	HET	HET	TOST	UNK	SXPU	SXPU	TOST	HET	TOST	HET	HET
scaffold_0	1204000	1208000	TOST	HET	HET	HET	SXPU	HET	TOST	SXPU	HET	HET	SXPU	TOST	HET	HET	HET	HET	SXPU	TOST	SXPU	HET	HET	SXPU	TOST	TOST	SXPU	TOST	TOST	TOST	TOST	HET	TOST	SXPU	HET	HET	SXPU	HET	HET	HET	TOST	HET	SXPU	SXPU	TOST	HET	TOST	HET	HET
scaffold_0	1208000	1212000	TOST	HET	HET	HET	SXPU	HET	TOST	SXPU	HET	HET	SXPU	TOST	HET	HET	HET	HET	SXPU	TOST	SXPU	HET	HET	SXPU	TOST	TOST	SXPU	TOST	TOST	TOST	TOST	HET	TOST	SXPU	HET	HET	SXPU	HET	HET	HET	TOST	HET	SXPU	SXPU	TOST	HET	TOST	HET	HET
scaffold_0	1212000	1216000	TOST	HET	HET	HET	SXPU	HET	TOST	SXPU	HET	HET	SXPU	TOST	HET	HET	HET	HET	SXPU	TOST	SXPU	HET	HET	SXPU	TOST	TOST	SXPU	TOST	TOST	TOST	TOST	HET	TOST	SXPU	HET	HET	SXPU	HET	HET	HET	TOST	HET	SXPU	SXPU	TOST	HET	TOST	HET	HET
scaffold_0	1216000	1220000	TOST	HET	HET	HET	SXPU	HET	TOST	SXPU	HET	HET	SXPU	TOST	HET	HET	HET	HET	SXPU	TOST	SXPU	HET	HET	SXPU	TOST	TOST	SXPU	TOST	TOST	TOST	TOST	HET	TOST	SXPU	HET	HET	SXPU	HET	HET	HET	TOST	HET	SXPU	SXPU	TOST	HET	TOST	HET	HET
scaffold_0	1220000	1224000	TOST	HET	HET	HET	SXPU	HET	TOST	SXPU	HET	HET	SXPU	TOST	HET	HET	HET	HET	SXPU	TOST	SXPU	HET	HET	SXPU	TOST	TOST	SXPU	TOST	TOST	TOST	TOST	HET	TOST	SXPU	HET	HET	SXPU	HET	HET	HET	TOST	TOST	SXPU	SXPU	TOST	HET	TOST	HET	HET
scaffold_0	1224000	1228000	TOST	HET	HET	HET	SXPU	HET	TOST	SXPU	HET	HET	SXPU	TOST	HET	HET	HET	HET	SXPU	TOST	SXPU	HET	HET	SXPU	TOST	TOST	SXPU	TOST	TOST	TOST	TOST	HET	TOST	SXPU	HET	HET	SXPU	HET	HET	HET	TOST	HET	SXPU	SXPU	TOST	HET	TOST	HET	HET
scaffold_0	1228000	1232000	TOST	HET	HET	HET	SXPU	HET	TOST	SXPU	HET	HET	SXPU	TOST	HET	HET	HET	HET	SXPU	TOST	SXPU	HET	HET	SXPU	TOST	TOST	SXPU	TOST	TOST	TOST	TOST	HET	TOST	SXPU	HET	HET	SXPU	HET	HET	HET	TOST	HET	SXPU	SXPU	TOST	HET	TOST	HET	HET
scaffold_0	1232000	1236000	TOST	HET	HET	HET	SXPU	HET	TOST	SXPU	HET	HET	SXPU	TOST	HET	HET	HET	HET	SXPU	TOST	SXPU	HET	HET	SXPU	TOST	TOST	SXPU	TOST	TOST	TOST	TOST	HET	TOST	SXPU	HET	HET	SXPU	HET	HET	HET	TOST	HET	SXPU	SXPU	TOST	HET	TOST	HET	HET
scaffold_0	1236000	1240000	TOST	HET	HET	HET	SXPU	HET	TOST	SXPU	HET	HET	SXPU	TOST	HET	HET	HET	HET	SXPU	TOST	SXPU	HET	HET	SXPU	TOST	TOST	SXPU	TOST	TOST	TOST	TOST	HET	TOST	SXPU	HET	HET	SXPU	HET	HET	HET	TOST	HET	SXPU	SXPU	TOST	HET	TOST	HET	HET
scaffold_0	1240000	1244000	TOST	HET	HET	HET	SXPU	HET	TOST	SXPU	HET	HET	SXPU	TOST	HET	HET	HET	HET	SXPU	TOST	SXPU	HET	HET	SXPU	TOST	TOST	SXPU	TOST	TOST	TOST	TOST	HET	TOST	SXPU	HET	HET	SXPU	HET	HET	HET	TOST	TOST	SXPU	SXPU	TOST	HET	TOST	HET	HET
scaffold_0	1244000	1248000	TOST	HET	HET	HET	SXPU	HET	TOST	SXPU	HET	HET	SXPU	TOST	HET	HET	HET	HET	SXPU	TOST	SXPU	HET	HET	SXPU	TOST	TOST	SXPU	TOST	TOST	TOST	TOST	HET	TOST	SXPU	HET	HET	SXPU	HET	HET	HET	TOST	HET	SXPU	SXPU	TOST	HET	TOST	HET	HET
scaffold_0	1248000	1252000	TOST	HET	HET	HET	SXPU	HET	TOST	SXPU	HET	HET	SXPU	TOST	HET	HET	HET	HET	SXPU	TOST	SXPU	HET	HET	SXPU	TOST	TOST	SXPU	TOST	TOST	TOST	TOST	HET	TOST	SXPU	HET	HET	SXPU	HET	HET	HET	TOST	HET	SXPU	SXPU	TOST	HET	TOST	HET	HET
scaffold_0	1252000	1256000	TOST	HET	HET	HET	SXPU	HET	TOST	SXPU	HET	HET	SXPU	TOST	HET	HET	HET	HET	SXPU	TOST	SXPU	HET	HET	SXPU	TOST	TOST	SXPU	TOST	TOST	TOST	TOST	HET	TOST	SXPU	HET	HET	SXPU	HET	HET	HET	TOST	HET	SXPU	SXPU	TOST	HET	TOST	HET	HET
scaffold_0	1256000	1260000	TOST	HET	HET	HET	SXPU	HET	TOST	SXPU	HET	HET	SXPU	TOST	HET	HET	HET	HET	SXPU	TOST	SXPU	HET	HET	SXPU	TOST	TOST	SXPU	TOST	TOST	TOST	TOST	HET	TOST	SXPU	HET	HET	SXPU	HET	HET	HET	TOST	HET	SXPU	SXPU	TOST	HET	TOST	HET	HET
scaffold_0	1260000	1264000	TOST	HET	HET	HET	SXPU	HET	TOST	SXPU	HET	HET	SXPU	TOST	HET	HET	HET	HET	SXPU	TOST	SXPU	HET	HET	SXPU	TOST	TOST	SXPU	TOST	TOST	TOST	TOST	HET	TOST	SXPU	HET	HET	SXPU	HET	HET	HET	TOST	HET	SXPU	SXPU	TOST	HET	TOST	HET	HET
scaffold_0	1264000	1268000	TOST	HET	HET	HET	SXPU	HET	TOST	SXPU	HET	HET	SXPU	TOST	HET	HET	HET	HET	SXPU	TOST	SXPU	HET	HET	SXPU	TOST	TOST	SXPU	TOST	TOST	TOST	TOST	HET	TOST	SXPU	HET	HET	SXPU	HET	HET	HET	TOST	HET	SXPU	SXPU	TOST	HET	TOST	HET	HET
scaffold_0	1268000	1272000	TOST	HET	HET	HET	SXPU	HET	TOST	SXPU	HET	HET	SXPU	TOST	HET	HET	HET	HET	SXPU	TOST	SXPU	HET	HET	SXPU	TOST	TOST	SXPU	TOST	TOST	TOST	TOST	HET	TOST	SXPU	HET	HET	SXPU	HET	HET	HET	TOST	TOST	SXPU	SXPU	TOST	HET	TOST	HET	HET
scaffold_0	1272000	1276000	TOST	HET	HET	HET	SXPU	HET	TOST	SXPU	HET	HET	SXPU	TOST	HET	HET	HET	HET	SXPU	TOST	SXPU	HET	HET	SXPU	TOST	TOST	SXPU	TOST	TOST	TOST	TOST	HET	TOST	SXPU	HET	HET	SXPU	HET	HET	HET	TOST	HET	SXPU	SXPU	TOST	HET	TOST	HET	HET
scaffold_0	1276000	1280000	TOST	HET	HET	HET	SXPU	HET	TOST	SXPU	HET	HET	SXPU	TOST	HET	HET	HET	HET	SXPU	TOST	SXPU	HET	HET	SXPU	TOST	TOST	SXPU	TOST	TOST	TOST	TOST	HET	TOST	SXPU	HET	HET	SXPU	HET	HET	HET	TOST	TOST	SXPU	SXPU	TOST	HET	TOST	HET	HET
scaffold_0	1280000	1284000	TOST	HET	HET	HET	SXPU	HET	TOST	SXPU	HET	HET	SXPU	TOST	HET	HET	HET	HET	SXPU	TOST	SXPU	HET	HET	SXPU	TOST	TOST	SXPU	TOST	TOST	TOST	TOST	HET	TOST	SXPU	HET	HET	SXPU	HET	HET	HET	TOST	HET	SXPU	SXPU	TOST	HET	TOST	HET	HET
scaffold_0	1284000	1288000	TOST	HET	HET	HET	SXPU	HET	TOST	SXPU	HET	HET	SXPU	TOST	HET	HET	HET	HET	SXPU	TOST	SXPU	HET	HET	SXPU	TOST	TOST	SXPU	TOST	TOST	TOST	TOST	HET	TOST	SXPU	HET	HET	SXPU	HET	HET	HET	TOST	HET	SXPU	SXPU	TOST	HET	TOST	HET	HET
scaffold_0	1288000	1292000	TOST	HET	HET	HET	SXPU	HET	TOST	SXPU	HET	HET	SXPU	TOST	HET	HET	HET	HET	SXPU	TOST	SXPU	HET	HET	SXPU	TOST	TOST	SXPU	TOST	TOST	TOST	TOST	HET	TOST	SXPU	HET	HET	SXPU	HET	HET	HET	TOST	HET	SXPU	SXPU	TOST	HET	TOST	HET	HET
scaffold_0	1292000	1296000	TOST	HET	HET	HET	SXPU	HET	TOST	SXPU	HET	HET	SXPU	TOST	HET	HET	HET	HET	SXPU	TOST	SXPU	HET	HET	SXPU	TOST	TOST	SXPU	TOST	TOST	TOST	TOST	HET	TOST	SXPU	HET	HET	SXPU	HET	HET	HET	TOST	TOST	SXPU	SXPU	TOST	HET	TOST	HET	HET
scaffold_0	1296000	1300000	TOST	HET	HET	HET	SXPU	HET	TOST	SXPU	HET	HET	SXPU	TOST	HET	HET	HET	HET	SXPU	TOST	SXPU	HET	HET	SXPU	TOST	TOST	SXPU	TOST	TOST	TOST	TOST	HET	TOST	SXPU	HET	HET	SXPU	HET	HET	HET	TOST	HET	SXPU	SXPU	TOST	HET	TOST	HET	HET
scaffold_0	1300000	1304000	TOST	HET	HET	HET	SXPU	HET	TOST	SXPU	HET	HET	SXPU	TOST	HET	HET	HET	HET	SXPU	TOST	SXPU	HET	HET	SXPU	TOST	TOST	SXPU	TOST	TOST	TOST	TOST	HET	TOST	SXPU	HET	HET	SXPU	HET	HET	HET	TOST	HET	SXPU	SXPU	TOST	HET	TOST	HET	HET
scaffold_0	1304000	1308000	TOST	HET	HET	HET	SXPU	HET	TOST	SXPU	HET	HET	SXPU	TOST	HET	HET	HET	HET	SXPU	TOST	SXPU	HET	HET	SXPU	TOST	TOST	SXPU	TOST	TOST	TOST	TOST	HET	TOST	SXPU	HET	HET	SXPU	HET	HET	TOST	TOST	HET	SXPU	SXPU	TOST	HET	TOST	HET	HET
scaffold_0	1308000	1312000	TOST	HET	HET	HET	SXPU	HET	TOST	SXPU	HET	HET	SXPU	TOST	HET	HET	HET	HET	SXPU	TOST	SXPU	HET	HET	SXPU	TOST	TOST	SXPU	TOST	TOST	TOST	TOST	HET	TOST	SXPU	HET	HET	SXPU	HET	HET	TOST	TOST	HET	SXPU	SXPU	TOST	HET	TOST	HET	HET
scaffold_0	1312000	1316000	TOST	HET	HET	HET	SXPU	HET	TOST	SXPU	HET	HET	SXPU	TOST	HET	HET	HET	HET	SXPU	TOST	SXPU	HET	HET	SXPU	TOST	TOST	SXPU	TOST	TOST	TOST	TOST	TOST	TOST	SXPU	HET	HET	SXPU	HET	HET	HET	TOST	HET	SXPU	SXPU	TOST	HET	TOST	HET	HET
scaffold_0	1316000	1320000	TOST	HET	HET	HET	SXPU	HET	TOST	SXPU	HET	HET	SXPU	TOST	HET	HET	HET	HET	SXPU	TOST	SXPU	HET	HET	SXPU	TOST	TOST	SXPU	TOST	TOST	TOST	TOST	HET	TOST	SXPU	HET	HET	SXPU	HET	HET	HET	TOST	HET	SXPU	SXPU	TOST	HET	TOST	HET	HET
scaffold_0	1320000	1324000	TOST	HET	HET	HET	SXPU	HET	TOST	SXPU	HET	HET	SXPU	TOST	HET	HET	HET	HET	SXPU	TOST	SXPU	HET	HET	SXPU	TOST	TOST	SXPU	TOST	TOST	TOST	TOST	HET	TOST	SXPU	HET	HET	SXPU	HET	HET	SXPU	TOST	HET	SXPU	SXPU	TOST	HET	TOST	HET	HET
scaffold_0	1324000	1328000	TOST	HET	HET	HET	SXPU	HET	TOST	SXPU	HET	HET	SXPU	TOST	HET	HET	HET	HET	SXPU	TOST	SXPU	HET	HET	SXPU	TOST	TOST	SXPU	TOST	TOST	TOST	TOST	SXPU	TOST	SXPU	HET	HET	SXPU	SXPU	UNK	HET	TOST	HET	SXPU	SXPU	TOST	HET	TOST	HET	SXPU
scaffold_0	1328000	1332000	TOST	HET	TOST	HET	SXPU	HET	TOST	SXPU	HET	HET	SXPU	TOST	HET	HET	HET	HET	SXPU	TOST	SXPU	HET	HET	SXPU	TOST	TOST	SXPU	TOST	TOST	TOST	TOST	HET	TOST	SXPU	HET	HET	SXPU	HET	HET	HET	TOST	HET	SXPU	SXPU	TOST	HET	TOST	HET	HET
scaffold_0	1332000	1336000	TOST	HET	HET	HET	SXPU	HET	TOST	SXPU	HET	HET	SXPU	TOST	HET	HET	HET	HET	SXPU	UNK	SXPU	HET	HET	SXPU	TOST	TOST	SXPU	TOST	TOST	TOST	TOST	TOST	TOST	SXPU	HET	HET	SXPU	HET	HET	HET	TOST	TOST	SXPU	SXPU	TOST	HET	TOST	HET	HET
scaffold_0	1336000	1340000	TOST	HET	HET	HET	SXPU	HET	TOST	SXPU	HET	HET	SXPU	TOST	HET	HET	HET	HET	SXPU	TOST	SXPU	SXPU	HET	SXPU	TOST	TOST	SXPU	TOST	TOST	TOST	TOST	HET	TOST	SXPU	HET	HET	SXPU	HET	HET	HET	TOST	UNK	SXPU	SXPU	TOST	HET	TOST	HET	HET
scaffold_0	1340000	1344000	TOST	HET	HET	HET	SXPU	HET	TOST	SXPU	HET	HET	SXPU	TOST	HET	HET	HET	HET	SXPU	TOST	SXPU	HET	HET	SXPU	TOST	TOST	SXPU	TOST	TOST	TOST	TOST	HET	TOST	SXPU	HET	HET	SXPU	HET	HET	HET	TOST	HET	SXPU	SXPU	TOST	HET	TOST	TOST	HET
scaffold_0	1344000	1348000	TOST	HET	HET	HET	SXPU	HET	TOST	SXPU	HET	HET	SXPU	TOST	HET	HET	TOST	HET	SXPU	TOST	SXPU	HET	HET	SXPU	TOST	TOST	SXPU	TOST	TOST	TOST	TOST	HET	TOST	SXPU	HET	HET	SXPU	HET	HET	SXPU	TOST	HET	SXPU	SXPU	TOST	HET	TOST	HET	HET
scaffold_0	1348000	1352000	TOST	HET	HET	HET	SXPU	HET	TOST	SXPU	HET	HET	SXPU	TOST	HET	HET	HET	HET	SXPU	TOST	SXPU	HET	HET	SXPU	TOST	TOST	SXPU	TOST	TOST	TOST	TOST	HET	TOST	SXPU	HET	HET	SXPU	HET	TOST	HET	TOST	HET	SXPU	SXPU	TOST	HET	TOST	HET	HET
scaffold_0	1352000	1356000	TOST	HET	HET	HET	SXPU	HET	TOST	SXPU	HET	HET	SXPU	TOST	HET	HET	HET	HET	SXPU	TOST	SXPU	HET	HET	SXPU	TOST	TOST	SXPU	TOST	TOST	TOST	TOST	HET	TOST	SXPU	HET	HET	SXPU	HET	HET	HET	TOST	HET	SXPU	SXPU	TOST	HET	TOST	HET	HET
scaffold_0	1356000	1360000	TOST	HET	HET	HET	SXPU	HET	TOST	SXPU	UNK	HET	SXPU	TOST	HET	HET	HET	HET	SXPU	TOST	SXPU	HET	HET	SXPU	TOST	TOST	SXPU	TOST	TOST	TOST	TOST	SXPU	TOST	SXPU	HET	HET	SXPU	HET	HET	UNK	TOST	HET	SXPU	SXPU	TOST	HET	TOST	HET	HET
scaffold_0	1360000	1364000	TOST	HET	HET	HET	SXPU	HET	TOST	SXPU	HET	HET	SXPU	TOST	HET	HET	HET	HET	SXPU	TOST	SXPU	HET	HET	SXPU	TOST	TOST	SXPU	TOST	TOST	TOST	TOST	HET	TOST	SXPU	HET	HET	SXPU	HET	HET	HET	TOST	HET	SXPU	SXPU	TOST	HET	TOST	HET	HET
scaffold_0	1364000	1368000	TOST	HET	HET	HET	SXPU	HET	TOST	SXPU	HET	HET	SXPU	TOST	HET	HET	HET	HET	SXPU	TOST	SXPU	HET	HET	SXPU	TOST	TOST	SXPU	TOST	TOST	TOST	TOST	HET	TOST	SXPU	HET	HET	SXPU	HET	HET	HET	TOST	HET	SXPU	SXPU	TOST	HET	TOST	HET	HET
scaffold_0	1368000	1372000	TOST	HET	HET	HET	SXPU	HET	TOST	SXPU	SXPU	HET	SXPU	TOST	HET	HET	HET	HET	SXPU	TOST	SXPU	HET	UNK	SXPU	TOST	TOST	SXPU	TOST	TOST	TOST	TOST	HET	TOST	SXPU	UNK	HET	SXPU	HET	HET	SXPU	TOST	UNK	SXPU	SXPU	TOST	HET	TOST	TOST	HET
scaffold_0	1372000	1376000	TOST	HET	HET	HET	SXPU	HET	TOST	SXPU	HET	TOST	SXPU	TOST	HET	HET	HET	HET	SXPU	TOST	SXPU	UNK	SXPU	SXPU	TOST	TOST	SXPU	TOST	TOST	TOST	TOST	HET	TOST	SXPU	HET	HET	SXPU	UNK	HET	HET	TOST	HET	SXPU	SXPU	TOST	HET	TOST	UNK	HET
scaffold_0	1376000	1380000	TOST	HET	HET	HET	SXPU	HET	TOST	SXPU	HET	HET	SXPU	TOST	HET	HET	HET	HET	SXPU	TOST	SXPU	HET	HET	SXPU	TOST	TOST	SXPU	TOST	TOST	TOST	TOST	HET	TOST	SXPU	HET	HET	SXPU	HET	HET	HET	TOST	HET	SXPU	SXPU	TOST	HET	TOST	HET	HET
scaffold_0	1380000	1384000	UNK	UNK	UNK	UNK	UNK	UNK	UNK	UNK	UNK	UNK	UNK	UNK	UNK	UNK	UNK	UNK	UNK	UNK	UNK	UNK	UNK	UNK	UNK	UNK	UNK	UNK	UNK	UNK	UNK	UNK	UNK	UNK	UNK	UNK	UNK	UNK	UNK	UNK	UNK	UNK	UNK	UNK	UNK	UNK	UNK	UNK	UNK
scaffold_0	1384000	1388000	TOST	HET	HET	HET	SXPU	HET	TOST	SXPU	HET	HET	SXPU	TOST	HET	HET	HET	HET	SXPU	TOST	SXPU	HET	HET	SXPU	TOST	TOST	SXPU	TOST	TOST	TOST	TOST	HET	TOST	SXPU	HET	HET	SXPU	HET	HET	HET	TOST	HET	SXPU	SXPU	TOST	HET	TOST	HET	HET
scaffold_0	1388000	1392000	TOST	HET	HET	HET	SXPU	HET	TOST	SXPU	HET	HET	SXPU	TOST	HET	HET	HET	HET	SXPU	TOST	SXPU	HET	HET	SXPU	TOST	TOST	SXPU	TOST	TOST	TOST	TOST	HET	TOST	SXPU	HET	HET	SXPU	HET	HET	UNK	TOST	HET	SXPU	SXPU	TOST	HET	TOST	HET	HET
scaffold_0	1392000	1396000	TOST	HET	HET	HET	SXPU	HET	TOST	SXPU	HET	HET	SXPU	TOST	HET	HET	HET	HET	SXPU	TOST	SXPU	HET	HET	SXPU	TOST	TOST	SXPU	TOST	TOST	TOST	TOST	HET	TOST	SXPU	HET	HET	SXPU	HET	HET	HET	TOST	HET	SXPU	SXPU	TOST	HET	TOST	HET	HET
scaffold_0	1396000	1400000	TOST	HET	HET	HET	SXPU	HET	TOST	SXPU	HET	HET	SXPU	TOST	HET	HET	HET	HET	SXPU	TOST	SXPU	HET	HET	SXPU	TOST	TOST	SXPU	TOST	TOST	TOST	TOST	HET	TOST	SXPU	HET	HET	SXPU	HET	HET	HET	TOST	HET	SXPU	SXPU	TOST	HET	TOST	HET	HET
scaffold_0	1400000	1404000	TOST	HET	HET	HET	SXPU	HET	TOST	SXPU	HET	HET	SXPU	TOST	HET	HET	HET	HET	SXPU	TOST	SXPU	HET	HET	SXPU	TOST	TOST	SXPU	TOST	TOST	TOST	TOST	HET	TOST	SXPU	HET	HET	SXPU	HET	HET	HET	TOST	HET	SXPU	SXPU	TOST	HET	TOST	HET	HET
scaffold_0	1404000	1408000	TOST	HET	HET	HET	SXPU	HET	TOST	SXPU	HET	UNK	SXPU	TOST	HET	HET	HET	HET	SXPU	TOST	HET	HET	HET	SXPU	TOST	TOST	SXPU	TOST	TOST	TOST	TOST	HET	TOST	SXPU	HET	HET	SXPU	HET	HET	HET	TOST	UNK	SXPU	SXPU	TOST	HET	TOST	HET	HET
scaffold_0	1408000	1412000	TOST	HET	HET	HET	SXPU	HET	TOST	SXPU	HET	HET	SXPU	TOST	HET	HET	HET	HET	SXPU	TOST	HET	HET	HET	SXPU	TOST	TOST	SXPU	TOST	TOST	TOST	TOST	HET	TOST	SXPU	HET	HET	SXPU	HET	HET	HET	TOST	HET	SXPU	SXPU	TOST	HET	TOST	HET	HET
scaffold_0	1412000	1416000	TOST	HET	HET	HET	SXPU	HET	TOST	SXPU	HET	HET	SXPU	TOST	HET	HET	HET	HET	SXPU	TOST	HET	HET	HET	SXPU	TOST	TOST	SXPU	TOST	TOST	TOST	TOST	HET	TOST	SXPU	HET	HET	SXPU	HET	HET	HET	TOST	HET	SXPU	SXPU	TOST	HET	TOST	HET	HET
scaffold_0	1416000	1420000	TOST	HET	HET	HET	SXPU	HET	TOST	SXPU	HET	HET	SXPU	TOST	HET	HET	HET	HET	SXPU	TOST	HET	HET	HET	SXPU	TOST	TOST	SXPU	TOST	TOST	TOST	TOST	HET	TOST	SXPU	HET	HET	SXPU	HET	HET	HET	TOST	TOST	SXPU	SXPU	TOST	HET	TOST	HET	HET
scaffold_0	1420000	1424000	TOST	HET	HET	HET	SXPU	HET	TOST	SXPU	HET	HET	SXPU	TOST	HET	HET	HET	HET	SXPU	TOST	HET	HET	HET	SXPU	TOST	TOST	SXPU	TOST	TOST	TOST	TOST	HET	TOST	SXPU	HET	HET	SXPU	HET	HET	HET	TOST	HET	SXPU	SXPU	TOST	HET	TOST	HET	HET
scaffold_0	1424000	1428000	TOST	HET	HET	HET	SXPU	HET	TOST	SXPU	HET	SXPU	SXPU	TOST	HET	HET	HET	HET	SXPU	TOST	HET	HET	HET	SXPU	TOST	TOST	SXPU	TOST	TOST	TOST	TOST	HET	TOST	SXPU	HET	HET	SXPU	HET	HET	HET	TOST	HET	SXPU	SXPU	TOST	HET	TOST	HET	HET
scaffold_0	1428000	1432000	TOST	HET	HET	HET	SXPU	HET	TOST	SXPU	HET	HET	SXPU	TOST	HET	HET	HET	HET	SXPU	TOST	HET	HET	HET	SXPU	TOST	TOST	SXPU	TOST	TOST	TOST	TOST	HET	TOST	SXPU	HET	HET	SXPU	HET	HET	HET	TOST	UNK	SXPU	SXPU	TOST	HET	TOST	HET	HET
scaffold_0	1432000	1436000	TOST	HET	HET	HET	SXPU	HET	TOST	SXPU	HET	HET	SXPU	TOST	HET	HET	HET	HET	SXPU	TOST	HET	HET	HET	SXPU	TOST	TOST	SXPU	TOST	TOST	TOST	TOST	HET	TOST	SXPU	HET	HET	SXPU	HET	HET	HET	TOST	HET	SXPU	SXPU	TOST	HET	TOST	HET	HET
scaffold_0	1436000	1440000	TOST	HET	HET	HET	SXPU	HET	TOST	SXPU	HET	HET	SXPU	TOST	HET	HET	HET	HET	SXPU	TOST	HET	HET	HET	SXPU	TOST	TOST	SXPU	TOST	TOST	TOST	TOST	HET	TOST	SXPU	HET	HET	SXPU	HET	HET	HET	TOST	HET	SXPU	SXPU	TOST	HET	TOST	HET	HET
scaffold_0	1440000	1444000	TOST	HET	HET	HET	SXPU	HET	TOST	SXPU	HET	HET	SXPU	TOST	HET	HET	HET	HET	SXPU	TOST	HET	HET	HET	SXPU	TOST	TOST	SXPU	TOST	TOST	TOST	TOST	HET	TOST	SXPU	HET	HET	SXPU	HET	HET	HET	TOST	HET	SXPU	SXPU	TOST	HET	TOST	HET	HET
scaffold_0	1444000	1448000	TOST	HET	HET	HET	SXPU	UNK	TOST	SXPU	HET	HET	SXPU	TOST	HET	HET	HET	HET	SXPU	TOST	HET	HET	HET	SXPU	TOST	TOST	SXPU	TOST	TOST	TOST	TOST	HET	TOST	SXPU	HET	HET	SXPU	HET	HET	HET	TOST	HET	SXPU	SXPU	TOST	HET	TOST	HET	HET
scaffold_0	1448000	1452000	TOST	HET	HET	HET	SXPU	HET	TOST	SXPU	HET	HET	SXPU	TOST	HET	HET	HET	HET	SXPU	TOST	HET	HET	HET	SXPU	TOST	TOST	SXPU	TOST	TOST	TOST	TOST	HET	TOST	SXPU	HET	HET	SXPU	HET	HET	HET	TOST	HET	SXPU	SXPU	TOST	HET	TOST	HET	HET
scaffold_0	1452000	1456000	TOST	HET	HET	HET	SXPU	HET	TOST	SXPU	HET	HET	SXPU	TOST	HET	HET	HET	HET	SXPU	TOST	HET	HET	HET	SXPU	TOST	TOST	SXPU	TOST	TOST	TOST	TOST	SXPU	TOST	SXPU	HET	HET	SXPU	HET	HET	HET	TOST	HET	SXPU	SXPU	TOST	HET	TOST	HET	HET
scaffold_0	1456000	1460000	TOST	HET	HET	HET	SXPU	HET	TOST	SXPU	HET	HET	SXPU	TOST	HET	HET	HET	HET	SXPU	TOST	HET	HET	HET	SXPU	TOST	TOST	SXPU	TOST	TOST	TOST	TOST	HET	TOST	SXPU	HET	HET	SXPU	HET	HET	HET	TOST	HET	SXPU	SXPU	TOST	HET	TOST	HET	HET
scaffold_0	1460000	1464000	TOST	HET	HET	HET	SXPU	HET	TOST	SXPU	HET	HET	SXPU	TOST	HET	HET	HET	HET	SXPU	TOST	HET	HET	HET	SXPU	TOST	TOST	SXPU	TOST	TOST	TOST	TOST	HET	TOST	SXPU	HET	HET	SXPU	HET	HET	HET	TOST	HET	SXPU	SXPU	TOST	HET	TOST	HET	HET
scaffold_0	1464000	1468000	TOST	HET	HET	HET	SXPU	HET	TOST	SXPU	HET	HET	SXPU	TOST	HET	HET	HET	HET	SXPU	TOST	HET	HET	HET	SXPU	TOST	TOST	SXPU	TOST	TOST	TOST	TOST	HET	TOST	SXPU	HET	HET	SXPU	HET	HET	HET	TOST	HET	SXPU	SXPU	TOST	HET	TOST	HET	HET
scaffold_0	1468000	1472000	TOST	HET	TOST	HET	SXPU	HET	TOST	SXPU	HET	HET	SXPU	TOST	HET	HET	HET	HET	SXPU	TOST	HET	HET	HET	SXPU	TOST	TOST	SXPU	TOST	TOST	TOST	TOST	HET	TOST	SXPU	HET	HET	SXPU	HET	HET	HET	TOST	UNK	SXPU	SXPU	TOST	HET	TOST	HET	HET
scaffold_0	1472000	1476000	TOST	HET	HET	HET	SXPU	HET	TOST	SXPU	HET	HET	SXPU	TOST	HET	HET	HET	HET	SXPU	TOST	HET	HET	HET	SXPU	TOST	TOST	SXPU	TOST	TOST	TOST	TOST	HET	TOST	SXPU	HET	HET	SXPU	HET	HET	HET	TOST	HET	SXPU	SXPU	TOST	HET	TOST	HET	HET
scaffold_0	1476000	1480000	TOST	HET	HET	HET	SXPU	HET	TOST	SXPU	HET	HET	SXPU	TOST	HET	HET	HET	HET	SXPU	TOST	HET	HET	HET	SXPU	TOST	TOST	SXPU	TOST	TOST	TOST	TOST	HET	TOST	SXPU	HET	HET	SXPU	HET	HET	HET	TOST	HET	SXPU	SXPU	TOST	HET	TOST	HET	HET
scaffold_0	1480000	1484000	TOST	HET	HET	HET	SXPU	HET	TOST	SXPU	HET	HET	SXPU	TOST	HET	HET	HET	HET	SXPU	TOST	HET	HET	HET	SXPU	TOST	TOST	SXPU	TOST	TOST	TOST	TOST	HET	TOST	SXPU	HET	HET	SXPU	HET	HET	HET	TOST	TOST	SXPU	SXPU	TOST	HET	TOST	HET	HET
scaffold_0	1484000	1488000	TOST	HET	HET	HET	SXPU	HET	TOST	SXPU	HET	HET	SXPU	TOST	HET	HET	HET	HET	SXPU	TOST	HET	HET	HET	SXPU	TOST	TOST	SXPU	TOST	TOST	TOST	TOST	HET	TOST	SXPU	HET	HET	SXPU	HET	HET	HET	TOST	HET	SXPU	SXPU	TOST	HET	TOST	HET	HET
scaffold_0	1488000	1492000	TOST	HET	HET	HET	SXPU	HET	TOST	SXPU	HET	HET	SXPU	TOST	HET	HET	HET	HET	SXPU	TOST	HET	HET	HET	SXPU	TOST	TOST	SXPU	TOST	TOST	TOST	TOST	HET	TOST	SXPU	HET	HET	SXPU	HET	HET	HET	TOST	TOST	SXPU	SXPU	TOST	HET	TOST	HET	HET
scaffold_0	1492000	1496000	TOST	HET	HET	HET	SXPU	HET	TOST	SXPU	HET	HET	SXPU	TOST	HET	HET	HET	HET	SXPU	TOST	HET	HET	HET	SXPU	HET	TOST	SXPU	TOST	TOST	TOST	TOST	HET	TOST	SXPU	HET	HET	SXPU	HET	HET	HET	TOST	HET	SXPU	SXPU	TOST	HET	TOST	HET	HET
scaffold_0	1496000	1500000	TOST	HET	HET	HET	SXPU	HET	TOST	SXPU	HET	HET	SXPU	TOST	HET	HET	HET	HET	SXPU	TOST	HET	HET	HET	SXPU	HET	TOST	SXPU	TOST	TOST	TOST	TOST	HET	TOST	SXPU	HET	HET	SXPU	HET	HET	HET	TOST	HET	SXPU	SXPU	TOST	SXPU	TOST	HET	HET
scaffold_0	1500000	1504000	TOST	HET	HET	HET	SXPU	HET	TOST	SXPU	HET	HET	SXPU	TOST	HET	HET	HET	HET	SXPU	TOST	HET	HET	HET	SXPU	HET	TOST	SXPU	TOST	TOST	TOST	TOST	HET	TOST	SXPU	HET	HET	SXPU	HET	HET	HET	TOST	HET	SXPU	SXPU	TOST	HET	TOST	HET	HET
scaffold_0	1504000	1508000	TOST	HET	HET	HET	SXPU	HET	TOST	SXPU	HET	HET	SXPU	TOST	HET	HET	HET	HET	SXPU	TOST	HET	HET	HET	SXPU	HET	TOST	SXPU	TOST	TOST	TOST	TOST	HET	TOST	SXPU	HET	HET	SXPU	HET	HET	TOST	TOST	HET	SXPU	SXPU	TOST	HET	TOST	HET	HET
scaffold_0	1508000	1512000	TOST	HET	HET	HET	SXPU	HET	TOST	SXPU	HET	HET	SXPU	TOST	HET	HET	HET	HET	SXPU	TOST	HET	HET	HET	SXPU	HET	TOST	SXPU	TOST	TOST	TOST	TOST	HET	TOST	SXPU	HET	HET	SXPU	HET	HET	HET	TOST	HET	SXPU	SXPU	TOST	HET	TOST	HET	HET
scaffold_0	1512000	1516000	TOST	HET	HET	HET	SXPU	HET	TOST	SXPU	HET	HET	SXPU	TOST	HET	HET	HET	HET	SXPU	TOST	HET	HET	HET	SXPU	HET	TOST	SXPU	TOST	TOST	TOST	TOST	HET	TOST	SXPU	HET	HET	SXPU	HET	HET	UNK	TOST	HET	SXPU	SXPU	TOST	HET	TOST	HET	HET
scaffold_0	1516000	1520000	TOST	HET	HET	HET	HET	HET	TOST	SXPU	HET	HET	SXPU	TOST	HET	HET	HET	HET	SXPU	HET	HET	HET	HET	SXPU	HET	TOST	SXPU	TOST	TOST	TOST	TOST	HET	TOST	SXPU	HET	HET	SXPU	HET	HET	HET	TOST	HET	SXPU	SXPU	TOST	HET	TOST	HET	HET
scaffold_0	1520000	1524000	TOST	HET	HET	HET	SXPU	HET	TOST	SXPU	HET	HET	SXPU	TOST	HET	HET	HET	HET	SXPU	TOST	HET	HET	HET	SXPU	HET	TOST	SXPU	TOST	TOST	TOST	TOST	HET	TOST	SXPU	HET	HET	SXPU	HET	HET	HET	TOST	HET	SXPU	SXPU	TOST	HET	TOST	HET	HET
scaffold_0	1524000	1528000	TOST	HET	HET	HET	SXPU	TOST	TOST	SXPU	HET	HET	SXPU	TOST	HET	HET	SXPU	TOST	SXPU	TOST	UNK	TOST	HET	SXPU	HET	TOST	SXPU	TOST	TOST	TOST	TOST	HET	TOST	SXPU	UNK	TOST	SXPU	HET	HET	UNK	TOST	TOST	SXPU	SXPU	TOST	HET	TOST	HET	TOST
scaffold_0	1528000	1532000	TOST	HET	TOST	HET	SXPU	HET	TOST	SXPU	HET	HET	SXPU	TOST	HET	HET	HET	HET	SXPU	TOST	HET	HET	HET	SXPU	HET	TOST	SXPU	TOST	TOST	TOST	TOST	HET	TOST	SXPU	HET	HET	SXPU	HET	HET	HET	TOST	HET	SXPU	SXPU	TOST	HET	TOST	SXPU	HET
scaffold_0	1532000	1536000	TOST	HET	HET	HET	SXPU	HET	TOST	SXPU	HET	HET	SXPU	TOST	HET	HET	HET	HET	SXPU	TOST	HET	HET	HET	SXPU	HET	TOST	SXPU	TOST	TOST	TOST	TOST	HET	TOST	SXPU	HET	HET	SXPU	HET	HET	HET	TOST	HET	SXPU	SXPU	TOST	HET	TOST	HET	HET
scaffold_0	1536000	1540000	TOST	HET	HET	HET	SXPU	HET	TOST	SXPU	HET	HET	SXPU	TOST	HET	HET	HET	HET	SXPU	TOST	HET	HET	HET	SXPU	HET	TOST	SXPU	TOST	TOST	TOST	TOST	HET	TOST	SXPU	HET	HET	SXPU	HET	HET	TOST	TOST	HET	SXPU	SXPU	TOST	HET	TOST	HET	HET
scaffold_0	1540000	1544000	TOST	HET	HET	HET	SXPU	HET	TOST	SXPU	HET	HET	SXPU	TOST	HET	HET	HET	HET	SXPU	TOST	HET	HET	HET	SXPU	HET	TOST	SXPU	TOST	TOST	TOST	TOST	HET	TOST	SXPU	HET	HET	SXPU	HET	HET	HET	TOST	HET	SXPU	SXPU	TOST	HET	TOST	HET	HET
scaffold_0	1544000	1548000	TOST	HET	HET	HET	SXPU	HET	TOST	SXPU	HET	HET	SXPU	TOST	HET	HET	HET	HET	SXPU	TOST	HET	HET	HET	SXPU	HET	TOST	SXPU	TOST	TOST	TOST	TOST	HET	TOST	SXPU	HET	HET	SXPU	HET	HET	HET	TOST	HET	SXPU	SXPU	TOST	HET	TOST	HET	HET
scaffold_0	1548000	1552000	TOST	HET	HET	HET	SXPU	HET	TOST	SXPU	HET	HET	SXPU	TOST	HET	HET	HET	HET	SXPU	TOST	HET	HET	HET	SXPU	HET	TOST	SXPU	TOST	TOST	TOST	TOST	HET	TOST	SXPU	HET	HET	SXPU	HET	HET	HET	TOST	TOST	SXPU	SXPU	TOST	HET	TOST	HET	HET
scaffold_0	1552000	1556000	TOST	HET	HET	HET	SXPU	HET	TOST	SXPU	HET	HET	SXPU	TOST	HET	HET	HET	HET	SXPU	TOST	HET	HET	HET	SXPU	HET	TOST	SXPU	TOST	TOST	TOST	TOST	HET	TOST	SXPU	HET	HET	SXPU	HET	HET	HET	TOST	HET	SXPU	SXPU	TOST	HET	TOST	HET	HET
scaffold_0	1556000	1560000	TOST	HET	HET	HET	SXPU	HET	TOST	SXPU	HET	HET	SXPU	TOST	HET	HET	HET	HET	SXPU	TOST	HET	HET	HET	SXPU	HET	TOST	SXPU	TOST	TOST	TOST	TOST	HET	TOST	SXPU	HET	HET	SXPU	HET	HET	HET	TOST	HET	SXPU	SXPU	TOST	HET	TOST	HET	HET
scaffold_0	1560000	1564000	TOST	HET	HET	HET	SXPU	HET	TOST	SXPU	HET	HET	SXPU	TOST	HET	HET	HET	HET	SXPU	TOST	HET	HET	HET	SXPU	HET	TOST	SXPU	TOST	TOST	TOST	TOST	HET	TOST	SXPU	HET	HET	SXPU	HET	HET	HET	TOST	HET	SXPU	SXPU	TOST	HET	TOST	HET	HET
scaffold_0	1564000	1568000	TOST	HET	HET	HET	SXPU	HET	TOST	SXPU	HET	HET	SXPU	TOST	HET	HET	HET	HET	SXPU	TOST	HET	HET	HET	SXPU	HET	TOST	SXPU	TOST	TOST	TOST	TOST	HET	TOST	SXPU	HET	HET	SXPU	HET	HET	HET	TOST	HET	SXPU	SXPU	TOST	HET	TOST	HET	HET
scaffold_0	1568000	1572000	TOST	HET	HET	HET	SXPU	HET	TOST	SXPU	HET	HET	SXPU	TOST	HET	HET	HET	HET	SXPU	TOST	HET	HET	HET	SXPU	HET	TOST	SXPU	TOST	TOST	TOST	TOST	HET	TOST	SXPU	HET	HET	SXPU	HET	HET	HET	TOST	TOST	SXPU	SXPU	TOST	HET	TOST	HET	HET
scaffold_0	1572000	1576000	TOST	HET	HET	HET	HET	UNK	HET	HET	SXPU	HET	TOST	SXPU	UNK	HET	HET	HET	HET	HET	HET	HET	HET	HET	TOST	TOST	SXPU	HET	HET	SXPU	UNK	HET	SXPU	TOST	TOST	UNK	SXPU	HET	HET	HET	HET	TOST	HET	SXPU	HET	HET	UNK	HET	UNK
scaffold_0	1576000	1580000	TOST	HET	TOST	HET	HET	HET	TOST	HET	SXPU	HET	HET	HET	HET	HET	HET	HET	HET	HET	HET	HET	HET	HET	HET	TOST	HET	HET	TOST	HET	HET	HET	HET	TOST	HET	HET	SXPU	HET	HET	TOST	TOST	TOST	HET	HET	HET	HET	HET	HET	HET
scaffold_0	1580000	1584000	TOST	HET	HET	HET	SXPU	HET	TOST	SXPU	HET	HET	SXPU	TOST	HET	HET	HET	HET	SXPU	TOST	HET	HET	HET	SXPU	HET	TOST	SXPU	TOST	TOST	TOST	TOST	SXPU	TOST	SXPU	HET	HET	SXPU	HET	HET	HET	TOST	HET	SXPU	SXPU	TOST	HET	TOST	HET	HET
scaffold_0	1584000	1588000	TOST	HET	HET	HET	SXPU	HET	TOST	SXPU	HET	HET	SXPU	TOST	HET	HET	HET	HET	SXPU	TOST	HET	HET	HET	SXPU	HET	TOST	SXPU	TOST	TOST	TOST	TOST	HET	TOST	SXPU	HET	HET	SXPU	HET	HET	HET	TOST	HET	SXPU	SXPU	TOST	HET	TOST	HET	HET
scaffold_0	1588000	1592000	TOST	HET	HET	HET	SXPU	HET	TOST	SXPU	HET	HET	SXPU	TOST	HET	HET	HET	HET	SXPU	TOST	HET	HET	HET	SXPU	HET	TOST	SXPU	TOST	TOST	TOST	TOST	HET	TOST	SXPU	HET	HET	SXPU	HET	HET	HET	TOST	HET	SXPU	SXPU	TOST	HET	TOST	HET	HET
scaffold_0	1592000	1596000	TOST	HET	HET	HET	SXPU	HET	TOST	SXPU	HET	HET	SXPU	TOST	HET	HET	HET	HET	SXPU	TOST	HET	HET	HET	SXPU	HET	TOST	SXPU	TOST	TOST	TOST	TOST	HET	TOST	SXPU	HET	HET	SXPU	HET	HET	HET	TOST	TOST	SXPU	SXPU	TOST	HET	TOST	HET	HET
scaffold_0	1596000	1600000	TOST	HET	HET	HET	SXPU	HET	TOST	SXPU	HET	HET	SXPU	TOST	HET	HET	HET	HET	SXPU	TOST	HET	HET	HET	SXPU	HET	TOST	SXPU	TOST	TOST	TOST	TOST	HET	TOST	SXPU	HET	HET	SXPU	HET	HET	HET	TOST	HET	SXPU	SXPU	TOST	HET	TOST	HET	HET
scaffold_0	1600000	1604000	TOST	HET	UNK	HET	SXPU	HET	TOST	SXPU	HET	HET	SXPU	TOST	HET	HET	HET	HET	SXPU	TOST	HET	HET	HET	SXPU	HET	TOST	SXPU	TOST	TOST	TOST	TOST	HET	TOST	SXPU	HET	HET	SXPU	HET	HET	HET	TOST	UNK	SXPU	SXPU	TOST	HET	TOST	HET	HET
scaffold_0	1604000	1608000	TOST	HET	HET	HET	SXPU	HET	TOST	SXPU	HET	HET	SXPU	TOST	HET	HET	HET	HET	SXPU	TOST	HET	HET	HET	SXPU	HET	TOST	SXPU	TOST	TOST	TOST	TOST	HET	TOST	SXPU	HET	HET	SXPU	HET	HET	HET	TOST	HET	SXPU	SXPU	TOST	HET	TOST	HET	HET
scaffold_0	1608000	1612000	TOST	HET	HET	HET	SXPU	HET	TOST	SXPU	HET	HET	SXPU	TOST	HET	HET	HET	HET	SXPU	TOST	HET	HET	HET	SXPU	HET	TOST	SXPU	TOST	TOST	TOST	TOST	HET	TOST	SXPU	HET	HET	SXPU	HET	HET	HET	TOST	HET	SXPU	SXPU	TOST	HET	TOST	HET	HET
scaffold_0	1612000	1616000	TOST	HET	HET	HET	SXPU	HET	TOST	SXPU	HET	HET	SXPU	TOST	HET	HET	HET	HET	SXPU	TOST	HET	HET	HET	SXPU	HET	TOST	SXPU	TOST	TOST	TOST	TOST	HET	TOST	SXPU	HET	HET	SXPU	HET	HET	HET	TOST	HET	SXPU	SXPU	TOST	HET	TOST	HET	HET
scaffold_0	1616000	1620000	TOST	HET	HET	HET	SXPU	HET	TOST	SXPU	HET	HET	SXPU	TOST	HET	HET	HET	HET	SXPU	TOST	HET	HET	HET	SXPU	HET	TOST	SXPU	TOST	TOST	TOST	TOST	HET	TOST	SXPU	HET	HET	SXPU	HET	UNK	HET	TOST	HET	SXPU	SXPU	TOST	HET	TOST	HET	HET
scaffold_0	1620000	1624000	TOST	HET	HET	HET	SXPU	HET	TOST	SXPU	HET	HET	SXPU	TOST	HET	HET	HET	HET	SXPU	TOST	HET	HET	HET	SXPU	HET	TOST	SXPU	TOST	TOST	TOST	TOST	HET	TOST	SXPU	HET	HET	SXPU	HET	HET	HET	TOST	HET	SXPU	SXPU	TOST	HET	TOST	HET	HET
scaffold_0	1624000	1628000	TOST	HET	HET	HET	SXPU	HET	TOST	SXPU	HET	HET	SXPU	TOST	HET	HET	HET	HET	SXPU	TOST	HET	HET	HET	SXPU	HET	TOST	SXPU	TOST	TOST	TOST	TOST	HET	TOST	SXPU	HET	HET	SXPU	HET	HET	HET	TOST	HET	SXPU	SXPU	TOST	HET	TOST	HET	HET
scaffold_0	1628000	1632000	TOST	HET	HET	HET	SXPU	HET	TOST	SXPU	HET	HET	SXPU	TOST	HET	HET	HET	HET	SXPU	TOST	HET	HET	HET	SXPU	HET	TOST	SXPU	TOST	TOST	TOST	TOST	HET	TOST	SXPU	HET	HET	SXPU	HET	HET	HET	TOST	HET	SXPU	SXPU	TOST	HET	TOST	HET	HET
scaffold_0	1632000	1636000	TOST	HET	HET	HET	SXPU	HET	TOST	SXPU	HET	HET	SXPU	TOST	HET	HET	UNK	HET	SXPU	TOST	HET	HET	HET	SXPU	HET	TOST	SXPU	TOST	TOST	TOST	TOST	HET	TOST	SXPU	HET	HET	SXPU	HET	HET	HET	TOST	UNK	SXPU	SXPU	TOST	HET	TOST	HET	HET
scaffold_0	1636000	1640000	TOST	HET	HET	HET	SXPU	HET	TOST	SXPU	HET	HET	SXPU	TOST	HET	HET	HET	HET	SXPU	TOST	HET	HET	HET	SXPU	HET	TOST	SXPU	TOST	TOST	TOST	TOST	HET	TOST	SXPU	HET	HET	SXPU	HET	HET	HET	TOST	HET	SXPU	SXPU	TOST	HET	TOST	HET	HET
scaffold_0	1640000	1644000	TOST	HET	HET	HET	SXPU	HET	TOST	SXPU	HET	HET	SXPU	TOST	HET	HET	HET	HET	SXPU	TOST	HET	HET	HET	SXPU	HET	TOST	SXPU	TOST	TOST	TOST	TOST	HET	TOST	SXPU	HET	HET	SXPU	HET	HET	HET	TOST	HET	SXPU	SXPU	TOST	HET	TOST	HET	HET
scaffold_0	1644000	1648000	TOST	HET	HET	HET	SXPU	HET	TOST	SXPU	HET	HET	SXPU	TOST	HET	HET	HET	HET	SXPU	TOST	HET	HET	HET	SXPU	HET	TOST	SXPU	TOST	TOST	TOST	TOST	HET	TOST	SXPU	HET	HET	SXPU	HET	HET	HET	TOST	HET	SXPU	SXPU	TOST	HET	TOST	HET	HET
scaffold_0	1648000	1652000	TOST	HET	HET	HET	SXPU	HET	TOST	SXPU	HET	HET	SXPU	TOST	HET	HET	HET	HET	SXPU	TOST	HET	HET	HET	SXPU	HET	TOST	SXPU	TOST	TOST	TOST	TOST	HET	TOST	SXPU	HET	HET	SXPU	HET	HET	HET	TOST	TOST	SXPU	SXPU	TOST	HET	TOST	HET	HET
scaffold_0	1652000	1656000	TOST	HET	HET	HET	SXPU	HET	TOST	SXPU	HET	HET	SXPU	TOST	HET	HET	HET	HET	SXPU	TOST	HET	HET	HET	SXPU	HET	TOST	SXPU	TOST	TOST	TOST	TOST	HET	TOST	SXPU	HET	HET	SXPU	HET	HET	HET	TOST	HET	SXPU	SXPU	TOST	HET	TOST	HET	HET
scaffold_0	1656000	1660000	TOST	HET	HET	HET	SXPU	HET	TOST	SXPU	HET	HET	SXPU	TOST	HET	HET	HET	HET	SXPU	TOST	HET	HET	HET	SXPU	HET	TOST	SXPU	TOST	TOST	TOST	TOST	HET	TOST	SXPU	HET	HET	SXPU	HET	HET	HET	TOST	HET	SXPU	SXPU	TOST	HET	TOST	HET	HET
scaffold_0	1660000	1664000	TOST	HET	HET	HET	SXPU	HET	TOST	SXPU	HET	HET	SXPU	TOST	HET	HET	HET	HET	SXPU	TOST	HET	HET	HET	SXPU	HET	TOST	SXPU	TOST	TOST	TOST	TOST	HET	TOST	SXPU	HET	HET	SXPU	HET	HET	HET	TOST	HET	SXPU	SXPU	TOST	HET	TOST	HET	HET
scaffold_0	1664000	1668000	TOST	HET	HET	HET	SXPU	HET	TOST	SXPU	HET	HET	SXPU	TOST	HET	HET	HET	HET	SXPU	UNK	HET	SXPU	HET	SXPU	HET	HET	SXPU	TOST	TOST	TOST	TOST	HET	TOST	SXPU	SXPU	HET	SXPU	HET	HET	HET	TOST	HET	SXPU	SXPU	TOST	UNK	TOST	HET	HET
scaffold_0	1668000	1672000	TOST	HET	HET	HET	SXPU	HET	TOST	SXPU	HET	HET	SXPU	TOST	HET	HET	HET	HET	SXPU	TOST	HET	HET	HET	SXPU	HET	HET	SXPU	TOST	TOST	TOST	TOST	HET	TOST	SXPU	HET	HET	SXPU	HET	HET	HET	TOST	HET	SXPU	SXPU	TOST	HET	TOST	HET	HET
scaffold_0	1672000	1676000	TOST	HET	HET	HET	SXPU	HET	TOST	SXPU	HET	HET	SXPU	TOST	HET	HET	HET	HET	SXPU	TOST	HET	HET	HET	SXPU	HET	HET	SXPU	TOST	TOST	TOST	TOST	HET	TOST	SXPU	HET	HET	SXPU	HET	HET	HET	TOST	HET	SXPU	SXPU	TOST	HET	TOST	HET	HET
scaffold_0	1676000	1680000	TOST	HET	HET	HET	SXPU	HET	TOST	SXPU	HET	HET	SXPU	TOST	HET	HET	HET	HET	SXPU	TOST	HET	HET	HET	SXPU	HET	HET	SXPU	TOST	TOST	TOST	TOST	HET	TOST	SXPU	HET	HET	SXPU	HET	HET	HET	TOST	HET	SXPU	SXPU	TOST	HET	TOST	HET	HET
scaffold_0	1680000	1684000	TOST	HET	HET	HET	SXPU	HET	TOST	SXPU	HET	HET	SXPU	TOST	HET	HET	HET	HET	SXPU	TOST	HET	HET	HET	SXPU	HET	HET	SXPU	TOST	TOST	TOST	TOST	HET	TOST	SXPU	HET	HET	SXPU	HET	HET	HET	TOST	HET	SXPU	SXPU	TOST	HET	TOST	HET	HET
scaffold_0	1684000	1688000	TOST	HET	HET	HET	SXPU	HET	TOST	SXPU	HET	HET	SXPU	TOST	HET	HET	HET	HET	SXPU	TOST	HET	HET	HET	SXPU	HET	HET	SXPU	TOST	TOST	TOST	TOST	HET	TOST	SXPU	HET	HET	SXPU	HET	HET	HET	TOST	HET	SXPU	SXPU	TOST	HET	TOST	HET	HET
scaffold_0	1688000	1692000	TOST	HET	HET	HET	SXPU	HET	TOST	SXPU	HET	HET	SXPU	TOST	HET	HET	HET	HET	SXPU	TOST	HET	HET	HET	SXPU	HET	HET	SXPU	TOST	TOST	TOST	TOST	HET	TOST	SXPU	HET	HET	SXPU	HET	HET	HET	TOST	HET	SXPU	SXPU	TOST	HET	TOST	HET	HET
scaffold_0	1692000	1696000	TOST	HET	HET	HET	SXPU	HET	TOST	SXPU	HET	HET	SXPU	TOST	HET	HET	HET	HET	SXPU	TOST	HET	HET	HET	SXPU	HET	HET	SXPU	TOST	TOST	TOST	TOST	HET	TOST	SXPU	HET	HET	SXPU	HET	HET	HET	TOST	HET	SXPU	SXPU	TOST	HET	TOST	HET	HET
scaffold_0	1696000	1700000	TOST	HET	HET	HET	SXPU	HET	TOST	SXPU	HET	HET	SXPU	TOST	HET	HET	HET	HET	SXPU	TOST	HET	HET	HET	SXPU	HET	HET	SXPU	TOST	TOST	TOST	TOST	HET	TOST	SXPU	HET	HET	SXPU	HET	HET	HET	TOST	HET	SXPU	SXPU	TOST	HET	TOST	HET	HET
scaffold_0	1700000	1704000	TOST	HET	HET	HET	SXPU	HET	TOST	SXPU	HET	HET	SXPU	TOST	HET	HET	HET	HET	SXPU	TOST	HET	HET	HET	SXPU	HET	HET	SXPU	TOST	TOST	TOST	TOST	HET	TOST	SXPU	HET	HET	SXPU	HET	HET	HET	TOST	TOST	SXPU	SXPU	TOST	HET	TOST	HET	HET
scaffold_0	1704000	1708000	TOST	HET	HET	HET	SXPU	HET	TOST	SXPU	HET	HET	SXPU	TOST	HET	HET	HET	HET	SXPU	TOST	HET	HET	HET	SXPU	HET	HET	SXPU	TOST	TOST	TOST	TOST	HET	TOST	SXPU	HET	HET	SXPU	HET	HET	HET	TOST	HET	SXPU	SXPU	TOST	HET	TOST	HET	HET
scaffold_0	1708000	1712000	TOST	HET	HET	HET	SXPU	HET	TOST	SXPU	HET	HET	SXPU	TOST	HET	HET	HET	HET	SXPU	TOST	HET	HET	HET	SXPU	HET	HET	SXPU	TOST	TOST	TOST	TOST	HET	TOST	SXPU	HET	HET	SXPU	HET	HET	HET	TOST	HET	SXPU	SXPU	TOST	HET	TOST	HET	HET
scaffold_0	1712000	1716000	TOST	HET	HET	HET	SXPU	HET	TOST	SXPU	HET	HET	SXPU	TOST	HET	HET	HET	HET	SXPU	TOST	HET	HET	HET	SXPU	HET	HET	SXPU	TOST	TOST	TOST	TOST	HET	TOST	SXPU	HET	HET	SXPU	HET	HET	HET	TOST	HET	SXPU	SXPU	TOST	SXPU	TOST	HET	HET
scaffold_0	1716000	1720000	TOST	HET	HET	HET	SXPU	HET	TOST	SXPU	HET	HET	SXPU	TOST	HET	HET	HET	HET	SXPU	TOST	HET	HET	HET	SXPU	HET	HET	SXPU	TOST	TOST	TOST	TOST	HET	TOST	SXPU	HET	HET	SXPU	HET	HET	HET	TOST	HET	SXPU	SXPU	TOST	HET	TOST	HET	HET
scaffold_0	1720000	1724000	TOST	HET	HET	HET	SXPU	HET	TOST	SXPU	HET	HET	SXPU	TOST	HET	HET	HET	HET	SXPU	TOST	HET	HET	HET	SXPU	HET	HET	SXPU	TOST	TOST	TOST	TOST	HET	TOST	SXPU	HET	SXPU	SXPU	HET	HET	HET	TOST	HET	SXPU	SXPU	TOST	TOST	TOST	HET	HET
scaffold_0	1724000	1728000	TOST	HET	HET	HET	SXPU	HET	TOST	SXPU	HET	HET	SXPU	TOST	HET	HET	HET	HET	SXPU	TOST	HET	HET	HET	SXPU	HET	HET	SXPU	TOST	TOST	TOST	TOST	HET	TOST	SXPU	HET	HET	SXPU	HET	HET	HET	TOST	HET	SXPU	SXPU	TOST	HET	TOST	HET	HET
scaffold_0	1728000	1732000	TOST	HET	HET	HET	SXPU	HET	TOST	SXPU	HET	HET	SXPU	TOST	HET	HET	HET	HET	SXPU	TOST	HET	HET	HET	SXPU	HET	HET	SXPU	TOST	TOST	TOST	TOST	HET	TOST	SXPU	HET	HET	SXPU	HET	HET	HET	TOST	HET	SXPU	SXPU	TOST	HET	TOST	HET	HET
scaffold_0	1732000	1736000	TOST	HET	HET	HET	SXPU	HET	TOST	SXPU	HET	HET	SXPU	TOST	HET	HET	HET	HET	SXPU	TOST	HET	HET	HET	SXPU	HET	HET	SXPU	TOST	TOST	TOST	TOST	HET	TOST	SXPU	HET	HET	SXPU	HET	HET	HET	TOST	HET	SXPU	SXPU	TOST	HET	TOST	HET	HET
scaffold_0	1736000	1740000	TOST	HET	HET	HET	SXPU	HET	TOST	SXPU	HET	HET	SXPU	TOST	HET	HET	HET	HET	SXPU	TOST	HET	HET	HET	SXPU	HET	HET	SXPU	TOST	TOST	TOST	TOST	HET	TOST	SXPU	HET	HET	SXPU	HET	HET	HET	TOST	HET	HET	SXPU	TOST	HET	TOST	HET	HET
scaffold_0	1740000	1744000	TOST	HET	HET	HET	SXPU	HET	TOST	SXPU	HET	HET	SXPU	TOST	HET	HET	HET	HET	SXPU	TOST	HET	HET	HET	SXPU	HET	HET	SXPU	TOST	TOST	TOST	TOST	HET	TOST	SXPU	HET	HET	SXPU	HET	HET	HET	TOST	SXPU	HET	SXPU	TOST	HET	TOST	HET	HET
scaffold_0	1744000	1748000	TOST	HET	HET	HET	SXPU	HET	TOST	SXPU	HET	HET	SXPU	TOST	HET	HET	HET	HET	SXPU	TOST	HET	HET	HET	SXPU	HET	HET	SXPU	TOST	TOST	TOST	TOST	HET	TOST	SXPU	UNK	HET	SXPU	SXPU	HET	TOST	TOST	HET	HET	SXPU	TOST	HET	TOST	HET	HET
scaffold_0	1748000	1752000	TOST	HET	SXPU	HET	SXPU	HET	TOST	SXPU	HET	HET	HET	TOST	HET	HET	HET	HET	SXPU	TOST	HET	HET	HET	SXPU	HET	HET	SXPU	TOST	TOST	TOST	TOST	HET	TOST	SXPU	HET	HET	SXPU	HET	HET	HET	TOST	HET	HET	SXPU	TOST	HET	TOST	HET	UNK
scaffold_0	1752000	1756000	TOST	HET	SXPU	HET	SXPU	HET	TOST	SXPU	HET	HET	HET	TOST	HET	HET	HET	HET	SXPU	TOST	HET	HET	HET	SXPU	HET	HET	SXPU	TOST	TOST	TOST	TOST	HET	TOST	SXPU	HET	HET	SXPU	TOST	UNK	TOST	TOST	HET	HET	UNK	TOST	HET	TOST	UNK	HET
scaffold_0	1756000	1760000	TOST	HET	HET	TOST	TOST	HET	SXPU	TOST	TOST	TOST	SXPU	HET	TOST	HET	HET	TOST	HET	TOST	HET	TOST	TOST	SXPU	TOST	HET	HET	HET	SXPU	TOST	SXPU	HET	HET	SXPU	HET	HET	TOST	TOST	HET	HET	SXPU	SXPU	HET	TOST	TOST	HET	HET	TOST	SXPU
scaffold_0	1760000	1764000	TOST	HET	TOST	TOST	HET	HET	TOST	HET	HET	HET	HET	HET	TOST	TOST	HET	HET	HET	TOST	TOST	HET	HET	HET	TOST	TOST	HET	HET	HET	HET	TOST	TOST	TOST	HET	HET	HET	TOST	HET	TOST	HET	HET	HET	HET	HET	HET	HET	UNK	TOST	TOST
scaffold_0	1764000	1768000	TOST	HET	SXPU	HET	SXPU	HET	TOST	SXPU	HET	HET	UNK	TOST	UNK	HET	UNK	HET	SXPU	HET	UNK	HET	HET	SXPU	HET	HET	HET	TOST	TOST	TOST	TOST	UNK	TOST	SXPU	HET	HET	SXPU	HET	HET	HET	TOST	HET	HET	SXPU	TOST	HET	TOST	HET	UNK
scaffold_0	1768000	1772000	UNK	UNK	UNK	UNK	UNK	UNK	UNK	UNK	UNK	UNK	UNK	UNK	UNK	UNK	UNK	UNK	UNK	UNK	UNK	UNK	UNK	UNK	UNK	UNK	UNK	UNK	UNK	UNK	UNK	UNK	UNK	UNK	UNK	UNK	UNK	UNK	UNK	UNK	UNK	UNK	UNK	UNK	UNK	UNK	UNK	UNK	UNK
scaffold_0	1772000	1776000	HET	HET	SXPU	SXPU	UNK	HET	HET	UNK	HET	HET	HET	HET	HET	HET	TOST	HET	TOST	HET	HET	HET	HET	UNK	UNK	UNK	HET	UNK	UNK	SXPU	UNK	HET	UNK	SXPU	HET	HET	UNK	HET	HET	SXPU	UNK	HET	HET	SXPU	HET	HET	UNK	HET	HET
scaffold_0	1776000	1780000	TOST	HET	SXPU	HET	SXPU	HET	TOST	SXPU	HET	HET	HET	TOST	HET	HET	HET	HET	SXPU	TOST	HET	HET	HET	SXPU	HET	HET	SXPU	TOST	TOST	TOST	TOST	HET	TOST	SXPU	HET	HET	SXPU	HET	HET	HET	TOST	HET	HET	SXPU	TOST	HET	TOST	HET	HET
scaffold_0	1780000	1784000	TOST	HET	SXPU	HET	SXPU	HET	TOST	SXPU	HET	HET	HET	TOST	HET	HET	HET	HET	SXPU	TOST	HET	HET	HET	SXPU	HET	HET	SXPU	TOST	TOST	TOST	TOST	HET	TOST	SXPU	SXPU	HET	SXPU	HET	HET	HET	TOST	HET	HET	SXPU	TOST	HET	TOST	HET	HET
scaffold_0	1784000	1788000	TOST	HET	SXPU	HET	SXPU	HET	TOST	SXPU	HET	HET	HET	TOST	HET	HET	HET	HET	SXPU	TOST	HET	HET	HET	SXPU	HET	HET	SXPU	TOST	TOST	TOST	TOST	HET	TOST	SXPU	HET	HET	SXPU	HET	HET	HET	TOST	HET	HET	SXPU	TOST	HET	TOST	HET	HET
scaffold_0	1788000	1792000	TOST	HET	SXPU	HET	SXPU	HET	TOST	SXPU	HET	HET	HET	TOST	HET	HET	HET	HET	SXPU	TOST	HET	HET	HET	SXPU	HET	HET	SXPU	TOST	TOST	TOST	TOST	HET	TOST	SXPU	HET	HET	SXPU	HET	HET	HET	TOST	HET	HET	SXPU	TOST	HET	TOST	HET	HET
scaffold_0	1792000	1796000	TOST	HET	SXPU	HET	SXPU	HET	TOST	SXPU	HET	HET	HET	TOST	HET	HET	HET	HET	SXPU	TOST	HET	HET	HET	SXPU	HET	HET	SXPU	TOST	TOST	TOST	TOST	HET	TOST	SXPU	HET	HET	SXPU	HET	HET	HET	TOST	HET	HET	SXPU	TOST	HET	TOST	HET	HET
scaffold_0	1796000	1800000	TOST	HET	SXPU	HET	SXPU	HET	TOST	SXPU	HET	HET	HET	TOST	HET	HET	HET	HET	SXPU	TOST	HET	HET	HET	SXPU	HET	HET	SXPU	TOST	TOST	TOST	TOST	HET	TOST	SXPU	HET	HET	SXPU	HET	HET	HET	TOST	HET	HET	SXPU	TOST	HET	TOST	HET	HET
scaffold_0	1800000	1804000	TOST	HET	SXPU	HET	SXPU	HET	TOST	SXPU	HET	HET	HET	TOST	HET	HET	HET	HET	SXPU	TOST	HET	HET	HET	SXPU	HET	HET	SXPU	TOST	TOST	TOST	TOST	HET	TOST	SXPU	HET	HET	SXPU	HET	HET	HET	TOST	HET	HET	SXPU	TOST	HET	TOST	HET	HET
scaffold_0	1804000	1808000	TOST	HET	SXPU	HET	SXPU	HET	TOST	SXPU	HET	HET	HET	TOST	HET	HET	HET	HET	SXPU	TOST	HET	HET	HET	SXPU	HET	HET	SXPU	TOST	TOST	TOST	TOST	HET	TOST	SXPU	HET	HET	SXPU	HET	HET	HET	TOST	HET	HET	SXPU	TOST	HET	TOST	HET	HET
scaffold_0	1808000	1812000	TOST	HET	SXPU	HET	SXPU	HET	TOST	SXPU	HET	HET	HET	TOST	HET	HET	HET	HET	SXPU	TOST	HET	HET	HET	SXPU	HET	HET	SXPU	TOST	TOST	TOST	TOST	HET	TOST	SXPU	HET	HET	SXPU	HET	HET	HET	TOST	HET	HET	SXPU	TOST	HET	TOST	HET	HET
scaffold_0	1812000	1816000	TOST	HET	SXPU	HET	SXPU	HET	TOST	SXPU	HET	HET	HET	TOST	HET	HET	HET	HET	SXPU	TOST	HET	HET	HET	SXPU	HET	HET	SXPU	TOST	TOST	TOST	TOST	HET	TOST	SXPU	HET	HET	SXPU	HET	HET	HET	TOST	HET	HET	SXPU	TOST	HET	TOST	HET	HET
scaffold_0	1816000	1820000	TOST	HET	SXPU	HET	SXPU	HET	TOST	SXPU	HET	TOST	HET	TOST	HET	HET	HET	HET	SXPU	TOST	HET	HET	HET	SXPU	HET	HET	SXPU	TOST	TOST	TOST	TOST	HET	TOST	SXPU	HET	HET	SXPU	HET	HET	HET	TOST	HET	HET	SXPU	TOST	HET	TOST	HET	HET
scaffold_0	1820000	1824000	TOST	HET	SXPU	HET	SXPU	TOST	TOST	SXPU	HET	TOST	HET	TOST	HET	HET	SXPU	HET	SXPU	TOST	HET	HET	HET	SXPU	HET	HET	SXPU	TOST	TOST	TOST	TOST	HET	TOST	SXPU	HET	HET	SXPU	HET	HET	HET	TOST	TOST	HET	SXPU	TOST	HET	TOST	HET	HET
scaffold_0	1824000	1828000	TOST	SXPU	SXPU	SXPU	HET	SXPU	TOST	SXPU	HET	TOST	SXPU	TOST	SXPU	SXPU	HET	HET	HET	TOST	SXPU	SXPU	SXPU	SXPU	TOST	SXPU	HET	TOST	TOST	TOST	TOST	HET	TOST	SXPU	SXPU	SXPU	SXPU	UNK	HET	UNK	TOST	SXPU	HET	SXPU	TOST	HET	TOST	HET	HET
scaffold_0	1828000	1832000	UNK	UNK	UNK	UNK	UNK	UNK	UNK	UNK	UNK	UNK	UNK	UNK	UNK	UNK	UNK	UNK	UNK	UNK	UNK	UNK	UNK	UNK	UNK	UNK	UNK	UNK	UNK	UNK	UNK	UNK	UNK	UNK	UNK	UNK	UNK	UNK	UNK	UNK	UNK	UNK	UNK	UNK	UNK	UNK	UNK	UNK	UNK
scaffold_0	1832000	1836000	UNK	UNK	UNK	UNK	UNK	UNK	UNK	UNK	UNK	UNK	UNK	UNK	UNK	UNK	UNK	UNK	UNK	UNK	UNK	UNK	UNK	UNK	UNK	UNK	UNK	UNK	UNK	UNK	UNK	UNK	UNK	UNK	UNK	UNK	UNK	UNK	UNK	UNK	UNK	UNK	UNK	UNK	UNK	UNK	UNK	UNK	UNK
scaffold_0	1836000	1840000	TOST	HET	SXPU	HET	SXPU	HET	TOST	SXPU	HET	TOST	HET	TOST	HET	HET	HET	HET	SXPU	TOST	HET	HET	HET	SXPU	HET	HET	SXPU	TOST	TOST	TOST	TOST	HET	TOST	SXPU	HET	HET	SXPU	HET	HET	HET	TOST	TOST	HET	SXPU	TOST	HET	TOST	HET	HET
scaffold_0	1840000	1844000	TOST	HET	SXPU	HET	SXPU	HET	TOST	SXPU	HET	TOST	HET	TOST	HET	HET	HET	HET	SXPU	TOST	HET	HET	HET	SXPU	HET	HET	SXPU	TOST	TOST	TOST	TOST	HET	TOST	SXPU	HET	HET	SXPU	HET	HET	HET	TOST	HET	UNK	SXPU	TOST	HET	TOST	HET	HET
scaffold_0	1844000	1848000	TOST	HET	SXPU	HET	SXPU	HET	TOST	SXPU	HET	TOST	HET	TOST	HET	HET	HET	HET	SXPU	TOST	HET	HET	HET	SXPU	HET	HET	SXPU	TOST	TOST	TOST	TOST	HET	TOST	SXPU	HET	HET	SXPU	HET	HET	TOST	TOST	HET	HET	SXPU	TOST	HET	TOST	HET	HET
scaffold_0	1848000	1852000	TOST	HET	SXPU	HET	SXPU	HET	TOST	SXPU	HET	TOST	HET	TOST	HET	HET	HET	HET	SXPU	TOST	HET	HET	HET	SXPU	HET	HET	SXPU	TOST	TOST	TOST	TOST	HET	TOST	SXPU	HET	HET	SXPU	HET	HET	HET	TOST	HET	HET	SXPU	TOST	HET	TOST	HET	HET
scaffold_0	1852000	1856000	TOST	HET	SXPU	HET	SXPU	HET	TOST	SXPU	HET	TOST	HET	TOST	HET	HET	HET	HET	SXPU	TOST	HET	HET	HET	SXPU	HET	HET	SXPU	TOST	TOST	TOST	TOST	HET	TOST	SXPU	HET	HET	SXPU	HET	HET	HET	TOST	HET	HET	SXPU	TOST	HET	TOST	HET	HET
scaffold_0	1856000	1860000	TOST	HET	SXPU	HET	SXPU	HET	TOST	SXPU	HET	TOST	HET	TOST	HET	HET	HET	HET	SXPU	TOST	HET	HET	HET	SXPU	HET	HET	SXPU	TOST	TOST	TOST	TOST	HET	TOST	SXPU	HET	HET	SXPU	HET	HET	HET	TOST	HET	HET	SXPU	TOST	HET	TOST	HET	HET
scaffold_0	1860000	1864000	TOST	HET	SXPU	HET	SXPU	HET	TOST	SXPU	HET	TOST	HET	TOST	HET	HET	HET	HET	SXPU	HET	HET	HET	HET	SXPU	HET	HET	SXPU	TOST	TOST	TOST	TOST	HET	TOST	SXPU	HET	HET	SXPU	HET	HET	HET	TOST	HET	UNK	SXPU	TOST	HET	TOST	HET	HET
scaffold_0	1864000	1868000	TOST	HET	SXPU	HET	SXPU	HET	TOST	SXPU	HET	TOST	HET	TOST	HET	HET	HET	HET	SXPU	TOST	HET	HET	HET	SXPU	HET	HET	SXPU	TOST	TOST	TOST	TOST	HET	TOST	SXPU	HET	HET	SXPU	HET	HET	HET	TOST	HET	HET	SXPU	TOST	HET	TOST	HET	HET
scaffold_0	1868000	1872000	TOST	HET	SXPU	HET	SXPU	HET	TOST	SXPU	HET	TOST	HET	TOST	HET	HET	HET	HET	SXPU	TOST	HET	HET	HET	SXPU	HET	HET	SXPU	TOST	TOST	TOST	TOST	HET	TOST	SXPU	HET	HET	SXPU	HET	HET	HET	TOST	TOST	HET	SXPU	TOST	HET	TOST	HET	HET
scaffold_0	1872000	1876000	TOST	HET	SXPU	HET	SXPU	HET	TOST	SXPU	HET	TOST	HET	TOST	HET	HET	HET	HET	SXPU	TOST	HET	HET	HET	SXPU	HET	HET	SXPU	TOST	TOST	TOST	TOST	HET	TOST	SXPU	HET	HET	SXPU	HET	SXPU	HET	TOST	HET	HET	SXPU	TOST	SXPU	TOST	HET	HET
scaffold_0	1876000	1880000	TOST	HET	SXPU	HET	SXPU	HET	TOST	SXPU	HET	TOST	HET	TOST	HET	HET	HET	HET	SXPU	TOST	HET	HET	HET	SXPU	HET	HET	SXPU	TOST	TOST	TOST	TOST	HET	TOST	SXPU	HET	HET	SXPU	HET	HET	HET	TOST	HET	HET	SXPU	TOST	HET	TOST	HET	HET
scaffold_0	1880000	1884000	TOST	HET	SXPU	HET	SXPU	HET	TOST	SXPU	HET	TOST	HET	TOST	HET	HET	HET	HET	SXPU	TOST	HET	HET	HET	SXPU	HET	HET	SXPU	TOST	TOST	TOST	TOST	HET	TOST	SXPU	HET	HET	SXPU	HET	HET	HET	TOST	HET	HET	SXPU	TOST	HET	TOST	HET	HET
scaffold_0	1884000	1888000	TOST	HET	SXPU	HET	SXPU	HET	TOST	SXPU	HET	TOST	HET	TOST	HET	HET	HET	HET	SXPU	TOST	HET	HET	HET	SXPU	HET	HET	SXPU	TOST	TOST	TOST	TOST	SXPU	TOST	SXPU	HET	HET	SXPU	HET	HET	HET	TOST	TOST	HET	SXPU	TOST	HET	TOST	HET	HET
scaffold_0	1888000	1892000	TOST	HET	SXPU	HET	SXPU	HET	TOST	SXPU	HET	TOST	HET	TOST	HET	HET	HET	HET	SXPU	TOST	HET	HET	HET	SXPU	HET	HET	SXPU	TOST	TOST	TOST	TOST	HET	TOST	SXPU	HET	HET	SXPU	HET	HET	HET	TOST	HET	HET	SXPU	TOST	HET	TOST	HET	HET
scaffold_0	1892000	1896000	TOST	HET	SXPU	HET	SXPU	HET	TOST	SXPU	HET	TOST	HET	TOST	HET	SXPU	HET	HET	SXPU	TOST	HET	HET	HET	SXPU	TOST	UNK	SXPU	TOST	TOST	TOST	TOST	HET	TOST	SXPU	HET	HET	SXPU	HET	SXPU	HET	TOST	UNK	HET	SXPU	TOST	HET	TOST	HET	HET
scaffold_0	1896000	1900000	TOST	HET	SXPU	HET	SXPU	HET	TOST	SXPU	HET	TOST	HET	TOST	HET	HET	HET	HET	SXPU	TOST	HET	HET	HET	SXPU	HET	HET	SXPU	TOST	TOST	TOST	TOST	SXPU	TOST	SXPU	HET	HET	SXPU	HET	HET	HET	TOST	HET	HET	SXPU	TOST	HET	TOST	HET	HET
scaffold_0	1900000	1904000	TOST	HET	SXPU	HET	SXPU	HET	TOST	SXPU	HET	TOST	HET	TOST	HET	HET	HET	HET	SXPU	HET	HET	HET	HET	SXPU	HET	HET	SXPU	TOST	TOST	TOST	TOST	HET	TOST	SXPU	HET	HET	SXPU	HET	HET	HET	TOST	UNK	HET	SXPU	TOST	HET	TOST	HET	HET
scaffold_0	1904000	1908000	TOST	HET	SXPU	HET	SXPU	HET	TOST	SXPU	HET	TOST	HET	TOST	HET	HET	HET	HET	SXPU	HET	HET	HET	HET	SXPU	HET	HET	SXPU	TOST	TOST	TOST	TOST	HET	TOST	SXPU	HET	HET	SXPU	HET	HET	HET	TOST	HET	HET	SXPU	TOST	HET	TOST	HET	HET
scaffold_0	1908000	1912000	TOST	HET	SXPU	HET	SXPU	HET	TOST	SXPU	HET	TOST	HET	TOST	HET	HET	HET	HET	SXPU	TOST	HET	HET	HET	SXPU	HET	HET	SXPU	TOST	TOST	TOST	TOST	HET	TOST	SXPU	HET	HET	SXPU	HET	HET	HET	TOST	HET	HET	SXPU	TOST	HET	TOST	HET	HET
scaffold_0	1912000	1916000	TOST	HET	SXPU	HET	SXPU	HET	TOST	SXPU	HET	TOST	HET	TOST	HET	HET	HET	HET	SXPU	TOST	HET	HET	HET	SXPU	HET	HET	SXPU	TOST	TOST	TOST	TOST	HET	TOST	SXPU	HET	HET	SXPU	HET	HET	HET	TOST	HET	HET	SXPU	TOST	HET	TOST	HET	HET
scaffold_0	1916000	1920000	TOST	HET	SXPU	HET	SXPU	HET	TOST	SXPU	HET	TOST	HET	TOST	HET	HET	HET	HET	SXPU	TOST	HET	HET	HET	SXPU	HET	HET	SXPU	TOST	TOST	TOST	TOST	UNK	TOST	SXPU	HET	HET	SXPU	HET	HET	HET	TOST	HET	HET	SXPU	TOST	HET	TOST	HET	HET
scaffold_0	1920000	1924000	TOST	HET	SXPU	HET	SXPU	HET	TOST	SXPU	HET	TOST	HET	TOST	HET	HET	HET	HET	SXPU	TOST	HET	HET	HET	SXPU	HET	HET	SXPU	TOST	TOST	TOST	TOST	HET	TOST	SXPU	HET	HET	SXPU	HET	HET	HET	TOST	HET	HET	SXPU	TOST	HET	TOST	HET	HET
scaffold_0	1924000	1928000	TOST	HET	SXPU	HET	SXPU	HET	TOST	SXPU	HET	TOST	HET	TOST	HET	HET	HET	HET	SXPU	TOST	HET	HET	HET	SXPU	HET	HET	SXPU	TOST	TOST	TOST	TOST	HET	TOST	SXPU	HET	HET	SXPU	HET	HET	HET	TOST	HET	HET	SXPU	TOST	HET	TOST	HET	HET
scaffold_0	1928000	1932000	TOST	HET	SXPU	HET	SXPU	HET	TOST	SXPU	HET	TOST	HET	TOST	HET	HET	HET	HET	SXPU	TOST	HET	HET	HET	SXPU	HET	HET	SXPU	TOST	TOST	TOST	TOST	HET	TOST	SXPU	HET	HET	SXPU	HET	HET	HET	TOST	HET	HET	SXPU	TOST	HET	TOST	HET	HET
scaffold_0	1932000	1936000	TOST	HET	SXPU	HET	SXPU	HET	TOST	SXPU	HET	TOST	HET	TOST	HET	HET	HET	HET	SXPU	TOST	HET	HET	HET	SXPU	HET	HET	SXPU	TOST	TOST	TOST	TOST	HET	TOST	SXPU	HET	HET	SXPU	HET	HET	HET	TOST	HET	TOST	SXPU	TOST	HET	TOST	HET	HET
scaffold_0	1936000	1940000	TOST	HET	SXPU	HET	SXPU	TOST	TOST	SXPU	HET	TOST	HET	TOST	HET	HET	HET	HET	SXPU	TOST	HET	HET	HET	SXPU	HET	HET	SXPU	TOST	TOST	TOST	TOST	UNK	TOST	SXPU	HET	HET	SXPU	HET	HET	UNK	TOST	TOST	HET	SXPU	TOST	HET	TOST	HET	HET
scaffold_0	1940000	1944000	TOST	HET	SXPU	HET	SXPU	HET	TOST	SXPU	HET	TOST	HET	TOST	HET	HET	HET	HET	SXPU	TOST	HET	HET	HET	SXPU	HET	HET	SXPU	TOST	TOST	TOST	TOST	HET	TOST	SXPU	HET	HET	SXPU	HET	HET	HET	TOST	HET	HET	SXPU	TOST	HET	TOST	HET	HET
scaffold_0	1944000	1948000	TOST	HET	SXPU	HET	SXPU	HET	TOST	SXPU	HET	TOST	HET	TOST	HET	HET	SXPU	HET	SXPU	TOST	HET	HET	HET	SXPU	HET	HET	SXPU	TOST	TOST	TOST	TOST	HET	TOST	SXPU	HET	HET	SXPU	HET	HET	HET	TOST	SXPU	HET	SXPU	TOST	HET	TOST	UNK	HET
scaffold_0	1948000	1952000	TOST	HET	SXPU	HET	SXPU	HET	TOST	SXPU	HET	TOST	HET	TOST	HET	HET	HET	HET	SXPU	TOST	HET	HET	HET	SXPU	HET	HET	SXPU	TOST	TOST	TOST	TOST	HET	TOST	SXPU	HET	HET	SXPU	HET	HET	HET	TOST	HET	HET	SXPU	TOST	HET	TOST	HET	HET
scaffold_0	1952000	1956000	TOST	HET	SXPU	HET	SXPU	HET	TOST	SXPU	HET	TOST	HET	TOST	HET	HET	HET	HET	SXPU	TOST	HET	HET	HET	SXPU	HET	HET	SXPU	TOST	TOST	TOST	TOST	HET	TOST	SXPU	HET	HET	SXPU	HET	HET	HET	TOST	HET	HET	SXPU	TOST	HET	TOST	HET	HET
scaffold_0	1956000	1960000	TOST	HET	SXPU	HET	SXPU	HET	TOST	SXPU	HET	TOST	HET	TOST	HET	HET	HET	HET	SXPU	TOST	HET	HET	HET	SXPU	HET	HET	SXPU	TOST	TOST	TOST	TOST	HET	TOST	SXPU	HET	HET	SXPU	HET	HET	HET	TOST	HET	HET	SXPU	TOST	HET	TOST	HET	HET
scaffold_0	1960000	1964000	TOST	HET	SXPU	HET	SXPU	HET	TOST	SXPU	HET	TOST	HET	TOST	HET	HET	HET	HET	SXPU	TOST	HET	HET	HET	SXPU	HET	HET	SXPU	TOST	TOST	TOST	TOST	HET	TOST	SXPU	HET	HET	SXPU	HET	HET	HET	TOST	HET	HET	SXPU	TOST	HET	TOST	HET	HET
scaffold_0	1964000	1968000	TOST	HET	SXPU	HET	SXPU	HET	TOST	SXPU	HET	TOST	HET	TOST	HET	HET	HET	HET	SXPU	TOST	HET	HET	HET	SXPU	HET	HET	SXPU	TOST	TOST	TOST	TOST	HET	TOST	SXPU	HET	HET	SXPU	HET	HET	HET	TOST	HET	HET	SXPU	TOST	HET	TOST	HET	HET
scaffold_0	1968000	1972000	TOST	HET	SXPU	HET	SXPU	HET	TOST	SXPU	HET	TOST	HET	TOST	HET	HET	HET	HET	SXPU	TOST	HET	HET	HET	SXPU	HET	HET	SXPU	TOST	TOST	TOST	TOST	HET	TOST	SXPU	HET	HET	SXPU	HET	HET	UNK	TOST	HET	HET	SXPU	TOST	HET	TOST	HET	HET
scaffold_0	1972000	1976000	TOST	HET	SXPU	HET	SXPU	HET	TOST	SXPU	HET	TOST	HET	TOST	HET	HET	HET	HET	SXPU	TOST	HET	HET	HET	SXPU	HET	HET	SXPU	TOST	TOST	TOST	TOST	TOST	TOST	SXPU	HET	HET	SXPU	HET	HET	HET	TOST	HET	HET	SXPU	TOST	HET	TOST	HET	HET
scaffold_0	1976000	1980000	TOST	HET	SXPU	HET	SXPU	HET	TOST	SXPU	HET	TOST	HET	TOST	HET	HET	HET	HET	SXPU	TOST	HET	HET	HET	SXPU	HET	HET	SXPU	TOST	TOST	TOST	TOST	HET	TOST	SXPU	HET	HET	SXPU	HET	HET	HET	TOST	HET	HET	SXPU	TOST	HET	TOST	HET	HET
scaffold_0	1980000	1984000	TOST	HET	SXPU	HET	SXPU	HET	TOST	SXPU	HET	TOST	HET	TOST	HET	HET	HET	HET	SXPU	TOST	HET	HET	HET	SXPU	HET	HET	SXPU	TOST	TOST	TOST	TOST	HET	TOST	SXPU	HET	HET	SXPU	HET	HET	HET	TOST	HET	HET	SXPU	TOST	HET	TOST	HET	HET
scaffold_0	1984000	1988000	TOST	HET	SXPU	HET	SXPU	HET	TOST	SXPU	HET	TOST	HET	TOST	HET	HET	TOST	HET	SXPU	TOST	HET	HET	HET	SXPU	HET	HET	SXPU	TOST	TOST	TOST	TOST	UNK	TOST	SXPU	HET	HET	SXPU	HET	HET	HET	TOST	HET	HET	SXPU	TOST	HET	TOST	UNK	HET
scaffold_0	1988000	1992000	TOST	HET	SXPU	HET	SXPU	HET	TOST	SXPU	HET	TOST	HET	TOST	HET	HET	HET	HET	SXPU	TOST	HET	HET	HET	SXPU	HET	HET	SXPU	TOST	TOST	TOST	TOST	HET	TOST	SXPU	HET	HET	SXPU	HET	HET	HET	TOST	TOST	HET	SXPU	TOST	HET	TOST	HET	HET
scaffold_0	1992000	1996000	TOST	HET	SXPU	HET	SXPU	HET	TOST	SXPU	HET	TOST	HET	TOST	HET	HET	HET	HET	SXPU	TOST	HET	HET	HET	SXPU	HET	HET	SXPU	TOST	TOST	TOST	TOST	HET	TOST	SXPU	HET	HET	SXPU	HET	HET	HET	TOST	TOST	HET	SXPU	TOST	HET	TOST	HET	HET
scaffold_0	1996000	2000000	TOST	HET	SXPU	HET	SXPU	HET	TOST	SXPU	HET	TOST	HET	TOST	HET	HET	HET	HET	SXPU	TOST	HET	HET	HET	SXPU	HET	HET	SXPU	TOST	TOST	TOST	TOST	HET	TOST	SXPU	HET	HET	SXPU	HET	HET	HET	TOST	HET	HET	SXPU	TOST	HET	TOST	HET	HET
scaffold_0	2000000	2004000	UNK	HET	HET	HET	HET	HET	TOST	HET	HET	UNK	HET	HET	HET	HET	HET	HET	HET	HET	HET	SXPU	HET	HET	HET	HET	HET	TOST	TOST	TOST	HET	HET	HET	HET	HET	HET	HET	HET	HET	HET	TOST	HET	HET	SXPU	TOST	HET	SXPU	HET	TOST
scaffold_0	2004000	2008000	TOST	HET	SXPU	HET	SXPU	HET	TOST	SXPU	HET	TOST	HET	TOST	HET	HET	HET	HET	SXPU	UNK	HET	HET	HET	SXPU	HET	HET	SXPU	TOST	TOST	TOST	TOST	HET	TOST	SXPU	HET	HET	SXPU	HET	HET	HET	TOST	HET	HET	SXPU	TOST	HET	TOST	HET	HET
scaffold_0	2008000	2012000	TOST	HET	SXPU	HET	SXPU	HET	TOST	SXPU	HET	TOST	HET	TOST	HET	HET	HET	HET	SXPU	TOST	HET	HET	HET	SXPU	HET	HET	SXPU	TOST	TOST	TOST	TOST	HET	TOST	SXPU	HET	HET	SXPU	HET	HET	HET	TOST	HET	HET	SXPU	TOST	HET	TOST	HET	HET
scaffold_0	2012000	2016000	TOST	HET	SXPU	HET	SXPU	HET	TOST	SXPU	HET	TOST	HET	TOST	HET	HET	HET	HET	SXPU	TOST	HET	HET	HET	SXPU	HET	HET	SXPU	TOST	TOST	TOST	TOST	HET	TOST	SXPU	HET	HET	SXPU	HET	HET	HET	TOST	TOST	HET	SXPU	TOST	HET	TOST	HET	HET
scaffold_0	2016000	2020000	TOST	HET	SXPU	HET	SXPU	HET	TOST	SXPU	HET	TOST	HET	TOST	HET	HET	HET	HET	SXPU	TOST	HET	HET	HET	SXPU	HET	HET	SXPU	TOST	TOST	TOST	TOST	HET	TOST	SXPU	HET	HET	SXPU	HET	HET	HET	TOST	HET	HET	SXPU	TOST	HET	TOST	HET	HET
scaffold_0	2020000	2024000	TOST	HET	SXPU	HET	SXPU	HET	TOST	SXPU	HET	TOST	HET	TOST	HET	HET	HET	HET	SXPU	TOST	HET	HET	HET	SXPU	HET	HET	SXPU	TOST	TOST	TOST	TOST	HET	TOST	SXPU	HET	HET	SXPU	HET	HET	HET	TOST	HET	HET	SXPU	TOST	HET	TOST	HET	HET
scaffold_0	2024000	2028000	TOST	HET	SXPU	HET	SXPU	HET	TOST	SXPU	HET	TOST	HET	TOST	HET	HET	HET	HET	SXPU	TOST	HET	HET	HET	SXPU	HET	HET	SXPU	TOST	TOST	TOST	TOST	HET	TOST	SXPU	HET	HET	SXPU	HET	HET	HET	TOST	HET	HET	SXPU	TOST	HET	TOST	HET	HET
scaffold_0	2028000	2032000	TOST	HET	SXPU	HET	SXPU	HET	TOST	SXPU	HET	TOST	HET	TOST	HET	HET	HET	HET	SXPU	TOST	HET	HET	HET	SXPU	HET	HET	SXPU	TOST	TOST	TOST	TOST	HET	TOST	SXPU	HET	HET	SXPU	HET	HET	HET	TOST	HET	HET	SXPU	TOST	HET	TOST	HET	HET
scaffold_0	2032000	2036000	TOST	HET	SXPU	HET	SXPU	HET	TOST	SXPU	HET	TOST	HET	TOST	HET	HET	HET	HET	SXPU	TOST	HET	HET	HET	SXPU	HET	HET	SXPU	TOST	TOST	TOST	TOST	HET	TOST	SXPU	HET	HET	SXPU	HET	HET	HET	TOST	HET	HET	SXPU	TOST	HET	TOST	HET	HET
scaffold_0	2036000	2040000	TOST	HET	SXPU	HET	SXPU	HET	TOST	SXPU	HET	TOST	HET	TOST	HET	HET	HET	HET	SXPU	TOST	HET	HET	HET	SXPU	HET	HET	SXPU	TOST	TOST	TOST	TOST	HET	TOST	SXPU	HET	HET	SXPU	HET	HET	HET	TOST	TOST	HET	SXPU	TOST	HET	TOST	HET	HET
scaffold_0	2040000	2044000	TOST	HET	SXPU	HET	SXPU	HET	TOST	SXPU	HET	TOST	HET	TOST	HET	HET	HET	HET	SXPU	TOST	HET	HET	HET	SXPU	HET	HET	SXPU	TOST	TOST	TOST	TOST	HET	TOST	SXPU	HET	HET	SXPU	HET	HET	HET	TOST	HET	HET	SXPU	TOST	HET	TOST	HET	HET
scaffold_0	2044000	2048000	TOST	HET	SXPU	HET	SXPU	HET	TOST	SXPU	HET	TOST	HET	TOST	HET	HET	HET	HET	SXPU	TOST	HET	HET	HET	SXPU	HET	HET	SXPU	TOST	TOST	TOST	TOST	HET	TOST	SXPU	HET	HET	SXPU	HET	HET	HET	TOST	HET	HET	SXPU	TOST	HET	TOST	HET	HET
scaffold_0	2048000	2052000	TOST	HET	SXPU	HET	SXPU	HET	TOST	SXPU	HET	TOST	HET	TOST	HET	HET	HET	HET	SXPU	TOST	HET	HET	HET	SXPU	HET	HET	SXPU	TOST	TOST	TOST	TOST	HET	TOST	SXPU	UNK	HET	SXPU	HET	HET	HET	TOST	HET	HET	SXPU	TOST	HET	TOST	HET	HET
scaffold_0	2052000	2056000	TOST	HET	SXPU	HET	SXPU	HET	TOST	SXPU	HET	TOST	HET	TOST	HET	HET	HET	HET	SXPU	TOST	HET	HET	HET	SXPU	HET	HET	SXPU	TOST	TOST	TOST	TOST	HET	TOST	SXPU	HET	HET	SXPU	HET	HET	HET	TOST	HET	HET	SXPU	TOST	HET	TOST	HET	HET
scaffold_0	2056000	2060000	TOST	HET	SXPU	HET	SXPU	HET	TOST	SXPU	HET	TOST	HET	TOST	HET	HET	HET	HET	SXPU	TOST	HET	HET	HET	SXPU	HET	HET	SXPU	TOST	TOST	TOST	TOST	HET	TOST	SXPU	HET	HET	SXPU	HET	HET	HET	TOST	UNK	HET	SXPU	TOST	HET	TOST	HET	HET
scaffold_0	2060000	2064000	TOST	HET	SXPU	HET	SXPU	HET	TOST	SXPU	HET	TOST	HET	TOST	HET	HET	HET	HET	SXPU	TOST	HET	HET	HET	SXPU	HET	HET	SXPU	TOST	TOST	TOST	TOST	HET	TOST	SXPU	HET	HET	SXPU	HET	HET	HET	TOST	HET	HET	SXPU	TOST	HET	TOST	HET	HET
scaffold_0	2064000	2068000	TOST	HET	SXPU	HET	SXPU	HET	TOST	SXPU	HET	TOST	HET	TOST	HET	HET	HET	HET	SXPU	TOST	HET	HET	HET	SXPU	HET	HET	SXPU	TOST	TOST	TOST	TOST	HET	TOST	SXPU	HET	HET	SXPU	HET	HET	HET	TOST	HET	HET	SXPU	TOST	HET	TOST	HET	HET
scaffold_0	2068000	2072000	TOST	HET	SXPU	HET	SXPU	HET	TOST	SXPU	HET	TOST	HET	TOST	HET	HET	HET	HET	SXPU	TOST	HET	HET	HET	SXPU	HET	HET	SXPU	TOST	TOST	TOST	TOST	HET	TOST	SXPU	HET	HET	SXPU	HET	HET	HET	TOST	HET	HET	SXPU	TOST	HET	TOST	HET	HET
scaffold_0	2072000	2076000	TOST	HET	SXPU	HET	SXPU	HET	TOST	SXPU	HET	TOST	HET	TOST	HET	HET	HET	HET	SXPU	TOST	HET	HET	HET	SXPU	HET	HET	SXPU	TOST	TOST	TOST	TOST	TOST	TOST	SXPU	HET	HET	SXPU	HET	HET	HET	TOST	HET	HET	SXPU	TOST	HET	TOST	HET	HET
scaffold_0	2076000	2080000	TOST	HET	SXPU	HET	SXPU	HET	TOST	SXPU	HET	TOST	HET	TOST	HET	HET	HET	HET	SXPU	TOST	HET	HET	HET	SXPU	HET	HET	SXPU	TOST	TOST	TOST	TOST	HET	TOST	SXPU	HET	HET	SXPU	HET	HET	HET	TOST	HET	HET	SXPU	TOST	HET	TOST	HET	HET
scaffold_0	2080000	2084000	TOST	HET	SXPU	HET	SXPU	HET	TOST	SXPU	HET	TOST	HET	TOST	HET	HET	HET	HET	SXPU	TOST	HET	HET	HET	SXPU	HET	HET	SXPU	TOST	TOST	TOST	TOST	HET	TOST	SXPU	HET	HET	SXPU	HET	HET	HET	TOST	HET	HET	SXPU	TOST	HET	TOST	HET	HET
scaffold_0	2084000	2088000	TOST	HET	SXPU	HET	SXPU	HET	TOST	SXPU	HET	TOST	HET	TOST	HET	HET	HET	HET	SXPU	TOST	HET	HET	HET	SXPU	HET	HET	SXPU	TOST	TOST	TOST	TOST	HET	TOST	SXPU	HET	HET	SXPU	HET	HET	HET	TOST	HET	HET	SXPU	TOST	HET	TOST	HET	HET
scaffold_0	2088000	2092000	TOST	HET	SXPU	HET	SXPU	HET	TOST	SXPU	HET	TOST	HET	TOST	HET	HET	HET	HET	SXPU	TOST	HET	HET	HET	SXPU	HET	HET	SXPU	TOST	TOST	TOST	TOST	HET	TOST	SXPU	HET	HET	SXPU	HET	HET	HET	TOST	TOST	HET	SXPU	TOST	HET	TOST	HET	HET
scaffold_0	2092000	2096000	TOST	HET	SXPU	HET	SXPU	HET	TOST	SXPU	HET	TOST	HET	TOST	HET	HET	HET	HET	SXPU	TOST	HET	HET	HET	SXPU	HET	HET	SXPU	TOST	TOST	TOST	TOST	HET	TOST	SXPU	HET	HET	SXPU	HET	HET	HET	TOST	HET	HET	SXPU	TOST	HET	TOST	HET	HET
scaffold_0	2096000	2100000	TOST	HET	SXPU	HET	SXPU	HET	TOST	SXPU	HET	TOST	HET	TOST	HET	HET	HET	HET	SXPU	TOST	HET	HET	HET	SXPU	HET	HET	SXPU	TOST	TOST	TOST	TOST	HET	TOST	SXPU	HET	HET	SXPU	HET	HET	HET	TOST	HET	HET	SXPU	TOST	HET	TOST	HET	HET
scaffold_0	2100000	2104000	TOST	HET	SXPU	HET	SXPU	HET	TOST	SXPU	HET	TOST	HET	TOST	HET	HET	HET	HET	SXPU	TOST	HET	HET	HET	SXPU	HET	HET	SXPU	TOST	TOST	TOST	TOST	HET	TOST	SXPU	HET	HET	SXPU	HET	HET	HET	TOST	HET	HET	SXPU	TOST	HET	TOST	HET	HET
scaffold_0	2104000	2108000	TOST	HET	SXPU	HET	SXPU	HET	TOST	SXPU	HET	TOST	HET	TOST	HET	HET	HET	HET	SXPU	TOST	HET	HET	HET	SXPU	HET	HET	SXPU	TOST	TOST	TOST	TOST	HET	TOST	SXPU	HET	HET	SXPU	HET	HET	HET	TOST	TOST	HET	SXPU	TOST	HET	TOST	HET	HET
scaffold_0	2108000	2112000	TOST	HET	SXPU	HET	SXPU	HET	TOST	SXPU	HET	TOST	HET	TOST	HET	HET	HET	HET	SXPU	TOST	HET	HET	HET	SXPU	HET	HET	SXPU	TOST	TOST	TOST	TOST	HET	TOST	SXPU	HET	HET	SXPU	HET	HET	HET	TOST	HET	HET	SXPU	TOST	HET	TOST	HET	HET
scaffold_0	2112000	2116000	TOST	HET	SXPU	TOST	SXPU	HET	TOST	SXPU	HET	TOST	HET	TOST	HET	HET	HET	HET	SXPU	TOST	HET	HET	HET	SXPU	HET	HET	SXPU	TOST	TOST	TOST	TOST	HET	TOST	SXPU	HET	HET	SXPU	HET	HET	HET	TOST	HET	HET	SXPU	TOST	HET	TOST	HET	HET
scaffold_0	2116000	2120000	TOST	HET	SXPU	HET	SXPU	HET	TOST	SXPU	HET	TOST	HET	TOST	HET	HET	HET	HET	SXPU	TOST	HET	HET	HET	SXPU	HET	HET	SXPU	TOST	TOST	TOST	TOST	HET	TOST	SXPU	HET	HET	SXPU	HET	HET	HET	TOST	HET	UNK	SXPU	TOST	HET	TOST	HET	HET
scaffold_0	2120000	2124000	TOST	HET	SXPU	HET	SXPU	HET	TOST	SXPU	HET	TOST	HET	TOST	HET	HET	HET	SXPU	SXPU	TOST	HET	HET	HET	SXPU	HET	HET	SXPU	TOST	TOST	TOST	TOST	HET	TOST	SXPU	SXPU	HET	SXPU	HET	HET	HET	TOST	TOST	HET	SXPU	TOST	HET	TOST	HET	HET
scaffold_0	2124000	2128000	TOST	HET	SXPU	HET	SXPU	HET	TOST	SXPU	HET	TOST	HET	TOST	HET	HET	HET	HET	SXPU	TOST	HET	HET	HET	SXPU	HET	HET	SXPU	TOST	TOST	TOST	TOST	HET	TOST	SXPU	HET	HET	SXPU	HET	HET	HET	TOST	HET	HET	SXPU	TOST	HET	TOST	HET	HET
scaffold_0	2128000	2132000	TOST	HET	SXPU	HET	SXPU	HET	TOST	SXPU	HET	TOST	HET	TOST	HET	HET	HET	HET	SXPU	TOST	HET	HET	HET	SXPU	HET	HET	SXPU	TOST	TOST	TOST	TOST	HET	TOST	SXPU	HET	HET	SXPU	HET	HET	HET	TOST	HET	HET	SXPU	TOST	HET	TOST	HET	HET
scaffold_0	2132000	2136000	TOST	HET	SXPU	HET	SXPU	HET	TOST	SXPU	HET	TOST	HET	TOST	HET	HET	HET	HET	SXPU	TOST	HET	HET	HET	SXPU	HET	HET	SXPU	TOST	TOST	TOST	TOST	HET	TOST	SXPU	HET	HET	SXPU	HET	HET	HET	TOST	HET	HET	SXPU	TOST	HET	TOST	HET	HET
scaffold_0	2136000	2140000	TOST	HET	SXPU	HET	SXPU	HET	TOST	SXPU	HET	TOST	HET	TOST	HET	HET	UNK	HET	SXPU	HET	HET	HET	HET	SXPU	HET	HET	SXPU	TOST	TOST	TOST	TOST	UNK	TOST	SXPU	HET	HET	SXPU	HET	UNK	HET	TOST	TOST	HET	SXPU	TOST	HET	TOST	UNK	HET
scaffold_0	2140000	2144000	TOST	HET	SXPU	HET	SXPU	HET	TOST	SXPU	HET	TOST	HET	TOST	HET	HET	HET	HET	SXPU	HET	HET	HET	HET	SXPU	HET	TOST	SXPU	TOST	TOST	TOST	TOST	HET	TOST	SXPU	HET	HET	SXPU	HET	HET	HET	TOST	HET	UNK	SXPU	TOST	HET	TOST	HET	HET
scaffold_0	2144000	2148000	TOST	HET	SXPU	HET	SXPU	HET	TOST	SXPU	HET	TOST	HET	TOST	HET	HET	HET	HET	SXPU	TOST	HET	HET	HET	SXPU	HET	HET	SXPU	TOST	TOST	TOST	TOST	HET	TOST	SXPU	HET	HET	SXPU	HET	HET	HET	TOST	HET	HET	SXPU	TOST	HET	TOST	HET	HET
scaffold_0	2148000	2152000	TOST	HET	SXPU	HET	SXPU	HET	TOST	SXPU	HET	TOST	HET	TOST	HET	HET	HET	HET	SXPU	TOST	HET	HET	HET	SXPU	HET	HET	SXPU	TOST	TOST	TOST	TOST	HET	TOST	SXPU	HET	HET	SXPU	HET	HET	HET	TOST	HET	HET	SXPU	TOST	HET	TOST	HET	HET
scaffold_0	2152000	2156000	TOST	HET	SXPU	HET	SXPU	TOST	TOST	SXPU	HET	TOST	HET	TOST	HET	HET	HET	HET	SXPU	TOST	UNK	HET	HET	SXPU	HET	HET	SXPU	TOST	TOST	TOST	TOST	HET	TOST	SXPU	HET	HET	SXPU	HET	HET	HET	TOST	HET	HET	SXPU	TOST	HET	TOST	HET	HET
scaffold_0	2156000	2160000	TOST	HET	SXPU	HET	SXPU	HET	TOST	SXPU	HET	TOST	HET	TOST	HET	HET	HET	HET	SXPU	TOST	HET	HET	HET	SXPU	HET	HET	SXPU	TOST	TOST	TOST	TOST	HET	TOST	SXPU	HET	HET	SXPU	HET	HET	HET	TOST	TOST	HET	SXPU	TOST	HET	TOST	HET	HET
scaffold_0	2160000	2164000	TOST	HET	SXPU	HET	SXPU	HET	TOST	SXPU	HET	TOST	HET	TOST	HET	HET	HET	HET	SXPU	TOST	HET	HET	HET	SXPU	HET	HET	SXPU	TOST	TOST	TOST	TOST	HET	TOST	SXPU	HET	HET	SXPU	HET	HET	HET	TOST	HET	HET	SXPU	TOST	HET	TOST	HET	HET
scaffold_0	2164000	2168000	TOST	HET	SXPU	HET	SXPU	HET	TOST	SXPU	HET	TOST	HET	TOST	HET	HET	HET	HET	SXPU	TOST	HET	HET	HET	SXPU	HET	HET	SXPU	TOST	TOST	TOST	TOST	HET	TOST	SXPU	HET	HET	SXPU	HET	HET	HET	TOST	TOST	HET	SXPU	TOST	HET	TOST	HET	HET
scaffold_0	2168000	2172000	TOST	HET	SXPU	HET	SXPU	HET	TOST	SXPU	HET	TOST	HET	TOST	HET	HET	HET	HET	SXPU	TOST	HET	HET	HET	SXPU	HET	HET	SXPU	TOST	TOST	TOST	TOST	TOST	TOST	SXPU	HET	HET	SXPU	HET	HET	HET	TOST	TOST	HET	SXPU	TOST	HET	TOST	HET	HET
scaffold_0	2172000	2176000	TOST	HET	SXPU	HET	SXPU	HET	TOST	SXPU	HET	TOST	HET	TOST	HET	HET	HET	HET	SXPU	TOST	HET	HET	HET	SXPU	HET	HET	SXPU	TOST	TOST	TOST	TOST	HET	TOST	SXPU	HET	HET	SXPU	HET	HET	HET	TOST	HET	HET	SXPU	TOST	HET	TOST	HET	HET
scaffold_0	2176000	2180000	TOST	HET	SXPU	HET	SXPU	HET	TOST	SXPU	HET	TOST	HET	TOST	HET	HET	HET	HET	SXPU	TOST	HET	HET	HET	SXPU	HET	HET	SXPU	TOST	TOST	TOST	TOST	HET	TOST	SXPU	HET	HET	SXPU	HET	HET	HET	TOST	HET	HET	SXPU	TOST	HET	TOST	HET	HET
scaffold_0	2180000	2184000	TOST	HET	SXPU	HET	SXPU	HET	TOST	SXPU	HET	TOST	HET	TOST	HET	HET	HET	HET	SXPU	TOST	HET	HET	HET	SXPU	HET	HET	SXPU	TOST	TOST	TOST	TOST	HET	TOST	SXPU	HET	HET	SXPU	HET	HET	HET	TOST	TOST	HET	SXPU	TOST	HET	TOST	HET	HET
scaffold_0	2184000	2188000	TOST	HET	SXPU	HET	SXPU	HET	TOST	SXPU	HET	TOST	HET	TOST	HET	HET	SXPU	HET	SXPU	TOST	HET	HET	HET	SXPU	HET	HET	SXPU	TOST	TOST	TOST	TOST	SXPU	TOST	SXPU	HET	HET	SXPU	HET	HET	HET	TOST	HET	HET	SXPU	TOST	HET	TOST	HET	HET
scaffold_0	2188000	2192000	TOST	HET	SXPU	HET	SXPU	HET	TOST	SXPU	HET	TOST	HET	TOST	HET	HET	HET	HET	SXPU	TOST	HET	HET	HET	SXPU	HET	HET	SXPU	TOST	TOST	TOST	TOST	HET	TOST	SXPU	HET	HET	SXPU	HET	HET	HET	TOST	HET	HET	SXPU	TOST	HET	TOST	HET	HET
scaffold_0	2192000	2196000	TOST	HET	SXPU	HET	SXPU	HET	TOST	SXPU	HET	TOST	HET	TOST	HET	HET	HET	HET	SXPU	TOST	HET	HET	HET	SXPU	HET	HET	SXPU	TOST	TOST	TOST	TOST	HET	TOST	SXPU	HET	HET	SXPU	HET	HET	HET	TOST	HET	HET	SXPU	TOST	HET	TOST	HET	HET
scaffold_0	2196000	2200000	TOST	HET	SXPU	HET	SXPU	HET	TOST	SXPU	HET	TOST	HET	TOST	HET	HET	HET	HET	SXPU	TOST	HET	HET	HET	SXPU	HET	HET	SXPU	TOST	TOST	TOST	TOST	HET	TOST	SXPU	HET	HET	SXPU	HET	HET	HET	TOST	HET	HET	SXPU	TOST	HET	TOST	HET	HET
scaffold_0	2200000	2204000	TOST	HET	SXPU	HET	SXPU	HET	TOST	SXPU	HET	TOST	HET	TOST	HET	HET	HET	HET	SXPU	TOST	HET	HET	HET	SXPU	HET	HET	SXPU	TOST	TOST	TOST	TOST	HET	TOST	SXPU	HET	HET	SXPU	HET	HET	HET	TOST	HET	HET	SXPU	TOST	HET	TOST	HET	HET
scaffold_0	2204000	2208000	TOST	HET	SXPU	HET	SXPU	HET	TOST	SXPU	HET	TOST	HET	TOST	HET	HET	HET	HET	SXPU	TOST	HET	HET	HET	SXPU	HET	HET	SXPU	TOST	TOST	TOST	TOST	HET	TOST	SXPU	HET	HET	SXPU	HET	HET	HET	TOST	HET	HET	SXPU	TOST	HET	TOST	HET	HET
scaffold_0	2208000	2212000	TOST	HET	SXPU	HET	SXPU	HET	TOST	SXPU	HET	TOST	HET	TOST	HET	HET	HET	HET	SXPU	TOST	HET	HET	HET	SXPU	HET	HET	SXPU	TOST	TOST	TOST	TOST	HET	TOST	SXPU	HET	HET	SXPU	HET	HET	HET	TOST	HET	HET	SXPU	TOST	HET	TOST	HET	HET
scaffold_0	2212000	2216000	TOST	HET	SXPU	HET	SXPU	HET	TOST	SXPU	HET	TOST	HET	TOST	HET	HET	HET	HET	SXPU	TOST	HET	HET	HET	SXPU	HET	HET	SXPU	TOST	TOST	TOST	TOST	HET	TOST	SXPU	HET	HET	SXPU	HET	HET	HET	TOST	HET	HET	SXPU	TOST	HET	TOST	HET	HET
scaffold_0	2216000	2220000	TOST	HET	SXPU	HET	SXPU	HET	TOST	SXPU	HET	TOST	HET	TOST	HET	HET	HET	HET	SXPU	TOST	HET	HET	HET	SXPU	HET	HET	SXPU	TOST	TOST	TOST	TOST	HET	TOST	SXPU	HET	HET	SXPU	HET	HET	HET	TOST	HET	HET	SXPU	TOST	HET	TOST	HET	HET
scaffold_0	2220000	2224000	TOST	HET	SXPU	HET	SXPU	HET	TOST	SXPU	HET	TOST	HET	TOST	HET	HET	HET	HET	SXPU	TOST	HET	HET	HET	SXPU	HET	HET	SXPU	TOST	TOST	TOST	TOST	HET	TOST	SXPU	HET	HET	SXPU	HET	HET	HET	TOST	HET	HET	SXPU	TOST	HET	TOST	HET	HET
scaffold_0	2224000	2228000	TOST	HET	SXPU	HET	SXPU	HET	TOST	SXPU	HET	TOST	HET	TOST	HET	HET	HET	HET	SXPU	TOST	HET	HET	HET	SXPU	HET	HET	SXPU	TOST	TOST	TOST	TOST	HET	TOST	SXPU	HET	HET	SXPU	HET	HET	HET	TOST	HET	HET	SXPU	TOST	HET	TOST	HET	HET
scaffold_0	2228000	2232000	TOST	HET	SXPU	HET	SXPU	HET	TOST	SXPU	HET	TOST	HET	TOST	HET	HET	HET	HET	SXPU	TOST	HET	HET	HET	SXPU	HET	HET	SXPU	TOST	TOST	TOST	TOST	HET	TOST	SXPU	HET	HET	SXPU	HET	HET	HET	TOST	HET	HET	SXPU	TOST	HET	TOST	HET	HET
scaffold_0	2232000	2236000	TOST	HET	SXPU	HET	SXPU	HET	TOST	SXPU	HET	TOST	HET	TOST	HET	HET	HET	HET	SXPU	TOST	HET	HET	HET	SXPU	HET	HET	SXPU	TOST	TOST	TOST	TOST	HET	TOST	SXPU	HET	HET	SXPU	HET	HET	HET	TOST	TOST	HET	SXPU	TOST	HET	TOST	HET	HET
scaffold_0	2236000	2240000	TOST	HET	SXPU	HET	SXPU	HET	TOST	SXPU	HET	TOST	HET	TOST	HET	HET	SXPU	HET	SXPU	TOST	HET	HET	HET	SXPU	HET	HET	SXPU	TOST	TOST	UNK	TOST	SXPU	TOST	SXPU	HET	HET	SXPU	HET	HET	HET	TOST	TOST	SXPU	SXPU	TOST	HET	TOST	HET	HET
scaffold_0	2240000	2244000	TOST	HET	SXPU	HET	SXPU	HET	TOST	SXPU	HET	TOST	HET	TOST	HET	HET	UNK	HET	SXPU	TOST	SXPU	HET	HET	SXPU	HET	HET	SXPU	TOST	TOST	HET	TOST	TOST	TOST	SXPU	HET	HET	SXPU	HET	HET	HET	TOST	HET	TOST	SXPU	TOST	HET	TOST	HET	TOST
scaffold_0	2244000	2248000	TOST	HET	SXPU	HET	SXPU	HET	TOST	SXPU	HET	TOST	TOST	TOST	HET	HET	HET	HET	SXPU	TOST	HET	UNK	HET	SXPU	HET	TOST	SXPU	TOST	TOST	HET	TOST	HET	TOST	SXPU	HET	HET	SXPU	SXPU	HET	HET	TOST	HET	HET	SXPU	TOST	UNK	TOST	HET	HET
scaffold_0	2248000	2252000	TOST	HET	SXPU	HET	SXPU	HET	TOST	SXPU	HET	TOST	HET	TOST	HET	HET	HET	HET	SXPU	UNK	UNK	HET	HET	SXPU	HET	UNK	SXPU	TOST	TOST	UNK	TOST	HET	TOST	SXPU	SXPU	HET	SXPU	HET	SXPU	UNK	TOST	HET	HET	SXPU	TOST	HET	TOST	HET	HET
scaffold_0	2252000	2256000	TOST	HET	SXPU	HET	SXPU	HET	TOST	SXPU	HET	TOST	HET	TOST	HET	HET	HET	HET	SXPU	TOST	SXPU	HET	HET	SXPU	HET	HET	SXPU	TOST	TOST	HET	TOST	HET	TOST	SXPU	HET	HET	SXPU	HET	HET	HET	TOST	TOST	HET	SXPU	TOST	HET	TOST	HET	HET
scaffold_0	2256000	2260000	TOST	HET	SXPU	HET	SXPU	HET	TOST	SXPU	HET	TOST	HET	TOST	HET	HET	HET	HET	SXPU	TOST	HET	HET	HET	SXPU	HET	HET	SXPU	TOST	TOST	HET	TOST	HET	TOST	SXPU	HET	HET	SXPU	HET	HET	HET	TOST	HET	HET	SXPU	TOST	HET	TOST	HET	HET
scaffold_0	2260000	2264000	TOST	HET	SXPU	HET	SXPU	HET	TOST	SXPU	HET	TOST	HET	TOST	HET	HET	UNK	HET	SXPU	TOST	HET	UNK	HET	SXPU	HET	HET	SXPU	TOST	TOST	HET	TOST	HET	TOST	SXPU	HET	HET	SXPU	HET	UNK	HET	TOST	TOST	HET	SXPU	TOST	HET	TOST	HET	HET
scaffold_0	2264000	2268000	TOST	HET	SXPU	HET	SXPU	HET	TOST	SXPU	HET	TOST	HET	TOST	HET	HET	HET	HET	SXPU	TOST	HET	HET	HET	SXPU	HET	HET	SXPU	TOST	TOST	HET	TOST	HET	TOST	SXPU	HET	HET	SXPU	HET	HET	HET	TOST	HET	HET	SXPU	TOST	HET	TOST	HET	HET
scaffold_0	2268000	2272000	TOST	HET	SXPU	HET	SXPU	HET	TOST	SXPU	HET	TOST	HET	TOST	HET	HET	HET	UNK	SXPU	TOST	HET	HET	HET	SXPU	HET	HET	SXPU	TOST	TOST	HET	TOST	HET	TOST	SXPU	HET	HET	SXPU	HET	HET	HET	TOST	TOST	HET	SXPU	TOST	HET	TOST	HET	HET
scaffold_0	2272000	2276000	TOST	HET	SXPU	HET	SXPU	HET	TOST	SXPU	HET	TOST	HET	TOST	HET	HET	HET	HET	SXPU	TOST	HET	HET	HET	SXPU	HET	HET	SXPU	TOST	TOST	HET	TOST	HET	TOST	SXPU	HET	HET	SXPU	HET	HET	HET	TOST	HET	HET	SXPU	TOST	HET	TOST	HET	HET
scaffold_0	2276000	2280000	TOST	HET	SXPU	HET	SXPU	HET	TOST	SXPU	HET	TOST	HET	TOST	HET	HET	HET	HET	SXPU	TOST	HET	HET	HET	SXPU	HET	HET	SXPU	TOST	TOST	UNK	TOST	HET	TOST	SXPU	HET	HET	SXPU	HET	HET	HET	TOST	HET	HET	SXPU	TOST	HET	TOST	HET	HET
scaffold_0	2280000	2284000	TOST	HET	SXPU	HET	SXPU	HET	TOST	SXPU	HET	TOST	HET	TOST	HET	HET	HET	HET	SXPU	TOST	HET	HET	HET	SXPU	HET	HET	SXPU	TOST	TOST	HET	TOST	HET	TOST	SXPU	HET	HET	SXPU	HET	HET	HET	TOST	HET	HET	SXPU	TOST	HET	TOST	HET	HET
scaffold_0	2284000	2288000	TOST	HET	SXPU	HET	SXPU	HET	TOST	SXPU	HET	TOST	HET	TOST	HET	HET	HET	HET	SXPU	TOST	HET	HET	HET	SXPU	HET	HET	SXPU	TOST	TOST	HET	TOST	HET	TOST	SXPU	SXPU	HET	SXPU	HET	HET	HET	TOST	HET	HET	SXPU	TOST	HET	TOST	HET	HET
scaffold_0	2288000	2292000	TOST	HET	SXPU	HET	SXPU	HET	TOST	SXPU	HET	TOST	HET	TOST	HET	HET	HET	HET	SXPU	TOST	HET	HET	HET	SXPU	HET	HET	SXPU	TOST	TOST	HET	TOST	HET	TOST	SXPU	HET	HET	SXPU	HET	HET	HET	TOST	TOST	HET	SXPU	TOST	HET	TOST	HET	HET
scaffold_0	2292000	2296000	TOST	HET	SXPU	HET	SXPU	HET	TOST	SXPU	HET	TOST	HET	TOST	HET	HET	HET	HET	SXPU	TOST	HET	HET	HET	SXPU	HET	HET	SXPU	TOST	TOST	HET	TOST	HET	TOST	SXPU	TOST	HET	SXPU	HET	HET	HET	TOST	TOST	HET	SXPU	TOST	SXPU	TOST	HET	HET
scaffold_0	2296000	2300000	TOST	HET	SXPU	HET	SXPU	HET	TOST	SXPU	HET	TOST	HET	TOST	HET	HET	HET	HET	SXPU	TOST	HET	HET	HET	SXPU	HET	HET	SXPU	TOST	TOST	HET	TOST	TOST	TOST	SXPU	HET	HET	SXPU	HET	HET	HET	TOST	HET	HET	SXPU	TOST	HET	TOST	HET	HET
scaffold_0	2300000	2304000	TOST	HET	SXPU	HET	SXPU	HET	TOST	SXPU	HET	TOST	HET	TOST	HET	HET	HET	HET	SXPU	UNK	HET	HET	HET	SXPU	HET	HET	SXPU	TOST	TOST	HET	TOST	TOST	TOST	SXPU	HET	HET	SXPU	HET	HET	HET	TOST	UNK	HET	SXPU	TOST	HET	TOST	HET	HET
scaffold_0	2304000	2308000	TOST	HET	SXPU	HET	SXPU	HET	TOST	SXPU	HET	TOST	HET	TOST	HET	HET	HET	HET	SXPU	TOST	HET	HET	HET	SXPU	HET	HET	SXPU	TOST	TOST	HET	TOST	TOST	TOST	SXPU	HET	HET	SXPU	HET	HET	HET	TOST	HET	HET	SXPU	TOST	HET	TOST	HET	HET
scaffold_0	2308000	2312000	TOST	HET	SXPU	HET	SXPU	HET	TOST	SXPU	HET	TOST	HET	TOST	HET	HET	HET	HET	SXPU	TOST	HET	HET	HET	SXPU	UNK	HET	SXPU	TOST	TOST	HET	TOST	TOST	TOST	SXPU	SXPU	UNK	SXPU	HET	HET	UNK	TOST	UNK	HET	SXPU	TOST	HET	TOST	HET	HET
scaffold_0	2312000	2316000	TOST	HET	SXPU	HET	SXPU	SXPU	TOST	SXPU	HET	TOST	TOST	TOST	HET	HET	SXPU	HET	SXPU	TOST	UNK	HET	HET	SXPU	HET	HET	SXPU	TOST	TOST	SXPU	TOST	TOST	TOST	SXPU	HET	HET	SXPU	UNK	HET	SXPU	TOST	TOST	HET	SXPU	TOST	SXPU	TOST	HET	TOST
scaffold_0	2316000	2320000	TOST	HET	SXPU	HET	SXPU	HET	TOST	SXPU	HET	TOST	HET	TOST	HET	HET	HET	HET	SXPU	TOST	HET	HET	HET	SXPU	HET	HET	SXPU	TOST	TOST	HET	TOST	TOST	TOST	SXPU	HET	HET	SXPU	HET	HET	HET	TOST	HET	HET	SXPU	TOST	HET	TOST	HET	HET
scaffold_0	2320000	2324000	TOST	HET	SXPU	HET	SXPU	HET	TOST	SXPU	HET	TOST	HET	TOST	HET	HET	HET	UNK	SXPU	UNK	HET	UNK	HET	SXPU	HET	UNK	SXPU	TOST	TOST	UNK	TOST	TOST	TOST	SXPU	UNK	HET	SXPU	HET	UNK	HET	TOST	HET	HET	SXPU	TOST	HET	TOST	HET	SXPU
scaffold_0	2324000	2328000	TOST	HET	SXPU	HET	SXPU	HET	TOST	SXPU	HET	TOST	HET	TOST	HET	HET	HET	HET	SXPU	TOST	HET	HET	HET	SXPU	HET	HET	SXPU	TOST	TOST	HET	TOST	TOST	TOST	SXPU	HET	HET	SXPU	HET	HET	HET	TOST	HET	HET	SXPU	TOST	HET	TOST	HET	HET
scaffold_0	2328000	2332000	TOST	HET	SXPU	HET	SXPU	HET	TOST	SXPU	HET	TOST	HET	TOST	HET	HET	HET	HET	SXPU	TOST	HET	HET	HET	SXPU	HET	HET	SXPU	TOST	TOST	HET	TOST	TOST	TOST	SXPU	HET	HET	SXPU	HET	HET	HET	TOST	HET	HET	SXPU	TOST	HET	TOST	HET	HET
scaffold_0	2332000	2336000	TOST	HET	SXPU	HET	SXPU	HET	TOST	SXPU	HET	TOST	HET	TOST	HET	HET	TOST	HET	SXPU	TOST	HET	HET	HET	SXPU	HET	HET	SXPU	TOST	TOST	HET	TOST	TOST	TOST	SXPU	HET	HET	SXPU	HET	HET	HET	TOST	HET	HET	SXPU	TOST	HET	TOST	HET	HET
scaffold_0	2336000	2340000	TOST	HET	SXPU	HET	SXPU	HET	TOST	SXPU	HET	TOST	TOST	TOST	HET	HET	UNK	HET	SXPU	TOST	HET	HET	HET	SXPU	HET	HET	SXPU	TOST	TOST	HET	TOST	TOST	TOST	SXPU	HET	HET	SXPU	HET	HET	HET	TOST	HET	HET	SXPU	TOST	HET	TOST	TOST	HET
scaffold_0	2340000	2344000	TOST	HET	SXPU	HET	SXPU	HET	TOST	SXPU	SXPU	TOST	HET	TOST	HET	HET	UNK	HET	SXPU	TOST	HET	HET	HET	SXPU	HET	UNK	SXPU	TOST	TOST	UNK	TOST	TOST	TOST	SXPU	HET	SXPU	SXPU	HET	HET	TOST	TOST	HET	HET	SXPU	TOST	HET	TOST	HET	HET
scaffold_0	2344000	2348000	TOST	HET	SXPU	HET	SXPU	HET	TOST	SXPU	HET	TOST	HET	TOST	HET	HET	HET	HET	SXPU	TOST	HET	HET	HET	SXPU	HET	HET	SXPU	TOST	TOST	HET	TOST	TOST	TOST	SXPU	HET	HET	SXPU	HET	HET	HET	TOST	TOST	HET	SXPU	TOST	HET	TOST	HET	HET
scaffold_0	2348000	2352000	TOST	HET	SXPU	HET	SXPU	UNK	TOST	SXPU	HET	TOST	HET	TOST	HET	HET	HET	HET	SXPU	HET	TOST	HET	HET	SXPU	HET	HET	SXPU	TOST	TOST	HET	TOST	TOST	TOST	SXPU	HET	HET	SXPU	HET	HET	HET	TOST	HET	HET	SXPU	TOST	HET	TOST	HET	HET
scaffold_0	2352000	2356000	TOST	HET	SXPU	HET	SXPU	HET	TOST	SXPU	HET	TOST	HET	TOST	HET	HET	HET	HET	SXPU	TOST	HET	HET	HET	SXPU	HET	HET	SXPU	TOST	TOST	HET	TOST	TOST	TOST	SXPU	HET	HET	SXPU	UNK	SXPU	HET	TOST	TOST	HET	SXPU	TOST	HET	TOST	HET	HET
scaffold_0	2356000	2360000	TOST	HET	SXPU	HET	SXPU	HET	TOST	SXPU	HET	TOST	HET	TOST	UNK	HET	UNK	HET	SXPU	TOST	HET	HET	HET	SXPU	HET	HET	SXPU	TOST	TOST	HET	TOST	TOST	TOST	SXPU	HET	HET	SXPU	HET	HET	HET	TOST	TOST	HET	SXPU	TOST	HET	TOST	HET	HET
scaffold_0	2360000	2364000	TOST	HET	SXPU	SXPU	SXPU	HET	TOST	SXPU	HET	TOST	SXPU	TOST	HET	HET	HET	SXPU	SXPU	TOST	HET	HET	HET	SXPU	HET	SXPU	SXPU	TOST	TOST	HET	TOST	TOST	TOST	SXPU	TOST	TOST	SXPU	HET	HET	SXPU	TOST	HET	HET	SXPU	TOST	HET	TOST	UNK	HET
scaffold_0	2364000	2368000	TOST	HET	SXPU	HET	SXPU	HET	TOST	SXPU	HET	TOST	HET	TOST	SXPU	HET	HET	HET	SXPU	TOST	UNK	HET	HET	SXPU	UNK	HET	SXPU	TOST	TOST	HET	TOST	TOST	TOST	SXPU	UNK	HET	SXPU	HET	HET	HET	TOST	SXPU	UNK	SXPU	TOST	HET	TOST	HET	HET
scaffold_0	2368000	2372000	TOST	HET	SXPU	HET	SXPU	HET	TOST	SXPU	HET	TOST	HET	TOST	HET	HET	HET	HET	SXPU	TOST	HET	HET	HET	SXPU	HET	HET	SXPU	TOST	TOST	UNK	TOST	TOST	TOST	SXPU	HET	HET	SXPU	HET	HET	HET	TOST	HET	SXPU	SXPU	TOST	HET	TOST	HET	HET
scaffold_0	2372000	2376000	TOST	HET	SXPU	HET	SXPU	HET	TOST	SXPU	HET	TOST	HET	TOST	HET	HET	HET	HET	SXPU	TOST	TOST	HET	HET	SXPU	HET	HET	SXPU	TOST	TOST	HET	TOST	TOST	TOST	SXPU	HET	HET	SXPU	HET	HET	HET	TOST	HET	HET	SXPU	TOST	HET	TOST	HET	HET
scaffold_0	2376000	2380000	TOST	HET	SXPU	HET	SXPU	HET	TOST	SXPU	HET	TOST	HET	TOST	HET	HET	SXPU	HET	SXPU	TOST	HET	HET	HET	SXPU	HET	HET	SXPU	TOST	TOST	UNK	TOST	TOST	TOST	SXPU	HET	HET	SXPU	HET	HET	SXPU	TOST	HET	HET	SXPU	TOST	HET	TOST	HET	HET
scaffold_0	2380000	2384000	TOST	HET	SXPU	HET	SXPU	HET	TOST	SXPU	HET	TOST	HET	TOST	HET	HET	HET	HET	SXPU	TOST	HET	HET	HET	SXPU	HET	HET	SXPU	TOST	TOST	HET	TOST	TOST	TOST	SXPU	HET	HET	SXPU	HET	HET	HET	TOST	HET	HET	SXPU	TOST	HET	TOST	HET	HET
scaffold_0	2384000	2388000	TOST	HET	SXPU	HET	SXPU	HET	TOST	SXPU	HET	TOST	HET	TOST	HET	HET	HET	HET	SXPU	TOST	HET	HET	HET	SXPU	HET	HET	SXPU	TOST	TOST	HET	TOST	TOST	TOST	SXPU	HET	HET	SXPU	HET	HET	HET	TOST	HET	HET	SXPU	TOST	HET	TOST	HET	HET
scaffold_0	2388000	2392000	TOST	HET	SXPU	HET	SXPU	HET	TOST	SXPU	HET	TOST	HET	TOST	HET	HET	HET	HET	SXPU	HET	HET	HET	HET	SXPU	HET	HET	SXPU	TOST	TOST	HET	TOST	TOST	TOST	SXPU	HET	HET	SXPU	HET	HET	HET	TOST	HET	HET	SXPU	TOST	HET	TOST	HET	HET
scaffold_0	2392000	2396000	TOST	HET	SXPU	HET	SXPU	HET	TOST	SXPU	HET	TOST	HET	TOST	HET	HET	UNK	HET	SXPU	HET	HET	HET	HET	SXPU	HET	HET	SXPU	TOST	TOST	HET	TOST	TOST	TOST	SXPU	HET	HET	SXPU	HET	HET	HET	TOST	HET	HET	SXPU	TOST	HET	TOST	HET	HET
scaffold_0	2396000	2400000	TOST	HET	SXPU	HET	SXPU	HET	TOST	SXPU	HET	TOST	HET	TOST	HET	HET	HET	HET	SXPU	HET	HET	HET	HET	SXPU	HET	HET	SXPU	TOST	TOST	HET	TOST	TOST	TOST	SXPU	HET	HET	SXPU	HET	HET	HET	TOST	HET	HET	SXPU	TOST	HET	TOST	HET	HET
scaffold_0	2400000	2404000	TOST	HET	SXPU	HET	SXPU	HET	TOST	SXPU	HET	TOST	HET	TOST	HET	HET	HET	HET	SXPU	HET	HET	HET	HET	SXPU	HET	HET	SXPU	TOST	TOST	HET	TOST	TOST	TOST	SXPU	HET	HET	SXPU	HET	HET	HET	TOST	HET	HET	SXPU	TOST	HET	TOST	HET	HET
scaffold_0	2404000	2408000	TOST	HET	SXPU	HET	SXPU	HET	TOST	SXPU	HET	TOST	HET	TOST	HET	HET	HET	HET	SXPU	HET	HET	HET	HET	SXPU	HET	HET	SXPU	TOST	TOST	HET	TOST	TOST	TOST	SXPU	HET	HET	SXPU	HET	HET	HET	TOST	HET	HET	SXPU	TOST	HET	TOST	HET	HET
scaffold_0	2408000	2412000	TOST	HET	SXPU	HET	SXPU	HET	TOST	SXPU	HET	TOST	HET	TOST	HET	HET	HET	HET	SXPU	HET	HET	HET	HET	SXPU	HET	HET	SXPU	TOST	TOST	HET	TOST	TOST	TOST	SXPU	HET	HET	SXPU	HET	HET	HET	TOST	HET	HET	SXPU	TOST	HET	TOST	HET	HET
scaffold_0	2412000	2416000	TOST	HET	SXPU	HET	SXPU	HET	TOST	SXPU	HET	TOST	HET	TOST	HET	HET	HET	HET	SXPU	HET	HET	HET	HET	SXPU	HET	HET	SXPU	TOST	TOST	HET	TOST	TOST	TOST	SXPU	HET	HET	SXPU	HET	HET	HET	TOST	HET	HET	SXPU	TOST	HET	TOST	HET	HET
scaffold_0	2416000	2420000	TOST	HET	SXPU	HET	SXPU	HET	TOST	SXPU	HET	TOST	HET	TOST	HET	HET	HET	HET	SXPU	HET	HET	HET	HET	SXPU	HET	HET	SXPU	TOST	TOST	HET	TOST	TOST	TOST	SXPU	HET	HET	SXPU	HET	HET	HET	TOST	HET	HET	SXPU	TOST	HET	TOST	HET	HET
scaffold_0	2420000	2424000	TOST	HET	SXPU	HET	SXPU	HET	TOST	SXPU	HET	TOST	HET	TOST	HET	HET	HET	HET	SXPU	HET	HET	HET	HET	SXPU	HET	TOST	SXPU	TOST	TOST	HET	TOST	TOST	TOST	SXPU	HET	HET	SXPU	HET	HET	HET	TOST	TOST	HET	SXPU	TOST	HET	TOST	HET	HET
scaffold_0	2424000	2428000	TOST	HET	SXPU	HET	SXPU	HET	TOST	SXPU	HET	TOST	HET	TOST	HET	HET	HET	HET	SXPU	HET	HET	HET	HET	SXPU	HET	HET	SXPU	TOST	TOST	HET	TOST	TOST	TOST	SXPU	HET	HET	SXPU	HET	HET	HET	TOST	HET	HET	SXPU	TOST	HET	TOST	HET	HET
scaffold_0	2428000	2432000	TOST	HET	SXPU	HET	SXPU	HET	TOST	SXPU	HET	TOST	HET	TOST	HET	HET	HET	HET	SXPU	HET	HET	HET	HET	SXPU	HET	HET	SXPU	TOST	TOST	HET	TOST	TOST	TOST	SXPU	HET	HET	SXPU	HET	HET	HET	TOST	HET	HET	SXPU	TOST	HET	TOST	HET	HET
scaffold_0	2432000	2436000	TOST	HET	SXPU	HET	SXPU	HET	TOST	SXPU	HET	TOST	HET	TOST	HET	HET	HET	HET	SXPU	HET	HET	HET	HET	SXPU	HET	HET	SXPU	TOST	TOST	HET	TOST	TOST	TOST	SXPU	HET	HET	SXPU	HET	HET	HET	TOST	HET	HET	SXPU	TOST	HET	TOST	HET	HET
scaffold_0	2436000	2440000	TOST	HET	SXPU	HET	SXPU	HET	TOST	SXPU	HET	TOST	HET	TOST	HET	HET	HET	HET	SXPU	HET	HET	HET	HET	SXPU	HET	HET	SXPU	TOST	TOST	HET	TOST	TOST	TOST	SXPU	HET	HET	SXPU	HET	HET	HET	TOST	HET	HET	SXPU	TOST	HET	TOST	HET	HET
scaffold_0	2440000	2444000	TOST	HET	SXPU	HET	SXPU	HET	TOST	SXPU	HET	TOST	HET	TOST	HET	HET	HET	HET	SXPU	HET	HET	HET	HET	SXPU	HET	HET	SXPU	TOST	TOST	HET	TOST	TOST	TOST	SXPU	HET	HET	SXPU	HET	HET	HET	TOST	HET	HET	SXPU	TOST	HET	TOST	HET	HET
scaffold_0	2444000	2448000	TOST	HET	SXPU	HET	SXPU	HET	TOST	SXPU	HET	TOST	HET	TOST	HET	HET	HET	HET	SXPU	HET	HET	HET	HET	SXPU	HET	HET	SXPU	TOST	TOST	HET	TOST	TOST	TOST	SXPU	HET	HET	SXPU	HET	HET	HET	TOST	HET	HET	SXPU	TOST	HET	TOST	HET	HET
scaffold_0	2448000	2452000	TOST	HET	SXPU	HET	SXPU	HET	TOST	SXPU	HET	TOST	HET	TOST	HET	HET	HET	HET	SXPU	HET	HET	HET	HET	SXPU	HET	HET	SXPU	TOST	TOST	HET	TOST	TOST	TOST	SXPU	HET	HET	SXPU	HET	HET	HET	TOST	HET	HET	SXPU	TOST	HET	TOST	HET	HET
scaffold_0	2452000	2456000	TOST	HET	SXPU	HET	SXPU	HET	TOST	SXPU	HET	TOST	HET	TOST	HET	HET	HET	HET	SXPU	HET	HET	HET	HET	SXPU	HET	HET	SXPU	TOST	TOST	HET	TOST	TOST	TOST	SXPU	HET	HET	SXPU	HET	HET	HET	TOST	HET	HET	SXPU	TOST	HET	TOST	HET	HET
scaffold_0	2456000	2460000	TOST	HET	SXPU	HET	SXPU	HET	TOST	SXPU	HET	TOST	HET	TOST	HET	HET	HET	HET	SXPU	HET	HET	HET	HET	SXPU	HET	HET	SXPU	TOST	TOST	HET	TOST	TOST	TOST	SXPU	HET	HET	SXPU	HET	HET	HET	TOST	HET	HET	SXPU	TOST	HET	TOST	HET	HET
scaffold_0	2460000	2464000	TOST	HET	SXPU	HET	SXPU	HET	TOST	SXPU	HET	TOST	HET	TOST	HET	HET	HET	HET	SXPU	HET	HET	HET	HET	SXPU	HET	HET	SXPU	TOST	TOST	HET	TOST	TOST	TOST	SXPU	HET	HET	SXPU	HET	HET	HET	TOST	HET	HET	SXPU	TOST	HET	TOST	HET	HET
scaffold_0	2464000	2468000	TOST	HET	SXPU	HET	SXPU	HET	TOST	SXPU	HET	TOST	HET	TOST	HET	HET	HET	HET	SXPU	HET	HET	HET	HET	SXPU	HET	HET	SXPU	TOST	TOST	HET	TOST	TOST	TOST	SXPU	HET	HET	SXPU	HET	HET	HET	TOST	HET	HET	SXPU	TOST	HET	TOST	HET	HET
scaffold_0	2468000	2472000	TOST	HET	SXPU	HET	SXPU	HET	TOST	SXPU	HET	TOST	HET	TOST	HET	HET	HET	HET	SXPU	HET	HET	HET	HET	SXPU	HET	HET	SXPU	TOST	TOST	HET	TOST	TOST	TOST	SXPU	HET	HET	SXPU	HET	HET	HET	TOST	TOST	HET	SXPU	TOST	HET	TOST	HET	HET
scaffold_0	2472000	2476000	TOST	HET	SXPU	HET	SXPU	HET	TOST	SXPU	UNK	TOST	SXPU	TOST	HET	HET	HET	HET	SXPU	HET	HET	HET	HET	SXPU	HET	HET	SXPU	TOST	TOST	HET	TOST	TOST	TOST	SXPU	HET	HET	SXPU	HET	HET	HET	TOST	UNK	HET	SXPU	TOST	HET	TOST	HET	HET
scaffold_0	2476000	2480000	TOST	HET	SXPU	HET	SXPU	HET	TOST	SXPU	HET	TOST	HET	TOST	HET	HET	HET	HET	SXPU	HET	UNK	TOST	HET	SXPU	HET	HET	SXPU	TOST	TOST	HET	TOST	TOST	TOST	SXPU	HET	HET	SXPU	HET	UNK	TOST	TOST	HET	HET	SXPU	TOST	HET	TOST	HET	HET
scaffold_0	2480000	2484000	TOST	HET	SXPU	HET	SXPU	HET	TOST	SXPU	HET	TOST	HET	TOST	HET	HET	HET	HET	SXPU	HET	HET	HET	HET	SXPU	HET	HET	SXPU	TOST	TOST	UNK	TOST	TOST	TOST	SXPU	HET	HET	SXPU	HET	HET	HET	TOST	HET	HET	SXPU	TOST	HET	TOST	HET	HET
scaffold_0	2484000	2488000	TOST	HET	SXPU	HET	SXPU	HET	TOST	SXPU	HET	TOST	HET	TOST	HET	HET	UNK	HET	SXPU	HET	HET	HET	HET	SXPU	HET	HET	SXPU	TOST	TOST	HET	TOST	TOST	TOST	SXPU	HET	HET	SXPU	HET	HET	HET	TOST	TOST	HET	SXPU	TOST	HET	TOST	HET	HET
scaffold_0	2488000	2492000	TOST	HET	SXPU	HET	SXPU	HET	TOST	SXPU	HET	TOST	HET	TOST	HET	HET	HET	HET	SXPU	HET	HET	HET	HET	SXPU	HET	HET	SXPU	TOST	TOST	HET	TOST	TOST	TOST	SXPU	HET	HET	SXPU	HET	HET	HET	TOST	HET	HET	SXPU	TOST	HET	TOST	HET	HET
scaffold_0	2492000	2496000	UNK	UNK	UNK	UNK	UNK	UNK	UNK	UNK	UNK	UNK	UNK	UNK	UNK	UNK	UNK	UNK	UNK	UNK	UNK	UNK	UNK	UNK	UNK	UNK	UNK	UNK	UNK	UNK	UNK	UNK	UNK	UNK	UNK	UNK	UNK	UNK	UNK	UNK	UNK	UNK	UNK	UNK	UNK	UNK	UNK	UNK	UNK
scaffold_0	2496000	2500000	TOST	HET	SXPU	HET	SXPU	HET	TOST	SXPU	HET	TOST	HET	TOST	HET	HET	HET	HET	SXPU	HET	HET	HET	HET	SXPU	HET	HET	SXPU	TOST	TOST	HET	TOST	TOST	TOST	SXPU	HET	HET	SXPU	HET	HET	HET	TOST	HET	HET	SXPU	TOST	HET	TOST	HET	HET
scaffold_0	2500000	2504000	TOST	HET	SXPU	HET	SXPU	HET	TOST	SXPU	HET	TOST	HET	TOST	UNK	HET	HET	HET	SXPU	HET	HET	HET	HET	SXPU	UNK	HET	SXPU	TOST	TOST	HET	TOST	TOST	TOST	SXPU	HET	HET	SXPU	HET	HET	HET	TOST	UNK	UNK	SXPU	TOST	HET	TOST	HET	HET
scaffold_0	2504000	2508000	TOST	HET	SXPU	HET	SXPU	HET	TOST	SXPU	HET	TOST	TOST	TOST	HET	HET	HET	HET	SXPU	HET	HET	HET	HET	SXPU	HET	UNK	SXPU	TOST	TOST	HET	TOST	TOST	TOST	SXPU	HET	HET	SXPU	HET	UNK	HET	TOST	TOST	HET	SXPU	TOST	HET	TOST	HET	TOST
scaffold_0	2508000	2512000	TOST	HET	SXPU	HET	SXPU	HET	TOST	SXPU	HET	TOST	HET	TOST	HET	HET	HET	HET	SXPU	HET	HET	HET	HET	SXPU	HET	HET	SXPU	TOST	TOST	HET	TOST	TOST	TOST	SXPU	HET	HET	SXPU	HET	HET	HET	TOST	HET	HET	SXPU	TOST	HET	TOST	HET	HET
scaffold_0	2512000	2516000	TOST	HET	SXPU	HET	SXPU	HET	TOST	SXPU	HET	TOST	UNK	TOST	HET	HET	HET	HET	SXPU	HET	HET	HET	HET	SXPU	HET	HET	SXPU	TOST	TOST	TOST	TOST	TOST	TOST	SXPU	HET	HET	SXPU	HET	HET	HET	TOST	HET	HET	SXPU	TOST	HET	TOST	HET	HET
scaffold_0	2516000	2520000	TOST	HET	SXPU	HET	SXPU	HET	TOST	SXPU	HET	TOST	HET	TOST	HET	HET	UNK	HET	SXPU	HET	HET	HET	HET	SXPU	HET	HET	SXPU	TOST	TOST	HET	TOST	TOST	TOST	SXPU	HET	HET	SXPU	HET	HET	HET	TOST	HET	HET	SXPU	TOST	HET	TOST	HET	HET
scaffold_0	2520000	2524000	TOST	HET	SXPU	HET	SXPU	HET	TOST	SXPU	HET	TOST	HET	TOST	HET	HET	HET	HET	SXPU	HET	HET	HET	HET	SXPU	HET	HET	SXPU	TOST	TOST	HET	TOST	TOST	TOST	SXPU	HET	HET	SXPU	HET	HET	HET	TOST	HET	HET	SXPU	TOST	HET	TOST	HET	HET
scaffold_0	2524000	2528000	TOST	HET	SXPU	HET	SXPU	HET	TOST	SXPU	HET	TOST	HET	TOST	HET	HET	HET	HET	SXPU	HET	HET	HET	HET	SXPU	HET	HET	SXPU	TOST	TOST	HET	TOST	TOST	TOST	SXPU	HET	HET	SXPU	HET	HET	HET	TOST	TOST	HET	SXPU	TOST	HET	TOST	HET	HET
scaffold_0	2528000	2532000	TOST	HET	SXPU	HET	SXPU	HET	TOST	SXPU	HET	TOST	HET	TOST	HET	HET	HET	HET	SXPU	HET	HET	HET	HET	SXPU	HET	HET	SXPU	TOST	TOST	HET	TOST	TOST	TOST	SXPU	HET	HET	SXPU	HET	HET	HET	TOST	HET	HET	SXPU	TOST	HET	TOST	HET	HET
scaffold_0	2532000	2536000	TOST	HET	SXPU	HET	SXPU	HET	TOST	SXPU	HET	TOST	HET	TOST	HET	HET	HET	HET	SXPU	HET	HET	HET	HET	SXPU	HET	HET	SXPU	TOST	TOST	HET	TOST	TOST	TOST	SXPU	HET	HET	SXPU	HET	HET	HET	TOST	HET	HET	SXPU	TOST	HET	TOST	HET	HET
scaffold_0	2536000	2540000	TOST	HET	SXPU	HET	SXPU	HET	TOST	SXPU	HET	TOST	HET	TOST	HET	HET	HET	HET	SXPU	HET	HET	HET	HET	SXPU	HET	HET	SXPU	TOST	TOST	HET	TOST	TOST	TOST	SXPU	SXPU	HET	SXPU	HET	HET	HET	TOST	SXPU	HET	SXPU	TOST	HET	TOST	HET	HET
scaffold_0	2540000	2544000	TOST	HET	SXPU	HET	SXPU	HET	TOST	SXPU	HET	TOST	TOST	TOST	HET	HET	HET	HET	SXPU	HET	HET	HET	HET	SXPU	HET	HET	SXPU	TOST	TOST	HET	TOST	TOST	TOST	SXPU	HET	HET	SXPU	HET	HET	HET	TOST	HET	HET	SXPU	TOST	HET	TOST	HET	HET
scaffold_0	2544000	2548000	UNK	UNK	UNK	UNK	UNK	UNK	UNK	UNK	UNK	UNK	UNK	UNK	UNK	UNK	UNK	UNK	UNK	UNK	UNK	UNK	UNK	UNK	UNK	UNK	UNK	UNK	UNK	UNK	UNK	UNK	UNK	UNK	UNK	UNK	UNK	UNK	UNK	UNK	UNK	UNK	UNK	UNK	UNK	UNK	UNK	UNK	UNK
scaffold_0	2548000	2552000	TOST	HET	SXPU	HET	SXPU	HET	TOST	SXPU	HET	TOST	HET	TOST	HET	HET	HET	HET	SXPU	HET	HET	HET	HET	SXPU	HET	HET	SXPU	TOST	TOST	HET	TOST	TOST	TOST	SXPU	HET	HET	SXPU	HET	HET	HET	TOST	UNK	HET	SXPU	TOST	HET	TOST	HET	HET
scaffold_0	2552000	2556000	TOST	HET	SXPU	HET	SXPU	HET	TOST	SXPU	HET	TOST	HET	TOST	HET	HET	HET	HET	SXPU	HET	HET	HET	HET	SXPU	HET	HET	SXPU	TOST	TOST	HET	TOST	TOST	TOST	SXPU	HET	HET	SXPU	HET	HET	HET	TOST	HET	HET	SXPU	TOST	HET	TOST	HET	HET
scaffold_0	2556000	2560000	TOST	HET	SXPU	HET	SXPU	HET	TOST	SXPU	HET	TOST	HET	TOST	HET	HET	HET	HET	SXPU	HET	HET	HET	HET	SXPU	HET	HET	SXPU	TOST	TOST	HET	TOST	TOST	TOST	SXPU	HET	HET	SXPU	HET	HET	HET	TOST	HET	HET	SXPU	TOST	HET	TOST	HET	HET
scaffold_0	2560000	2564000	TOST	HET	SXPU	HET	SXPU	HET	TOST	SXPU	HET	TOST	HET	TOST	HET	HET	HET	HET	SXPU	HET	HET	HET	HET	SXPU	HET	HET	SXPU	TOST	TOST	HET	TOST	TOST	TOST	SXPU	HET	HET	SXPU	HET	HET	HET	TOST	HET	HET	SXPU	TOST	HET	TOST	HET	HET
scaffold_0	2564000	2568000	TOST	HET	SXPU	HET	SXPU	HET	TOST	SXPU	HET	TOST	HET	TOST	HET	HET	HET	HET	SXPU	HET	HET	HET	HET	SXPU	HET	HET	SXPU	TOST	TOST	HET	TOST	TOST	TOST	SXPU	HET	HET	SXPU	HET	HET	HET	TOST	HET	HET	SXPU	TOST	HET	TOST	HET	HET
scaffold_0	2568000	2572000	TOST	HET	SXPU	HET	SXPU	HET	TOST	SXPU	HET	TOST	HET	TOST	HET	HET	HET	HET	SXPU	HET	HET	HET	HET	SXPU	HET	HET	SXPU	TOST	TOST	HET	TOST	TOST	TOST	SXPU	HET	HET	SXPU	UNK	HET	HET	TOST	HET	HET	SXPU	TOST	HET	TOST	HET	HET
scaffold_0	2572000	2576000	TOST	HET	SXPU	HET	SXPU	HET	TOST	SXPU	HET	TOST	HET	TOST	HET	HET	HET	HET	SXPU	HET	HET	HET	HET	SXPU	HET	HET	SXPU	TOST	TOST	HET	TOST	TOST	TOST	SXPU	HET	HET	SXPU	HET	HET	HET	TOST	TOST	HET	SXPU	TOST	HET	TOST	HET	HET
scaffold_0	2576000	2580000	TOST	HET	SXPU	HET	SXPU	HET	TOST	SXPU	HET	TOST	HET	TOST	HET	HET	HET	HET	SXPU	HET	HET	HET	HET	SXPU	HET	HET	SXPU	TOST	TOST	HET	TOST	TOST	TOST	SXPU	HET	HET	SXPU	HET	HET	HET	TOST	HET	TOST	SXPU	TOST	HET	TOST	HET	HET
scaffold_0	2580000	2584000	TOST	HET	SXPU	HET	SXPU	HET	TOST	SXPU	HET	TOST	HET	TOST	HET	HET	HET	HET	SXPU	HET	HET	HET	HET	SXPU	HET	HET	SXPU	TOST	TOST	HET	TOST	TOST	TOST	SXPU	HET	HET	SXPU	HET	HET	HET	TOST	HET	HET	SXPU	TOST	HET	TOST	HET	HET
scaffold_0	2584000	2588000	TOST	HET	SXPU	HET	SXPU	HET	TOST	SXPU	HET	TOST	HET	TOST	HET	HET	HET	HET	SXPU	HET	HET	HET	HET	SXPU	HET	HET	SXPU	TOST	TOST	HET	TOST	TOST	TOST	SXPU	HET	HET	SXPU	HET	HET	HET	TOST	HET	HET	SXPU	TOST	HET	TOST	HET	HET
scaffold_0	2588000	2592000	TOST	HET	SXPU	HET	SXPU	HET	TOST	SXPU	HET	TOST	HET	TOST	HET	HET	HET	HET	SXPU	HET	HET	HET	HET	SXPU	HET	HET	SXPU	TOST	TOST	HET	TOST	TOST	TOST	SXPU	HET	HET	SXPU	HET	HET	HET	TOST	HET	HET	SXPU	TOST	HET	TOST	HET	HET
scaffold_0	2592000	2596000	TOST	HET	SXPU	HET	SXPU	HET	TOST	SXPU	HET	TOST	HET	TOST	HET	HET	HET	HET	SXPU	HET	HET	HET	HET	SXPU	HET	HET	SXPU	TOST	TOST	HET	TOST	TOST	TOST	SXPU	HET	HET	SXPU	HET	HET	HET	TOST	TOST	HET	SXPU	TOST	HET	TOST	HET	HET
scaffold_0	2596000	2600000	TOST	HET	SXPU	HET	SXPU	HET	TOST	SXPU	HET	TOST	HET	TOST	HET	HET	TOST	HET	SXPU	HET	HET	HET	HET	SXPU	HET	UNK	SXPU	TOST	TOST	TOST	TOST	TOST	TOST	SXPU	HET	HET	SXPU	HET	HET	HET	TOST	HET	HET	SXPU	TOST	HET	TOST	HET	HET
scaffold_0	2600000	2604000	TOST	HET	SXPU	HET	SXPU	HET	TOST	SXPU	HET	TOST	HET	TOST	HET	HET	HET	HET	SXPU	HET	HET	HET	HET	SXPU	HET	HET	SXPU	TOST	TOST	HET	TOST	TOST	TOST	SXPU	HET	HET	SXPU	HET	HET	HET	TOST	HET	HET	SXPU	TOST	HET	TOST	HET	HET
scaffold_0	2604000	2608000	TOST	HET	SXPU	HET	SXPU	HET	TOST	SXPU	HET	TOST	HET	TOST	HET	HET	HET	HET	SXPU	HET	HET	HET	HET	SXPU	HET	HET	SXPU	TOST	TOST	HET	TOST	TOST	TOST	SXPU	HET	HET	SXPU	HET	HET	HET	TOST	HET	HET	SXPU	TOST	HET	TOST	HET	HET
scaffold_0	2608000	2612000	TOST	HET	SXPU	HET	SXPU	HET	TOST	SXPU	HET	TOST	HET	TOST	HET	HET	HET	HET	SXPU	HET	HET	HET	HET	SXPU	HET	HET	SXPU	TOST	TOST	HET	TOST	TOST	TOST	SXPU	HET	HET	SXPU	HET	HET	HET	TOST	HET	UNK	SXPU	TOST	HET	TOST	HET	HET
scaffold_0	2612000	2616000	TOST	HET	SXPU	HET	SXPU	HET	TOST	SXPU	HET	TOST	HET	TOST	HET	HET	UNK	UNK	SXPU	HET	UNK	HET	HET	SXPU	UNK	HET	SXPU	TOST	TOST	UNK	TOST	TOST	TOST	SXPU	UNK	HET	SXPU	HET	UNK	HET	TOST	SXPU	HET	SXPU	TOST	HET	TOST	HET	HET
scaffold_0	2616000	2620000	TOST	HET	SXPU	HET	SXPU	HET	TOST	SXPU	HET	TOST	HET	TOST	HET	HET	HET	HET	SXPU	HET	HET	HET	HET	SXPU	HET	HET	SXPU	TOST	TOST	HET	TOST	TOST	TOST	SXPU	HET	HET	SXPU	HET	HET	HET	TOST	HET	HET	SXPU	TOST	HET	TOST	HET	HET
scaffold_0	2620000	2624000	TOST	HET	SXPU	HET	SXPU	HET	TOST	SXPU	HET	TOST	HET	TOST	HET	HET	HET	HET	SXPU	HET	HET	HET	HET	SXPU	HET	HET	SXPU	TOST	TOST	HET	TOST	TOST	TOST	SXPU	HET	HET	SXPU	HET	HET	HET	TOST	HET	HET	SXPU	TOST	HET	TOST	HET	HET
scaffold_0	2624000	2628000	TOST	HET	SXPU	HET	SXPU	UNK	TOST	SXPU	HET	TOST	HET	TOST	HET	HET	HET	HET	SXPU	HET	HET	HET	HET	SXPU	HET	HET	SXPU	TOST	TOST	HET	TOST	TOST	TOST	SXPU	HET	HET	SXPU	HET	HET	HET	TOST	HET	HET	SXPU	TOST	HET	TOST	HET	HET
scaffold_0	2628000	2632000	TOST	HET	SXPU	HET	SXPU	HET	TOST	SXPU	HET	TOST	HET	TOST	HET	HET	HET	HET	SXPU	HET	HET	HET	HET	SXPU	HET	HET	SXPU	TOST	TOST	HET	TOST	TOST	TOST	SXPU	HET	HET	SXPU	HET	UNK	HET	TOST	HET	HET	SXPU	TOST	HET	TOST	HET	HET
scaffold_0	2632000	2636000	TOST	HET	SXPU	SXPU	SXPU	UNK	TOST	SXPU	HET	TOST	HET	TOST	UNK	HET	HET	HET	SXPU	TOST	UNK	HET	SXPU	SXPU	HET	UNK	SXPU	TOST	TOST	HET	TOST	TOST	TOST	SXPU	HET	HET	SXPU	HET	HET	TOST	TOST	UNK	HET	SXPU	TOST	SXPU	TOST	HET	HET
scaffold_0	2636000	2640000	TOST	HET	SXPU	HET	SXPU	HET	TOST	SXPU	HET	TOST	HET	TOST	HET	HET	HET	HET	SXPU	HET	HET	HET	HET	SXPU	HET	HET	SXPU	TOST	TOST	HET	TOST	TOST	TOST	SXPU	HET	HET	SXPU	HET	HET	HET	TOST	HET	SXPU	SXPU	TOST	HET	TOST	HET	HET
scaffold_0	2640000	2644000	TOST	HET	SXPU	HET	SXPU	HET	TOST	SXPU	HET	TOST	HET	TOST	HET	HET	HET	HET	SXPU	HET	HET	HET	HET	HET	HET	SXPU	SXPU	TOST	TOST	HET	TOST	TOST	TOST	SXPU	HET	HET	SXPU	HET	HET	HET	TOST	HET	HET	SXPU	TOST	HET	TOST	HET	HET
scaffold_0	2644000	2648000	TOST	HET	SXPU	HET	SXPU	HET	TOST	SXPU	HET	TOST	HET	TOST	HET	HET	HET	HET	SXPU	HET	HET	HET	HET	HET	HET	HET	SXPU	TOST	TOST	HET	HET	TOST	TOST	SXPU	HET	HET	SXPU	HET	HET	HET	TOST	HET	HET	SXPU	TOST	HET	TOST	HET	HET
scaffold_0	2648000	2652000	TOST	HET	SXPU	HET	SXPU	HET	TOST	SXPU	HET	TOST	HET	TOST	HET	HET	HET	HET	SXPU	HET	HET	HET	HET	HET	HET	HET	SXPU	TOST	TOST	HET	HET	TOST	TOST	SXPU	HET	HET	SXPU	HET	HET	HET	TOST	HET	HET	SXPU	TOST	HET	TOST	HET	HET
scaffold_0	2652000	2656000	TOST	HET	SXPU	HET	SXPU	HET	TOST	SXPU	HET	TOST	HET	TOST	HET	HET	HET	HET	SXPU	HET	HET	HET	HET	HET	HET	HET	SXPU	TOST	TOST	HET	HET	TOST	TOST	SXPU	HET	HET	SXPU	HET	HET	HET	TOST	HET	HET	SXPU	TOST	HET	TOST	HET	HET
scaffold_0	2656000	2660000	TOST	HET	SXPU	HET	SXPU	HET	TOST	SXPU	HET	TOST	HET	TOST	HET	HET	HET	HET	SXPU	HET	HET	HET	HET	HET	HET	HET	SXPU	TOST	TOST	HET	HET	TOST	TOST	SXPU	HET	HET	SXPU	HET	HET	HET	TOST	TOST	HET	SXPU	TOST	HET	TOST	HET	HET
scaffold_0	2660000	2664000	TOST	HET	SXPU	HET	SXPU	HET	TOST	SXPU	HET	TOST	HET	TOST	HET	HET	HET	HET	SXPU	HET	HET	HET	HET	HET	HET	HET	SXPU	TOST	TOST	HET	HET	TOST	TOST	SXPU	TOST	HET	SXPU	HET	HET	HET	TOST	TOST	HET	SXPU	TOST	HET	TOST	HET	HET
scaffold_0	2664000	2668000	TOST	HET	SXPU	HET	SXPU	HET	TOST	SXPU	HET	TOST	HET	TOST	HET	HET	HET	HET	SXPU	HET	HET	HET	HET	HET	HET	HET	SXPU	TOST	TOST	HET	HET	TOST	TOST	SXPU	TOST	HET	SXPU	HET	HET	HET	TOST	UNK	HET	SXPU	TOST	HET	TOST	HET	HET
scaffold_0	2668000	2672000	TOST	HET	SXPU	HET	SXPU	HET	TOST	SXPU	HET	TOST	HET	TOST	HET	HET	HET	HET	SXPU	HET	HET	HET	HET	HET	HET	HET	SXPU	TOST	TOST	SXPU	HET	TOST	TOST	SXPU	HET	HET	SXPU	HET	HET	HET	TOST	HET	HET	SXPU	TOST	HET	TOST	HET	HET
scaffold_0	2672000	2676000	TOST	HET	SXPU	HET	SXPU	HET	TOST	SXPU	HET	TOST	HET	TOST	HET	HET	HET	HET	SXPU	HET	HET	HET	HET	HET	HET	HET	SXPU	TOST	TOST	HET	HET	TOST	TOST	SXPU	HET	HET	SXPU	HET	HET	HET	TOST	HET	HET	SXPU	TOST	HET	TOST	HET	HET
scaffold_0	2676000	2680000	TOST	HET	SXPU	HET	SXPU	HET	TOST	SXPU	HET	TOST	HET	TOST	HET	HET	HET	HET	SXPU	HET	HET	HET	HET	HET	HET	HET	SXPU	TOST	TOST	HET	HET	TOST	TOST	SXPU	HET	HET	SXPU	HET	HET	HET	TOST	HET	HET	SXPU	TOST	HET	TOST	HET	HET
scaffold_0	2680000	2684000	TOST	HET	SXPU	HET	SXPU	HET	TOST	SXPU	HET	TOST	HET	TOST	HET	HET	HET	HET	SXPU	HET	HET	HET	HET	HET	HET	HET	SXPU	TOST	TOST	HET	HET	TOST	TOST	SXPU	HET	HET	SXPU	HET	HET	HET	TOST	HET	HET	SXPU	TOST	HET	TOST	HET	HET
scaffold_0	2684000	2688000	TOST	HET	SXPU	HET	SXPU	HET	TOST	SXPU	HET	TOST	HET	TOST	HET	HET	HET	TOST	SXPU	HET	HET	HET	HET	HET	HET	HET	SXPU	TOST	TOST	HET	UNK	TOST	TOST	SXPU	HET	HET	SXPU	HET	HET	HET	TOST	HET	HET	SXPU	TOST	HET	TOST	UNK	HET
scaffold_0	2688000	2692000	TOST	HET	SXPU	HET	SXPU	HET	TOST	SXPU	HET	TOST	HET	TOST	HET	HET	HET	HET	SXPU	HET	HET	HET	HET	HET	HET	HET	SXPU	TOST	TOST	HET	HET	TOST	TOST	SXPU	HET	HET	SXPU	HET	HET	HET	TOST	HET	HET	SXPU	TOST	HET	TOST	HET	TOST
scaffold_0	2692000	2696000	TOST	HET	SXPU	HET	SXPU	HET	TOST	SXPU	HET	TOST	HET	TOST	HET	HET	HET	HET	SXPU	HET	HET	HET	HET	HET	HET	HET	SXPU	TOST	TOST	HET	HET	TOST	TOST	SXPU	HET	HET	SXPU	HET	HET	HET	TOST	HET	HET	SXPU	TOST	HET	TOST	HET	HET
scaffold_0	2696000	2700000	TOST	HET	SXPU	HET	SXPU	HET	TOST	SXPU	HET	TOST	HET	TOST	HET	HET	HET	HET	SXPU	HET	HET	HET	HET	HET	HET	HET	SXPU	TOST	TOST	HET	HET	TOST	TOST	SXPU	HET	HET	SXPU	HET	SXPU	HET	TOST	HET	HET	SXPU	TOST	HET	TOST	HET	HET
scaffold_0	2700000	2704000	TOST	HET	SXPU	HET	SXPU	HET	TOST	SXPU	HET	TOST	HET	TOST	HET	HET	HET	HET	SXPU	HET	HET	HET	HET	HET	HET	HET	SXPU	TOST	TOST	HET	HET	TOST	TOST	SXPU	HET	HET	SXPU	HET	HET	HET	TOST	HET	HET	SXPU	TOST	HET	TOST	HET	HET
scaffold_0	2704000	2708000	TOST	HET	SXPU	HET	SXPU	HET	TOST	SXPU	HET	TOST	HET	TOST	HET	HET	HET	HET	SXPU	HET	HET	HET	HET	HET	HET	HET	SXPU	TOST	TOST	HET	HET	TOST	TOST	SXPU	HET	HET	SXPU	HET	HET	HET	TOST	HET	HET	SXPU	TOST	HET	TOST	HET	HET
scaffold_0	2708000	2712000	TOST	HET	SXPU	HET	SXPU	HET	TOST	SXPU	HET	TOST	HET	TOST	HET	HET	HET	HET	SXPU	HET	SXPU	HET	HET	HET	HET	HET	SXPU	TOST	TOST	HET	HET	TOST	TOST	SXPU	HET	HET	SXPU	HET	HET	HET	TOST	HET	HET	SXPU	TOST	HET	TOST	HET	HET
scaffold_0	2712000	2716000	TOST	HET	SXPU	UNK	SXPU	HET	TOST	SXPU	HET	TOST	HET	TOST	HET	HET	HET	HET	SXPU	HET	HET	HET	HET	UNK	HET	HET	SXPU	TOST	TOST	HET	SXPU	TOST	TOST	SXPU	HET	HET	SXPU	HET	HET	HET	TOST	HET	HET	SXPU	TOST	HET	TOST	HET	HET
scaffold_0	2716000	2720000	TOST	HET	SXPU	HET	SXPU	HET	TOST	SXPU	HET	TOST	HET	TOST	HET	HET	HET	HET	SXPU	HET	HET	HET	HET	HET	HET	HET	SXPU	TOST	TOST	HET	HET	TOST	TOST	SXPU	HET	HET	SXPU	HET	HET	HET	TOST	HET	HET	SXPU	TOST	HET	TOST	HET	HET
scaffold_0	2720000	2724000	TOST	HET	SXPU	HET	SXPU	HET	TOST	SXPU	HET	TOST	HET	TOST	HET	HET	HET	HET	SXPU	HET	HET	HET	HET	HET	HET	HET	SXPU	TOST	TOST	HET	HET	TOST	TOST	SXPU	HET	HET	SXPU	HET	HET	TOST	TOST	HET	HET	SXPU	TOST	HET	TOST	HET	HET
scaffold_0	2724000	2728000	TOST	HET	SXPU	HET	SXPU	HET	TOST	SXPU	HET	TOST	HET	TOST	HET	HET	HET	HET	SXPU	HET	HET	HET	HET	HET	HET	SXPU	SXPU	TOST	TOST	HET	HET	TOST	TOST	SXPU	HET	HET	SXPU	HET	HET	HET	TOST	HET	HET	SXPU	TOST	HET	TOST	HET	HET
scaffold_0	2728000	2732000	TOST	HET	SXPU	HET	SXPU	HET	TOST	SXPU	HET	TOST	HET	TOST	HET	HET	HET	HET	SXPU	HET	HET	HET	HET	HET	HET	HET	SXPU	TOST	TOST	HET	HET	TOST	TOST	SXPU	HET	HET	SXPU	UNK	HET	HET	TOST	TOST	HET	SXPU	TOST	HET	TOST	HET	HET
scaffold_0	2732000	2736000	TOST	HET	SXPU	HET	SXPU	HET	TOST	SXPU	HET	TOST	HET	TOST	HET	HET	HET	HET	SXPU	HET	HET	SXPU	HET	HET	HET	HET	SXPU	TOST	TOST	HET	HET	TOST	TOST	SXPU	HET	HET	SXPU	HET	HET	HET	TOST	TOST	HET	SXPU	TOST	HET	TOST	HET	HET
scaffold_0	2736000	2740000	TOST	HET	SXPU	HET	SXPU	HET	TOST	SXPU	HET	TOST	HET	TOST	HET	HET	HET	HET	SXPU	HET	HET	HET	HET	HET	HET	HET	SXPU	TOST	TOST	HET	HET	TOST	TOST	SXPU	HET	HET	SXPU	HET	HET	HET	TOST	TOST	HET	SXPU	TOST	HET	TOST	HET	HET
scaffold_0	2740000	2744000	TOST	HET	SXPU	HET	SXPU	HET	TOST	SXPU	HET	TOST	HET	TOST	HET	HET	HET	HET	SXPU	HET	HET	HET	HET	HET	HET	TOST	SXPU	TOST	TOST	HET	HET	TOST	TOST	SXPU	HET	HET	SXPU	HET	HET	HET	TOST	HET	HET	SXPU	TOST	HET	TOST	HET	HET
scaffold_0	2744000	2748000	TOST	HET	SXPU	HET	SXPU	HET	TOST	SXPU	HET	TOST	HET	TOST	HET	HET	HET	HET	SXPU	HET	HET	HET	HET	HET	HET	HET	SXPU	TOST	TOST	HET	HET	TOST	TOST	SXPU	HET	HET	SXPU	HET	HET	HET	TOST	HET	HET	SXPU	TOST	HET	TOST	HET	HET
scaffold_0	2748000	2752000	TOST	HET	SXPU	HET	SXPU	HET	TOST	SXPU	HET	TOST	HET	TOST	HET	HET	HET	HET	SXPU	HET	HET	HET	HET	HET	HET	HET	SXPU	TOST	TOST	HET	HET	TOST	TOST	SXPU	HET	HET	SXPU	HET	HET	HET	TOST	HET	HET	SXPU	TOST	HET	TOST	HET	HET
scaffold_0	2752000	2756000	TOST	HET	SXPU	HET	SXPU	HET	TOST	SXPU	HET	TOST	HET	TOST	HET	HET	HET	HET	SXPU	HET	HET	HET	HET	HET	HET	TOST	SXPU	TOST	TOST	HET	HET	TOST	TOST	SXPU	HET	HET	SXPU	HET	HET	HET	TOST	HET	HET	SXPU	TOST	HET	TOST	HET	HET
scaffold_0	2756000	2760000	TOST	HET	SXPU	HET	SXPU	HET	TOST	SXPU	HET	TOST	HET	TOST	HET	HET	HET	HET	SXPU	HET	HET	HET	HET	HET	HET	HET	SXPU	TOST	TOST	HET	HET	TOST	TOST	SXPU	HET	HET	SXPU	HET	HET	HET	TOST	HET	HET	SXPU	TOST	HET	TOST	HET	HET
scaffold_0	2760000	2764000	TOST	HET	SXPU	HET	SXPU	HET	TOST	SXPU	HET	TOST	HET	TOST	HET	HET	HET	HET	SXPU	HET	HET	HET	HET	HET	HET	HET	SXPU	TOST	TOST	HET	UNK	TOST	TOST	SXPU	HET	HET	SXPU	HET	HET	HET	TOST	HET	HET	SXPU	TOST	HET	TOST	HET	HET
scaffold_0	2764000	2768000	TOST	HET	SXPU	HET	SXPU	HET	TOST	SXPU	HET	TOST	HET	TOST	HET	HET	HET	HET	SXPU	HET	HET	HET	HET	HET	HET	HET	SXPU	TOST	TOST	HET	HET	TOST	TOST	SXPU	HET	HET	SXPU	HET	HET	HET	TOST	HET	HET	SXPU	TOST	HET	TOST	HET	HET
scaffold_0	2768000	2772000	TOST	HET	SXPU	HET	SXPU	HET	TOST	SXPU	HET	TOST	HET	TOST	HET	HET	HET	HET	SXPU	HET	HET	HET	HET	HET	HET	HET	SXPU	TOST	TOST	HET	HET	TOST	TOST	SXPU	HET	HET	SXPU	HET	HET	HET	TOST	HET	HET	SXPU	TOST	HET	TOST	HET	HET
scaffold_0	2772000	2776000	TOST	HET	SXPU	HET	SXPU	SXPU	TOST	SXPU	HET	TOST	HET	TOST	HET	HET	HET	HET	SXPU	HET	HET	TOST	HET	HET	HET	HET	SXPU	TOST	TOST	HET	SXPU	TOST	TOST	SXPU	UNK	HET	SXPU	HET	HET	TOST	TOST	HET	HET	SXPU	TOST	HET	TOST	HET	HET
scaffold_0	2776000	2780000	TOST	HET	SXPU	HET	SXPU	HET	TOST	SXPU	HET	TOST	HET	TOST	HET	HET	HET	HET	SXPU	HET	HET	HET	HET	HET	HET	HET	SXPU	TOST	TOST	HET	HET	TOST	TOST	SXPU	HET	HET	SXPU	HET	HET	HET	TOST	HET	HET	SXPU	TOST	HET	TOST	HET	HET
scaffold_0	2780000	2784000	TOST	HET	SXPU	HET	SXPU	UNK	TOST	SXPU	HET	TOST	UNK	TOST	HET	HET	HET	HET	SXPU	UNK	UNK	HET	HET	HET	HET	HET	SXPU	TOST	TOST	UNK	TOST	TOST	TOST	SXPU	HET	HET	SXPU	HET	HET	TOST	TOST	HET	HET	SXPU	TOST	HET	TOST	UNK	HET
scaffold_0	2784000	2788000	TOST	HET	SXPU	HET	SXPU	HET	TOST	SXPU	HET	TOST	HET	TOST	HET	HET	HET	HET	SXPU	HET	HET	HET	HET	HET	HET	HET	SXPU	TOST	TOST	HET	HET	TOST	TOST	SXPU	HET	HET	SXPU	HET	HET	HET	TOST	HET	HET	SXPU	TOST	HET	TOST	HET	HET
scaffold_0	2788000	2792000	TOST	HET	SXPU	HET	SXPU	HET	TOST	SXPU	HET	TOST	HET	TOST	HET	HET	HET	HET	SXPU	HET	SXPU	HET	HET	HET	HET	HET	SXPU	TOST	TOST	HET	SXPU	TOST	TOST	SXPU	HET	HET	SXPU	HET	HET	TOST	TOST	HET	HET	SXPU	TOST	HET	TOST	HET	HET
scaffold_0	2792000	2796000	TOST	TOST	SXPU	HET	SXPU	HET	TOST	SXPU	HET	TOST	SXPU	TOST	HET	HET	UNK	HET	SXPU	HET	HET	HET	HET	HET	HET	HET	SXPU	TOST	TOST	UNK	HET	TOST	TOST	SXPU	HET	HET	SXPU	HET	HET	HET	TOST	HET	HET	SXPU	TOST	HET	TOST	HET	HET
scaffold_0	2796000	2800000	TOST	TOST	SXPU	HET	SXPU	HET	TOST	SXPU	HET	TOST	HET	TOST	HET	HET	HET	HET	SXPU	HET	HET	HET	HET	HET	HET	HET	SXPU	TOST	TOST	HET	HET	TOST	TOST	SXPU	HET	HET	SXPU	HET	HET	HET	TOST	HET	HET	SXPU	TOST	HET	TOST	HET	HET
scaffold_0	2800000	2804000	TOST	TOST	SXPU	HET	SXPU	HET	TOST	SXPU	HET	TOST	HET	TOST	HET	HET	HET	HET	SXPU	HET	HET	HET	HET	HET	HET	HET	SXPU	TOST	TOST	HET	HET	TOST	TOST	SXPU	HET	HET	SXPU	HET	HET	HET	TOST	HET	HET	SXPU	TOST	HET	TOST	HET	HET
scaffold_0	2804000	2808000	TOST	TOST	SXPU	HET	SXPU	HET	TOST	SXPU	HET	TOST	HET	TOST	HET	HET	HET	HET	SXPU	HET	HET	HET	HET	HET	HET	HET	SXPU	TOST	TOST	HET	UNK	TOST	TOST	SXPU	HET	HET	SXPU	HET	HET	HET	TOST	HET	TOST	SXPU	TOST	HET	TOST	HET	HET
scaffold_0	2808000	2812000	TOST	TOST	SXPU	HET	SXPU	HET	TOST	SXPU	HET	TOST	HET	TOST	HET	HET	HET	HET	SXPU	HET	HET	HET	HET	HET	HET	HET	SXPU	TOST	TOST	HET	HET	TOST	TOST	SXPU	HET	HET	SXPU	HET	HET	HET	TOST	HET	HET	SXPU	TOST	HET	TOST	HET	HET
scaffold_0	2812000	2816000	TOST	TOST	SXPU	HET	SXPU	HET	TOST	SXPU	HET	TOST	HET	TOST	HET	HET	HET	HET	SXPU	HET	HET	HET	HET	HET	HET	HET	SXPU	TOST	TOST	HET	HET	TOST	TOST	SXPU	HET	HET	SXPU	HET	HET	HET	TOST	HET	HET	SXPU	TOST	HET	TOST	HET	HET
scaffold_0	2816000	2820000	TOST	TOST	SXPU	HET	SXPU	HET	TOST	SXPU	HET	TOST	HET	TOST	HET	HET	HET	HET	SXPU	HET	HET	HET	HET	HET	HET	HET	SXPU	TOST	TOST	HET	HET	TOST	TOST	SXPU	HET	HET	SXPU	HET	HET	HET	TOST	HET	HET	SXPU	TOST	HET	TOST	HET	HET
scaffold_0	2820000	2824000	TOST	TOST	SXPU	HET	SXPU	HET	TOST	SXPU	HET	TOST	HET	TOST	HET	HET	HET	HET	SXPU	HET	HET	HET	HET	UNK	HET	HET	SXPU	TOST	TOST	HET	UNK	TOST	TOST	SXPU	HET	HET	SXPU	HET	HET	HET	TOST	HET	HET	SXPU	TOST	HET	TOST	HET	HET
scaffold_0	2824000	2828000	TOST	TOST	SXPU	HET	SXPU	HET	TOST	SXPU	HET	TOST	HET	TOST	HET	HET	HET	HET	SXPU	HET	HET	HET	HET	HET	HET	HET	SXPU	TOST	TOST	HET	HET	TOST	TOST	SXPU	HET	HET	SXPU	HET	HET	HET	TOST	TOST	HET	SXPU	TOST	HET	TOST	HET	HET
scaffold_0	2828000	2832000	TOST	TOST	SXPU	HET	SXPU	HET	TOST	SXPU	HET	TOST	HET	TOST	HET	HET	HET	HET	SXPU	HET	HET	HET	HET	HET	SXPU	UNK	SXPU	TOST	TOST	HET	HET	TOST	TOST	SXPU	HET	HET	SXPU	HET	HET	HET	TOST	HET	HET	SXPU	TOST	HET	TOST	HET	HET
scaffold_0	2832000	2836000	TOST	TOST	SXPU	HET	SXPU	HET	TOST	SXPU	HET	TOST	HET	TOST	HET	HET	HET	HET	SXPU	HET	HET	HET	HET	HET	HET	HET	SXPU	TOST	TOST	HET	HET	TOST	TOST	SXPU	TOST	HET	SXPU	HET	HET	HET	TOST	HET	HET	SXPU	TOST	HET	TOST	HET	HET
scaffold_0	2836000	2840000	TOST	TOST	SXPU	HET	SXPU	HET	TOST	SXPU	HET	TOST	HET	TOST	HET	HET	HET	HET	SXPU	HET	HET	HET	HET	HET	HET	HET	SXPU	TOST	TOST	HET	HET	TOST	TOST	SXPU	HET	HET	SXPU	HET	HET	HET	TOST	HET	HET	SXPU	TOST	HET	TOST	HET	HET
scaffold_0	2840000	2844000	TOST	TOST	SXPU	HET	SXPU	HET	TOST	SXPU	HET	TOST	HET	TOST	HET	HET	HET	HET	SXPU	HET	HET	HET	HET	HET	HET	HET	SXPU	TOST	TOST	HET	HET	TOST	TOST	SXPU	HET	HET	SXPU	HET	HET	HET	TOST	HET	HET	SXPU	TOST	HET	TOST	HET	HET
scaffold_0	2844000	2848000	TOST	TOST	SXPU	HET	SXPU	HET	TOST	SXPU	HET	TOST	HET	TOST	HET	HET	HET	HET	SXPU	HET	HET	HET	HET	HET	HET	HET	SXPU	TOST	TOST	HET	HET	TOST	TOST	SXPU	HET	HET	SXPU	HET	HET	HET	TOST	HET	HET	SXPU	TOST	HET	TOST	HET	HET
scaffold_0	2848000	2852000	TOST	TOST	SXPU	HET	SXPU	HET	TOST	SXPU	HET	TOST	HET	TOST	HET	HET	HET	HET	SXPU	HET	HET	HET	HET	HET	HET	HET	SXPU	TOST	TOST	HET	HET	TOST	TOST	SXPU	HET	HET	SXPU	HET	HET	HET	TOST	HET	HET	SXPU	TOST	HET	TOST	HET	HET
scaffold_0	2852000	2856000	TOST	TOST	SXPU	HET	SXPU	HET	TOST	SXPU	HET	TOST	HET	TOST	HET	HET	HET	HET	SXPU	HET	HET	HET	HET	HET	HET	HET	SXPU	TOST	TOST	HET	HET	TOST	TOST	SXPU	HET	HET	SXPU	HET	HET	HET	TOST	HET	HET	SXPU	TOST	HET	TOST	HET	HET
scaffold_0	2856000	2860000	TOST	TOST	SXPU	HET	SXPU	HET	TOST	SXPU	HET	TOST	HET	TOST	HET	HET	HET	HET	SXPU	HET	HET	HET	HET	HET	HET	HET	SXPU	TOST	TOST	HET	HET	TOST	TOST	SXPU	HET	HET	SXPU	HET	HET	HET	TOST	HET	HET	SXPU	TOST	HET	TOST	HET	HET
scaffold_0	2860000	2864000	TOST	TOST	SXPU	HET	SXPU	HET	TOST	SXPU	HET	TOST	HET	TOST	HET	HET	HET	HET	SXPU	HET	HET	HET	HET	HET	HET	HET	SXPU	TOST	TOST	HET	HET	TOST	TOST	SXPU	HET	HET	SXPU	HET	HET	HET	TOST	HET	HET	SXPU	TOST	HET	TOST	HET	HET
scaffold_0	2864000	2868000	TOST	TOST	SXPU	HET	SXPU	HET	TOST	SXPU	HET	TOST	HET	TOST	HET	HET	HET	HET	SXPU	HET	HET	HET	HET	HET	HET	HET	SXPU	TOST	TOST	HET	HET	TOST	TOST	SXPU	HET	HET	SXPU	HET	HET	HET	TOST	HET	HET	SXPU	TOST	HET	TOST	HET	HET
scaffold_0	2868000	2872000	TOST	TOST	SXPU	HET	SXPU	HET	TOST	SXPU	HET	TOST	HET	TOST	HET	HET	HET	HET	SXPU	HET	HET	HET	HET	HET	HET	HET	SXPU	TOST	TOST	HET	HET	TOST	TOST	SXPU	HET	HET	SXPU	HET	HET	HET	TOST	HET	HET	SXPU	TOST	HET	TOST	HET	HET
scaffold_0	2872000	2876000	TOST	TOST	SXPU	HET	SXPU	HET	TOST	SXPU	HET	TOST	HET	TOST	HET	HET	HET	HET	SXPU	HET	HET	HET	HET	HET	HET	HET	SXPU	TOST	TOST	HET	HET	TOST	TOST	SXPU	HET	HET	SXPU	HET	HET	HET	TOST	HET	HET	SXPU	TOST	HET	TOST	HET	HET
scaffold_0	2876000	2880000	TOST	TOST	SXPU	HET	SXPU	HET	TOST	SXPU	HET	TOST	HET	TOST	HET	HET	HET	HET	SXPU	HET	HET	HET	HET	HET	HET	HET	SXPU	TOST	TOST	SXPU	HET	TOST	TOST	SXPU	HET	HET	SXPU	UNK	HET	HET	TOST	TOST	HET	SXPU	TOST	HET	TOST	HET	HET
scaffold_0	2880000	2884000	TOST	TOST	SXPU	HET	SXPU	HET	TOST	SXPU	HET	TOST	HET	TOST	HET	HET	HET	HET	SXPU	HET	HET	HET	HET	HET	HET	HET	SXPU	TOST	TOST	HET	SXPU	TOST	TOST	SXPU	HET	HET	SXPU	HET	HET	HET	TOST	HET	HET	SXPU	TOST	HET	TOST	HET	HET
scaffold_0	2884000	2888000	TOST	TOST	SXPU	HET	SXPU	HET	TOST	SXPU	HET	TOST	HET	TOST	HET	HET	HET	HET	SXPU	HET	HET	HET	HET	HET	HET	HET	SXPU	TOST	TOST	HET	HET	TOST	TOST	SXPU	HET	HET	SXPU	HET	HET	HET	TOST	HET	HET	SXPU	TOST	HET	TOST	HET	HET
scaffold_0	2888000	2892000	TOST	TOST	SXPU	HET	SXPU	HET	TOST	SXPU	HET	TOST	HET	TOST	HET	HET	HET	HET	SXPU	HET	HET	HET	HET	HET	HET	HET	SXPU	TOST	TOST	HET	HET	TOST	TOST	SXPU	HET	HET	SXPU	HET	HET	HET	TOST	HET	HET	SXPU	TOST	HET	TOST	HET	HET
scaffold_0	2892000	2896000	TOST	TOST	SXPU	HET	SXPU	HET	TOST	SXPU	HET	TOST	HET	TOST	HET	HET	HET	HET	SXPU	HET	HET	HET	HET	HET	HET	HET	SXPU	TOST	TOST	HET	HET	TOST	TOST	SXPU	HET	HET	SXPU	HET	HET	HET	TOST	HET	HET	SXPU	TOST	HET	TOST	HET	HET
scaffold_0	2896000	2900000	TOST	TOST	SXPU	HET	SXPU	HET	TOST	SXPU	HET	TOST	HET	TOST	HET	HET	HET	HET	SXPU	HET	HET	HET	HET	HET	HET	HET	SXPU	TOST	TOST	HET	HET	TOST	TOST	SXPU	HET	HET	SXPU	HET	HET	HET	TOST	HET	HET	SXPU	TOST	HET	TOST	HET	HET
scaffold_0	2900000	2904000	TOST	TOST	SXPU	HET	SXPU	HET	TOST	SXPU	HET	TOST	HET	TOST	HET	HET	HET	HET	SXPU	HET	HET	HET	HET	HET	HET	HET	SXPU	TOST	TOST	HET	HET	TOST	TOST	SXPU	HET	HET	SXPU	HET	HET	HET	TOST	HET	HET	SXPU	TOST	HET	TOST	HET	HET
scaffold_0	2904000	2908000	TOST	TOST	SXPU	HET	SXPU	HET	TOST	SXPU	HET	TOST	HET	TOST	HET	HET	HET	HET	SXPU	HET	HET	HET	HET	HET	HET	HET	SXPU	TOST	TOST	HET	HET	TOST	TOST	SXPU	HET	HET	SXPU	HET	HET	HET	TOST	HET	HET	SXPU	TOST	HET	TOST	HET	HET
scaffold_0	2908000	2912000	TOST	TOST	SXPU	HET	SXPU	HET	TOST	SXPU	HET	TOST	HET	TOST	HET	HET	HET	HET	SXPU	HET	HET	HET	HET	HET	HET	HET	SXPU	TOST	TOST	HET	HET	TOST	TOST	SXPU	HET	HET	SXPU	HET	HET	HET	TOST	HET	HET	SXPU	TOST	HET	TOST	HET	HET
scaffold_0	2912000	2916000	TOST	TOST	SXPU	HET	SXPU	HET	TOST	SXPU	HET	TOST	HET	TOST	HET	HET	HET	HET	SXPU	HET	HET	HET	HET	HET	HET	HET	SXPU	TOST	TOST	HET	HET	TOST	TOST	SXPU	HET	HET	SXPU	HET	HET	HET	TOST	HET	HET	SXPU	TOST	HET	TOST	HET	HET
scaffold_0	2916000	2920000	TOST	TOST	SXPU	HET	SXPU	HET	TOST	SXPU	HET	TOST	HET	TOST	HET	HET	HET	HET	SXPU	HET	HET	HET	HET	HET	HET	HET	SXPU	TOST	TOST	HET	HET	TOST	TOST	SXPU	HET	HET	SXPU	HET	HET	HET	TOST	HET	HET	SXPU	TOST	HET	TOST	HET	HET
scaffold_0	2920000	2924000	TOST	TOST	SXPU	HET	SXPU	HET	TOST	SXPU	HET	TOST	HET	TOST	HET	HET	HET	HET	SXPU	HET	TOST	HET	HET	HET	HET	HET	SXPU	TOST	TOST	UNK	HET	TOST	TOST	SXPU	HET	HET	SXPU	HET	HET	UNK	TOST	HET	TOST	SXPU	TOST	HET	TOST	HET	HET
scaffold_0	2924000	2928000	TOST	TOST	SXPU	HET	SXPU	HET	TOST	SXPU	HET	TOST	HET	TOST	HET	HET	HET	HET	SXPU	HET	HET	UNK	HET	HET	HET	HET	SXPU	TOST	TOST	HET	HET	TOST	TOST	SXPU	HET	HET	SXPU	HET	HET	HET	TOST	HET	HET	SXPU	TOST	HET	TOST	HET	HET
scaffold_0	2928000	2932000	TOST	TOST	SXPU	HET	SXPU	HET	TOST	SXPU	HET	TOST	HET	TOST	HET	HET	HET	HET	SXPU	HET	HET	HET	HET	HET	HET	HET	SXPU	TOST	TOST	HET	UNK	TOST	TOST	SXPU	HET	HET	SXPU	UNK	TOST	HET	TOST	HET	HET	SXPU	TOST	HET	TOST	UNK	HET
scaffold_0	2932000	2936000	TOST	TOST	SXPU	HET	SXPU	HET	TOST	SXPU	HET	TOST	HET	TOST	HET	HET	HET	HET	SXPU	HET	HET	HET	HET	HET	HET	HET	SXPU	TOST	TOST	HET	HET	TOST	TOST	SXPU	HET	HET	SXPU	HET	HET	HET	TOST	HET	HET	SXPU	TOST	HET	TOST	HET	HET
scaffold_0	2936000	2940000	TOST	TOST	SXPU	HET	SXPU	HET	TOST	SXPU	HET	TOST	HET	TOST	HET	HET	HET	HET	SXPU	HET	HET	SXPU	HET	HET	HET	HET	SXPU	TOST	TOST	UNK	HET	TOST	TOST	SXPU	HET	HET	SXPU	HET	HET	HET	TOST	HET	HET	SXPU	TOST	HET	TOST	HET	HET
scaffold_0	2940000	2944000	TOST	TOST	SXPU	HET	SXPU	HET	TOST	SXPU	HET	TOST	HET	TOST	HET	HET	HET	HET	SXPU	HET	HET	HET	HET	HET	HET	HET	SXPU	TOST	TOST	HET	HET	TOST	TOST	SXPU	HET	HET	SXPU	HET	HET	HET	TOST	HET	HET	SXPU	TOST	HET	TOST	HET	HET
scaffold_0	2944000	2948000	TOST	TOST	SXPU	HET	SXPU	HET	TOST	SXPU	HET	TOST	HET	TOST	HET	HET	HET	HET	SXPU	HET	HET	HET	HET	HET	HET	HET	SXPU	TOST	TOST	HET	HET	TOST	TOST	SXPU	HET	HET	SXPU	HET	HET	HET	TOST	UNK	HET	SXPU	TOST	UNK	TOST	HET	HET
scaffold_0	2948000	2952000	TOST	TOST	SXPU	HET	SXPU	HET	TOST	SXPU	HET	TOST	HET	TOST	HET	HET	HET	HET	SXPU	HET	HET	HET	HET	HET	HET	HET	SXPU	TOST	TOST	SXPU	HET	TOST	TOST	SXPU	HET	HET	SXPU	HET	HET	HET	TOST	HET	HET	SXPU	TOST	HET	TOST	SXPU	HET
scaffold_0	2952000	2956000	TOST	TOST	SXPU	HET	SXPU	HET	TOST	SXPU	HET	TOST	HET	TOST	HET	HET	HET	HET	SXPU	HET	HET	HET	HET	HET	HET	HET	SXPU	TOST	TOST	HET	HET	TOST	TOST	SXPU	HET	HET	SXPU	HET	HET	HET	TOST	HET	HET	SXPU	TOST	HET	TOST	SXPU	HET
scaffold_0	2956000	2960000	TOST	TOST	SXPU	HET	SXPU	HET	TOST	SXPU	HET	TOST	HET	TOST	HET	HET	HET	HET	SXPU	HET	HET	HET	HET	HET	HET	HET	SXPU	TOST	TOST	HET	TOST	TOST	TOST	SXPU	TOST	HET	SXPU	HET	HET	HET	TOST	HET	HET	SXPU	TOST	HET	TOST	HET	HET
scaffold_0	2960000	2964000	TOST	TOST	SXPU	HET	SXPU	HET	TOST	SXPU	HET	TOST	HET	TOST	HET	HET	HET	HET	SXPU	HET	HET	HET	HET	HET	HET	HET	SXPU	TOST	TOST	HET	HET	TOST	TOST	SXPU	HET	HET	SXPU	HET	HET	HET	TOST	HET	HET	SXPU	TOST	HET	TOST	SXPU	HET
scaffold_0	2964000	2968000	TOST	TOST	SXPU	HET	SXPU	HET	TOST	SXPU	HET	TOST	HET	TOST	HET	HET	HET	HET	SXPU	HET	HET	HET	HET	HET	HET	HET	SXPU	TOST	TOST	HET	HET	TOST	TOST	SXPU	HET	HET	SXPU	HET	HET	HET	TOST	HET	HET	SXPU	TOST	HET	TOST	SXPU	HET
scaffold_0	2968000	2972000	TOST	TOST	SXPU	HET	SXPU	HET	TOST	SXPU	HET	TOST	HET	TOST	HET	HET	HET	HET	SXPU	HET	HET	HET	HET	SXPU	HET	HET	SXPU	TOST	TOST	HET	HET	TOST	TOST	SXPU	HET	HET	SXPU	HET	HET	SXPU	TOST	HET	SXPU	SXPU	TOST	HET	TOST	SXPU	HET
scaffold_0	2972000	2976000	TOST	TOST	SXPU	HET	SXPU	HET	TOST	SXPU	HET	TOST	HET	TOST	HET	SXPU	SXPU	HET	SXPU	HET	HET	HET	HET	HET	HET	HET	SXPU	TOST	TOST	HET	HET	TOST	TOST	SXPU	HET	HET	SXPU	HET	TOST	HET	TOST	TOST	HET	SXPU	TOST	SXPU	TOST	SXPU	HET
scaffold_0	2976000	2980000	TOST	TOST	SXPU	HET	SXPU	HET	TOST	SXPU	HET	TOST	HET	TOST	HET	HET	HET	HET	SXPU	HET	HET	HET	HET	HET	HET	HET	SXPU	TOST	TOST	HET	HET	TOST	TOST	SXPU	HET	HET	SXPU	HET	HET	HET	TOST	HET	HET	SXPU	TOST	HET	TOST	SXPU	HET
scaffold_0	2980000	2984000	TOST	TOST	SXPU	HET	SXPU	HET	TOST	SXPU	HET	TOST	HET	TOST	HET	HET	HET	HET	SXPU	HET	HET	HET	HET	HET	HET	HET	SXPU	TOST	TOST	HET	HET	TOST	TOST	SXPU	HET	HET	SXPU	HET	HET	HET	TOST	HET	HET	SXPU	TOST	HET	TOST	SXPU	HET
scaffold_0	2984000	2988000	TOST	TOST	SXPU	SXPU	SXPU	HET	TOST	SXPU	HET	TOST	HET	TOST	HET	HET	HET	HET	SXPU	HET	HET	HET	HET	HET	HET	HET	SXPU	TOST	TOST	HET	HET	TOST	TOST	SXPU	TOST	HET	SXPU	HET	HET	HET	TOST	HET	HET	SXPU	TOST	HET	TOST	SXPU	HET
scaffold_0	2988000	2992000	TOST	TOST	SXPU	HET	SXPU	HET	TOST	SXPU	HET	TOST	HET	TOST	HET	HET	HET	HET	SXPU	HET	HET	HET	HET	HET	HET	HET	SXPU	TOST	TOST	HET	HET	TOST	TOST	SXPU	HET	HET	SXPU	HET	HET	HET	TOST	HET	HET	SXPU	TOST	HET	TOST	SXPU	HET
scaffold_0	2992000	2996000	TOST	TOST	SXPU	HET	SXPU	HET	TOST	SXPU	HET	TOST	HET	TOST	HET	HET	HET	HET	SXPU	HET	HET	HET	HET	HET	HET	HET	SXPU	TOST	TOST	HET	HET	TOST	TOST	SXPU	HET	HET	SXPU	HET	HET	HET	TOST	HET	HET	SXPU	TOST	HET	TOST	SXPU	HET
scaffold_0	2996000	3000000	TOST	TOST	SXPU	HET	SXPU	HET	TOST	SXPU	HET	TOST	HET	TOST	HET	HET	HET	HET	SXPU	HET	HET	HET	HET	HET	HET	HET	SXPU	TOST	TOST	HET	HET	TOST	TOST	SXPU	HET	HET	SXPU	HET	HET	HET	TOST	TOST	HET	SXPU	TOST	HET	TOST	SXPU	HET
scaffold_0	3000000	3004000	TOST	TOST	SXPU	HET	SXPU	HET	TOST	SXPU	HET	TOST	HET	TOST	HET	HET	HET	HET	SXPU	HET	HET	HET	HET	HET	HET	HET	SXPU	TOST	TOST	SXPU	UNK	TOST	TOST	SXPU	HET	HET	SXPU	HET	HET	HET	TOST	HET	HET	SXPU	TOST	HET	TOST	SXPU	HET
scaffold_0	3004000	3008000	TOST	TOST	SXPU	HET	SXPU	HET	TOST	SXPU	HET	TOST	HET	TOST	HET	HET	HET	HET	SXPU	HET	HET	HET	HET	HET	HET	HET	SXPU	TOST	TOST	SXPU	HET	TOST	TOST	SXPU	HET	HET	SXPU	HET	SXPU	HET	TOST	HET	HET	SXPU	TOST	HET	TOST	SXPU	HET
scaffold_0	3008000	3012000	TOST	TOST	SXPU	HET	SXPU	HET	TOST	SXPU	HET	TOST	HET	TOST	HET	HET	HET	HET	SXPU	HET	HET	HET	HET	HET	HET	HET	SXPU	TOST	TOST	SXPU	HET	TOST	TOST	SXPU	HET	HET	SXPU	HET	SXPU	HET	TOST	HET	HET	SXPU	TOST	HET	TOST	SXPU	HET
scaffold_0	3012000	3016000	TOST	TOST	SXPU	HET	SXPU	HET	TOST	HET	HET	TOST	HET	TOST	HET	HET	HET	HET	SXPU	HET	HET	HET	HET	HET	HET	HET	SXPU	TOST	TOST	SXPU	HET	TOST	TOST	SXPU	HET	HET	SXPU	HET	SXPU	HET	TOST	TOST	HET	SXPU	TOST	HET	TOST	SXPU	HET
scaffold_0	3016000	3020000	TOST	TOST	SXPU	HET	SXPU	HET	TOST	HET	HET	TOST	HET	TOST	HET	HET	SXPU	HET	SXPU	HET	HET	HET	HET	HET	HET	HET	SXPU	TOST	TOST	SXPU	TOST	TOST	TOST	SXPU	HET	HET	SXPU	HET	SXPU	HET	TOST	TOST	HET	SXPU	TOST	HET	TOST	SXPU	UNK
scaffold_0	3020000	3024000	TOST	TOST	SXPU	HET	SXPU	HET	TOST	HET	HET	TOST	HET	TOST	HET	HET	SXPU	HET	SXPU	HET	HET	HET	HET	HET	HET	HET	SXPU	TOST	TOST	SXPU	HET	TOST	TOST	SXPU	HET	HET	SXPU	HET	SXPU	HET	TOST	HET	HET	SXPU	TOST	HET	TOST	SXPU	HET
scaffold_0	3024000	3028000	TOST	TOST	SXPU	HET	SXPU	HET	TOST	HET	HET	TOST	HET	TOST	HET	HET	SXPU	HET	SXPU	HET	HET	HET	HET	HET	HET	HET	SXPU	TOST	TOST	SXPU	HET	TOST	TOST	SXPU	HET	HET	SXPU	HET	SXPU	HET	TOST	HET	HET	SXPU	TOST	HET	TOST	SXPU	HET
scaffold_0	3028000	3032000	TOST	TOST	SXPU	HET	SXPU	HET	TOST	HET	HET	TOST	HET	TOST	HET	HET	SXPU	HET	SXPU	HET	HET	HET	HET	HET	HET	HET	SXPU	TOST	TOST	SXPU	HET	TOST	TOST	SXPU	HET	HET	SXPU	HET	SXPU	HET	TOST	HET	HET	SXPU	TOST	HET	TOST	SXPU	HET
scaffold_0	3032000	3036000	TOST	TOST	SXPU	HET	SXPU	HET	TOST	HET	HET	TOST	HET	TOST	HET	HET	SXPU	HET	SXPU	HET	HET	HET	HET	HET	HET	HET	SXPU	TOST	TOST	SXPU	HET	TOST	TOST	SXPU	HET	HET	SXPU	HET	SXPU	HET	TOST	HET	HET	SXPU	TOST	HET	TOST	SXPU	HET
scaffold_0	3036000	3040000	UNK	HET	UNK	HET	UNK	HET	UNK	HET	HET	UNK	HET	UNK	HET	HET	UNK	HET	HET	HET	HET	HET	HET	UNK	UNK	HET	UNK	TOST	HET	SXPU	HET	TOST	TOST	UNK	HET	HET	SXPU	HET	SXPU	SXPU	UNK	HET	HET	UNK	HET	HET	UNK	UNK	HET
scaffold_0	3040000	3044000	TOST	TOST	SXPU	HET	SXPU	HET	TOST	HET	HET	TOST	HET	TOST	HET	HET	SXPU	HET	SXPU	HET	HET	HET	HET	HET	HET	HET	SXPU	TOST	TOST	SXPU	HET	TOST	TOST	SXPU	HET	HET	SXPU	HET	SXPU	HET	TOST	HET	HET	SXPU	TOST	UNK	TOST	SXPU	HET
scaffold_0	3044000	3048000	TOST	TOST	SXPU	HET	SXPU	HET	TOST	HET	HET	TOST	HET	TOST	HET	HET	SXPU	HET	SXPU	HET	HET	HET	HET	HET	HET	HET	SXPU	TOST	TOST	SXPU	HET	TOST	TOST	SXPU	HET	HET	SXPU	HET	SXPU	HET	TOST	HET	UNK	SXPU	TOST	HET	TOST	SXPU	HET
scaffold_0	3048000	3052000	TOST	TOST	SXPU	HET	SXPU	HET	TOST	HET	HET	TOST	HET	TOST	HET	HET	SXPU	HET	SXPU	HET	HET	HET	HET	HET	HET	HET	SXPU	TOST	HET	SXPU	HET	TOST	TOST	SXPU	HET	HET	SXPU	HET	SXPU	HET	TOST	SXPU	HET	SXPU	TOST	HET	TOST	SXPU	HET
scaffold_0	3052000	3056000	TOST	TOST	SXPU	HET	SXPU	HET	TOST	HET	HET	TOST	HET	TOST	HET	HET	SXPU	HET	SXPU	HET	HET	HET	HET	HET	HET	HET	SXPU	TOST	HET	SXPU	TOST	TOST	TOST	SXPU	UNK	HET	SXPU	HET	SXPU	HET	TOST	HET	HET	SXPU	TOST	HET	TOST	SXPU	HET
scaffold_0	3056000	3060000	TOST	TOST	SXPU	TOST	SXPU	TOST	TOST	HET	HET	TOST	HET	TOST	HET	UNK	SXPU	HET	SXPU	HET	HET	HET	HET	HET	TOST	HET	SXPU	TOST	HET	SXPU	HET	TOST	TOST	SXPU	UNK	HET	SXPU	HET	SXPU	SXPU	TOST	HET	HET	SXPU	TOST	HET	TOST	SXPU	HET
scaffold_0	3060000	3064000	TOST	TOST	SXPU	HET	SXPU	HET	TOST	SXPU	HET	TOST	SXPU	TOST	HET	HET	SXPU	HET	SXPU	TOST	TOST	HET	HET	HET	HET	HET	SXPU	TOST	TOST	SXPU	UNK	TOST	TOST	SXPU	HET	UNK	SXPU	HET	SXPU	HET	TOST	HET	SXPU	SXPU	TOST	HET	TOST	SXPU	HET
scaffold_0	3064000	3068000	TOST	TOST	SXPU	HET	SXPU	HET	TOST	HET	HET	TOST	HET	TOST	HET	HET	SXPU	HET	SXPU	HET	HET	HET	HET	HET	HET	HET	SXPU	TOST	HET	SXPU	HET	TOST	TOST	SXPU	HET	HET	SXPU	HET	SXPU	HET	TOST	HET	HET	SXPU	TOST	HET	TOST	SXPU	HET
scaffold_0	3068000	3072000	TOST	TOST	SXPU	HET	SXPU	HET	TOST	HET	HET	TOST	HET	TOST	HET	HET	SXPU	HET	SXPU	HET	HET	HET	HET	HET	HET	HET	SXPU	TOST	HET	SXPU	TOST	TOST	TOST	SXPU	HET	HET	SXPU	HET	SXPU	HET	TOST	HET	HET	SXPU	TOST	HET	TOST	SXPU	HET
scaffold_0	3072000	3076000	TOST	TOST	SXPU	HET	SXPU	HET	TOST	HET	HET	TOST	HET	TOST	HET	HET	SXPU	HET	SXPU	HET	HET	HET	HET	HET	HET	HET	SXPU	TOST	TOST	SXPU	HET	TOST	TOST	SXPU	HET	HET	SXPU	HET	SXPU	HET	TOST	HET	HET	SXPU	TOST	HET	TOST	SXPU	HET
scaffold_0	3076000	3080000	TOST	TOST	SXPU	HET	SXPU	UNK	TOST	HET	HET	TOST	HET	TOST	HET	HET	SXPU	HET	SXPU	HET	HET	HET	HET	HET	HET	HET	SXPU	TOST	HET	SXPU	HET	TOST	TOST	SXPU	HET	TOST	SXPU	UNK	SXPU	UNK	TOST	HET	HET	SXPU	TOST	HET	TOST	SXPU	HET
scaffold_0	3080000	3084000	TOST	TOST	SXPU	HET	SXPU	HET	TOST	HET	HET	TOST	HET	TOST	HET	HET	SXPU	HET	SXPU	HET	HET	HET	HET	HET	HET	HET	SXPU	TOST	HET	SXPU	HET	TOST	TOST	SXPU	HET	HET	SXPU	HET	SXPU	HET	TOST	HET	HET	SXPU	TOST	HET	TOST	SXPU	HET
scaffold_0	3084000	3088000	TOST	TOST	SXPU	HET	SXPU	HET	TOST	HET	HET	TOST	HET	TOST	HET	HET	SXPU	HET	SXPU	HET	HET	HET	HET	HET	HET	HET	SXPU	TOST	HET	SXPU	UNK	TOST	TOST	SXPU	HET	HET	SXPU	HET	SXPU	HET	TOST	HET	HET	SXPU	TOST	HET	TOST	SXPU	HET
scaffold_0	3088000	3092000	TOST	TOST	SXPU	HET	SXPU	HET	TOST	HET	HET	TOST	HET	TOST	HET	HET	SXPU	HET	SXPU	HET	HET	HET	HET	HET	HET	HET	SXPU	TOST	HET	SXPU	HET	TOST	TOST	SXPU	HET	HET	SXPU	HET	SXPU	HET	TOST	HET	HET	SXPU	TOST	HET	TOST	SXPU	HET
scaffold_0	3092000	3096000	TOST	TOST	SXPU	HET	SXPU	HET	TOST	HET	HET	TOST	HET	TOST	HET	HET	SXPU	HET	SXPU	HET	HET	HET	HET	HET	HET	HET	SXPU	TOST	HET	SXPU	HET	TOST	TOST	SXPU	HET	HET	SXPU	HET	SXPU	HET	TOST	HET	HET	SXPU	TOST	HET	TOST	SXPU	HET
scaffold_0	3096000	3100000	TOST	TOST	SXPU	TOST	SXPU	HET	TOST	HET	HET	TOST	HET	TOST	HET	HET	SXPU	HET	SXPU	HET	TOST	HET	HET	UNK	SXPU	HET	SXPU	TOST	HET	SXPU	HET	TOST	TOST	SXPU	HET	HET	SXPU	HET	SXPU	HET	TOST	TOST	HET	SXPU	TOST	HET	TOST	SXPU	HET
scaffold_0	3100000	3104000	TOST	TOST	SXPU	HET	SXPU	HET	TOST	HET	HET	TOST	HET	TOST	HET	HET	SXPU	HET	SXPU	HET	HET	HET	HET	HET	HET	HET	SXPU	TOST	TOST	SXPU	HET	TOST	TOST	SXPU	HET	HET	SXPU	HET	SXPU	HET	TOST	HET	HET	SXPU	TOST	HET	TOST	SXPU	HET
scaffold_0	3104000	3108000	TOST	TOST	SXPU	HET	SXPU	HET	TOST	HET	HET	TOST	HET	TOST	HET	HET	SXPU	HET	SXPU	HET	HET	HET	HET	HET	HET	HET	SXPU	TOST	HET	SXPU	HET	TOST	TOST	SXPU	HET	HET	SXPU	HET	SXPU	HET	TOST	HET	HET	SXPU	TOST	HET	TOST	SXPU	HET
scaffold_0	3108000	3112000	TOST	TOST	SXPU	HET	SXPU	HET	TOST	HET	HET	TOST	HET	TOST	HET	HET	SXPU	HET	SXPU	HET	HET	HET	HET	HET	HET	HET	SXPU	TOST	HET	SXPU	UNK	TOST	TOST	SXPU	HET	HET	SXPU	HET	SXPU	HET	TOST	HET	HET	SXPU	TOST	HET	TOST	SXPU	HET
scaffold_0	3112000	3116000	TOST	TOST	SXPU	HET	SXPU	HET	TOST	HET	HET	TOST	UNK	TOST	HET	HET	SXPU	HET	SXPU	HET	HET	HET	HET	HET	HET	HET	SXPU	TOST	HET	SXPU	HET	TOST	TOST	SXPU	HET	HET	SXPU	HET	SXPU	HET	TOST	HET	HET	SXPU	TOST	HET	TOST	SXPU	HET
scaffold_0	3116000	3120000	TOST	TOST	SXPU	HET	SXPU	HET	TOST	HET	HET	TOST	HET	TOST	HET	HET	SXPU	HET	SXPU	HET	HET	HET	HET	HET	HET	HET	SXPU	TOST	HET	SXPU	HET	TOST	TOST	SXPU	HET	HET	SXPU	HET	SXPU	HET	TOST	TOST	HET	SXPU	TOST	HET	TOST	SXPU	HET
scaffold_0	3120000	3124000	TOST	TOST	SXPU	HET	SXPU	HET	TOST	HET	TOST	TOST	HET	TOST	HET	HET	SXPU	UNK	SXPU	HET	HET	HET	HET	HET	HET	HET	SXPU	TOST	HET	SXPU	HET	TOST	TOST	SXPU	UNK	HET	SXPU	HET	SXPU	HET	TOST	HET	HET	SXPU	TOST	HET	TOST	SXPU	HET
scaffold_0	3124000	3128000	TOST	TOST	SXPU	HET	SXPU	HET	TOST	HET	HET	TOST	HET	TOST	HET	HET	SXPU	HET	SXPU	HET	HET	HET	HET	HET	HET	HET	SXPU	TOST	HET	SXPU	HET	TOST	TOST	SXPU	HET	HET	SXPU	HET	SXPU	HET	TOST	HET	HET	SXPU	TOST	HET	TOST	SXPU	HET
scaffold_0	3128000	3132000	TOST	TOST	SXPU	HET	SXPU	HET	TOST	HET	HET	TOST	HET	TOST	HET	HET	SXPU	HET	SXPU	HET	HET	HET	HET	HET	HET	HET	SXPU	TOST	HET	SXPU	HET	TOST	TOST	SXPU	HET	HET	SXPU	HET	SXPU	HET	TOST	HET	HET	SXPU	TOST	HET	TOST	SXPU	HET
scaffold_0	3132000	3136000	TOST	TOST	SXPU	HET	SXPU	HET	TOST	HET	HET	TOST	HET	TOST	HET	HET	SXPU	HET	SXPU	HET	HET	HET	HET	HET	HET	SXPU	SXPU	TOST	HET	SXPU	HET	TOST	TOST	SXPU	HET	HET	SXPU	HET	SXPU	HET	TOST	HET	HET	SXPU	TOST	HET	TOST	SXPU	HET
scaffold_0	3136000	3140000	TOST	TOST	SXPU	HET	SXPU	HET	TOST	HET	HET	TOST	HET	TOST	HET	HET	SXPU	HET	SXPU	HET	HET	HET	HET	HET	HET	HET	SXPU	TOST	HET	SXPU	HET	TOST	TOST	SXPU	HET	HET	SXPU	HET	SXPU	HET	TOST	HET	HET	SXPU	TOST	HET	TOST	SXPU	HET
scaffold_0	3140000	3144000	TOST	TOST	SXPU	HET	SXPU	HET	TOST	HET	HET	TOST	HET	TOST	HET	HET	SXPU	HET	SXPU	HET	HET	HET	HET	HET	HET	HET	SXPU	TOST	HET	SXPU	HET	TOST	TOST	SXPU	HET	HET	SXPU	HET	SXPU	HET	TOST	HET	HET	SXPU	TOST	HET	TOST	SXPU	HET
scaffold_0	3144000	3148000	TOST	TOST	SXPU	HET	SXPU	HET	TOST	HET	HET	TOST	HET	TOST	HET	HET	SXPU	HET	SXPU	HET	HET	HET	HET	HET	HET	HET	SXPU	TOST	HET	SXPU	HET	TOST	TOST	SXPU	HET	HET	SXPU	HET	SXPU	HET	TOST	HET	HET	SXPU	TOST	HET	TOST	SXPU	HET
scaffold_0	3148000	3152000	TOST	TOST	SXPU	HET	SXPU	HET	TOST	HET	HET	TOST	HET	TOST	HET	HET	SXPU	HET	SXPU	HET	HET	HET	HET	HET	HET	HET	SXPU	TOST	HET	SXPU	HET	TOST	TOST	SXPU	HET	HET	SXPU	HET	SXPU	HET	TOST	HET	HET	SXPU	TOST	HET	TOST	SXPU	HET
scaffold_0	3152000	3156000	TOST	TOST	SXPU	HET	SXPU	HET	TOST	HET	HET	TOST	HET	TOST	HET	HET	SXPU	HET	SXPU	HET	HET	HET	HET	HET	HET	HET	SXPU	TOST	HET	SXPU	HET	TOST	TOST	SXPU	HET	UNK	SXPU	HET	SXPU	HET	TOST	SXPU	HET	SXPU	TOST	HET	TOST	SXPU	HET
scaffold_0	3156000	3160000	TOST	TOST	SXPU	HET	SXPU	HET	TOST	HET	UNK	TOST	HET	TOST	SXPU	HET	SXPU	HET	SXPU	UNK	HET	HET	UNK	UNK	HET	TOST	UNK	TOST	HET	SXPU	TOST	TOST	TOST	SXPU	UNK	HET	SXPU	HET	SXPU	UNK	TOST	TOST	HET	SXPU	TOST	UNK	TOST	SXPU	UNK
scaffold_0	3160000	3164000	UNK	UNK	UNK	UNK	UNK	UNK	UNK	UNK	UNK	UNK	UNK	UNK	UNK	UNK	UNK	UNK	UNK	UNK	UNK	UNK	UNK	UNK	UNK	UNK	UNK	UNK	UNK	UNK	UNK	UNK	UNK	UNK	UNK	UNK	UNK	UNK	UNK	UNK	UNK	UNK	UNK	UNK	UNK	UNK	UNK	UNK	UNK
scaffold_0	3164000	3168000	TOST	TOST	SXPU	HET	SXPU	HET	TOST	HET	HET	TOST	HET	TOST	HET	HET	SXPU	HET	SXPU	HET	HET	UNK	HET	HET	HET	HET	UNK	TOST	HET	SXPU	TOST	TOST	TOST	SXPU	UNK	HET	SXPU	HET	SXPU	UNK	TOST	HET	UNK	SXPU	TOST	HET	TOST	SXPU	HET
scaffold_0	3168000	3172000	TOST	TOST	SXPU	HET	SXPU	HET	TOST	HET	HET	TOST	HET	TOST	HET	HET	SXPU	HET	SXPU	HET	HET	HET	HET	HET	TOST	HET	SXPU	TOST	UNK	SXPU	HET	TOST	TOST	SXPU	HET	HET	SXPU	HET	SXPU	HET	TOST	HET	HET	SXPU	TOST	HET	TOST	SXPU	HET
scaffold_0	3172000	3176000	TOST	TOST	SXPU	HET	SXPU	HET	TOST	HET	HET	TOST	HET	TOST	HET	HET	SXPU	HET	SXPU	HET	HET	HET	HET	HET	HET	HET	SXPU	TOST	HET	SXPU	HET	TOST	TOST	SXPU	HET	HET	SXPU	HET	SXPU	HET	TOST	HET	TOST	SXPU	TOST	HET	TOST	SXPU	HET
scaffold_0	3176000	3180000	TOST	TOST	SXPU	HET	SXPU	HET	TOST	HET	HET	TOST	HET	TOST	HET	HET	SXPU	HET	SXPU	HET	HET	HET	HET	HET	HET	HET	SXPU	TOST	HET	SXPU	HET	TOST	TOST	SXPU	HET	HET	SXPU	HET	SXPU	HET	TOST	HET	HET	SXPU	TOST	HET	TOST	SXPU	HET
scaffold_0	3180000	3184000	TOST	TOST	SXPU	HET	SXPU	HET	TOST	HET	HET	TOST	HET	TOST	HET	HET	SXPU	HET	SXPU	HET	HET	HET	HET	HET	HET	HET	SXPU	TOST	HET	SXPU	HET	TOST	TOST	SXPU	HET	HET	SXPU	HET	SXPU	HET	TOST	HET	HET	SXPU	TOST	HET	TOST	SXPU	HET
scaffold_0	3184000	3188000	TOST	TOST	SXPU	HET	SXPU	HET	TOST	TOST	HET	TOST	HET	TOST	HET	HET	SXPU	HET	SXPU	UNK	HET	UNK	HET	TOST	HET	HET	SXPU	TOST	HET	SXPU	UNK	TOST	UNK	SXPU	TOST	HET	SXPU	TOST	SXPU	SXPU	TOST	HET	HET	SXPU	TOST	SXPU	TOST	SXPU	HET
scaffold_0	3188000	3192000	TOST	TOST	SXPU	HET	SXPU	HET	TOST	HET	HET	TOST	HET	TOST	HET	UNK	SXPU	HET	SXPU	HET	HET	HET	HET	HET	HET	HET	SXPU	TOST	HET	SXPU	HET	TOST	TOST	SXPU	HET	HET	SXPU	HET	SXPU	HET	TOST	HET	HET	SXPU	TOST	HET	TOST	SXPU	HET
scaffold_0	3192000	3196000	TOST	TOST	SXPU	HET	SXPU	HET	TOST	HET	HET	TOST	HET	TOST	HET	HET	SXPU	HET	SXPU	HET	HET	HET	HET	HET	HET	UNK	SXPU	TOST	HET	SXPU	HET	TOST	TOST	SXPU	HET	HET	SXPU	HET	SXPU	UNK	TOST	HET	HET	SXPU	TOST	HET	TOST	SXPU	HET
scaffold_0	3196000	3200000	TOST	TOST	SXPU	HET	SXPU	HET	TOST	HET	HET	TOST	HET	TOST	HET	HET	SXPU	HET	SXPU	HET	HET	HET	HET	HET	HET	HET	SXPU	TOST	HET	SXPU	HET	TOST	TOST	SXPU	HET	HET	SXPU	HET	SXPU	HET	TOST	HET	HET	SXPU	TOST	HET	TOST	SXPU	HET
scaffold_0	3200000	3204000	TOST	TOST	SXPU	HET	SXPU	HET	TOST	HET	HET	TOST	HET	TOST	HET	HET	SXPU	HET	SXPU	HET	HET	HET	HET	HET	HET	HET	SXPU	TOST	HET	SXPU	SXPU	TOST	TOST	SXPU	HET	HET	SXPU	HET	SXPU	HET	TOST	HET	UNK	SXPU	TOST	HET	TOST	SXPU	HET
scaffold_0	3204000	3208000	TOST	TOST	SXPU	HET	SXPU	HET	TOST	HET	HET	TOST	TOST	TOST	HET	HET	SXPU	HET	SXPU	HET	HET	HET	HET	HET	HET	HET	SXPU	TOST	HET	SXPU	HET	TOST	TOST	SXPU	HET	HET	SXPU	HET	SXPU	HET	TOST	HET	HET	SXPU	TOST	HET	TOST	SXPU	HET
scaffold_0	3208000	3212000	TOST	UNK	SXPU	HET	SXPU	UNK	TOST	HET	HET	TOST	HET	TOST	HET	HET	SXPU	HET	SXPU	HET	HET	HET	HET	HET	HET	HET	SXPU	TOST	TOST	SXPU	HET	TOST	TOST	SXPU	HET	UNK	SXPU	HET	SXPU	HET	TOST	TOST	HET	SXPU	TOST	UNK	TOST	SXPU	TOST
scaffold_0	3212000	3216000	TOST	TOST	SXPU	HET	SXPU	HET	TOST	HET	HET	TOST	HET	TOST	HET	HET	SXPU	HET	SXPU	HET	HET	HET	HET	HET	HET	SXPU	SXPU	TOST	HET	UNK	HET	TOST	TOST	SXPU	HET	HET	SXPU	HET	SXPU	HET	TOST	HET	HET	SXPU	TOST	HET	TOST	SXPU	HET
scaffold_0	3216000	3220000	TOST	TOST	SXPU	HET	SXPU	HET	TOST	HET	HET	TOST	UNK	TOST	HET	HET	SXPU	HET	SXPU	HET	HET	HET	HET	SXPU	TOST	HET	SXPU	TOST	HET	SXPU	HET	TOST	UNK	SXPU	HET	HET	SXPU	HET	SXPU	HET	TOST	HET	SXPU	SXPU	TOST	HET	TOST	SXPU	HET
scaffold_0	3220000	3224000	TOST	TOST	SXPU	HET	SXPU	HET	TOST	HET	HET	TOST	HET	TOST	HET	HET	SXPU	HET	SXPU	HET	HET	HET	HET	HET	HET	HET	SXPU	TOST	HET	SXPU	HET	TOST	TOST	SXPU	HET	HET	SXPU	HET	SXPU	HET	TOST	HET	HET	SXPU	TOST	HET	TOST	SXPU	HET
scaffold_0	3224000	3228000	TOST	TOST	SXPU	HET	SXPU	HET	TOST	HET	HET	TOST	HET	TOST	HET	HET	SXPU	HET	SXPU	HET	HET	HET	UNK	HET	HET	HET	SXPU	TOST	HET	SXPU	HET	TOST	TOST	SXPU	UNK	HET	SXPU	HET	SXPU	HET	TOST	HET	HET	SXPU	TOST	HET	TOST	SXPU	HET
scaffold_0	3228000	3232000	TOST	TOST	SXPU	HET	SXPU	HET	TOST	HET	HET	TOST	HET	TOST	HET	HET	SXPU	HET	SXPU	HET	HET	HET	HET	HET	HET	HET	SXPU	TOST	HET	SXPU	HET	TOST	TOST	SXPU	HET	HET	SXPU	HET	SXPU	HET	TOST	HET	HET	SXPU	TOST	HET	TOST	SXPU	HET
scaffold_0	3232000	3236000	TOST	TOST	SXPU	UNK	SXPU	HET	TOST	HET	HET	TOST	HET	TOST	HET	HET	SXPU	HET	SXPU	HET	HET	HET	HET	TOST	HET	TOST	SXPU	HET	HET	SXPU	HET	TOST	TOST	SXPU	HET	HET	SXPU	HET	SXPU	HET	TOST	HET	TOST	SXPU	TOST	UNK	TOST	SXPU	HET
scaffold_0	3236000	3240000	TOST	TOST	SXPU	HET	SXPU	HET	TOST	HET	HET	TOST	HET	TOST	HET	HET	SXPU	HET	SXPU	HET	HET	HET	HET	HET	HET	HET	SXPU	HET	HET	SXPU	HET	TOST	TOST	SXPU	HET	HET	SXPU	HET	SXPU	HET	TOST	HET	HET	SXPU	TOST	HET	TOST	SXPU	HET
scaffold_0	3240000	3244000	TOST	TOST	SXPU	HET	SXPU	HET	TOST	HET	HET	TOST	HET	TOST	HET	HET	SXPU	HET	SXPU	HET	HET	HET	HET	HET	HET	HET	SXPU	HET	HET	SXPU	HET	TOST	TOST	SXPU	HET	HET	SXPU	HET	SXPU	HET	TOST	HET	HET	SXPU	TOST	HET	TOST	SXPU	HET
scaffold_0	3244000	3248000	TOST	TOST	SXPU	HET	SXPU	HET	TOST	HET	HET	TOST	HET	TOST	HET	HET	SXPU	HET	SXPU	HET	HET	HET	HET	HET	HET	HET	SXPU	HET	HET	SXPU	HET	TOST	TOST	SXPU	HET	HET	SXPU	HET	SXPU	HET	TOST	HET	HET	SXPU	TOST	HET	TOST	SXPU	HET
scaffold_0	3248000	3252000	TOST	TOST	SXPU	HET	SXPU	HET	TOST	HET	HET	TOST	HET	TOST	HET	HET	SXPU	HET	SXPU	HET	HET	HET	HET	HET	HET	HET	SXPU	HET	HET	SXPU	HET	TOST	TOST	SXPU	HET	HET	SXPU	HET	SXPU	HET	TOST	HET	HET	SXPU	TOST	HET	TOST	SXPU	HET
scaffold_0	3252000	3256000	TOST	TOST	SXPU	HET	SXPU	HET	TOST	HET	HET	TOST	HET	TOST	HET	HET	SXPU	HET	SXPU	HET	HET	HET	HET	HET	HET	HET	SXPU	HET	HET	SXPU	HET	TOST	TOST	SXPU	SXPU	SXPU	SXPU	HET	SXPU	SXPU	TOST	HET	HET	SXPU	TOST	HET	TOST	SXPU	HET
scaffold_0	3256000	3260000	TOST	TOST	SXPU	HET	SXPU	HET	TOST	HET	HET	TOST	HET	TOST	HET	HET	SXPU	HET	SXPU	HET	HET	HET	HET	HET	HET	HET	SXPU	HET	HET	SXPU	SXPU	TOST	TOST	SXPU	HET	HET	SXPU	HET	SXPU	HET	TOST	HET	HET	SXPU	TOST	HET	TOST	SXPU	HET
scaffold_0	3260000	3264000	TOST	TOST	SXPU	HET	SXPU	HET	TOST	HET	HET	TOST	HET	TOST	HET	HET	SXPU	HET	SXPU	HET	HET	HET	HET	HET	HET	HET	SXPU	HET	HET	SXPU	HET	TOST	TOST	SXPU	HET	HET	SXPU	HET	SXPU	HET	TOST	HET	HET	SXPU	TOST	HET	TOST	SXPU	HET
scaffold_0	3264000	3268000	TOST	TOST	SXPU	HET	SXPU	HET	TOST	HET	HET	TOST	HET	TOST	HET	HET	SXPU	HET	SXPU	HET	HET	HET	HET	HET	HET	HET	SXPU	HET	HET	SXPU	HET	TOST	TOST	SXPU	HET	HET	SXPU	HET	SXPU	HET	TOST	HET	HET	SXPU	TOST	HET	TOST	SXPU	HET
scaffold_0	3268000	3272000	TOST	TOST	SXPU	HET	SXPU	HET	TOST	HET	HET	TOST	HET	TOST	HET	HET	SXPU	HET	SXPU	HET	HET	HET	HET	HET	HET	HET	SXPU	HET	TOST	SXPU	HET	TOST	TOST	SXPU	HET	HET	SXPU	HET	SXPU	HET	TOST	HET	HET	SXPU	TOST	HET	TOST	SXPU	HET
scaffold_0	3272000	3276000	TOST	TOST	SXPU	HET	SXPU	HET	TOST	HET	HET	TOST	HET	TOST	HET	HET	SXPU	HET	SXPU	HET	HET	HET	HET	HET	HET	HET	SXPU	HET	HET	SXPU	HET	TOST	TOST	SXPU	HET	HET	SXPU	HET	SXPU	UNK	TOST	HET	HET	SXPU	TOST	HET	TOST	SXPU	HET
scaffold_0	3276000	3280000	TOST	TOST	SXPU	HET	SXPU	HET	TOST	HET	HET	TOST	HET	TOST	HET	HET	SXPU	HET	SXPU	HET	HET	HET	HET	HET	HET	HET	SXPU	HET	HET	SXPU	HET	TOST	TOST	SXPU	HET	HET	SXPU	HET	SXPU	HET	TOST	HET	HET	SXPU	TOST	HET	TOST	SXPU	HET
scaffold_0	3280000	3284000	TOST	TOST	SXPU	HET	SXPU	HET	TOST	HET	HET	TOST	HET	TOST	HET	HET	SXPU	HET	SXPU	HET	HET	HET	HET	HET	HET	HET	SXPU	HET	HET	SXPU	HET	TOST	TOST	SXPU	HET	HET	SXPU	HET	SXPU	HET	TOST	HET	HET	SXPU	TOST	HET	TOST	SXPU	HET
scaffold_0	3284000	3288000	TOST	TOST	SXPU	HET	SXPU	HET	TOST	HET	HET	TOST	HET	TOST	HET	HET	SXPU	HET	SXPU	HET	HET	HET	HET	HET	HET	HET	SXPU	HET	HET	SXPU	HET	TOST	TOST	SXPU	HET	HET	SXPU	HET	SXPU	HET	TOST	HET	HET	SXPU	TOST	HET	TOST	SXPU	HET
scaffold_0	3288000	3292000	TOST	TOST	SXPU	HET	SXPU	HET	TOST	HET	HET	TOST	UNK	TOST	HET	HET	SXPU	HET	SXPU	HET	HET	HET	HET	HET	HET	HET	SXPU	HET	HET	SXPU	HET	TOST	TOST	SXPU	HET	HET	SXPU	HET	SXPU	HET	TOST	HET	HET	SXPU	TOST	HET	TOST	SXPU	HET
scaffold_0	3292000	3296000	TOST	TOST	SXPU	HET	SXPU	HET	TOST	HET	HET	TOST	HET	TOST	HET	HET	SXPU	HET	SXPU	HET	HET	HET	HET	HET	HET	HET	SXPU	HET	HET	SXPU	HET	TOST	TOST	SXPU	HET	HET	SXPU	HET	SXPU	HET	TOST	UNK	HET	SXPU	TOST	HET	TOST	SXPU	HET
scaffold_0	3296000	3300000	TOST	TOST	SXPU	HET	SXPU	HET	TOST	HET	HET	TOST	HET	TOST	HET	HET	SXPU	HET	SXPU	HET	HET	HET	HET	HET	HET	HET	SXPU	HET	HET	SXPU	HET	TOST	TOST	SXPU	HET	HET	SXPU	HET	SXPU	HET	TOST	HET	HET	SXPU	TOST	HET	TOST	SXPU	HET
scaffold_0	3300000	3304000	TOST	TOST	SXPU	HET	SXPU	HET	TOST	HET	HET	TOST	HET	TOST	HET	HET	SXPU	HET	SXPU	HET	HET	HET	HET	HET	HET	HET	SXPU	HET	HET	SXPU	HET	TOST	TOST	SXPU	HET	HET	SXPU	HET	SXPU	HET	TOST	HET	HET	SXPU	TOST	HET	TOST	SXPU	HET
scaffold_0	3304000	3308000	TOST	TOST	SXPU	HET	SXPU	HET	TOST	HET	HET	TOST	HET	TOST	HET	HET	SXPU	HET	SXPU	HET	HET	HET	HET	SXPU	HET	HET	SXPU	HET	HET	SXPU	HET	TOST	TOST	SXPU	HET	HET	SXPU	HET	SXPU	HET	TOST	HET	HET	SXPU	TOST	HET	TOST	SXPU	HET
scaffold_0	3308000	3312000	TOST	TOST	SXPU	HET	SXPU	HET	TOST	HET	HET	TOST	HET	TOST	HET	HET	SXPU	HET	SXPU	HET	HET	HET	HET	HET	HET	HET	SXPU	HET	HET	SXPU	HET	TOST	TOST	SXPU	HET	HET	SXPU	HET	SXPU	HET	TOST	HET	HET	SXPU	TOST	HET	TOST	SXPU	HET
scaffold_0	3312000	3316000	TOST	TOST	SXPU	HET	SXPU	HET	TOST	HET	HET	TOST	HET	TOST	HET	HET	SXPU	HET	SXPU	HET	HET	HET	HET	HET	HET	HET	SXPU	HET	HET	SXPU	HET	TOST	TOST	SXPU	HET	HET	SXPU	HET	SXPU	HET	TOST	TOST	HET	SXPU	TOST	HET	TOST	SXPU	HET
scaffold_0	3316000	3320000	TOST	TOST	SXPU	HET	SXPU	HET	TOST	HET	HET	TOST	HET	TOST	HET	HET	SXPU	HET	SXPU	HET	HET	HET	HET	HET	HET	HET	SXPU	HET	HET	SXPU	HET	TOST	TOST	SXPU	HET	HET	SXPU	HET	SXPU	HET	TOST	HET	HET	SXPU	TOST	HET	TOST	SXPU	TOST
scaffold_0	3320000	3324000	TOST	TOST	SXPU	HET	SXPU	HET	TOST	HET	HET	TOST	HET	TOST	HET	HET	SXPU	HET	SXPU	HET	HET	UNK	HET	HET	HET	HET	SXPU	HET	HET	SXPU	HET	TOST	TOST	SXPU	HET	HET	SXPU	HET	SXPU	HET	TOST	HET	UNK	SXPU	TOST	UNK	TOST	SXPU	HET
scaffold_0	3324000	3328000	TOST	TOST	SXPU	HET	SXPU	HET	TOST	HET	HET	TOST	HET	TOST	HET	HET	SXPU	HET	SXPU	HET	HET	HET	HET	HET	HET	TOST	SXPU	HET	HET	SXPU	HET	TOST	TOST	SXPU	HET	HET	SXPU	HET	SXPU	HET	TOST	HET	HET	SXPU	TOST	HET	TOST	SXPU	TOST
scaffold_0	3328000	3332000	TOST	TOST	SXPU	HET	SXPU	HET	TOST	HET	HET	TOST	HET	TOST	HET	HET	SXPU	HET	SXPU	HET	HET	HET	HET	HET	HET	HET	SXPU	HET	HET	SXPU	HET	TOST	TOST	SXPU	HET	HET	SXPU	HET	SXPU	HET	TOST	HET	HET	SXPU	TOST	HET	TOST	SXPU	HET
scaffold_0	3332000	3336000	TOST	TOST	SXPU	HET	SXPU	HET	TOST	HET	HET	TOST	HET	TOST	HET	HET	SXPU	HET	SXPU	HET	HET	HET	HET	HET	HET	HET	SXPU	HET	HET	SXPU	UNK	TOST	TOST	SXPU	HET	HET	SXPU	HET	SXPU	HET	TOST	UNK	HET	SXPU	TOST	HET	TOST	SXPU	HET
scaffold_0	3336000	3340000	TOST	TOST	SXPU	TOST	SXPU	HET	TOST	HET	HET	TOST	HET	TOST	HET	HET	SXPU	HET	SXPU	HET	HET	HET	HET	HET	HET	HET	SXPU	HET	SXPU	SXPU	HET	TOST	TOST	SXPU	HET	HET	SXPU	HET	SXPU	HET	TOST	HET	HET	SXPU	TOST	HET	TOST	SXPU	HET
scaffold_0	3340000	3344000	TOST	TOST	SXPU	HET	SXPU	HET	TOST	HET	HET	TOST	HET	TOST	HET	HET	SXPU	HET	SXPU	HET	HET	HET	HET	HET	HET	HET	SXPU	HET	HET	SXPU	HET	TOST	TOST	SXPU	HET	HET	SXPU	HET	SXPU	HET	TOST	HET	HET	SXPU	TOST	HET	TOST	SXPU	HET
scaffold_0	3344000	3348000	TOST	TOST	SXPU	HET	SXPU	HET	TOST	HET	HET	TOST	HET	TOST	HET	HET	SXPU	HET	SXPU	HET	HET	HET	HET	HET	HET	HET	SXPU	HET	HET	SXPU	HET	TOST	TOST	SXPU	HET	HET	SXPU	HET	SXPU	HET	TOST	HET	HET	SXPU	TOST	HET	TOST	SXPU	HET
scaffold_0	3348000	3352000	TOST	TOST	SXPU	HET	SXPU	HET	TOST	HET	HET	TOST	HET	TOST	HET	HET	SXPU	HET	SXPU	HET	HET	HET	HET	HET	HET	HET	SXPU	HET	HET	SXPU	SXPU	TOST	TOST	SXPU	HET	HET	SXPU	HET	SXPU	HET	TOST	HET	HET	SXPU	TOST	HET	TOST	SXPU	HET
scaffold_0	3352000	3356000	TOST	TOST	SXPU	HET	SXPU	HET	TOST	HET	HET	TOST	HET	TOST	HET	HET	SXPU	HET	SXPU	HET	HET	HET	HET	HET	HET	HET	SXPU	HET	HET	SXPU	HET	TOST	TOST	SXPU	HET	HET	SXPU	HET	SXPU	HET	TOST	HET	HET	SXPU	TOST	HET	TOST	SXPU	HET
scaffold_0	3356000	3360000	TOST	TOST	SXPU	HET	SXPU	HET	TOST	HET	HET	TOST	HET	TOST	HET	HET	SXPU	HET	SXPU	HET	HET	HET	HET	HET	HET	HET	SXPU	HET	HET	SXPU	UNK	TOST	TOST	SXPU	UNK	HET	SXPU	HET	SXPU	HET	TOST	TOST	HET	SXPU	TOST	TOST	TOST	SXPU	HET
scaffold_0	3360000	3364000	TOST	TOST	SXPU	HET	SXPU	HET	TOST	HET	HET	TOST	HET	TOST	HET	HET	SXPU	HET	SXPU	HET	HET	HET	HET	HET	HET	HET	SXPU	HET	HET	SXPU	HET	TOST	TOST	SXPU	HET	HET	SXPU	HET	SXPU	HET	TOST	HET	HET	SXPU	TOST	HET	TOST	SXPU	HET
scaffold_0	3364000	3368000	TOST	TOST	SXPU	HET	SXPU	HET	TOST	HET	HET	TOST	HET	TOST	HET	HET	SXPU	HET	SXPU	HET	HET	HET	HET	HET	HET	HET	SXPU	HET	HET	SXPU	HET	TOST	TOST	SXPU	HET	HET	SXPU	HET	SXPU	HET	TOST	HET	HET	SXPU	TOST	HET	TOST	SXPU	HET
scaffold_0	3368000	3372000	TOST	TOST	SXPU	HET	SXPU	HET	TOST	HET	HET	TOST	HET	TOST	HET	HET	SXPU	HET	SXPU	HET	HET	HET	HET	HET	HET	HET	SXPU	HET	HET	SXPU	HET	TOST	TOST	SXPU	HET	HET	SXPU	HET	SXPU	HET	TOST	HET	HET	SXPU	TOST	HET	TOST	SXPU	HET
scaffold_0	3372000	3376000	TOST	TOST	SXPU	HET	SXPU	HET	TOST	HET	HET	TOST	HET	TOST	HET	HET	SXPU	HET	SXPU	HET	HET	HET	HET	HET	HET	HET	SXPU	HET	HET	SXPU	HET	TOST	TOST	SXPU	HET	HET	SXPU	HET	SXPU	HET	TOST	HET	HET	SXPU	TOST	HET	TOST	SXPU	HET
scaffold_0	3376000	3380000	TOST	TOST	SXPU	HET	SXPU	HET	TOST	HET	HET	TOST	HET	TOST	HET	HET	SXPU	HET	SXPU	HET	HET	HET	HET	HET	HET	HET	SXPU	HET	HET	SXPU	HET	TOST	TOST	SXPU	HET	HET	SXPU	HET	SXPU	HET	TOST	HET	HET	SXPU	TOST	HET	TOST	SXPU	HET
scaffold_0	3380000	3384000	TOST	TOST	SXPU	HET	SXPU	HET	TOST	HET	HET	TOST	HET	TOST	HET	HET	SXPU	HET	SXPU	HET	HET	HET	HET	HET	HET	HET	SXPU	HET	HET	SXPU	HET	TOST	TOST	SXPU	HET	HET	SXPU	HET	SXPU	HET	TOST	HET	HET	SXPU	TOST	HET	TOST	SXPU	HET
scaffold_0	3384000	3388000	TOST	TOST	SXPU	HET	SXPU	HET	TOST	HET	HET	TOST	HET	TOST	HET	HET	SXPU	HET	SXPU	HET	HET	HET	HET	HET	HET	HET	SXPU	HET	HET	SXPU	HET	TOST	TOST	SXPU	HET	HET	SXPU	HET	SXPU	HET	TOST	HET	HET	SXPU	TOST	HET	TOST	SXPU	HET
scaffold_0	3388000	3392000	TOST	TOST	SXPU	HET	SXPU	HET	TOST	HET	HET	TOST	HET	TOST	HET	HET	SXPU	HET	SXPU	HET	HET	HET	HET	HET	HET	HET	SXPU	HET	HET	SXPU	HET	TOST	TOST	SXPU	HET	HET	SXPU	HET	SXPU	HET	TOST	TOST	HET	SXPU	TOST	HET	TOST	SXPU	HET
scaffold_0	3392000	3396000	TOST	TOST	SXPU	HET	SXPU	HET	TOST	HET	HET	TOST	HET	TOST	HET	HET	SXPU	HET	SXPU	HET	HET	HET	HET	HET	HET	HET	SXPU	HET	SXPU	SXPU	HET	TOST	TOST	SXPU	HET	HET	SXPU	HET	SXPU	HET	TOST	HET	HET	SXPU	TOST	HET	TOST	SXPU	HET
scaffold_0	3396000	3400000	TOST	TOST	SXPU	HET	SXPU	HET	TOST	HET	HET	TOST	HET	TOST	HET	HET	SXPU	HET	SXPU	HET	HET	HET	HET	HET	HET	HET	SXPU	HET	HET	SXPU	HET	TOST	TOST	SXPU	HET	HET	SXPU	HET	SXPU	HET	TOST	HET	HET	SXPU	TOST	HET	TOST	SXPU	HET
scaffold_0	3400000	3404000	TOST	TOST	SXPU	HET	SXPU	HET	TOST	HET	HET	TOST	HET	TOST	HET	HET	SXPU	HET	SXPU	HET	HET	HET	HET	HET	HET	HET	SXPU	HET	HET	SXPU	HET	TOST	TOST	SXPU	HET	HET	SXPU	HET	SXPU	HET	TOST	HET	HET	SXPU	TOST	HET	TOST	SXPU	HET
scaffold_0	3404000	3408000	TOST	TOST	SXPU	HET	SXPU	HET	TOST	HET	HET	TOST	HET	TOST	HET	HET	SXPU	HET	SXPU	HET	HET	HET	HET	HET	HET	HET	SXPU	HET	HET	SXPU	HET	TOST	TOST	SXPU	HET	HET	SXPU	HET	SXPU	HET	TOST	HET	HET	SXPU	TOST	HET	TOST	SXPU	HET
scaffold_0	3408000	3412000	TOST	TOST	SXPU	TOST	SXPU	HET	TOST	HET	HET	TOST	HET	TOST	TOST	HET	SXPU	TOST	SXPU	HET	HET	HET	UNK	SXPU	TOST	TOST	SXPU	UNK	TOST	SXPU	HET	TOST	TOST	SXPU	UNK	HET	SXPU	TOST	SXPU	HET	TOST	HET	HET	SXPU	TOST	HET	TOST	SXPU	HET
scaffold_0	3412000	3416000	TOST	TOST	SXPU	HET	SXPU	HET	TOST	HET	HET	TOST	HET	TOST	HET	HET	SXPU	HET	SXPU	HET	HET	HET	HET	HET	HET	HET	SXPU	HET	HET	SXPU	HET	TOST	TOST	SXPU	TOST	HET	SXPU	HET	SXPU	HET	TOST	TOST	HET	SXPU	TOST	HET	TOST	SXPU	HET
scaffold_0	3416000	3420000	TOST	TOST	SXPU	HET	SXPU	HET	TOST	HET	HET	TOST	HET	TOST	HET	HET	SXPU	UNK	SXPU	HET	HET	HET	HET	HET	HET	HET	SXPU	HET	HET	SXPU	HET	TOST	TOST	SXPU	TOST	HET	SXPU	HET	SXPU	HET	TOST	HET	HET	SXPU	TOST	HET	TOST	SXPU	HET
scaffold_0	3420000	3424000	TOST	TOST	SXPU	HET	SXPU	HET	TOST	HET	HET	TOST	HET	TOST	HET	HET	SXPU	HET	SXPU	HET	HET	HET	HET	HET	HET	HET	SXPU	HET	HET	SXPU	HET	TOST	TOST	SXPU	TOST	HET	SXPU	HET	SXPU	HET	TOST	HET	HET	SXPU	TOST	HET	TOST	SXPU	HET
scaffold_0	3424000	3428000	TOST	TOST	SXPU	HET	SXPU	UNK	TOST	UNK	HET	TOST	HET	TOST	HET	HET	SXPU	HET	SXPU	HET	HET	HET	HET	HET	UNK	SXPU	SXPU	HET	TOST	SXPU	HET	TOST	TOST	SXPU	TOST	TOST	SXPU	HET	SXPU	TOST	TOST	UNK	HET	SXPU	TOST	HET	TOST	SXPU	HET
scaffold_0	3428000	3432000	TOST	TOST	SXPU	HET	SXPU	HET	TOST	HET	HET	TOST	HET	TOST	HET	HET	SXPU	HET	SXPU	HET	HET	HET	HET	HET	HET	HET	SXPU	HET	UNK	SXPU	HET	TOST	TOST	SXPU	TOST	HET	SXPU	HET	SXPU	HET	TOST	TOST	HET	SXPU	TOST	HET	TOST	SXPU	HET
scaffold_0	3432000	3436000	TOST	TOST	SXPU	HET	SXPU	HET	TOST	HET	HET	TOST	HET	TOST	HET	HET	SXPU	HET	HET	HET	HET	HET	HET	HET	HET	HET	SXPU	HET	HET	SXPU	TOST	TOST	TOST	SXPU	TOST	HET	SXPU	HET	SXPU	HET	TOST	HET	HET	SXPU	TOST	HET	TOST	SXPU	HET
scaffold_0	3436000	3440000	TOST	TOST	SXPU	HET	SXPU	HET	TOST	HET	HET	TOST	HET	TOST	HET	HET	SXPU	HET	HET	HET	HET	HET	HET	HET	HET	HET	SXPU	HET	HET	SXPU	HET	TOST	TOST	SXPU	TOST	HET	SXPU	HET	SXPU	HET	TOST	TOST	HET	SXPU	TOST	HET	TOST	SXPU	HET
scaffold_0	3440000	3444000	TOST	TOST	SXPU	HET	SXPU	HET	TOST	HET	HET	TOST	HET	TOST	HET	HET	SXPU	HET	HET	HET	HET	HET	HET	HET	HET	HET	SXPU	HET	HET	SXPU	SXPU	TOST	TOST	SXPU	TOST	HET	SXPU	HET	SXPU	UNK	TOST	HET	HET	SXPU	TOST	HET	TOST	SXPU	HET
scaffold_0	3444000	3448000	TOST	TOST	SXPU	HET	SXPU	SXPU	TOST	HET	HET	TOST	HET	TOST	HET	HET	SXPU	HET	HET	HET	HET	HET	TOST	HET	HET	HET	SXPU	HET	SXPU	SXPU	HET	TOST	TOST	SXPU	TOST	SXPU	SXPU	HET	SXPU	HET	TOST	HET	HET	SXPU	TOST	HET	TOST	SXPU	HET
scaffold_0	3448000	3452000	TOST	TOST	SXPU	HET	SXPU	HET	TOST	HET	UNK	TOST	HET	TOST	UNK	HET	SXPU	HET	TOST	HET	UNK	HET	HET	HET	HET	HET	SXPU	TOST	HET	SXPU	HET	TOST	TOST	SXPU	TOST	UNK	SXPU	HET	SXPU	UNK	TOST	UNK	HET	SXPU	TOST	TOST	TOST	SXPU	HET
scaffold_0	3452000	3456000	TOST	TOST	SXPU	HET	SXPU	HET	TOST	HET	HET	TOST	HET	TOST	HET	HET	SXPU	HET	HET	HET	HET	HET	HET	HET	HET	HET	SXPU	HET	HET	SXPU	HET	TOST	TOST	SXPU	TOST	HET	SXPU	HET	SXPU	HET	TOST	TOST	HET	SXPU	TOST	HET	TOST	SXPU	HET
scaffold_0	3456000	3460000	TOST	TOST	SXPU	HET	SXPU	HET	TOST	HET	UNK	TOST	HET	TOST	HET	HET	SXPU	HET	HET	HET	HET	HET	HET	HET	HET	HET	SXPU	HET	HET	SXPU	HET	TOST	TOST	SXPU	TOST	HET	SXPU	HET	SXPU	HET	TOST	UNK	UNK	SXPU	TOST	HET	TOST	SXPU	HET
scaffold_0	3460000	3464000	TOST	TOST	SXPU	HET	SXPU	HET	TOST	HET	HET	TOST	HET	TOST	HET	HET	SXPU	HET	HET	HET	HET	HET	HET	HET	HET	HET	SXPU	HET	UNK	SXPU	HET	TOST	TOST	SXPU	TOST	HET	SXPU	HET	SXPU	HET	TOST	UNK	HET	SXPU	TOST	HET	TOST	SXPU	HET
scaffold_0	3464000	3468000	HET	HET	SXPU	HET	SXPU	HET	HET	HET	HET	HET	HET	HET	HET	HET	SXPU	HET	HET	HET	HET	HET	HET	HET	HET	HET	SXPU	HET	HET	SXPU	HET	HET	HET	SXPU	HET	HET	SXPU	HET	SXPU	HET	HET	HET	HET	SXPU	HET	HET	HET	SXPU	HET
scaffold_0	3468000	3472000	TOST	TOST	UNK	HET	UNK	HET	TOST	HET	HET	TOST	HET	TOST	HET	HET	SXPU	HET	HET	HET	TOST	HET	HET	HET	HET	TOST	UNK	UNK	HET	HET	HET	TOST	TOST	SXPU	TOST	HET	SXPU	HET	SXPU	HET	TOST	TOST	HET	UNK	TOST	HET	TOST	SXPU	HET
scaffold_0	3472000	3476000	TOST	TOST	SXPU	HET	SXPU	HET	TOST	HET	HET	TOST	SXPU	TOST	HET	HET	SXPU	HET	HET	HET	HET	HET	HET	HET	HET	HET	SXPU	HET	TOST	SXPU	HET	TOST	TOST	SXPU	TOST	HET	SXPU	HET	SXPU	TOST	TOST	HET	HET	SXPU	TOST	HET	TOST	SXPU	HET
scaffold_0	3476000	3480000	HET	HET	SXPU	HET	SXPU	HET	HET	HET	HET	SXPU	SXPU	HET	HET	HET	SXPU	HET	SXPU	HET	UNK	HET	HET	HET	HET	HET	SXPU	HET	HET	SXPU	UNK	HET	HET	SXPU	HET	HET	SXPU	HET	SXPU	HET	HET	HET	HET	UNK	HET	HET	HET	SXPU	HET
scaffold_0	3480000	3484000	HET	HET	SXPU	TOST	HET	HET	SXPU	HET	HET	HET	SXPU	HET	UNK	HET	HET	HET	SXPU	HET	SXPU	UNK	HET	SXPU	HET	UNK	HET	TOST	SXPU	HET	HET	HET	SXPU	SXPU	SXPU	HET	TOST	TOST	HET	HET	UNK	HET	HET	TOST	HET	HET	HET	HET	HET
scaffold_0	3484000	3488000	HET	HET	HET	HET	HET	HET	HET	HET	HET	HET	HET	HET	UNK	HET	HET	HET	HET	HET	TOST	HET	HET	HET	TOST	HET	UNK	HET	HET	HET	HET	TOST	HET	HET	SXPU	HET	HET	UNK	HET	HET	HET	HET	HET	UNK	HET	HET	SXPU	HET	HET
scaffold_0	3488000	3492000	UNK	UNK	UNK	UNK	UNK	UNK	UNK	UNK	UNK	UNK	UNK	UNK	UNK	UNK	UNK	UNK	UNK	UNK	UNK	UNK	UNK	UNK	UNK	UNK	UNK	UNK	UNK	UNK	UNK	UNK	UNK	UNK	UNK	UNK	UNK	UNK	UNK	UNK	UNK	UNK	UNK	UNK	UNK	UNK	UNK	UNK	UNK
scaffold_0	3492000	3496000	TOST	TOST	SXPU	HET	SXPU	HET	TOST	UNK	HET	TOST	HET	TOST	HET	HET	SXPU	HET	HET	HET	UNK	UNK	HET	UNK	HET	HET	SXPU	HET	HET	SXPU	UNK	TOST	TOST	SXPU	TOST	UNK	SXPU	HET	SXPU	HET	TOST	UNK	SXPU	SXPU	UNK	TOST	TOST	SXPU	HET
scaffold_0	3496000	3500000	TOST	TOST	SXPU	HET	SXPU	HET	TOST	HET	HET	TOST	HET	TOST	TOST	HET	SXPU	HET	SXPU	HET	HET	HET	HET	UNK	TOST	TOST	SXPU	HET	HET	SXPU	HET	TOST	TOST	SXPU	TOST	HET	SXPU	HET	UNK	HET	TOST	TOST	HET	SXPU	TOST	HET	TOST	SXPU	HET
scaffold_0	3500000	3504000	TOST	TOST	SXPU	HET	HET	SXPU	TOST	HET	TOST	TOST	HET	TOST	HET	HET	SXPU	HET	HET	TOST	TOST	HET	HET	TOST	HET	UNK	SXPU	HET	UNK	SXPU	HET	TOST	TOST	SXPU	TOST	SXPU	SXPU	TOST	SXPU	SXPU	TOST	TOST	HET	SXPU	TOST	HET	TOST	SXPU	SXPU
scaffold_0	3504000	3508000	TOST	TOST	SXPU	HET	UNK	HET	TOST	UNK	HET	TOST	HET	TOST	HET	HET	SXPU	HET	HET	HET	HET	UNK	UNK	TOST	HET	HET	SXPU	HET	TOST	SXPU	HET	TOST	TOST	SXPU	TOST	HET	SXPU	UNK	SXPU	HET	TOST	HET	HET	SXPU	TOST	UNK	TOST	SXPU	HET
scaffold_0	3508000	3512000	TOST	TOST	SXPU	UNK	HET	HET	TOST	HET	HET	TOST	HET	TOST	HET	HET	HET	HET	UNK	HET	HET	HET	HET	TOST	UNK	HET	SXPU	UNK	TOST	SXPU	HET	TOST	TOST	SXPU	TOST	TOST	SXPU	HET	SXPU	HET	TOST	TOST	HET	SXPU	TOST	HET	TOST	SXPU	TOST
scaffold_0	3512000	3516000	TOST	TOST	HET	HET	SXPU	HET	TOST	HET	HET	TOST	HET	TOST	HET	HET	SXPU	HET	HET	UNK	HET	HET	HET	TOST	HET	HET	SXPU	UNK	HET	SXPU	HET	TOST	TOST	SXPU	TOST	HET	SXPU	HET	SXPU	HET	TOST	HET	HET	SXPU	TOST	HET	TOST	SXPU	SXPU
scaffold_0	3516000	3520000	TOST	TOST	HET	HET	HET	HET	TOST	HET	HET	TOST	HET	TOST	HET	HET	SXPU	HET	HET	HET	HET	HET	HET	TOST	HET	HET	SXPU	HET	HET	SXPU	HET	TOST	TOST	SXPU	TOST	HET	SXPU	HET	SXPU	HET	TOST	HET	HET	SXPU	TOST	HET	TOST	SXPU	HET
scaffold_0	3520000	3524000	TOST	TOST	SXPU	HET	SXPU	HET	TOST	HET	HET	TOST	HET	TOST	HET	HET	SXPU	HET	SXPU	HET	HET	SXPU	HET	HET	HET	HET	SXPU	HET	HET	SXPU	HET	TOST	TOST	SXPU	HET	UNK	SXPU	HET	SXPU	HET	TOST	HET	HET	SXPU	TOST	HET	TOST	SXPU	HET
scaffold_0	3524000	3528000	TOST	TOST	HET	HET	HET	HET	TOST	HET	HET	TOST	HET	TOST	HET	HET	SXPU	HET	HET	HET	HET	HET	HET	TOST	HET	HET	SXPU	HET	HET	SXPU	HET	TOST	TOST	SXPU	TOST	HET	SXPU	HET	SXPU	HET	TOST	HET	HET	SXPU	TOST	HET	TOST	SXPU	HET
scaffold_0	3528000	3532000	TOST	TOST	HET	HET	HET	HET	TOST	HET	HET	TOST	HET	TOST	HET	HET	SXPU	HET	HET	HET	HET	HET	HET	TOST	HET	HET	SXPU	HET	HET	SXPU	TOST	TOST	TOST	SXPU	TOST	HET	SXPU	HET	SXPU	HET	TOST	TOST	HET	SXPU	TOST	HET	TOST	SXPU	HET
scaffold_0	3532000	3536000	TOST	TOST	HET	HET	HET	HET	TOST	HET	HET	TOST	HET	TOST	HET	HET	SXPU	HET	HET	HET	HET	HET	UNK	TOST	HET	HET	SXPU	SXPU	HET	SXPU	TOST	TOST	TOST	SXPU	TOST	HET	SXPU	HET	SXPU	UNK	TOST	HET	HET	SXPU	TOST	HET	TOST	SXPU	HET
scaffold_0	3536000	3540000	TOST	TOST	HET	HET	HET	HET	TOST	HET	HET	TOST	HET	TOST	HET	HET	SXPU	HET	HET	HET	TOST	HET	HET	TOST	HET	HET	SXPU	HET	HET	SXPU	HET	TOST	TOST	SXPU	TOST	HET	SXPU	UNK	SXPU	HET	TOST	HET	HET	SXPU	TOST	HET	TOST	SXPU	HET
scaffold_0	3540000	3544000	TOST	TOST	HET	HET	HET	HET	TOST	HET	HET	TOST	HET	TOST	HET	HET	SXPU	HET	HET	HET	HET	HET	HET	TOST	HET	SXPU	SXPU	HET	HET	SXPU	HET	TOST	TOST	SXPU	TOST	HET	SXPU	HET	SXPU	HET	TOST	HET	HET	SXPU	TOST	HET	TOST	SXPU	HET
scaffold_0	3544000	3548000	TOST	TOST	HET	HET	HET	HET	TOST	HET	HET	TOST	HET	TOST	HET	HET	SXPU	HET	HET	HET	HET	HET	HET	TOST	HET	HET	SXPU	HET	HET	SXPU	HET	TOST	TOST	SXPU	TOST	HET	SXPU	HET	SXPU	HET	TOST	HET	HET	SXPU	TOST	HET	TOST	SXPU	HET
scaffold_0	3548000	3552000	UNK	UNK	UNK	UNK	UNK	UNK	UNK	UNK	UNK	UNK	UNK	UNK	UNK	UNK	UNK	UNK	UNK	UNK	UNK	UNK	UNK	UNK	UNK	UNK	UNK	UNK	UNK	UNK	UNK	UNK	UNK	UNK	UNK	UNK	UNK	UNK	UNK	UNK	UNK	UNK	UNK	UNK	UNK	UNK	UNK	UNK	UNK
scaffold_0	3552000	3556000	TOST	TOST	HET	HET	HET	HET	TOST	HET	HET	TOST	HET	TOST	HET	HET	SXPU	HET	HET	HET	HET	HET	HET	TOST	HET	HET	SXPU	HET	HET	SXPU	HET	TOST	TOST	SXPU	TOST	HET	SXPU	HET	SXPU	HET	TOST	TOST	HET	SXPU	TOST	HET	TOST	SXPU	HET
scaffold_0	3556000	3560000	TOST	TOST	HET	HET	HET	HET	TOST	HET	HET	TOST	HET	TOST	HET	HET	SXPU	HET	HET	HET	HET	HET	HET	TOST	HET	HET	SXPU	HET	HET	SXPU	HET	TOST	TOST	SXPU	TOST	HET	SXPU	HET	SXPU	HET	TOST	HET	HET	SXPU	TOST	HET	TOST	SXPU	HET
scaffold_0	3560000	3564000	TOST	TOST	HET	HET	UNK	HET	TOST	HET	HET	TOST	HET	TOST	HET	UNK	SXPU	HET	HET	HET	HET	HET	HET	TOST	UNK	HET	SXPU	HET	HET	SXPU	HET	TOST	TOST	SXPU	TOST	HET	SXPU	SXPU	SXPU	HET	TOST	UNK	TOST	SXPU	TOST	HET	TOST	SXPU	HET
scaffold_0	3564000	3568000	TOST	TOST	HET	HET	UNK	HET	TOST	SXPU	HET	TOST	HET	TOST	HET	HET	SXPU	UNK	HET	HET	HET	HET	HET	TOST	HET	HET	SXPU	HET	HET	SXPU	UNK	TOST	TOST	SXPU	TOST	HET	SXPU	HET	SXPU	HET	TOST	TOST	HET	SXPU	TOST	HET	TOST	SXPU	HET
scaffold_0	3568000	3572000	TOST	TOST	HET	HET	HET	HET	TOST	HET	HET	TOST	UNK	TOST	HET	HET	SXPU	HET	TOST	HET	UNK	UNK	HET	TOST	HET	HET	SXPU	HET	HET	SXPU	UNK	TOST	TOST	SXPU	TOST	HET	SXPU	HET	SXPU	HET	TOST	HET	TOST	SXPU	TOST	HET	TOST	UNK	HET
scaffold_0	3572000	3576000	TOST	TOST	HET	HET	HET	UNK	TOST	HET	HET	TOST	HET	TOST	HET	HET	SXPU	HET	HET	HET	SXPU	HET	HET	TOST	HET	HET	SXPU	HET	SXPU	SXPU	HET	TOST	TOST	SXPU	TOST	HET	SXPU	UNK	SXPU	HET	TOST	HET	HET	SXPU	TOST	HET	TOST	SXPU	HET
scaffold_0	3576000	3580000	TOST	TOST	HET	HET	HET	HET	TOST	HET	HET	TOST	HET	TOST	HET	HET	SXPU	HET	HET	HET	HET	HET	HET	TOST	HET	HET	SXPU	HET	HET	SXPU	HET	TOST	TOST	SXPU	TOST	HET	SXPU	HET	SXPU	HET	TOST	HET	HET	SXPU	TOST	HET	TOST	SXPU	HET
scaffold_0	3580000	3584000	TOST	TOST	UNK	HET	HET	HET	TOST	HET	HET	TOST	HET	TOST	HET	HET	SXPU	HET	HET	HET	HET	HET	HET	TOST	HET	UNK	SXPU	HET	HET	SXPU	HET	TOST	TOST	SXPU	TOST	HET	SXPU	HET	SXPU	SXPU	TOST	TOST	HET	SXPU	TOST	HET	TOST	SXPU	HET
scaffold_0	3584000	3588000	TOST	TOST	HET	HET	HET	HET	TOST	HET	HET	TOST	HET	TOST	HET	HET	SXPU	HET	HET	HET	HET	HET	HET	TOST	HET	HET	SXPU	HET	HET	SXPU	HET	TOST	TOST	SXPU	TOST	HET	SXPU	HET	SXPU	HET	TOST	HET	HET	SXPU	TOST	HET	TOST	SXPU	HET
scaffold_0	3588000	3592000	TOST	TOST	HET	HET	HET	HET	TOST	HET	HET	TOST	HET	TOST	HET	HET	SXPU	HET	TOST	SXPU	HET	HET	HET	TOST	HET	HET	SXPU	HET	HET	SXPU	UNK	TOST	TOST	SXPU	TOST	HET	SXPU	HET	SXPU	HET	TOST	TOST	HET	SXPU	TOST	HET	TOST	SXPU	SXPU
scaffold_0	3592000	3596000	TOST	TOST	HET	HET	HET	HET	TOST	HET	HET	TOST	HET	TOST	HET	HET	SXPU	HET	HET	SXPU	HET	HET	HET	TOST	HET	HET	SXPU	HET	HET	SXPU	TOST	TOST	TOST	SXPU	TOST	HET	SXPU	UNK	SXPU	HET	TOST	HET	HET	SXPU	TOST	HET	TOST	SXPU	HET
scaffold_0	3596000	3600000	TOST	TOST	HET	HET	HET	HET	TOST	HET	HET	TOST	HET	TOST	HET	HET	SXPU	HET	HET	SXPU	HET	HET	HET	TOST	HET	HET	SXPU	HET	HET	SXPU	SXPU	TOST	TOST	SXPU	TOST	HET	SXPU	HET	SXPU	HET	TOST	HET	HET	SXPU	TOST	HET	TOST	SXPU	HET
scaffold_0	3600000	3604000	TOST	TOST	HET	HET	HET	HET	TOST	HET	HET	TOST	UNK	TOST	HET	HET	SXPU	HET	HET	SXPU	HET	HET	HET	TOST	HET	HET	SXPU	UNK	HET	SXPU	UNK	TOST	TOST	SXPU	TOST	HET	SXPU	HET	SXPU	HET	TOST	HET	UNK	SXPU	TOST	UNK	TOST	SXPU	HET
scaffold_0	3604000	3608000	TOST	TOST	HET	HET	HET	SXPU	TOST	HET	HET	TOST	SXPU	TOST	HET	HET	SXPU	HET	HET	SXPU	HET	HET	HET	TOST	HET	HET	SXPU	HET	SXPU	SXPU	HET	TOST	TOST	SXPU	TOST	HET	SXPU	HET	SXPU	UNK	TOST	UNK	HET	SXPU	TOST	HET	TOST	SXPU	HET
scaffold_0	3608000	3612000	TOST	TOST	HET	HET	HET	SXPU	TOST	UNK	HET	TOST	HET	TOST	HET	HET	SXPU	HET	HET	SXPU	HET	HET	SXPU	TOST	HET	HET	SXPU	HET	SXPU	SXPU	HET	TOST	TOST	SXPU	TOST	HET	SXPU	HET	SXPU	HET	UNK	HET	HET	SXPU	TOST	TOST	TOST	SXPU	HET
scaffold_0	3612000	3616000	UNK	UNK	UNK	HET	UNK	HET	UNK	UNK	HET	UNK	HET	UNK	HET	HET	HET	HET	HET	HET	HET	HET	HET	HET	UNK	HET	UNK	HET	UNK	UNK	UNK	UNK	HET	UNK	HET	HET	UNK	HET	UNK	HET	UNK	HET	TOST	UNK	UNK	HET	UNK	UNK	HET
scaffold_0	3616000	3620000	TOST	TOST	HET	HET	HET	HET	TOST	HET	HET	TOST	HET	TOST	HET	HET	SXPU	HET	HET	SXPU	SXPU	HET	HET	TOST	HET	HET	SXPU	HET	HET	SXPU	TOST	TOST	TOST	SXPU	TOST	HET	SXPU	HET	SXPU	UNK	TOST	HET	HET	SXPU	TOST	SXPU	TOST	SXPU	HET
scaffold_0	3620000	3624000	TOST	TOST	HET	HET	HET	HET	TOST	HET	HET	TOST	HET	TOST	HET	HET	SXPU	HET	HET	SXPU	HET	HET	HET	TOST	HET	HET	SXPU	HET	HET	SXPU	HET	TOST	TOST	SXPU	TOST	HET	SXPU	HET	SXPU	HET	TOST	HET	HET	SXPU	TOST	UNK	TOST	SXPU	HET
scaffold_0	3624000	3628000	TOST	TOST	UNK	HET	HET	UNK	TOST	UNK	SXPU	TOST	TOST	TOST	HET	UNK	SXPU	UNK	TOST	SXPU	UNK	HET	HET	TOST	HET	UNK	UNK	TOST	UNK	SXPU	UNK	TOST	TOST	SXPU	TOST	UNK	SXPU	HET	SXPU	HET	TOST	UNK	HET	SXPU	UNK	UNK	TOST	SXPU	UNK
scaffold_0	3628000	3632000	TOST	TOST	HET	HET	HET	HET	TOST	HET	HET	TOST	HET	TOST	HET	HET	SXPU	HET	HET	SXPU	HET	HET	HET	TOST	HET	HET	SXPU	SXPU	HET	SXPU	HET	TOST	TOST	SXPU	TOST	HET	SXPU	UNK	SXPU	HET	TOST	HET	HET	SXPU	TOST	SXPU	TOST	SXPU	HET
scaffold_0	3632000	3636000	TOST	TOST	HET	HET	HET	HET	TOST	HET	HET	TOST	HET	TOST	HET	HET	SXPU	HET	TOST	SXPU	HET	HET	HET	TOST	HET	HET	SXPU	HET	HET	SXPU	HET	TOST	TOST	SXPU	TOST	HET	SXPU	HET	SXPU	HET	TOST	HET	HET	SXPU	TOST	HET	TOST	SXPU	HET
scaffold_0	3636000	3640000	TOST	TOST	HET	HET	HET	HET	TOST	HET	HET	TOST	HET	TOST	HET	HET	SXPU	HET	HET	SXPU	HET	HET	HET	TOST	HET	HET	SXPU	HET	HET	SXPU	TOST	TOST	TOST	SXPU	TOST	HET	SXPU	HET	SXPU	HET	TOST	HET	HET	SXPU	TOST	HET	TOST	SXPU	HET
scaffold_0	3640000	3644000	TOST	TOST	HET	HET	SXPU	HET	TOST	HET	HET	TOST	HET	TOST	HET	HET	SXPU	UNK	SXPU	SXPU	HET	HET	SXPU	TOST	HET	HET	SXPU	HET	HET	SXPU	HET	TOST	TOST	SXPU	TOST	HET	SXPU	HET	SXPU	HET	TOST	SXPU	HET	SXPU	TOST	HET	TOST	SXPU	UNK
scaffold_0	3644000	3648000	TOST	TOST	HET	HET	HET	HET	TOST	HET	HET	TOST	HET	TOST	HET	HET	SXPU	HET	HET	SXPU	HET	HET	SXPU	TOST	HET	HET	SXPU	HET	HET	SXPU	HET	TOST	TOST	SXPU	TOST	HET	SXPU	HET	SXPU	HET	TOST	SXPU	HET	SXPU	TOST	HET	TOST	SXPU	HET
scaffold_0	3648000	3652000	TOST	TOST	HET	HET	HET	HET	TOST	HET	HET	TOST	HET	TOST	HET	HET	SXPU	HET	HET	SXPU	HET	HET	SXPU	TOST	HET	HET	SXPU	TOST	HET	SXPU	HET	TOST	TOST	SXPU	TOST	HET	SXPU	HET	SXPU	HET	TOST	HET	HET	SXPU	TOST	HET	TOST	SXPU	HET
scaffold_0	3652000	3656000	TOST	TOST	HET	HET	HET	HET	TOST	HET	HET	TOST	HET	TOST	HET	HET	SXPU	HET	HET	SXPU	HET	HET	SXPU	TOST	HET	HET	SXPU	HET	HET	SXPU	HET	TOST	TOST	SXPU	TOST	HET	SXPU	HET	SXPU	HET	TOST	HET	HET	SXPU	TOST	HET	TOST	SXPU	HET
scaffold_0	3656000	3660000	TOST	TOST	HET	HET	HET	HET	TOST	HET	HET	TOST	HET	TOST	HET	HET	SXPU	HET	HET	SXPU	HET	HET	SXPU	TOST	HET	HET	SXPU	HET	HET	SXPU	SXPU	TOST	TOST	SXPU	TOST	HET	SXPU	HET	SXPU	HET	TOST	HET	HET	SXPU	TOST	HET	TOST	SXPU	HET
scaffold_0	3660000	3664000	TOST	TOST	HET	HET	HET	HET	TOST	HET	HET	TOST	HET	TOST	HET	HET	SXPU	HET	HET	SXPU	HET	HET	SXPU	TOST	HET	HET	SXPU	HET	HET	SXPU	SXPU	TOST	TOST	SXPU	TOST	HET	SXPU	HET	SXPU	HET	TOST	SXPU	HET	SXPU	TOST	HET	TOST	SXPU	HET
scaffold_0	3664000	3668000	TOST	TOST	HET	HET	HET	HET	TOST	HET	HET	TOST	HET	TOST	HET	HET	SXPU	HET	HET	SXPU	HET	HET	SXPU	TOST	HET	HET	SXPU	HET	HET	SXPU	SXPU	TOST	TOST	SXPU	TOST	HET	SXPU	HET	SXPU	HET	TOST	HET	HET	SXPU	TOST	HET	TOST	SXPU	HET
scaffold_0	3668000	3672000	TOST	TOST	HET	HET	HET	HET	TOST	HET	HET	TOST	HET	TOST	HET	HET	SXPU	HET	HET	SXPU	HET	HET	SXPU	TOST	HET	HET	SXPU	HET	HET	SXPU	SXPU	TOST	TOST	SXPU	TOST	HET	SXPU	HET	SXPU	HET	TOST	HET	HET	SXPU	TOST	HET	TOST	SXPU	HET
scaffold_0	3672000	3676000	TOST	TOST	HET	HET	HET	HET	TOST	HET	HET	TOST	HET	TOST	HET	HET	SXPU	HET	HET	SXPU	HET	HET	SXPU	TOST	UNK	HET	SXPU	HET	HET	SXPU	SXPU	TOST	TOST	SXPU	TOST	HET	SXPU	HET	SXPU	HET	TOST	HET	HET	SXPU	TOST	HET	TOST	SXPU	HET
scaffold_0	3676000	3680000	TOST	TOST	HET	HET	HET	HET	TOST	HET	HET	TOST	HET	TOST	HET	HET	SXPU	HET	HET	SXPU	HET	HET	SXPU	TOST	HET	HET	SXPU	HET	HET	SXPU	SXPU	TOST	TOST	SXPU	TOST	HET	SXPU	HET	SXPU	HET	TOST	HET	HET	SXPU	TOST	HET	TOST	SXPU	HET
scaffold_0	3680000	3684000	TOST	TOST	HET	HET	HET	HET	TOST	HET	HET	TOST	HET	TOST	HET	HET	SXPU	HET	HET	SXPU	HET	HET	SXPU	TOST	HET	HET	SXPU	HET	HET	SXPU	SXPU	TOST	TOST	SXPU	TOST	HET	SXPU	HET	SXPU	HET	TOST	HET	HET	SXPU	TOST	HET	TOST	SXPU	HET
scaffold_0	3684000	3688000	TOST	TOST	HET	HET	UNK	HET	TOST	HET	HET	TOST	HET	TOST	HET	HET	SXPU	HET	SXPU	SXPU	HET	SXPU	SXPU	TOST	HET	HET	SXPU	HET	HET	SXPU	SXPU	TOST	TOST	SXPU	TOST	HET	SXPU	HET	SXPU	HET	TOST	HET	TOST	SXPU	HET	HET	TOST	SXPU	HET
scaffold_0	3688000	3692000	TOST	TOST	HET	HET	HET	HET	TOST	HET	HET	TOST	HET	TOST	HET	HET	SXPU	HET	HET	SXPU	HET	HET	SXPU	TOST	HET	HET	SXPU	HET	HET	SXPU	SXPU	TOST	TOST	SXPU	TOST	HET	SXPU	HET	SXPU	HET	TOST	HET	HET	SXPU	HET	HET	TOST	SXPU	HET
scaffold_0	3692000	3696000	TOST	TOST	HET	HET	HET	HET	TOST	HET	HET	TOST	HET	TOST	HET	HET	SXPU	HET	HET	SXPU	HET	HET	SXPU	TOST	HET	HET	SXPU	HET	HET	SXPU	SXPU	TOST	TOST	SXPU	TOST	HET	SXPU	HET	SXPU	HET	TOST	HET	HET	SXPU	HET	HET	TOST	SXPU	HET
scaffold_0	3696000	3700000	TOST	TOST	HET	HET	HET	HET	TOST	HET	HET	TOST	HET	TOST	HET	HET	SXPU	HET	HET	SXPU	HET	HET	SXPU	TOST	HET	HET	SXPU	HET	HET	SXPU	SXPU	TOST	TOST	SXPU	TOST	HET	SXPU	HET	SXPU	HET	TOST	HET	HET	SXPU	HET	HET	TOST	SXPU	HET
scaffold_0	3700000	3704000	TOST	TOST	HET	HET	HET	HET	TOST	HET	HET	TOST	HET	TOST	HET	HET	SXPU	HET	HET	SXPU	HET	HET	SXPU	TOST	HET	HET	SXPU	HET	HET	SXPU	SXPU	TOST	TOST	SXPU	TOST	HET	SXPU	HET	SXPU	HET	TOST	HET	HET	SXPU	HET	HET	TOST	SXPU	HET
scaffold_0	3704000	3708000	TOST	TOST	HET	HET	HET	HET	TOST	HET	HET	TOST	HET	TOST	HET	HET	SXPU	HET	HET	SXPU	HET	HET	SXPU	TOST	HET	HET	SXPU	HET	HET	SXPU	SXPU	TOST	TOST	SXPU	TOST	HET	SXPU	HET	SXPU	HET	TOST	UNK	HET	SXPU	HET	HET	TOST	SXPU	HET
scaffold_0	3708000	3712000	TOST	TOST	HET	HET	HET	HET	TOST	HET	HET	TOST	HET	TOST	HET	HET	SXPU	HET	HET	SXPU	HET	HET	SXPU	TOST	HET	HET	SXPU	HET	HET	SXPU	SXPU	TOST	TOST	SXPU	TOST	HET	SXPU	HET	SXPU	HET	TOST	UNK	HET	SXPU	HET	HET	TOST	SXPU	HET
scaffold_0	3712000	3716000	TOST	TOST	HET	HET	HET	HET	TOST	HET	HET	TOST	HET	TOST	HET	HET	SXPU	HET	HET	SXPU	HET	HET	SXPU	TOST	HET	HET	SXPU	HET	HET	SXPU	SXPU	TOST	TOST	SXPU	TOST	HET	SXPU	HET	SXPU	SXPU	TOST	HET	HET	SXPU	HET	HET	TOST	SXPU	HET
scaffold_0	3716000	3720000	TOST	TOST	HET	HET	HET	HET	TOST	HET	HET	TOST	HET	TOST	HET	HET	SXPU	HET	HET	SXPU	HET	HET	SXPU	TOST	HET	HET	SXPU	HET	UNK	SXPU	SXPU	TOST	TOST	SXPU	TOST	HET	SXPU	HET	SXPU	HET	TOST	HET	HET	SXPU	HET	HET	TOST	SXPU	HET
scaffold_0	3720000	3724000	TOST	TOST	HET	HET	HET	HET	TOST	HET	HET	TOST	HET	TOST	HET	HET	SXPU	HET	HET	SXPU	HET	HET	SXPU	TOST	HET	HET	SXPU	HET	HET	SXPU	SXPU	TOST	TOST	SXPU	TOST	HET	SXPU	HET	SXPU	HET	TOST	HET	HET	SXPU	HET	HET	TOST	SXPU	HET
scaffold_0	3724000	3728000	TOST	TOST	HET	HET	HET	HET	TOST	HET	HET	TOST	HET	TOST	HET	HET	SXPU	HET	TOST	SXPU	HET	HET	SXPU	TOST	HET	HET	SXPU	HET	HET	SXPU	SXPU	TOST	TOST	SXPU	TOST	HET	SXPU	HET	SXPU	HET	TOST	HET	HET	SXPU	HET	HET	TOST	SXPU	HET
scaffold_0	3728000	3732000	TOST	TOST	HET	HET	HET	HET	TOST	HET	HET	TOST	HET	TOST	HET	HET	SXPU	HET	HET	SXPU	HET	HET	SXPU	TOST	HET	HET	SXPU	HET	HET	SXPU	SXPU	TOST	TOST	SXPU	TOST	HET	SXPU	HET	SXPU	HET	TOST	UNK	HET	SXPU	HET	HET	TOST	SXPU	HET
scaffold_0	3732000	3736000	TOST	TOST	HET	HET	HET	HET	TOST	HET	HET	TOST	HET	TOST	HET	HET	SXPU	HET	HET	SXPU	HET	HET	SXPU	TOST	HET	HET	SXPU	HET	HET	SXPU	SXPU	TOST	TOST	SXPU	TOST	HET	SXPU	HET	SXPU	UNK	TOST	SXPU	HET	SXPU	HET	HET	TOST	SXPU	HET
scaffold_0	3736000	3740000	TOST	TOST	HET	HET	HET	HET	TOST	HET	HET	TOST	HET	TOST	HET	HET	SXPU	HET	HET	SXPU	HET	HET	SXPU	TOST	HET	HET	SXPU	HET	HET	SXPU	SXPU	TOST	TOST	SXPU	TOST	HET	SXPU	HET	SXPU	HET	TOST	HET	HET	SXPU	HET	HET	TOST	SXPU	HET
scaffold_0	3740000	3744000	TOST	TOST	HET	HET	HET	UNK	TOST	HET	HET	TOST	UNK	TOST	HET	HET	SXPU	HET	HET	SXPU	UNK	HET	SXPU	TOST	SXPU	HET	HET	HET	TOST	SXPU	SXPU	TOST	TOST	SXPU	TOST	UNK	SXPU	SXPU	UNK	TOST	TOST	SXPU	HET	SXPU	HET	HET	TOST	SXPU	SXPU
scaffold_0	3744000	3748000	TOST	TOST	HET	HET	HET	HET	TOST	HET	HET	TOST	HET	TOST	HET	HET	SXPU	HET	HET	SXPU	HET	HET	SXPU	TOST	HET	HET	SXPU	HET	UNK	SXPU	SXPU	TOST	TOST	SXPU	TOST	HET	SXPU	HET	SXPU	HET	TOST	SXPU	HET	SXPU	HET	HET	TOST	SXPU	HET
scaffold_0	3748000	3752000	TOST	TOST	HET	HET	HET	HET	TOST	HET	HET	TOST	HET	TOST	HET	HET	SXPU	HET	HET	SXPU	HET	HET	SXPU	TOST	UNK	HET	SXPU	HET	HET	SXPU	SXPU	TOST	TOST	SXPU	TOST	HET	SXPU	HET	SXPU	HET	TOST	SXPU	HET	SXPU	HET	HET	TOST	SXPU	HET
scaffold_0	3752000	3756000	TOST	TOST	HET	HET	UNK	HET	TOST	HET	HET	TOST	HET	TOST	HET	HET	SXPU	HET	HET	SXPU	HET	HET	SXPU	TOST	HET	HET	SXPU	HET	HET	SXPU	SXPU	TOST	TOST	SXPU	TOST	HET	SXPU	HET	SXPU	HET	TOST	SXPU	SXPU	SXPU	HET	HET	TOST	SXPU	HET
scaffold_0	3756000	3760000	TOST	TOST	HET	HET	HET	HET	TOST	HET	HET	TOST	HET	TOST	HET	HET	SXPU	HET	HET	SXPU	HET	HET	SXPU	TOST	HET	HET	SXPU	HET	HET	SXPU	SXPU	TOST	TOST	SXPU	TOST	HET	SXPU	HET	SXPU	HET	TOST	HET	HET	SXPU	HET	HET	TOST	SXPU	HET
scaffold_0	3760000	3764000	TOST	TOST	HET	HET	HET	HET	TOST	HET	HET	TOST	HET	TOST	HET	HET	SXPU	HET	HET	SXPU	HET	HET	SXPU	TOST	HET	HET	SXPU	HET	HET	SXPU	SXPU	TOST	TOST	SXPU	TOST	HET	SXPU	HET	SXPU	HET	TOST	HET	HET	SXPU	HET	HET	TOST	SXPU	HET
scaffold_0	3764000	3768000	TOST	TOST	UNK	HET	HET	UNK	TOST	HET	HET	TOST	SXPU	TOST	UNK	HET	SXPU	HET	UNK	UNK	HET	HET	SXPU	TOST	UNK	HET	SXPU	HET	SXPU	SXPU	SXPU	TOST	TOST	SXPU	TOST	HET	SXPU	HET	SXPU	HET	TOST	SXPU	HET	SXPU	HET	HET	TOST	SXPU	HET
scaffold_0	3768000	3772000	TOST	TOST	HET	HET	HET	HET	TOST	HET	HET	TOST	HET	TOST	HET	HET	SXPU	HET	HET	SXPU	HET	HET	SXPU	TOST	HET	HET	SXPU	HET	HET	SXPU	SXPU	TOST	TOST	SXPU	TOST	HET	SXPU	HET	SXPU	HET	TOST	HET	HET	SXPU	HET	HET	TOST	SXPU	HET
scaffold_0	3772000	3776000	TOST	TOST	HET	HET	HET	HET	TOST	HET	HET	TOST	HET	TOST	HET	HET	SXPU	HET	HET	SXPU	HET	HET	SXPU	TOST	HET	HET	SXPU	HET	HET	SXPU	SXPU	TOST	TOST	SXPU	TOST	HET	SXPU	HET	SXPU	HET	TOST	HET	UNK	SXPU	HET	HET	TOST	SXPU	HET
scaffold_0	3776000	3780000	TOST	TOST	HET	HET	HET	HET	TOST	HET	HET	TOST	HET	TOST	HET	HET	SXPU	HET	TOST	SXPU	HET	HET	SXPU	TOST	HET	HET	SXPU	HET	HET	SXPU	SXPU	TOST	TOST	SXPU	TOST	HET	SXPU	HET	SXPU	TOST	TOST	HET	HET	SXPU	HET	HET	TOST	SXPU	HET
scaffold_0	3780000	3784000	TOST	TOST	HET	HET	HET	HET	TOST	HET	HET	TOST	HET	TOST	HET	HET	SXPU	HET	HET	SXPU	HET	HET	SXPU	TOST	HET	HET	SXPU	HET	HET	SXPU	SXPU	TOST	TOST	SXPU	TOST	HET	SXPU	HET	SXPU	HET	TOST	HET	HET	SXPU	HET	HET	TOST	SXPU	HET
scaffold_0	3784000	3788000	TOST	TOST	HET	HET	HET	HET	TOST	HET	HET	TOST	HET	TOST	HET	HET	SXPU	HET	HET	SXPU	HET	HET	SXPU	TOST	HET	HET	SXPU	HET	HET	SXPU	SXPU	TOST	TOST	SXPU	TOST	HET	SXPU	HET	SXPU	HET	TOST	HET	HET	SXPU	HET	HET	TOST	SXPU	HET
scaffold_0	3788000	3792000	TOST	TOST	HET	HET	HET	HET	TOST	HET	HET	TOST	HET	TOST	HET	HET	SXPU	HET	HET	SXPU	HET	HET	SXPU	TOST	HET	HET	SXPU	HET	HET	SXPU	SXPU	TOST	TOST	SXPU	TOST	HET	SXPU	HET	SXPU	SXPU	TOST	HET	HET	SXPU	HET	HET	TOST	SXPU	HET
scaffold_0	3792000	3796000	TOST	TOST	HET	HET	HET	HET	TOST	HET	HET	TOST	HET	TOST	HET	HET	SXPU	HET	HET	SXPU	HET	HET	SXPU	TOST	HET	HET	SXPU	HET	HET	SXPU	SXPU	TOST	TOST	SXPU	TOST	HET	SXPU	HET	SXPU	HET	TOST	HET	HET	SXPU	HET	HET	TOST	SXPU	HET
scaffold_0	3796000	3800000	TOST	TOST	HET	HET	HET	HET	TOST	HET	HET	TOST	HET	TOST	HET	HET	SXPU	HET	HET	UNK	HET	HET	SXPU	TOST	HET	HET	SXPU	HET	HET	SXPU	SXPU	TOST	TOST	SXPU	TOST	HET	SXPU	HET	SXPU	HET	TOST	HET	HET	SXPU	HET	HET	TOST	SXPU	HET
scaffold_0	3800000	3804000	TOST	TOST	HET	HET	HET	HET	TOST	HET	HET	TOST	HET	TOST	HET	HET	SXPU	HET	HET	SXPU	HET	HET	SXPU	TOST	HET	HET	SXPU	HET	HET	SXPU	SXPU	TOST	TOST	SXPU	TOST	HET	SXPU	HET	SXPU	HET	TOST	HET	HET	SXPU	HET	HET	TOST	SXPU	HET
scaffold_0	3804000	3808000	TOST	TOST	HET	HET	HET	HET	TOST	HET	HET	TOST	HET	TOST	HET	HET	SXPU	HET	HET	SXPU	HET	HET	SXPU	TOST	HET	HET	SXPU	HET	HET	SXPU	SXPU	TOST	TOST	SXPU	TOST	HET	SXPU	HET	SXPU	HET	TOST	HET	HET	SXPU	HET	HET	TOST	SXPU	HET
scaffold_0	3808000	3812000	TOST	TOST	HET	HET	HET	HET	TOST	HET	HET	TOST	HET	TOST	TOST	HET	SXPU	HET	HET	SXPU	HET	HET	SXPU	TOST	HET	HET	SXPU	HET	HET	SXPU	SXPU	TOST	TOST	SXPU	TOST	HET	SXPU	HET	SXPU	HET	TOST	HET	UNK	SXPU	HET	HET	TOST	SXPU	HET
scaffold_0	3812000	3816000	TOST	TOST	HET	HET	HET	HET	TOST	HET	HET	TOST	HET	TOST	TOST	HET	SXPU	HET	HET	SXPU	HET	HET	SXPU	TOST	HET	HET	SXPU	HET	HET	SXPU	SXPU	TOST	TOST	SXPU	TOST	HET	SXPU	HET	SXPU	HET	TOST	HET	HET	SXPU	HET	HET	TOST	SXPU	HET
scaffold_0	3816000	3820000	TOST	TOST	HET	HET	HET	HET	TOST	HET	HET	TOST	HET	TOST	TOST	HET	SXPU	HET	HET	SXPU	HET	HET	SXPU	TOST	HET	HET	SXPU	HET	HET	SXPU	SXPU	TOST	TOST	SXPU	TOST	HET	SXPU	HET	SXPU	HET	TOST	HET	HET	SXPU	HET	HET	TOST	SXPU	HET
scaffold_0	3820000	3824000	TOST	TOST	HET	HET	HET	HET	TOST	HET	HET	TOST	HET	TOST	TOST	HET	SXPU	HET	HET	SXPU	HET	HET	SXPU	TOST	HET	HET	SXPU	HET	HET	SXPU	SXPU	TOST	TOST	SXPU	TOST	HET	SXPU	HET	SXPU	HET	TOST	HET	HET	SXPU	HET	HET	TOST	SXPU	HET
scaffold_0	3824000	3828000	TOST	TOST	HET	HET	HET	HET	TOST	HET	HET	TOST	HET	TOST	TOST	HET	SXPU	HET	HET	SXPU	HET	HET	SXPU	TOST	HET	HET	SXPU	HET	HET	SXPU	SXPU	TOST	TOST	SXPU	TOST	HET	SXPU	HET	SXPU	HET	TOST	HET	HET	SXPU	HET	HET	TOST	SXPU	HET
scaffold_0	3828000	3832000	TOST	TOST	HET	HET	UNK	HET	TOST	HET	HET	TOST	HET	TOST	TOST	HET	SXPU	HET	HET	SXPU	HET	HET	SXPU	TOST	HET	HET	SXPU	HET	HET	SXPU	SXPU	TOST	TOST	SXPU	TOST	HET	SXPU	HET	SXPU	HET	TOST	HET	HET	SXPU	HET	HET	TOST	SXPU	HET
scaffold_0	3832000	3836000	TOST	TOST	HET	HET	HET	HET	TOST	HET	HET	TOST	HET	TOST	TOST	HET	SXPU	HET	HET	SXPU	HET	HET	SXPU	TOST	HET	HET	SXPU	HET	HET	SXPU	SXPU	TOST	TOST	SXPU	TOST	HET	SXPU	HET	SXPU	HET	TOST	HET	HET	SXPU	HET	HET	TOST	SXPU	HET
scaffold_0	3836000	3840000	TOST	TOST	HET	HET	HET	HET	TOST	HET	HET	TOST	HET	TOST	TOST	HET	SXPU	HET	HET	SXPU	HET	HET	SXPU	TOST	HET	HET	SXPU	HET	HET	SXPU	SXPU	TOST	TOST	SXPU	TOST	HET	SXPU	HET	SXPU	UNK	TOST	HET	HET	SXPU	HET	HET	TOST	SXPU	HET
scaffold_0	3840000	3844000	TOST	TOST	HET	HET	HET	HET	TOST	HET	HET	TOST	HET	TOST	TOST	HET	SXPU	HET	HET	SXPU	HET	HET	SXPU	TOST	HET	HET	SXPU	UNK	HET	SXPU	SXPU	TOST	TOST	SXPU	TOST	HET	SXPU	HET	SXPU	HET	TOST	HET	HET	SXPU	HET	HET	TOST	SXPU	HET
scaffold_0	3844000	3848000	TOST	TOST	HET	HET	HET	HET	TOST	HET	HET	TOST	HET	TOST	TOST	HET	SXPU	HET	HET	SXPU	HET	HET	SXPU	TOST	HET	HET	SXPU	HET	UNK	SXPU	SXPU	TOST	TOST	SXPU	TOST	HET	SXPU	HET	SXPU	HET	TOST	HET	HET	SXPU	HET	HET	TOST	SXPU	HET
scaffold_0	3848000	3852000	TOST	TOST	HET	HET	HET	HET	TOST	HET	HET	TOST	HET	TOST	TOST	HET	SXPU	HET	HET	SXPU	HET	HET	SXPU	TOST	HET	HET	SXPU	HET	HET	SXPU	SXPU	TOST	TOST	SXPU	TOST	HET	SXPU	HET	SXPU	HET	TOST	TOST	HET	SXPU	HET	HET	TOST	SXPU	HET
scaffold_0	3852000	3856000	TOST	TOST	HET	HET	HET	HET	TOST	HET	HET	TOST	HET	TOST	TOST	HET	SXPU	HET	HET	SXPU	HET	HET	SXPU	TOST	HET	HET	SXPU	SXPU	HET	SXPU	SXPU	TOST	TOST	SXPU	TOST	HET	SXPU	HET	SXPU	HET	TOST	HET	HET	SXPU	TOST	HET	TOST	SXPU	HET
scaffold_0	3856000	3860000	TOST	TOST	HET	HET	HET	HET	TOST	HET	HET	TOST	HET	TOST	TOST	HET	SXPU	HET	HET	SXPU	HET	HET	SXPU	TOST	HET	HET	SXPU	HET	TOST	SXPU	SXPU	TOST	TOST	SXPU	TOST	HET	SXPU	HET	SXPU	UNK	TOST	UNK	HET	SXPU	TOST	HET	TOST	SXPU	HET
scaffold_0	3860000	3864000	TOST	TOST	HET	HET	HET	HET	TOST	HET	HET	TOST	HET	TOST	TOST	HET	SXPU	HET	HET	SXPU	HET	HET	SXPU	TOST	HET	HET	SXPU	HET	HET	SXPU	SXPU	TOST	TOST	SXPU	TOST	HET	SXPU	HET	SXPU	HET	TOST	HET	HET	SXPU	HET	HET	TOST	SXPU	HET
scaffold_0	3864000	3868000	TOST	TOST	HET	HET	HET	HET	TOST	HET	HET	TOST	HET	TOST	TOST	HET	SXPU	HET	HET	SXPU	HET	HET	SXPU	TOST	TOST	UNK	SXPU	HET	HET	SXPU	SXPU	TOST	TOST	SXPU	TOST	HET	SXPU	HET	SXPU	HET	TOST	TOST	TOST	SXPU	HET	HET	TOST	SXPU	HET
scaffold_0	3868000	3872000	TOST	TOST	HET	HET	HET	HET	TOST	HET	HET	TOST	HET	TOST	TOST	HET	SXPU	HET	HET	SXPU	HET	HET	SXPU	TOST	HET	HET	SXPU	HET	HET	SXPU	SXPU	TOST	TOST	SXPU	TOST	HET	SXPU	HET	SXPU	HET	TOST	HET	HET	SXPU	HET	HET	TOST	SXPU	HET
scaffold_0	3872000	3876000	TOST	TOST	HET	HET	HET	HET	TOST	HET	HET	TOST	HET	TOST	TOST	HET	SXPU	HET	HET	SXPU	HET	HET	SXPU	TOST	HET	HET	SXPU	HET	HET	SXPU	SXPU	TOST	TOST	SXPU	TOST	HET	SXPU	HET	SXPU	HET	TOST	HET	HET	SXPU	HET	HET	TOST	SXPU	HET
scaffold_0	3876000	3880000	UNK	TOST	HET	HET	HET	HET	TOST	HET	HET	TOST	HET	TOST	TOST	HET	SXPU	HET	HET	SXPU	HET	HET	SXPU	TOST	HET	HET	SXPU	HET	HET	SXPU	SXPU	TOST	TOST	SXPU	TOST	HET	SXPU	HET	SXPU	HET	TOST	HET	HET	SXPU	HET	HET	TOST	SXPU	HET
scaffold_0	3880000	3884000	HET	TOST	HET	HET	HET	HET	TOST	HET	HET	TOST	HET	TOST	TOST	HET	SXPU	HET	HET	SXPU	HET	HET	SXPU	TOST	HET	HET	SXPU	HET	HET	SXPU	SXPU	TOST	TOST	SXPU	TOST	HET	SXPU	HET	SXPU	HET	TOST	HET	HET	SXPU	HET	HET	TOST	SXPU	HET
scaffold_0	3884000	3888000	HET	TOST	HET	HET	HET	HET	TOST	HET	HET	TOST	HET	TOST	TOST	HET	SXPU	HET	HET	SXPU	HET	HET	SXPU	TOST	HET	HET	SXPU	HET	HET	SXPU	SXPU	TOST	TOST	SXPU	TOST	HET	SXPU	HET	SXPU	HET	TOST	HET	HET	SXPU	HET	HET	TOST	SXPU	HET
scaffold_0	3888000	3892000	HET	TOST	HET	HET	HET	HET	TOST	HET	HET	TOST	HET	TOST	TOST	HET	SXPU	HET	HET	SXPU	TOST	HET	SXPU	TOST	HET	HET	SXPU	HET	HET	SXPU	SXPU	TOST	TOST	SXPU	TOST	HET	SXPU	HET	SXPU	SXPU	TOST	HET	HET	SXPU	HET	HET	TOST	SXPU	HET
scaffold_0	3892000	3896000	HET	TOST	HET	HET	HET	HET	TOST	HET	HET	TOST	HET	TOST	TOST	HET	SXPU	HET	UNK	SXPU	HET	HET	SXPU	TOST	TOST	HET	SXPU	HET	HET	SXPU	SXPU	TOST	TOST	SXPU	TOST	TOST	SXPU	HET	SXPU	UNK	TOST	HET	HET	SXPU	HET	HET	TOST	SXPU	HET
scaffold_0	3896000	3900000	HET	TOST	HET	HET	HET	HET	TOST	HET	HET	TOST	HET	TOST	TOST	HET	SXPU	HET	HET	SXPU	HET	HET	SXPU	TOST	HET	SXPU	SXPU	UNK	UNK	SXPU	SXPU	TOST	TOST	SXPU	TOST	HET	SXPU	HET	SXPU	HET	TOST	HET	HET	SXPU	HET	HET	TOST	SXPU	HET
scaffold_0	3900000	3904000	HET	TOST	HET	HET	HET	HET	TOST	HET	HET	TOST	HET	TOST	TOST	HET	SXPU	HET	TOST	SXPU	HET	HET	SXPU	TOST	HET	HET	SXPU	HET	HET	SXPU	SXPU	TOST	TOST	SXPU	TOST	HET	SXPU	HET	SXPU	TOST	TOST	HET	HET	SXPU	HET	SXPU	TOST	SXPU	HET
scaffold_0	3904000	3908000	HET	TOST	UNK	HET	HET	HET	TOST	HET	HET	TOST	HET	TOST	TOST	HET	SXPU	HET	HET	SXPU	HET	HET	SXPU	TOST	HET	HET	SXPU	HET	HET	SXPU	SXPU	TOST	TOST	SXPU	TOST	HET	SXPU	HET	SXPU	HET	TOST	HET	HET	SXPU	HET	HET	TOST	SXPU	HET
scaffold_0	3908000	3912000	HET	TOST	HET	HET	HET	HET	TOST	HET	HET	TOST	HET	TOST	TOST	HET	SXPU	HET	HET	SXPU	HET	HET	SXPU	TOST	HET	HET	SXPU	HET	HET	SXPU	SXPU	TOST	TOST	SXPU	TOST	HET	SXPU	HET	SXPU	HET	TOST	HET	HET	SXPU	HET	HET	TOST	SXPU	HET
scaffold_0	3912000	3916000	HET	TOST	HET	HET	SXPU	TOST	TOST	HET	HET	TOST	HET	TOST	TOST	HET	SXPU	HET	SXPU	SXPU	HET	HET	SXPU	TOST	TOST	HET	SXPU	HET	HET	SXPU	SXPU	TOST	TOST	SXPU	TOST	HET	SXPU	HET	SXPU	HET	TOST	UNK	HET	SXPU	SXPU	HET	TOST	UNK	HET
scaffold_0	3916000	3920000	HET	TOST	HET	HET	HET	HET	TOST	HET	HET	TOST	SXPU	TOST	TOST	HET	SXPU	HET	HET	SXPU	HET	HET	SXPU	TOST	HET	HET	SXPU	HET	HET	SXPU	SXPU	TOST	TOST	SXPU	TOST	HET	SXPU	HET	SXPU	HET	TOST	UNK	HET	SXPU	HET	HET	TOST	SXPU	HET
scaffold_0	3920000	3924000	HET	TOST	HET	HET	HET	HET	TOST	HET	HET	TOST	HET	TOST	TOST	HET	SXPU	HET	UNK	SXPU	HET	HET	SXPU	TOST	HET	HET	SXPU	UNK	HET	SXPU	SXPU	TOST	TOST	SXPU	TOST	HET	SXPU	HET	SXPU	HET	TOST	UNK	UNK	SXPU	UNK	TOST	TOST	SXPU	HET
scaffold_0	3924000	3928000	HET	TOST	HET	HET	HET	HET	TOST	HET	HET	TOST	HET	TOST	TOST	HET	SXPU	HET	HET	SXPU	HET	HET	SXPU	TOST	HET	HET	SXPU	HET	HET	SXPU	SXPU	TOST	TOST	SXPU	TOST	HET	SXPU	HET	SXPU	HET	TOST	HET	HET	SXPU	HET	HET	TOST	SXPU	HET
scaffold_0	3928000	3932000	HET	TOST	HET	HET	HET	HET	TOST	HET	HET	TOST	HET	TOST	TOST	HET	SXPU	HET	HET	SXPU	HET	HET	SXPU	TOST	HET	HET	SXPU	HET	HET	SXPU	SXPU	TOST	TOST	SXPU	TOST	HET	SXPU	HET	SXPU	HET	TOST	HET	HET	SXPU	HET	HET	TOST	SXPU	HET
scaffold_0	3932000	3936000	HET	TOST	HET	HET	HET	HET	TOST	HET	HET	TOST	HET	TOST	TOST	HET	SXPU	HET	HET	SXPU	HET	HET	SXPU	TOST	HET	HET	SXPU	HET	HET	SXPU	SXPU	TOST	TOST	SXPU	TOST	HET	SXPU	HET	SXPU	HET	TOST	HET	HET	SXPU	HET	HET	TOST	SXPU	HET
scaffold_0	3936000	3940000	HET	TOST	HET	HET	HET	HET	TOST	HET	HET	TOST	HET	TOST	TOST	HET	SXPU	HET	HET	SXPU	HET	HET	SXPU	TOST	HET	HET	SXPU	HET	HET	SXPU	SXPU	TOST	TOST	SXPU	TOST	HET	SXPU	HET	SXPU	HET	TOST	HET	HET	SXPU	HET	HET	TOST	SXPU	HET
scaffold_0	3940000	3944000	HET	TOST	HET	HET	HET	HET	TOST	HET	HET	TOST	HET	TOST	TOST	HET	SXPU	HET	HET	SXPU	HET	HET	SXPU	TOST	HET	HET	SXPU	HET	HET	SXPU	SXPU	TOST	TOST	SXPU	TOST	HET	SXPU	HET	SXPU	HET	TOST	HET	HET	SXPU	HET	HET	TOST	SXPU	HET
scaffold_0	3944000	3948000	HET	TOST	HET	HET	HET	HET	TOST	HET	HET	TOST	HET	TOST	TOST	HET	SXPU	HET	HET	SXPU	HET	HET	SXPU	TOST	HET	HET	SXPU	HET	HET	SXPU	SXPU	TOST	TOST	SXPU	TOST	HET	SXPU	HET	SXPU	HET	TOST	HET	HET	SXPU	HET	HET	TOST	SXPU	HET
scaffold_0	3948000	3952000	HET	TOST	HET	HET	HET	HET	TOST	HET	HET	TOST	HET	TOST	TOST	HET	SXPU	HET	HET	SXPU	HET	HET	SXPU	TOST	HET	HET	SXPU	HET	HET	SXPU	SXPU	TOST	TOST	SXPU	TOST	HET	SXPU	HET	SXPU	HET	TOST	HET	HET	SXPU	HET	HET	TOST	SXPU	HET
scaffold_0	3952000	3956000	HET	TOST	HET	HET	HET	HET	TOST	HET	HET	TOST	HET	TOST	TOST	HET	SXPU	HET	HET	SXPU	HET	HET	SXPU	TOST	HET	HET	SXPU	HET	HET	SXPU	SXPU	TOST	TOST	SXPU	TOST	HET	SXPU	HET	SXPU	HET	TOST	HET	HET	SXPU	HET	HET	TOST	SXPU	HET
scaffold_0	3956000	3960000	HET	TOST	HET	HET	HET	HET	TOST	HET	HET	TOST	HET	TOST	TOST	HET	SXPU	HET	HET	SXPU	HET	HET	SXPU	TOST	HET	HET	SXPU	HET	HET	SXPU	SXPU	TOST	TOST	SXPU	TOST	HET	SXPU	HET	SXPU	HET	TOST	HET	TOST	SXPU	HET	HET	TOST	SXPU	HET
scaffold_0	3960000	3964000	HET	TOST	HET	HET	HET	HET	TOST	HET	HET	TOST	HET	TOST	TOST	HET	SXPU	HET	HET	SXPU	HET	HET	SXPU	TOST	HET	HET	SXPU	HET	HET	SXPU	SXPU	TOST	TOST	SXPU	TOST	HET	SXPU	HET	SXPU	HET	TOST	HET	HET	SXPU	HET	HET	TOST	SXPU	HET
scaffold_0	3964000	3968000	HET	TOST	HET	HET	HET	HET	TOST	HET	HET	TOST	HET	TOST	TOST	HET	SXPU	HET	HET	SXPU	HET	HET	SXPU	TOST	HET	HET	SXPU	HET	HET	SXPU	SXPU	TOST	TOST	SXPU	TOST	HET	SXPU	HET	SXPU	HET	TOST	HET	HET	SXPU	HET	HET	TOST	SXPU	HET
scaffold_0	3968000	3972000	HET	TOST	HET	HET	HET	HET	TOST	HET	HET	TOST	HET	TOST	TOST	HET	SXPU	HET	HET	SXPU	HET	HET	SXPU	TOST	HET	HET	SXPU	HET	HET	SXPU	SXPU	TOST	TOST	SXPU	TOST	HET	SXPU	HET	SXPU	HET	TOST	HET	HET	SXPU	HET	HET	TOST	SXPU	HET
scaffold_0	3972000	3976000	HET	TOST	HET	HET	HET	HET	TOST	HET	HET	TOST	HET	TOST	TOST	HET	SXPU	HET	HET	SXPU	HET	HET	SXPU	TOST	HET	HET	SXPU	HET	HET	SXPU	SXPU	TOST	TOST	SXPU	TOST	HET	SXPU	HET	SXPU	HET	TOST	HET	HET	SXPU	HET	HET	TOST	SXPU	HET
scaffold_0	3976000	3980000	HET	TOST	HET	HET	HET	HET	TOST	HET	HET	TOST	HET	TOST	TOST	HET	SXPU	HET	HET	SXPU	HET	HET	SXPU	TOST	HET	HET	SXPU	HET	HET	SXPU	SXPU	TOST	TOST	SXPU	TOST	HET	SXPU	HET	SXPU	HET	TOST	HET	HET	SXPU	HET	HET	TOST	SXPU	HET
scaffold_0	3980000	3984000	HET	TOST	HET	HET	HET	HET	TOST	HET	HET	TOST	HET	TOST	TOST	HET	SXPU	HET	HET	SXPU	HET	HET	SXPU	TOST	HET	HET	SXPU	HET	HET	SXPU	SXPU	TOST	TOST	SXPU	TOST	HET	SXPU	HET	SXPU	HET	TOST	HET	HET	SXPU	HET	HET	TOST	SXPU	HET
scaffold_0	3984000	3988000	HET	TOST	HET	HET	HET	HET	TOST	HET	HET	TOST	HET	TOST	TOST	HET	SXPU	HET	HET	SXPU	HET	HET	SXPU	TOST	HET	HET	SXPU	HET	HET	SXPU	SXPU	TOST	TOST	SXPU	TOST	HET	SXPU	HET	SXPU	HET	TOST	HET	HET	SXPU	HET	HET	TOST	SXPU	HET
scaffold_0	3988000	3992000	HET	TOST	HET	HET	HET	HET	TOST	HET	HET	TOST	HET	TOST	TOST	HET	SXPU	HET	HET	SXPU	HET	HET	SXPU	TOST	HET	HET	SXPU	HET	HET	SXPU	SXPU	TOST	TOST	SXPU	TOST	HET	SXPU	HET	SXPU	HET	TOST	HET	HET	SXPU	HET	HET	TOST	SXPU	HET
scaffold_0	3992000	3996000	HET	TOST	HET	HET	HET	HET	TOST	HET	HET	TOST	HET	TOST	TOST	HET	SXPU	HET	HET	SXPU	HET	HET	SXPU	TOST	HET	HET	SXPU	HET	HET	SXPU	SXPU	TOST	TOST	SXPU	TOST	HET	SXPU	HET	SXPU	HET	TOST	HET	HET	SXPU	HET	HET	TOST	SXPU	HET
scaffold_0	3996000	4000000	HET	TOST	HET	HET	HET	HET	TOST	HET	HET	TOST	HET	TOST	TOST	HET	SXPU	HET	HET	SXPU	HET	HET	SXPU	TOST	HET	HET	SXPU	HET	HET	SXPU	SXPU	TOST	TOST	SXPU	TOST	HET	SXPU	HET	SXPU	HET	TOST	HET	HET	SXPU	TOST	HET	TOST	SXPU	HET
scaffold_0	4000000	4004000	HET	TOST	HET	HET	HET	HET	TOST	HET	HET	TOST	HET	TOST	TOST	HET	SXPU	HET	HET	SXPU	HET	HET	SXPU	TOST	HET	HET	SXPU	HET	HET	SXPU	SXPU	TOST	TOST	SXPU	TOST	HET	SXPU	HET	SXPU	HET	TOST	HET	HET	SXPU	HET	HET	TOST	SXPU	HET
scaffold_0	4004000	4008000	HET	TOST	HET	HET	HET	HET	TOST	HET	HET	TOST	HET	TOST	TOST	HET	SXPU	HET	HET	SXPU	HET	HET	SXPU	TOST	HET	HET	SXPU	HET	HET	SXPU	SXPU	TOST	TOST	SXPU	TOST	HET	SXPU	HET	SXPU	HET	TOST	HET	HET	SXPU	HET	HET	TOST	SXPU	HET
scaffold_0	4008000	4012000	HET	TOST	HET	HET	HET	HET	TOST	HET	HET	TOST	HET	TOST	TOST	HET	SXPU	HET	HET	SXPU	HET	HET	SXPU	TOST	HET	HET	SXPU	HET	HET	SXPU	SXPU	TOST	TOST	SXPU	TOST	HET	SXPU	HET	SXPU	HET	TOST	HET	HET	SXPU	HET	HET	TOST	SXPU	HET
scaffold_0	4012000	4016000	HET	TOST	HET	HET	HET	HET	TOST	HET	HET	TOST	HET	TOST	TOST	HET	SXPU	HET	HET	SXPU	HET	HET	SXPU	TOST	HET	HET	SXPU	HET	HET	SXPU	SXPU	TOST	TOST	SXPU	TOST	HET	SXPU	HET	SXPU	HET	TOST	HET	HET	SXPU	HET	HET	TOST	SXPU	HET
scaffold_0	4016000	4020000	HET	TOST	HET	HET	HET	HET	TOST	HET	HET	TOST	HET	TOST	TOST	HET	SXPU	HET	HET	SXPU	HET	HET	SXPU	TOST	HET	HET	SXPU	HET	HET	SXPU	SXPU	TOST	TOST	SXPU	TOST	HET	SXPU	HET	SXPU	HET	TOST	HET	HET	SXPU	HET	HET	TOST	SXPU	HET
scaffold_0	4020000	4024000	HET	TOST	HET	HET	HET	HET	TOST	HET	HET	TOST	HET	TOST	TOST	HET	SXPU	HET	HET	SXPU	HET	HET	SXPU	TOST	HET	HET	SXPU	HET	HET	SXPU	SXPU	TOST	TOST	SXPU	TOST	HET	SXPU	HET	SXPU	HET	TOST	HET	HET	SXPU	HET	HET	TOST	SXPU	HET
scaffold_0	4024000	4028000	HET	TOST	HET	HET	HET	HET	TOST	HET	HET	TOST	SXPU	TOST	TOST	HET	SXPU	HET	HET	SXPU	HET	UNK	SXPU	TOST	HET	HET	SXPU	HET	HET	SXPU	SXPU	TOST	TOST	SXPU	TOST	HET	SXPU	HET	SXPU	HET	TOST	HET	HET	SXPU	HET	HET	TOST	SXPU	HET
scaffold_0	4028000	4032000	HET	TOST	HET	HET	HET	HET	TOST	HET	HET	TOST	HET	TOST	TOST	HET	SXPU	HET	HET	SXPU	HET	HET	SXPU	TOST	HET	HET	SXPU	HET	HET	SXPU	SXPU	TOST	TOST	SXPU	TOST	HET	SXPU	HET	SXPU	HET	TOST	HET	HET	SXPU	HET	HET	TOST	SXPU	HET
scaffold_0	4032000	4036000	HET	TOST	HET	HET	HET	HET	TOST	HET	HET	TOST	HET	TOST	TOST	HET	SXPU	HET	HET	SXPU	HET	HET	SXPU	TOST	UNK	HET	SXPU	HET	TOST	SXPU	SXPU	TOST	TOST	SXPU	TOST	HET	SXPU	HET	SXPU	HET	TOST	HET	HET	SXPU	HET	TOST	TOST	SXPU	HET
scaffold_0	4036000	4040000	HET	TOST	HET	HET	HET	HET	TOST	HET	HET	TOST	HET	TOST	TOST	HET	SXPU	TOST	HET	SXPU	HET	HET	SXPU	TOST	HET	HET	SXPU	HET	HET	SXPU	SXPU	TOST	TOST	SXPU	TOST	HET	SXPU	HET	SXPU	HET	TOST	HET	HET	SXPU	HET	HET	TOST	SXPU	HET
scaffold_0	4040000	4044000	HET	TOST	HET	HET	HET	HET	TOST	HET	HET	TOST	HET	TOST	TOST	HET	SXPU	TOST	HET	SXPU	HET	HET	SXPU	TOST	HET	HET	SXPU	HET	HET	SXPU	SXPU	TOST	TOST	SXPU	HET	HET	SXPU	HET	SXPU	HET	TOST	HET	HET	SXPU	HET	HET	TOST	SXPU	HET
scaffold_0	4044000	4048000	HET	TOST	HET	HET	HET	HET	TOST	HET	HET	TOST	HET	TOST	TOST	HET	SXPU	TOST	HET	SXPU	HET	HET	SXPU	TOST	HET	HET	SXPU	HET	HET	SXPU	SXPU	TOST	TOST	SXPU	HET	HET	SXPU	HET	SXPU	HET	TOST	HET	HET	SXPU	HET	HET	TOST	SXPU	HET
scaffold_0	4048000	4052000	HET	TOST	HET	HET	HET	HET	TOST	HET	HET	TOST	HET	TOST	TOST	HET	SXPU	TOST	HET	SXPU	HET	HET	SXPU	TOST	HET	HET	SXPU	HET	HET	SXPU	SXPU	TOST	TOST	SXPU	HET	HET	SXPU	HET	SXPU	SXPU	TOST	HET	HET	SXPU	HET	HET	TOST	SXPU	HET
scaffold_0	4052000	4056000	HET	TOST	HET	HET	HET	HET	TOST	HET	HET	TOST	HET	TOST	TOST	HET	SXPU	TOST	HET	SXPU	HET	HET	SXPU	TOST	HET	HET	SXPU	HET	HET	SXPU	SXPU	TOST	TOST	SXPU	HET	HET	SXPU	HET	SXPU	HET	TOST	HET	HET	SXPU	HET	HET	TOST	SXPU	HET
scaffold_0	4056000	4060000	HET	TOST	HET	HET	HET	HET	TOST	HET	HET	TOST	HET	TOST	TOST	HET	SXPU	TOST	HET	SXPU	HET	HET	SXPU	TOST	HET	HET	SXPU	HET	HET	SXPU	SXPU	TOST	TOST	SXPU	HET	HET	SXPU	HET	SXPU	HET	TOST	HET	HET	SXPU	HET	HET	TOST	SXPU	HET
scaffold_0	4060000	4064000	HET	TOST	HET	HET	HET	HET	TOST	HET	HET	TOST	HET	TOST	TOST	HET	SXPU	TOST	HET	SXPU	HET	HET	SXPU	TOST	HET	HET	SXPU	HET	HET	SXPU	SXPU	TOST	TOST	SXPU	HET	HET	SXPU	HET	SXPU	HET	TOST	HET	HET	SXPU	HET	HET	TOST	SXPU	HET
scaffold_0	4064000	4068000	HET	TOST	HET	HET	HET	HET	TOST	HET	HET	TOST	HET	TOST	TOST	HET	SXPU	TOST	HET	SXPU	HET	HET	SXPU	TOST	HET	HET	SXPU	HET	HET	SXPU	SXPU	TOST	TOST	SXPU	HET	HET	SXPU	HET	SXPU	HET	TOST	HET	HET	SXPU	HET	HET	TOST	SXPU	HET
scaffold_0	4068000	4072000	HET	TOST	HET	HET	HET	HET	TOST	HET	HET	TOST	HET	TOST	TOST	HET	SXPU	TOST	HET	SXPU	HET	HET	SXPU	TOST	HET	HET	SXPU	HET	HET	SXPU	SXPU	TOST	TOST	SXPU	HET	HET	SXPU	HET	SXPU	HET	TOST	HET	HET	SXPU	HET	HET	TOST	SXPU	HET
scaffold_0	4072000	4076000	HET	TOST	HET	HET	HET	HET	TOST	HET	HET	TOST	HET	TOST	TOST	HET	SXPU	TOST	HET	SXPU	HET	HET	SXPU	TOST	HET	HET	SXPU	HET	HET	SXPU	SXPU	TOST	TOST	SXPU	HET	HET	SXPU	HET	SXPU	HET	TOST	HET	HET	SXPU	HET	HET	TOST	SXPU	HET
scaffold_0	4076000	4080000	HET	TOST	HET	HET	HET	HET	TOST	HET	HET	TOST	HET	TOST	TOST	HET	SXPU	TOST	HET	SXPU	HET	HET	SXPU	TOST	HET	HET	SXPU	HET	HET	SXPU	SXPU	TOST	TOST	SXPU	HET	HET	SXPU	HET	SXPU	HET	TOST	HET	HET	SXPU	HET	HET	TOST	SXPU	HET
scaffold_0	4080000	4084000	HET	TOST	HET	HET	HET	HET	TOST	HET	HET	TOST	HET	TOST	TOST	HET	SXPU	TOST	HET	SXPU	HET	HET	SXPU	TOST	HET	HET	SXPU	HET	HET	SXPU	SXPU	TOST	TOST	SXPU	HET	HET	SXPU	HET	SXPU	HET	TOST	HET	HET	SXPU	HET	HET	TOST	SXPU	HET
scaffold_0	4084000	4088000	HET	TOST	HET	HET	HET	HET	TOST	HET	HET	TOST	HET	TOST	TOST	HET	SXPU	TOST	HET	SXPU	HET	HET	SXPU	TOST	HET	HET	SXPU	HET	HET	SXPU	SXPU	TOST	TOST	SXPU	HET	HET	SXPU	HET	SXPU	HET	TOST	HET	HET	SXPU	HET	HET	TOST	SXPU	HET
scaffold_0	4088000	4092000	HET	TOST	HET	HET	HET	HET	TOST	HET	HET	TOST	HET	TOST	TOST	HET	SXPU	TOST	HET	SXPU	HET	HET	SXPU	TOST	HET	HET	SXPU	HET	HET	SXPU	SXPU	TOST	TOST	SXPU	HET	HET	SXPU	HET	SXPU	HET	TOST	HET	HET	SXPU	HET	HET	TOST	SXPU	HET
scaffold_0	4092000	4096000	HET	TOST	HET	HET	HET	HET	TOST	HET	HET	TOST	HET	TOST	TOST	HET	SXPU	TOST	HET	SXPU	HET	HET	SXPU	TOST	HET	HET	SXPU	HET	HET	SXPU	SXPU	TOST	TOST	SXPU	HET	HET	SXPU	HET	SXPU	HET	TOST	UNK	HET	SXPU	HET	HET	TOST	SXPU	HET
scaffold_0	4096000	4100000	HET	TOST	HET	HET	HET	HET	TOST	HET	HET	TOST	HET	TOST	TOST	HET	SXPU	TOST	HET	SXPU	HET	HET	SXPU	TOST	HET	HET	SXPU	HET	HET	SXPU	SXPU	TOST	TOST	SXPU	HET	HET	SXPU	HET	SXPU	HET	TOST	HET	HET	SXPU	HET	HET	TOST	SXPU	HET
scaffold_0	4100000	4104000	HET	TOST	HET	HET	HET	HET	TOST	HET	HET	TOST	HET	TOST	TOST	HET	SXPU	TOST	HET	SXPU	HET	HET	SXPU	TOST	HET	HET	SXPU	HET	HET	SXPU	SXPU	TOST	TOST	SXPU	HET	HET	SXPU	HET	SXPU	HET	TOST	SXPU	HET	SXPU	HET	HET	TOST	SXPU	HET
scaffold_0	4104000	4108000	HET	TOST	HET	HET	HET	HET	TOST	HET	HET	TOST	HET	TOST	TOST	HET	SXPU	TOST	HET	HET	HET	HET	SXPU	TOST	HET	HET	SXPU	HET	HET	SXPU	SXPU	TOST	TOST	SXPU	HET	HET	SXPU	HET	SXPU	HET	TOST	HET	HET	SXPU	HET	HET	TOST	SXPU	HET
scaffold_0	4108000	4112000	HET	TOST	HET	HET	HET	HET	TOST	HET	HET	TOST	HET	TOST	TOST	HET	SXPU	TOST	HET	SXPU	HET	HET	SXPU	TOST	HET	HET	SXPU	HET	HET	SXPU	SXPU	TOST	TOST	SXPU	HET	HET	SXPU	HET	SXPU	SXPU	TOST	SXPU	HET	SXPU	HET	HET	TOST	SXPU	HET
scaffold_0	4112000	4116000	HET	TOST	HET	HET	HET	HET	TOST	HET	HET	TOST	HET	TOST	TOST	HET	SXPU	TOST	HET	SXPU	HET	HET	SXPU	TOST	HET	HET	SXPU	HET	HET	SXPU	SXPU	TOST	TOST	SXPU	HET	HET	SXPU	HET	SXPU	UNK	TOST	HET	HET	SXPU	HET	HET	TOST	SXPU	HET
scaffold_0	4116000	4120000	HET	TOST	HET	HET	HET	HET	TOST	HET	HET	TOST	HET	TOST	TOST	HET	SXPU	TOST	HET	SXPU	HET	HET	SXPU	TOST	HET	HET	SXPU	HET	HET	SXPU	SXPU	TOST	TOST	SXPU	HET	HET	SXPU	HET	SXPU	HET	TOST	HET	HET	SXPU	HET	HET	TOST	SXPU	HET
scaffold_0	4120000	4124000	HET	TOST	HET	HET	HET	HET	TOST	HET	HET	TOST	HET	TOST	TOST	HET	SXPU	TOST	HET	SXPU	HET	HET	SXPU	TOST	HET	HET	SXPU	HET	HET	SXPU	SXPU	TOST	TOST	SXPU	UNK	HET	SXPU	HET	SXPU	HET	TOST	HET	HET	SXPU	HET	HET	TOST	SXPU	HET
scaffold_0	4124000	4128000	HET	TOST	HET	HET	HET	HET	TOST	HET	HET	TOST	HET	TOST	TOST	HET	SXPU	TOST	HET	SXPU	HET	HET	SXPU	TOST	HET	SXPU	SXPU	HET	TOST	SXPU	SXPU	TOST	TOST	SXPU	HET	HET	SXPU	HET	SXPU	TOST	TOST	HET	HET	SXPU	HET	HET	TOST	SXPU	HET
scaffold_0	4128000	4132000	UNK	TOST	HET	HET	HET	HET	TOST	HET	HET	TOST	SXPU	TOST	TOST	UNK	SXPU	TOST	HET	SXPU	HET	UNK	SXPU	TOST	HET	HET	SXPU	HET	UNK	SXPU	SXPU	TOST	TOST	SXPU	HET	HET	SXPU	UNK	SXPU	HET	TOST	UNK	TOST	SXPU	HET	HET	TOST	SXPU	HET
scaffold_0	4132000	4136000	HET	HET	HET	HET	HET	HET	HET	HET	HET	HET	HET	HET	HET	HET	HET	HET	HET	HET	HET	HET	HET	TOST	HET	HET	HET	HET	HET	HET	HET	HET	HET	HET	HET	HET	HET	HET	HET	HET	UNK	HET	HET	HET	HET	HET	HET	HET	HET
scaffold_0	4136000	4140000	TOST	TOST	HET	HET	HET	SXPU	TOST	HET	HET	TOST	HET	TOST	TOST	HET	SXPU	TOST	HET	SXPU	HET	HET	SXPU	TOST	HET	HET	SXPU	HET	HET	SXPU	SXPU	TOST	TOST	SXPU	UNK	HET	SXPU	HET	SXPU	HET	TOST	SXPU	TOST	SXPU	HET	HET	TOST	SXPU	HET
scaffold_0	4140000	4144000	HET	TOST	UNK	HET	HET	HET	TOST	HET	HET	TOST	HET	TOST	TOST	HET	SXPU	TOST	HET	SXPU	HET	HET	SXPU	TOST	HET	HET	SXPU	HET	HET	SXPU	SXPU	TOST	TOST	SXPU	HET	HET	SXPU	HET	SXPU	HET	TOST	HET	TOST	SXPU	HET	SXPU	TOST	SXPU	HET
scaffold_0	4144000	4148000	HET	TOST	HET	HET	HET	HET	TOST	HET	HET	TOST	HET	TOST	TOST	HET	SXPU	TOST	HET	SXPU	HET	HET	SXPU	TOST	HET	HET	SXPU	HET	HET	SXPU	SXPU	TOST	TOST	SXPU	HET	HET	SXPU	SXPU	SXPU	UNK	TOST	HET	TOST	SXPU	HET	HET	TOST	SXPU	HET
scaffold_0	4148000	4152000	HET	TOST	HET	HET	HET	HET	TOST	HET	HET	TOST	HET	TOST	TOST	HET	SXPU	TOST	SXPU	SXPU	HET	HET	SXPU	TOST	HET	HET	SXPU	HET	HET	SXPU	SXPU	TOST	TOST	SXPU	HET	HET	SXPU	HET	SXPU	HET	TOST	HET	TOST	SXPU	HET	HET	TOST	SXPU	HET
scaffold_0	4152000	4156000	HET	TOST	HET	HET	HET	HET	TOST	HET	HET	TOST	HET	TOST	TOST	HET	SXPU	TOST	TOST	SXPU	HET	HET	SXPU	TOST	HET	HET	SXPU	HET	HET	SXPU	SXPU	TOST	TOST	SXPU	HET	HET	SXPU	HET	SXPU	HET	TOST	HET	TOST	SXPU	HET	HET	TOST	SXPU	HET
scaffold_0	4156000	4160000	HET	TOST	HET	HET	HET	HET	TOST	HET	HET	TOST	HET	TOST	TOST	HET	SXPU	TOST	HET	SXPU	HET	HET	SXPU	TOST	HET	HET	SXPU	HET	HET	SXPU	SXPU	TOST	TOST	SXPU	HET	HET	SXPU	HET	SXPU	HET	TOST	HET	TOST	SXPU	HET	HET	TOST	SXPU	HET
scaffold_0	4160000	4164000	HET	TOST	HET	HET	HET	HET	TOST	HET	HET	TOST	HET	TOST	TOST	HET	SXPU	TOST	HET	SXPU	HET	HET	SXPU	TOST	HET	HET	SXPU	HET	HET	SXPU	SXPU	TOST	TOST	SXPU	HET	HET	SXPU	HET	SXPU	HET	TOST	HET	TOST	SXPU	HET	HET	TOST	SXPU	HET
scaffold_0	4164000	4168000	HET	TOST	UNK	HET	HET	HET	TOST	HET	HET	TOST	HET	TOST	TOST	HET	SXPU	TOST	SXPU	SXPU	HET	HET	SXPU	TOST	HET	HET	SXPU	HET	HET	SXPU	SXPU	TOST	TOST	SXPU	HET	HET	SXPU	HET	SXPU	HET	TOST	UNK	TOST	SXPU	HET	HET	TOST	SXPU	HET
scaffold_0	4168000	4172000	HET	TOST	HET	HET	HET	HET	TOST	HET	HET	TOST	HET	TOST	TOST	HET	SXPU	TOST	HET	SXPU	HET	HET	SXPU	TOST	HET	HET	SXPU	HET	HET	SXPU	SXPU	TOST	TOST	SXPU	HET	HET	SXPU	HET	SXPU	HET	TOST	HET	TOST	SXPU	HET	HET	TOST	SXPU	HET
scaffold_0	4172000	4176000	HET	TOST	HET	HET	HET	HET	TOST	HET	HET	TOST	HET	TOST	TOST	HET	SXPU	TOST	HET	SXPU	HET	HET	SXPU	TOST	HET	HET	SXPU	HET	HET	SXPU	SXPU	TOST	TOST	SXPU	HET	HET	SXPU	HET	SXPU	HET	TOST	HET	TOST	SXPU	TOST	HET	TOST	SXPU	HET
scaffold_0	4176000	4180000	UNK	TOST	HET	UNK	HET	HET	TOST	UNK	UNK	TOST	HET	TOST	TOST	HET	SXPU	TOST	UNK	HET	HET	HET	SXPU	TOST	HET	TOST	SXPU	HET	HET	SXPU	SXPU	TOST	TOST	SXPU	TOST	HET	SXPU	UNK	SXPU	HET	TOST	TOST	TOST	SXPU	HET	HET	TOST	SXPU	HET
scaffold_0	4180000	4184000	HET	TOST	HET	HET	HET	HET	TOST	HET	HET	TOST	HET	TOST	TOST	HET	SXPU	TOST	HET	SXPU	HET	HET	SXPU	TOST	HET	HET	SXPU	HET	HET	SXPU	SXPU	TOST	TOST	SXPU	HET	HET	SXPU	HET	SXPU	HET	TOST	HET	TOST	SXPU	HET	HET	TOST	SXPU	HET
scaffold_0	4184000	4188000	HET	TOST	HET	HET	UNK	UNK	TOST	HET	HET	TOST	SXPU	TOST	TOST	HET	SXPU	TOST	HET	SXPU	TOST	HET	SXPU	TOST	TOST	UNK	SXPU	HET	HET	SXPU	SXPU	TOST	TOST	SXPU	UNK	HET	SXPU	HET	SXPU	HET	TOST	SXPU	TOST	SXPU	HET	HET	TOST	SXPU	HET
scaffold_0	4188000	4192000	HET	HET	HET	HET	SXPU	HET	TOST	HET	HET	HET	HET	HET	HET	HET	SXPU	UNK	HET	HET	HET	HET	SXPU	HET	HET	HET	HET	HET	HET	SXPU	HET	HET	HET	HET	SXPU	HET	SXPU	HET	UNK	HET	HET	SXPU	UNK	SXPU	HET	HET	TOST	SXPU	HET
scaffold_0	4192000	4196000	HET	TOST	HET	SXPU	HET	HET	TOST	HET	HET	TOST	HET	TOST	TOST	HET	SXPU	TOST	HET	SXPU	HET	HET	SXPU	TOST	HET	TOST	SXPU	HET	HET	SXPU	SXPU	TOST	TOST	SXPU	HET	HET	SXPU	HET	SXPU	HET	TOST	HET	TOST	SXPU	HET	HET	TOST	SXPU	HET
scaffold_0	4196000	4200000	HET	TOST	HET	HET	HET	HET	TOST	HET	HET	TOST	HET	TOST	TOST	HET	SXPU	TOST	UNK	SXPU	HET	UNK	SXPU	TOST	HET	HET	SXPU	HET	HET	SXPU	SXPU	TOST	TOST	SXPU	HET	HET	SXPU	HET	SXPU	HET	TOST	HET	TOST	SXPU	UNK	HET	TOST	SXPU	HET
scaffold_0	4200000	4204000	UNK	TOST	HET	HET	HET	UNK	TOST	HET	UNK	TOST	UNK	TOST	TOST	HET	SXPU	TOST	HET	SXPU	HET	UNK	SXPU	TOST	HET	UNK	SXPU	UNK	SXPU	SXPU	SXPU	TOST	TOST	SXPU	HET	HET	SXPU	HET	SXPU	HET	TOST	TOST	TOST	SXPU	HET	HET	UNK	SXPU	HET
scaffold_0	4204000	4208000	HET	UNK	HET	HET	HET	HET	TOST	HET	HET	TOST	UNK	TOST	UNK	HET	SXPU	UNK	HET	SXPU	HET	HET	SXPU	UNK	HET	HET	SXPU	UNK	HET	SXPU	SXPU	UNK	UNK	SXPU	HET	HET	SXPU	HET	SXPU	HET	TOST	HET	TOST	SXPU	HET	HET	UNK	SXPU	UNK
scaffold_0	4208000	4212000	HET	TOST	HET	HET	HET	HET	TOST	HET	HET	TOST	HET	TOST	TOST	HET	SXPU	TOST	HET	SXPU	HET	HET	SXPU	TOST	HET	HET	SXPU	HET	HET	SXPU	SXPU	TOST	TOST	SXPU	HET	HET	SXPU	HET	SXPU	HET	TOST	HET	TOST	SXPU	HET	HET	TOST	SXPU	HET
scaffold_0	4212000	4216000	HET	TOST	HET	HET	HET	HET	TOST	HET	HET	HET	HET	TOST	TOST	HET	SXPU	TOST	HET	SXPU	HET	HET	SXPU	TOST	HET	HET	SXPU	HET	HET	SXPU	SXPU	TOST	TOST	SXPU	HET	HET	SXPU	HET	SXPU	HET	TOST	HET	TOST	SXPU	HET	HET	TOST	SXPU	HET
scaffold_0	4216000	4220000	HET	TOST	HET	HET	HET	HET	TOST	HET	HET	HET	HET	TOST	TOST	HET	SXPU	TOST	HET	SXPU	HET	HET	SXPU	TOST	HET	HET	SXPU	HET	TOST	SXPU	SXPU	TOST	TOST	SXPU	HET	HET	SXPU	HET	SXPU	HET	TOST	HET	TOST	SXPU	HET	HET	TOST	SXPU	HET
scaffold_0	4220000	4224000	HET	TOST	HET	HET	HET	HET	TOST	HET	HET	HET	HET	TOST	TOST	HET	SXPU	TOST	HET	SXPU	HET	HET	SXPU	TOST	UNK	HET	SXPU	HET	HET	SXPU	SXPU	TOST	TOST	SXPU	HET	HET	SXPU	UNK	SXPU	HET	TOST	HET	TOST	SXPU	HET	TOST	TOST	SXPU	HET
scaffold_0	4224000	4228000	HET	TOST	HET	HET	HET	HET	TOST	HET	HET	HET	HET	TOST	TOST	HET	SXPU	TOST	HET	SXPU	HET	HET	SXPU	TOST	HET	HET	SXPU	HET	HET	SXPU	SXPU	TOST	TOST	SXPU	HET	HET	SXPU	HET	SXPU	HET	TOST	HET	TOST	SXPU	HET	HET	TOST	SXPU	HET
scaffold_0	4228000	4232000	HET	TOST	HET	HET	HET	HET	TOST	HET	HET	HET	HET	TOST	TOST	HET	SXPU	TOST	HET	SXPU	HET	HET	SXPU	TOST	HET	HET	SXPU	HET	HET	SXPU	SXPU	TOST	TOST	SXPU	HET	HET	SXPU	HET	SXPU	HET	TOST	HET	TOST	SXPU	HET	HET	TOST	SXPU	HET
scaffold_0	4232000	4236000	HET	TOST	HET	HET	HET	HET	TOST	HET	HET	HET	HET	TOST	TOST	HET	SXPU	TOST	HET	SXPU	HET	HET	SXPU	TOST	HET	HET	SXPU	HET	HET	SXPU	SXPU	TOST	TOST	SXPU	HET	HET	SXPU	HET	SXPU	HET	TOST	HET	TOST	SXPU	HET	HET	TOST	SXPU	HET
scaffold_0	4236000	4240000	HET	TOST	HET	HET	HET	HET	TOST	HET	HET	HET	HET	TOST	TOST	HET	SXPU	TOST	HET	SXPU	HET	HET	SXPU	TOST	TOST	HET	SXPU	HET	HET	SXPU	SXPU	TOST	TOST	SXPU	HET	HET	SXPU	HET	SXPU	TOST	TOST	TOST	TOST	SXPU	HET	HET	TOST	SXPU	HET
scaffold_0	4240000	4244000	HET	TOST	HET	UNK	HET	HET	HET	HET	HET	HET	HET	TOST	TOST	HET	SXPU	TOST	UNK	SXPU	HET	HET	SXPU	TOST	HET	HET	SXPU	HET	HET	SXPU	SXPU	TOST	TOST	SXPU	UNK	HET	SXPU	HET	SXPU	HET	TOST	HET	TOST	SXPU	HET	HET	TOST	SXPU	TOST
scaffold_0	4244000	4248000	HET	TOST	HET	HET	HET	HET	TOST	HET	HET	HET	HET	TOST	TOST	HET	SXPU	TOST	HET	SXPU	HET	HET	SXPU	TOST	HET	HET	SXPU	HET	TOST	SXPU	SXPU	TOST	TOST	SXPU	HET	HET	SXPU	HET	SXPU	HET	TOST	HET	TOST	SXPU	TOST	HET	TOST	SXPU	HET
scaffold_0	4248000	4252000	HET	TOST	HET	HET	HET	HET	TOST	HET	HET	HET	HET	TOST	TOST	HET	SXPU	TOST	HET	SXPU	HET	HET	SXPU	TOST	TOST	HET	SXPU	HET	SXPU	SXPU	SXPU	TOST	TOST	SXPU	HET	HET	SXPU	HET	SXPU	HET	TOST	UNK	TOST	SXPU	SXPU	UNK	TOST	SXPU	HET
scaffold_0	4252000	4256000	HET	TOST	HET	HET	HET	HET	TOST	HET	HET	HET	HET	TOST	TOST	HET	SXPU	TOST	HET	SXPU	HET	HET	SXPU	TOST	HET	HET	SXPU	HET	HET	SXPU	SXPU	TOST	TOST	SXPU	HET	HET	SXPU	HET	SXPU	HET	TOST	HET	TOST	SXPU	HET	HET	TOST	SXPU	HET
scaffold_0	4256000	4260000	HET	TOST	HET	HET	HET	HET	TOST	HET	HET	HET	HET	TOST	TOST	HET	SXPU	TOST	HET	SXPU	HET	HET	SXPU	TOST	HET	HET	SXPU	HET	HET	SXPU	SXPU	TOST	TOST	SXPU	HET	HET	SXPU	HET	SXPU	HET	TOST	HET	TOST	SXPU	HET	HET	TOST	SXPU	HET
scaffold_0	4260000	4264000	HET	TOST	HET	HET	HET	HET	TOST	HET	HET	HET	HET	TOST	TOST	HET	SXPU	TOST	SXPU	SXPU	HET	HET	SXPU	TOST	HET	HET	SXPU	HET	HET	SXPU	SXPU	TOST	TOST	SXPU	HET	HET	SXPU	HET	SXPU	HET	TOST	TOST	TOST	SXPU	HET	HET	TOST	SXPU	HET
scaffold_0	4264000	4268000	HET	TOST	HET	HET	HET	HET	TOST	HET	HET	HET	HET	TOST	TOST	HET	SXPU	TOST	HET	SXPU	HET	HET	SXPU	TOST	HET	HET	SXPU	HET	HET	SXPU	SXPU	TOST	TOST	SXPU	HET	HET	SXPU	HET	SXPU	HET	TOST	TOST	TOST	SXPU	HET	HET	TOST	SXPU	HET
scaffold_0	4268000	4272000	HET	TOST	HET	HET	HET	HET	TOST	HET	HET	HET	HET	TOST	TOST	HET	SXPU	TOST	HET	SXPU	HET	HET	SXPU	TOST	HET	HET	SXPU	HET	HET	SXPU	SXPU	TOST	TOST	SXPU	HET	HET	SXPU	HET	SXPU	HET	TOST	TOST	TOST	SXPU	HET	HET	TOST	SXPU	HET
scaffold_0	4272000	4276000	HET	TOST	SXPU	HET	HET	HET	TOST	HET	HET	HET	HET	TOST	TOST	HET	SXPU	TOST	HET	SXPU	HET	HET	SXPU	TOST	HET	HET	SXPU	HET	HET	SXPU	SXPU	TOST	TOST	SXPU	HET	HET	SXPU	HET	SXPU	HET	TOST	HET	TOST	SXPU	HET	HET	TOST	SXPU	HET
scaffold_0	4276000	4280000	HET	TOST	HET	HET	HET	HET	TOST	HET	HET	HET	HET	TOST	TOST	HET	SXPU	TOST	TOST	SXPU	HET	HET	SXPU	TOST	HET	HET	SXPU	HET	HET	SXPU	SXPU	TOST	TOST	HET	HET	HET	SXPU	HET	SXPU	HET	TOST	TOST	TOST	SXPU	HET	HET	TOST	SXPU	HET
scaffold_0	4280000	4284000	HET	TOST	HET	HET	HET	HET	TOST	HET	HET	HET	HET	TOST	TOST	HET	SXPU	TOST	HET	SXPU	HET	HET	SXPU	TOST	HET	HET	SXPU	HET	HET	SXPU	SXPU	TOST	TOST	HET	HET	HET	SXPU	HET	SXPU	HET	TOST	TOST	TOST	SXPU	HET	HET	TOST	SXPU	HET
scaffold_0	4284000	4288000	HET	TOST	HET	HET	HET	HET	TOST	HET	HET	HET	HET	TOST	TOST	HET	SXPU	TOST	HET	SXPU	HET	HET	SXPU	TOST	HET	HET	SXPU	HET	HET	SXPU	SXPU	TOST	TOST	HET	HET	HET	SXPU	HET	SXPU	HET	TOST	HET	TOST	SXPU	HET	HET	TOST	SXPU	HET
scaffold_0	4288000	4292000	HET	HET	HET	HET	HET	HET	TOST	HET	HET	HET	HET	HET	HET	HET	HET	HET	HET	UNK	HET	HET	HET	HET	HET	TOST	SXPU	TOST	HET	HET	TOST	HET	HET	HET	TOST	HET	HET	HET	HET	HET	HET	HET	HET	TOST	HET	HET	HET	UNK	HET
scaffold_0	4292000	4296000	HET	TOST	HET	HET	HET	HET	TOST	HET	HET	HET	HET	TOST	TOST	HET	UNK	TOST	HET	SXPU	HET	HET	SXPU	TOST	HET	HET	SXPU	HET	HET	SXPU	SXPU	TOST	TOST	HET	HET	HET	SXPU	HET	SXPU	HET	TOST	HET	HET	SXPU	HET	HET	TOST	SXPU	HET
scaffold_0	4296000	4300000	HET	TOST	TOST	HET	HET	HET	TOST	HET	HET	HET	HET	HET	UNK	HET	UNK	HET	HET	HET	HET	HET	UNK	TOST	HET	TOST	SXPU	HET	HET	UNK	UNK	TOST	TOST	HET	TOST	HET	HET	HET	UNK	TOST	TOST	HET	HET	UNK	HET	HET	UNK	SXPU	HET
scaffold_0	4300000	4304000	HET	HET	HET	HET	HET	HET	UNK	HET	HET	HET	HET	HET	TOST	HET	SXPU	TOST	HET	HET	HET	HET	SXPU	TOST	HET	HET	HET	HET	HET	HET	SXPU	UNK	TOST	HET	HET	HET	UNK	HET	SXPU	HET	HET	HET	HET	SXPU	HET	HET	HET	HET	HET
scaffold_0	4304000	4308000	HET	TOST	HET	HET	HET	HET	TOST	HET	HET	HET	HET	TOST	TOST	HET	SXPU	TOST	HET	SXPU	HET	HET	SXPU	TOST	HET	HET	HET	HET	HET	SXPU	SXPU	TOST	TOST	HET	HET	HET	SXPU	HET	SXPU	HET	TOST	TOST	TOST	SXPU	HET	HET	TOST	SXPU	UNK
scaffold_0	4308000	4312000	HET	TOST	HET	HET	HET	HET	TOST	HET	HET	UNK	HET	TOST	TOST	HET	UNK	TOST	HET	SXPU	HET	HET	SXPU	TOST	HET	HET	SXPU	HET	HET	SXPU	SXPU	TOST	TOST	HET	HET	HET	SXPU	HET	HET	HET	TOST	TOST	HET	SXPU	UNK	HET	TOST	UNK	HET
scaffold_0	4312000	4316000	HET	HET	HET	HET	HET	HET	UNK	HET	HET	HET	HET	HET	TOST	HET	HET	HET	HET	HET	HET	HET	HET	UNK	HET	HET	UNK	HET	TOST	HET	HET	TOST	UNK	HET	HET	HET	HET	HET	HET	HET	HET	HET	HET	HET	HET	HET	TOST	HET	HET
scaffold_0	4316000	4320000	TOST	TOST	HET	HET	HET	HET	TOST	HET	HET	TOST	TOST	TOST	TOST	HET	HET	TOST	UNK	HET	TOST	HET	HET	TOST	HET	HET	UNK	HET	HET	TOST	HET	TOST	TOST	HET	UNK	HET	HET	HET	HET	HET	TOST	TOST	TOST	SXPU	HET	TOST	TOST	HET	HET
scaffold_0	4320000	4324000	HET	TOST	UNK	HET	UNK	HET	TOST	HET	HET	HET	UNK	TOST	TOST	HET	SXPU	TOST	HET	SXPU	HET	HET	SXPU	TOST	HET	HET	SXPU	UNK	TOST	SXPU	SXPU	TOST	TOST	UNK	HET	HET	SXPU	HET	SXPU	UNK	TOST	HET	TOST	SXPU	HET	HET	TOST	SXPU	HET
scaffold_0	4324000	4328000	HET	SXPU	HET	HET	HET	HET	UNK	HET	HET	UNK	HET	HET	TOST	HET	SXPU	TOST	HET	HET	HET	HET	SXPU	HET	HET	HET	SXPU	SXPU	SXPU	SXPU	SXPU	TOST	UNK	HET	HET	HET	SXPU	HET	SXPU	HET	TOST	HET	HET	SXPU	SXPU	HET	SXPU	SXPU	HET
scaffold_0	4328000	4332000	HET	TOST	HET	HET	HET	HET	TOST	HET	HET	SXPU	HET	TOST	TOST	HET	SXPU	TOST	HET	SXPU	TOST	UNK	SXPU	TOST	HET	HET	SXPU	TOST	HET	SXPU	SXPU	TOST	TOST	HET	HET	UNK	SXPU	HET	UNK	TOST	TOST	TOST	TOST	SXPU	HET	HET	TOST	SXPU	HET
scaffold_0	4332000	4336000	HET	TOST	HET	HET	HET	HET	TOST	HET	HET	HET	HET	TOST	TOST	HET	SXPU	TOST	HET	SXPU	HET	HET	SXPU	TOST	HET	HET	SXPU	HET	HET	SXPU	SXPU	TOST	TOST	HET	HET	HET	SXPU	HET	SXPU	HET	TOST	TOST	TOST	SXPU	HET	HET	TOST	SXPU	HET
scaffold_0	4336000	4340000	HET	TOST	HET	HET	HET	HET	TOST	HET	HET	HET	HET	TOST	TOST	HET	SXPU	TOST	SXPU	SXPU	HET	HET	SXPU	TOST	HET	HET	SXPU	HET	HET	SXPU	SXPU	TOST	TOST	HET	HET	HET	SXPU	HET	SXPU	HET	TOST	HET	TOST	SXPU	HET	HET	TOST	SXPU	HET
scaffold_0	4340000	4344000	HET	TOST	HET	HET	HET	HET	TOST	HET	HET	HET	HET	TOST	TOST	HET	SXPU	TOST	HET	SXPU	HET	HET	SXPU	TOST	HET	HET	SXPU	TOST	HET	SXPU	SXPU	TOST	TOST	HET	HET	HET	SXPU	HET	SXPU	HET	TOST	HET	TOST	SXPU	HET	HET	TOST	SXPU	HET
scaffold_0	4344000	4348000	HET	TOST	HET	HET	HET	HET	TOST	HET	HET	HET	HET	TOST	TOST	HET	SXPU	TOST	HET	SXPU	HET	HET	SXPU	TOST	HET	HET	SXPU	HET	HET	SXPU	SXPU	TOST	TOST	HET	HET	HET	SXPU	HET	SXPU	HET	TOST	TOST	TOST	SXPU	HET	HET	TOST	SXPU	HET
scaffold_0	4348000	4352000	HET	TOST	HET	HET	HET	HET	TOST	HET	HET	HET	HET	TOST	TOST	HET	SXPU	TOST	HET	SXPU	HET	HET	SXPU	TOST	HET	HET	SXPU	HET	HET	SXPU	SXPU	TOST	TOST	HET	HET	HET	SXPU	HET	SXPU	HET	TOST	HET	TOST	SXPU	HET	HET	TOST	SXPU	HET
scaffold_0	4352000	4356000	HET	TOST	HET	HET	HET	HET	TOST	HET	HET	HET	HET	TOST	TOST	HET	SXPU	TOST	HET	SXPU	HET	HET	SXPU	TOST	SXPU	HET	SXPU	HET	HET	SXPU	SXPU	TOST	TOST	HET	HET	HET	SXPU	HET	SXPU	HET	TOST	HET	TOST	SXPU	HET	HET	TOST	SXPU	HET
scaffold_0	4356000	4360000	HET	TOST	HET	HET	HET	HET	TOST	HET	HET	HET	HET	TOST	TOST	HET	SXPU	TOST	HET	SXPU	TOST	HET	SXPU	TOST	HET	HET	SXPU	HET	HET	SXPU	SXPU	TOST	TOST	HET	HET	HET	SXPU	UNK	SXPU	HET	TOST	TOST	TOST	SXPU	HET	HET	TOST	SXPU	HET
scaffold_0	4360000	4364000	HET	TOST	HET	HET	HET	HET	TOST	HET	HET	HET	HET	TOST	TOST	SXPU	SXPU	TOST	HET	SXPU	HET	HET	SXPU	TOST	HET	HET	SXPU	UNK	HET	SXPU	SXPU	TOST	TOST	HET	HET	HET	SXPU	HET	SXPU	SXPU	TOST	HET	TOST	SXPU	HET	HET	TOST	SXPU	HET
scaffold_0	4364000	4368000	HET	TOST	HET	HET	HET	HET	TOST	HET	HET	HET	HET	TOST	TOST	HET	SXPU	TOST	HET	SXPU	HET	HET	SXPU	TOST	HET	HET	SXPU	HET	HET	SXPU	SXPU	TOST	TOST	HET	HET	HET	SXPU	HET	SXPU	HET	TOST	HET	TOST	SXPU	HET	HET	TOST	SXPU	HET
scaffold_0	4368000	4372000	HET	TOST	HET	HET	HET	HET	TOST	HET	HET	UNK	SXPU	TOST	TOST	HET	SXPU	TOST	SXPU	SXPU	HET	HET	SXPU	TOST	HET	HET	SXPU	SXPU	HET	SXPU	SXPU	TOST	TOST	HET	HET	SXPU	SXPU	HET	SXPU	HET	TOST	TOST	TOST	SXPU	HET	HET	TOST	SXPU	SXPU
scaffold_0	4372000	4376000	HET	TOST	HET	HET	SXPU	TOST	TOST	HET	HET	HET	HET	TOST	TOST	HET	SXPU	TOST	HET	SXPU	HET	TOST	SXPU	TOST	HET	HET	SXPU	HET	HET	SXPU	SXPU	TOST	TOST	HET	HET	HET	SXPU	HET	SXPU	HET	TOST	UNK	TOST	SXPU	HET	HET	TOST	SXPU	HET
scaffold_0	4376000	4380000	HET	TOST	HET	HET	HET	HET	TOST	HET	HET	HET	HET	TOST	TOST	HET	SXPU	TOST	HET	SXPU	HET	HET	SXPU	TOST	HET	HET	SXPU	HET	HET	SXPU	SXPU	TOST	TOST	HET	HET	HET	SXPU	HET	SXPU	HET	TOST	UNK	TOST	SXPU	HET	HET	TOST	SXPU	HET
scaffold_0	4380000	4384000	HET	TOST	TOST	HET	HET	HET	TOST	HET	HET	HET	HET	TOST	TOST	UNK	SXPU	TOST	HET	HET	SXPU	HET	SXPU	TOST	HET	SXPU	SXPU	HET	SXPU	SXPU	SXPU	TOST	TOST	HET	HET	HET	SXPU	HET	SXPU	UNK	TOST	TOST	TOST	SXPU	HET	UNK	TOST	SXPU	HET
scaffold_0	4384000	4388000	UNK	TOST	HET	HET	HET	HET	TOST	HET	HET	HET	HET	TOST	TOST	TOST	SXPU	TOST	SXPU	SXPU	HET	TOST	SXPU	TOST	UNK	HET	SXPU	HET	HET	SXPU	SXPU	TOST	TOST	HET	HET	HET	SXPU	HET	SXPU	UNK	TOST	TOST	TOST	SXPU	HET	SXPU	TOST	SXPU	HET
scaffold_0	4388000	4392000	HET	TOST	HET	HET	HET	HET	TOST	HET	HET	HET	HET	TOST	TOST	HET	SXPU	TOST	HET	SXPU	HET	HET	SXPU	TOST	HET	HET	SXPU	HET	SXPU	SXPU	SXPU	TOST	TOST	HET	HET	HET	SXPU	HET	SXPU	HET	TOST	HET	TOST	SXPU	HET	HET	TOST	SXPU	HET
scaffold_0	4392000	4396000	HET	TOST	HET	HET	HET	HET	TOST	HET	HET	HET	HET	TOST	TOST	HET	SXPU	TOST	SXPU	SXPU	HET	HET	SXPU	TOST	HET	HET	SXPU	UNK	HET	SXPU	SXPU	TOST	TOST	HET	HET	HET	SXPU	HET	SXPU	HET	TOST	HET	TOST	SXPU	HET	HET	TOST	SXPU	HET
scaffold_0	4396000	4400000	UNK	TOST	HET	HET	HET	HET	TOST	HET	HET	HET	HET	TOST	TOST	HET	SXPU	TOST	HET	SXPU	HET	HET	SXPU	TOST	HET	HET	SXPU	HET	HET	SXPU	SXPU	TOST	TOST	SXPU	HET	TOST	SXPU	HET	SXPU	HET	TOST	UNK	TOST	SXPU	SXPU	UNK	TOST	SXPU	HET
scaffold_0	4400000	4404000	HET	TOST	HET	HET	HET	HET	TOST	HET	HET	HET	HET	TOST	TOST	HET	SXPU	TOST	SXPU	SXPU	HET	HET	SXPU	TOST	HET	HET	SXPU	HET	SXPU	SXPU	SXPU	TOST	TOST	HET	HET	HET	SXPU	HET	SXPU	HET	TOST	HET	TOST	SXPU	SXPU	HET	TOST	SXPU	HET
scaffold_0	4404000	4408000	HET	TOST	HET	HET	HET	HET	TOST	HET	HET	HET	HET	TOST	TOST	HET	SXPU	TOST	HET	SXPU	HET	TOST	SXPU	TOST	HET	HET	SXPU	HET	UNK	SXPU	SXPU	TOST	TOST	UNK	HET	HET	SXPU	HET	SXPU	HET	TOST	HET	TOST	SXPU	HET	HET	TOST	SXPU	HET
scaffold_0	4408000	4412000	HET	TOST	HET	HET	HET	HET	TOST	HET	HET	HET	HET	TOST	TOST	HET	SXPU	TOST	HET	SXPU	HET	HET	SXPU	TOST	HET	HET	SXPU	HET	HET	SXPU	SXPU	TOST	TOST	HET	HET	HET	SXPU	HET	SXPU	HET	TOST	HET	TOST	SXPU	HET	HET	TOST	SXPU	HET
scaffold_0	4412000	4416000	HET	TOST	HET	HET	HET	UNK	TOST	HET	HET	TOST	HET	TOST	TOST	HET	SXPU	TOST	HET	SXPU	UNK	HET	SXPU	TOST	HET	HET	SXPU	HET	UNK	SXPU	SXPU	TOST	TOST	HET	HET	UNK	SXPU	HET	SXPU	HET	TOST	HET	TOST	SXPU	HET	HET	TOST	SXPU	HET
scaffold_0	4416000	4420000	HET	TOST	HET	HET	HET	HET	TOST	HET	HET	HET	HET	TOST	TOST	HET	SXPU	TOST	HET	SXPU	TOST	TOST	SXPU	TOST	HET	HET	SXPU	HET	HET	SXPU	SXPU	TOST	TOST	HET	HET	HET	SXPU	HET	SXPU	HET	TOST	HET	TOST	SXPU	HET	HET	TOST	SXPU	HET
scaffold_0	4420000	4424000	HET	TOST	HET	HET	HET	HET	TOST	HET	HET	HET	HET	TOST	TOST	HET	SXPU	TOST	HET	SXPU	HET	HET	SXPU	TOST	HET	HET	SXPU	HET	HET	SXPU	SXPU	TOST	TOST	HET	HET	HET	SXPU	HET	SXPU	HET	TOST	TOST	TOST	SXPU	TOST	HET	TOST	SXPU	HET
scaffold_0	4424000	4428000	HET	TOST	HET	HET	HET	HET	TOST	HET	HET	HET	HET	TOST	TOST	HET	SXPU	TOST	HET	SXPU	HET	HET	SXPU	TOST	HET	TOST	SXPU	HET	HET	SXPU	SXPU	TOST	TOST	HET	HET	HET	SXPU	HET	SXPU	HET	TOST	HET	TOST	SXPU	HET	HET	TOST	SXPU	HET
scaffold_0	4428000	4432000	HET	TOST	HET	HET	HET	HET	TOST	HET	HET	HET	HET	TOST	TOST	HET	SXPU	TOST	HET	SXPU	HET	HET	SXPU	TOST	HET	HET	SXPU	HET	HET	SXPU	SXPU	TOST	TOST	HET	HET	HET	SXPU	HET	SXPU	HET	TOST	TOST	TOST	SXPU	HET	HET	TOST	SXPU	HET
scaffold_0	4432000	4436000	HET	TOST	UNK	HET	UNK	HET	TOST	HET	HET	HET	HET	TOST	TOST	HET	SXPU	TOST	HET	SXPU	UNK	HET	SXPU	TOST	HET	HET	SXPU	HET	HET	SXPU	SXPU	TOST	TOST	HET	HET	HET	SXPU	HET	SXPU	SXPU	TOST	HET	TOST	SXPU	HET	HET	TOST	SXPU	HET
scaffold_0	4436000	4440000	HET	TOST	HET	HET	HET	HET	TOST	HET	HET	HET	HET	TOST	TOST	HET	SXPU	TOST	HET	SXPU	HET	HET	SXPU	TOST	HET	HET	SXPU	HET	HET	SXPU	SXPU	TOST	TOST	HET	HET	HET	SXPU	HET	SXPU	HET	TOST	TOST	TOST	SXPU	HET	HET	TOST	SXPU	HET
scaffold_0	4440000	4444000	HET	TOST	HET	HET	HET	HET	TOST	HET	HET	HET	HET	TOST	TOST	HET	SXPU	TOST	HET	SXPU	HET	HET	SXPU	TOST	HET	HET	SXPU	HET	HET	SXPU	SXPU	TOST	TOST	HET	HET	HET	SXPU	HET	SXPU	HET	TOST	TOST	TOST	SXPU	HET	HET	TOST	SXPU	HET
scaffold_0	4444000	4448000	HET	TOST	HET	SXPU	HET	HET	TOST	HET	HET	HET	HET	TOST	TOST	HET	SXPU	TOST	HET	SXPU	HET	UNK	SXPU	TOST	SXPU	HET	SXPU	HET	SXPU	SXPU	SXPU	TOST	HET	HET	SXPU	HET	SXPU	UNK	SXPU	SXPU	TOST	UNK	TOST	SXPU	HET	HET	TOST	SXPU	HET
scaffold_0	4448000	4452000	HET	TOST	HET	HET	HET	HET	TOST	HET	HET	HET	HET	TOST	TOST	HET	SXPU	TOST	HET	SXPU	HET	HET	SXPU	TOST	HET	HET	SXPU	HET	HET	SXPU	SXPU	TOST	HET	HET	HET	HET	SXPU	HET	SXPU	HET	TOST	HET	TOST	SXPU	HET	HET	TOST	SXPU	HET
scaffold_0	4452000	4456000	HET	TOST	HET	HET	HET	HET	TOST	HET	HET	HET	HET	TOST	TOST	HET	SXPU	TOST	HET	SXPU	HET	HET	SXPU	TOST	HET	HET	SXPU	SXPU	HET	SXPU	SXPU	TOST	UNK	HET	HET	HET	SXPU	HET	SXPU	HET	TOST	HET	TOST	SXPU	HET	HET	TOST	SXPU	UNK
scaffold_0	4456000	4460000	HET	TOST	HET	HET	HET	HET	TOST	HET	HET	HET	HET	TOST	TOST	HET	SXPU	TOST	HET	UNK	HET	HET	SXPU	TOST	HET	HET	SXPU	HET	HET	SXPU	SXPU	TOST	HET	HET	HET	HET	SXPU	HET	SXPU	HET	TOST	TOST	TOST	SXPU	HET	HET	TOST	SXPU	HET
scaffold_0	4460000	4464000	HET	TOST	HET	HET	HET	HET	TOST	HET	HET	TOST	HET	TOST	TOST	HET	SXPU	TOST	HET	SXPU	HET	HET	SXPU	TOST	HET	HET	SXPU	HET	HET	SXPU	SXPU	TOST	HET	HET	HET	HET	SXPU	HET	SXPU	HET	TOST	TOST	TOST	SXPU	HET	HET	TOST	SXPU	HET
scaffold_0	4464000	4468000	HET	TOST	HET	HET	HET	HET	TOST	HET	HET	HET	HET	TOST	TOST	HET	SXPU	TOST	HET	SXPU	HET	HET	SXPU	TOST	HET	HET	SXPU	HET	HET	SXPU	SXPU	TOST	HET	HET	HET	HET	SXPU	HET	SXPU	HET	TOST	HET	TOST	SXPU	HET	HET	TOST	SXPU	HET
scaffold_0	4468000	4472000	HET	TOST	HET	HET	HET	HET	TOST	HET	HET	HET	HET	TOST	TOST	HET	SXPU	TOST	HET	SXPU	HET	HET	SXPU	TOST	HET	HET	SXPU	HET	UNK	SXPU	SXPU	TOST	HET	HET	HET	HET	SXPU	HET	SXPU	HET	TOST	HET	TOST	SXPU	UNK	HET	TOST	SXPU	HET
scaffold_0	4472000	4476000	HET	TOST	HET	HET	HET	HET	TOST	HET	HET	HET	HET	TOST	TOST	HET	SXPU	TOST	HET	SXPU	HET	HET	SXPU	TOST	HET	HET	SXPU	HET	HET	SXPU	SXPU	TOST	HET	HET	HET	HET	SXPU	HET	SXPU	HET	TOST	TOST	TOST	SXPU	HET	HET	TOST	SXPU	HET
scaffold_0	4476000	4480000	HET	TOST	HET	HET	HET	HET	TOST	HET	HET	HET	HET	TOST	TOST	HET	SXPU	TOST	HET	SXPU	HET	HET	SXPU	TOST	HET	HET	SXPU	HET	TOST	SXPU	SXPU	TOST	HET	HET	HET	HET	SXPU	HET	SXPU	HET	TOST	TOST	TOST	SXPU	HET	HET	TOST	SXPU	HET
scaffold_0	4480000	4484000	HET	TOST	HET	HET	HET	HET	TOST	HET	HET	HET	HET	TOST	TOST	HET	SXPU	TOST	HET	SXPU	HET	HET	SXPU	TOST	HET	HET	SXPU	HET	HET	SXPU	SXPU	TOST	HET	HET	HET	HET	SXPU	HET	SXPU	HET	TOST	UNK	TOST	SXPU	HET	HET	TOST	SXPU	HET
scaffold_0	4484000	4488000	HET	TOST	HET	HET	HET	HET	TOST	HET	HET	HET	HET	TOST	TOST	HET	SXPU	TOST	HET	SXPU	HET	HET	SXPU	TOST	HET	HET	SXPU	HET	HET	SXPU	SXPU	TOST	HET	HET	HET	HET	SXPU	HET	SXPU	HET	TOST	HET	TOST	SXPU	HET	HET	TOST	SXPU	HET
scaffold_0	4488000	4492000	HET	TOST	HET	HET	HET	HET	TOST	HET	HET	HET	HET	TOST	TOST	HET	SXPU	TOST	HET	SXPU	HET	HET	SXPU	TOST	HET	HET	SXPU	HET	HET	SXPU	SXPU	TOST	HET	HET	HET	HET	SXPU	HET	SXPU	HET	TOST	HET	TOST	SXPU	HET	HET	TOST	SXPU	HET
scaffold_0	4492000	4496000	HET	TOST	HET	HET	HET	HET	TOST	HET	HET	HET	HET	TOST	TOST	SXPU	SXPU	TOST	HET	SXPU	HET	HET	SXPU	TOST	HET	UNK	SXPU	HET	HET	SXPU	SXPU	TOST	HET	HET	HET	HET	SXPU	HET	SXPU	HET	TOST	HET	TOST	SXPU	HET	HET	TOST	SXPU	HET
scaffold_0	4496000	4500000	HET	TOST	HET	HET	HET	SXPU	TOST	HET	HET	HET	HET	TOST	TOST	HET	SXPU	TOST	HET	SXPU	HET	HET	SXPU	TOST	HET	HET	SXPU	HET	HET	SXPU	SXPU	TOST	UNK	HET	HET	HET	SXPU	HET	SXPU	HET	TOST	TOST	TOST	SXPU	HET	HET	TOST	SXPU	HET
scaffold_0	4500000	4504000	HET	TOST	UNK	HET	HET	HET	TOST	HET	HET	HET	HET	TOST	TOST	HET	SXPU	TOST	HET	SXPU	HET	HET	SXPU	TOST	HET	HET	SXPU	HET	HET	SXPU	SXPU	TOST	HET	HET	TOST	HET	SXPU	HET	SXPU	HET	TOST	HET	TOST	SXPU	HET	HET	TOST	SXPU	HET
scaffold_0	4504000	4508000	HET	TOST	HET	HET	HET	HET	TOST	HET	HET	HET	HET	TOST	TOST	HET	SXPU	TOST	HET	SXPU	HET	HET	SXPU	TOST	HET	HET	SXPU	SXPU	HET	SXPU	SXPU	TOST	HET	HET	HET	HET	SXPU	HET	SXPU	HET	TOST	TOST	TOST	SXPU	HET	HET	TOST	SXPU	HET
scaffold_0	4508000	4512000	HET	TOST	HET	HET	HET	HET	TOST	HET	HET	HET	HET	TOST	TOST	HET	SXPU	TOST	TOST	SXPU	HET	HET	SXPU	TOST	HET	TOST	SXPU	HET	HET	SXPU	SXPU	TOST	SXPU	HET	HET	HET	SXPU	HET	SXPU	HET	TOST	HET	UNK	SXPU	HET	HET	TOST	SXPU	HET
scaffold_0	4512000	4516000	HET	TOST	HET	HET	HET	HET	TOST	HET	HET	HET	HET	TOST	TOST	HET	SXPU	TOST	HET	SXPU	HET	HET	SXPU	TOST	HET	HET	SXPU	UNK	HET	SXPU	SXPU	TOST	HET	HET	HET	HET	SXPU	HET	SXPU	HET	TOST	HET	HET	SXPU	HET	HET	TOST	SXPU	HET
scaffold_0	4516000	4520000	HET	TOST	HET	HET	HET	HET	TOST	HET	HET	HET	HET	TOST	TOST	HET	SXPU	TOST	HET	SXPU	HET	HET	SXPU	TOST	HET	HET	SXPU	HET	HET	SXPU	SXPU	TOST	HET	HET	HET	HET	SXPU	HET	SXPU	HET	TOST	TOST	TOST	SXPU	HET	HET	TOST	SXPU	HET
scaffold_0	4520000	4524000	HET	TOST	HET	HET	HET	HET	TOST	HET	HET	HET	HET	TOST	TOST	HET	SXPU	TOST	HET	SXPU	HET	HET	SXPU	TOST	HET	SXPU	SXPU	HET	HET	SXPU	SXPU	TOST	HET	HET	TOST	HET	SXPU	HET	SXPU	HET	TOST	HET	TOST	SXPU	HET	HET	TOST	SXPU	HET
scaffold_0	4524000	4528000	HET	TOST	HET	HET	HET	HET	TOST	HET	HET	HET	HET	TOST	TOST	HET	SXPU	TOST	HET	SXPU	HET	HET	SXPU	TOST	HET	HET	SXPU	HET	HET	SXPU	SXPU	TOST	HET	HET	HET	HET	SXPU	HET	SXPU	HET	TOST	HET	TOST	SXPU	HET	HET	TOST	SXPU	HET
scaffold_0	4528000	4532000	HET	TOST	HET	HET	HET	HET	TOST	HET	HET	HET	HET	TOST	TOST	HET	SXPU	TOST	HET	SXPU	UNK	HET	SXPU	TOST	HET	HET	SXPU	HET	HET	SXPU	SXPU	TOST	HET	HET	HET	HET	SXPU	HET	SXPU	HET	TOST	UNK	TOST	SXPU	HET	HET	TOST	SXPU	HET
scaffold_0	4532000	4536000	HET	TOST	HET	HET	HET	HET	TOST	HET	HET	HET	HET	TOST	TOST	HET	SXPU	TOST	HET	SXPU	HET	HET	SXPU	TOST	HET	HET	SXPU	HET	HET	SXPU	SXPU	TOST	HET	HET	HET	HET	SXPU	HET	SXPU	UNK	TOST	HET	TOST	SXPU	HET	UNK	TOST	SXPU	HET
scaffold_0	4536000	4540000	HET	TOST	HET	HET	HET	HET	TOST	HET	HET	HET	HET	TOST	TOST	HET	SXPU	TOST	HET	SXPU	HET	HET	SXPU	TOST	HET	HET	SXPU	HET	TOST	SXPU	SXPU	TOST	HET	HET	HET	HET	SXPU	HET	SXPU	HET	TOST	HET	TOST	SXPU	HET	HET	TOST	SXPU	HET
scaffold_0	4540000	4544000	HET	TOST	HET	HET	HET	HET	TOST	HET	HET	HET	HET	TOST	TOST	HET	SXPU	TOST	HET	SXPU	HET	HET	SXPU	TOST	HET	HET	SXPU	HET	HET	SXPU	SXPU	TOST	HET	HET	HET	HET	SXPU	HET	SXPU	HET	TOST	TOST	TOST	SXPU	HET	HET	TOST	SXPU	HET
scaffold_0	4544000	4548000	HET	TOST	HET	HET	HET	HET	TOST	HET	HET	HET	HET	TOST	TOST	HET	SXPU	TOST	HET	SXPU	UNK	HET	SXPU	TOST	HET	HET	SXPU	HET	HET	SXPU	SXPU	TOST	HET	HET	HET	HET	SXPU	HET	SXPU	HET	TOST	TOST	TOST	SXPU	HET	HET	TOST	SXPU	HET
scaffold_0	4548000	4552000	HET	TOST	HET	HET	HET	HET	TOST	HET	HET	HET	HET	TOST	TOST	HET	SXPU	TOST	HET	SXPU	HET	HET	SXPU	TOST	HET	UNK	SXPU	HET	HET	SXPU	SXPU	TOST	HET	HET	HET	HET	SXPU	HET	SXPU	HET	TOST	UNK	TOST	SXPU	HET	HET	TOST	SXPU	HET
scaffold_0	4552000	4556000	HET	TOST	HET	HET	HET	HET	TOST	HET	HET	HET	HET	TOST	TOST	HET	SXPU	TOST	HET	SXPU	HET	TOST	SXPU	TOST	HET	HET	SXPU	HET	HET	SXPU	SXPU	TOST	HET	SXPU	HET	HET	SXPU	HET	SXPU	HET	TOST	TOST	TOST	SXPU	HET	HET	TOST	SXPU	HET
scaffold_0	4556000	4560000	HET	TOST	TOST	HET	HET	UNK	TOST	HET	HET	SXPU	HET	TOST	TOST	SXPU	SXPU	TOST	HET	SXPU	HET	HET	SXPU	TOST	HET	HET	SXPU	HET	HET	SXPU	SXPU	TOST	HET	HET	TOST	HET	HET	HET	SXPU	UNK	TOST	HET	TOST	SXPU	UNK	HET	TOST	SXPU	HET
scaffold_0	4560000	4564000	HET	TOST	HET	HET	HET	HET	TOST	HET	HET	HET	HET	TOST	TOST	HET	SXPU	TOST	HET	SXPU	HET	HET	SXPU	TOST	HET	HET	SXPU	HET	HET	SXPU	SXPU	TOST	HET	HET	SXPU	HET	SXPU	HET	SXPU	HET	TOST	SXPU	TOST	SXPU	HET	HET	TOST	SXPU	HET
scaffold_0	4564000	4568000	HET	TOST	HET	HET	HET	HET	TOST	HET	HET	HET	HET	TOST	TOST	HET	SXPU	TOST	HET	SXPU	HET	HET	SXPU	TOST	HET	HET	SXPU	HET	HET	SXPU	SXPU	TOST	HET	HET	HET	HET	SXPU	HET	SXPU	SXPU	TOST	HET	TOST	SXPU	HET	HET	TOST	SXPU	HET
scaffold_0	4568000	4572000	HET	TOST	TOST	HET	HET	HET	TOST	HET	HET	HET	HET	TOST	TOST	HET	SXPU	TOST	HET	SXPU	HET	HET	SXPU	TOST	HET	HET	SXPU	HET	HET	SXPU	SXPU	TOST	HET	HET	HET	HET	SXPU	HET	SXPU	HET	TOST	HET	TOST	SXPU	HET	HET	TOST	SXPU	HET
scaffold_0	4572000	4576000	HET	TOST	HET	HET	HET	HET	TOST	HET	HET	HET	HET	TOST	TOST	HET	SXPU	TOST	HET	SXPU	HET	HET	SXPU	TOST	HET	HET	SXPU	HET	HET	SXPU	SXPU	TOST	UNK	HET	HET	HET	SXPU	HET	SXPU	HET	TOST	HET	TOST	SXPU	HET	HET	TOST	SXPU	HET
scaffold_0	4576000	4580000	HET	TOST	HET	HET	HET	HET	TOST	HET	HET	HET	HET	TOST	TOST	HET	SXPU	TOST	HET	SXPU	HET	HET	SXPU	TOST	HET	HET	SXPU	HET	HET	SXPU	SXPU	TOST	HET	HET	HET	HET	SXPU	HET	SXPU	HET	TOST	HET	TOST	SXPU	HET	HET	TOST	SXPU	HET
scaffold_0	4580000	4584000	HET	TOST	HET	HET	HET	HET	TOST	HET	HET	HET	HET	TOST	TOST	HET	SXPU	TOST	HET	SXPU	HET	HET	SXPU	TOST	HET	HET	SXPU	HET	HET	SXPU	SXPU	TOST	HET	HET	HET	HET	SXPU	HET	SXPU	HET	TOST	HET	TOST	SXPU	HET	HET	TOST	SXPU	HET
scaffold_0	4584000	4588000	HET	TOST	SXPU	HET	HET	HET	TOST	HET	HET	HET	HET	TOST	TOST	HET	SXPU	TOST	HET	SXPU	HET	HET	SXPU	TOST	HET	HET	SXPU	HET	HET	SXPU	SXPU	TOST	HET	HET	HET	HET	SXPU	HET	SXPU	HET	TOST	HET	TOST	SXPU	HET	HET	TOST	SXPU	HET
scaffold_0	4588000	4592000	HET	TOST	HET	HET	HET	HET	TOST	HET	HET	HET	HET	TOST	TOST	HET	SXPU	TOST	HET	SXPU	HET	HET	SXPU	TOST	TOST	HET	SXPU	HET	HET	SXPU	SXPU	TOST	HET	HET	HET	HET	SXPU	HET	SXPU	HET	TOST	TOST	TOST	SXPU	HET	HET	TOST	SXPU	HET
scaffold_0	4592000	4596000	HET	TOST	HET	HET	HET	HET	TOST	HET	HET	HET	HET	TOST	TOST	HET	SXPU	TOST	SXPU	SXPU	HET	HET	SXPU	TOST	HET	HET	SXPU	HET	HET	SXPU	SXPU	TOST	HET	HET	HET	HET	SXPU	HET	SXPU	HET	TOST	TOST	TOST	SXPU	HET	HET	TOST	SXPU	HET
scaffold_0	4596000	4600000	HET	TOST	HET	HET	HET	HET	TOST	HET	HET	HET	HET	TOST	TOST	HET	SXPU	TOST	HET	SXPU	HET	HET	SXPU	TOST	HET	HET	SXPU	HET	TOST	SXPU	SXPU	TOST	HET	HET	HET	HET	SXPU	HET	SXPU	HET	TOST	HET	TOST	SXPU	HET	HET	TOST	SXPU	HET
scaffold_0	4600000	4604000	HET	TOST	HET	HET	HET	HET	TOST	HET	HET	HET	HET	TOST	TOST	HET	SXPU	TOST	HET	SXPU	HET	HET	SXPU	TOST	HET	HET	SXPU	HET	HET	SXPU	HET	TOST	HET	HET	HET	HET	SXPU	HET	SXPU	HET	TOST	HET	TOST	SXPU	HET	HET	TOST	SXPU	HET
scaffold_0	4604000	4608000	HET	TOST	HET	HET	HET	HET	TOST	HET	HET	HET	HET	TOST	TOST	UNK	SXPU	TOST	HET	SXPU	HET	HET	SXPU	TOST	HET	HET	SXPU	HET	HET	SXPU	SXPU	TOST	HET	HET	HET	HET	SXPU	HET	SXPU	HET	TOST	HET	TOST	SXPU	UNK	HET	TOST	SXPU	HET
scaffold_0	4608000	4612000	HET	TOST	HET	HET	HET	HET	TOST	HET	HET	HET	HET	TOST	TOST	HET	SXPU	TOST	HET	SXPU	HET	HET	SXPU	TOST	HET	HET	SXPU	HET	HET	SXPU	SXPU	TOST	HET	HET	HET	HET	SXPU	HET	SXPU	HET	TOST	UNK	TOST	SXPU	HET	HET	TOST	SXPU	HET
scaffold_0	4612000	4616000	HET	TOST	HET	HET	HET	HET	TOST	HET	HET	HET	HET	TOST	TOST	HET	SXPU	TOST	HET	SXPU	HET	HET	SXPU	TOST	HET	HET	SXPU	HET	HET	SXPU	SXPU	TOST	HET	HET	HET	HET	SXPU	HET	SXPU	HET	TOST	HET	TOST	SXPU	HET	HET	TOST	SXPU	HET
scaffold_0	4616000	4620000	HET	TOST	HET	HET	HET	TOST	TOST	HET	HET	HET	HET	TOST	TOST	HET	SXPU	TOST	HET	SXPU	HET	HET	SXPU	TOST	HET	HET	SXPU	HET	HET	SXPU	SXPU	TOST	HET	HET	HET	HET	SXPU	HET	SXPU	HET	TOST	HET	TOST	SXPU	HET	HET	TOST	SXPU	HET
scaffold_0	4620000	4624000	HET	TOST	HET	HET	HET	HET	TOST	HET	HET	TOST	HET	TOST	TOST	HET	SXPU	TOST	HET	HET	HET	HET	SXPU	TOST	HET	HET	SXPU	HET	SXPU	SXPU	SXPU	TOST	UNK	HET	UNK	HET	SXPU	HET	SXPU	TOST	TOST	HET	TOST	SXPU	HET	HET	TOST	SXPU	UNK
scaffold_0	4624000	4628000	HET	TOST	HET	HET	HET	HET	TOST	HET	HET	HET	HET	TOST	TOST	HET	SXPU	TOST	HET	SXPU	HET	HET	SXPU	TOST	HET	HET	SXPU	HET	UNK	SXPU	SXPU	TOST	HET	SXPU	HET	HET	SXPU	HET	SXPU	HET	TOST	HET	TOST	SXPU	HET	HET	TOST	SXPU	HET
scaffold_0	4628000	4632000	HET	TOST	HET	HET	HET	HET	TOST	HET	HET	HET	HET	TOST	TOST	HET	SXPU	TOST	HET	SXPU	HET	HET	SXPU	TOST	TOST	HET	SXPU	HET	TOST	SXPU	SXPU	TOST	HET	HET	HET	HET	SXPU	HET	SXPU	HET	TOST	HET	TOST	SXPU	HET	HET	TOST	SXPU	HET
scaffold_0	4632000	4636000	HET	TOST	HET	HET	HET	HET	TOST	HET	HET	HET	HET	TOST	TOST	TOST	SXPU	TOST	HET	SXPU	HET	HET	SXPU	TOST	HET	HET	SXPU	HET	HET	SXPU	SXPU	TOST	HET	HET	HET	HET	SXPU	HET	SXPU	HET	TOST	HET	TOST	SXPU	HET	HET	TOST	SXPU	HET
scaffold_0	4636000	4640000	HET	TOST	HET	HET	HET	HET	TOST	HET	HET	HET	HET	TOST	TOST	TOST	SXPU	TOST	HET	SXPU	HET	HET	SXPU	TOST	HET	HET	SXPU	HET	HET	SXPU	SXPU	TOST	HET	HET	HET	HET	SXPU	HET	SXPU	HET	TOST	HET	TOST	SXPU	HET	HET	TOST	SXPU	HET
scaffold_0	4640000	4644000	HET	TOST	HET	HET	HET	HET	TOST	HET	HET	HET	HET	TOST	TOST	TOST	SXPU	TOST	HET	SXPU	HET	HET	SXPU	TOST	HET	HET	SXPU	HET	HET	SXPU	SXPU	TOST	HET	HET	HET	HET	SXPU	HET	SXPU	HET	TOST	HET	TOST	SXPU	HET	HET	TOST	SXPU	HET
scaffold_0	4644000	4648000	HET	TOST	HET	HET	HET	HET	TOST	HET	HET	UNK	UNK	TOST	TOST	TOST	SXPU	TOST	HET	SXPU	HET	HET	SXPU	TOST	HET	HET	SXPU	HET	TOST	SXPU	SXPU	TOST	HET	HET	HET	HET	SXPU	HET	SXPU	HET	TOST	TOST	TOST	SXPU	HET	HET	TOST	SXPU	UNK
scaffold_0	4648000	4652000	HET	TOST	HET	HET	HET	HET	TOST	HET	HET	UNK	HET	TOST	TOST	TOST	SXPU	TOST	SXPU	SXPU	HET	HET	SXPU	TOST	HET	HET	SXPU	SXPU	HET	SXPU	SXPU	TOST	HET	SXPU	HET	HET	SXPU	HET	SXPU	HET	TOST	TOST	TOST	SXPU	HET	HET	TOST	SXPU	HET
scaffold_0	4652000	4656000	HET	TOST	HET	HET	HET	HET	TOST	HET	HET	HET	HET	TOST	TOST	TOST	SXPU	TOST	HET	SXPU	HET	HET	SXPU	TOST	HET	HET	SXPU	HET	HET	SXPU	SXPU	TOST	HET	HET	TOST	HET	SXPU	HET	SXPU	HET	TOST	HET	TOST	SXPU	HET	HET	TOST	SXPU	HET
scaffold_0	4656000	4660000	HET	TOST	HET	HET	HET	HET	TOST	HET	HET	HET	HET	TOST	TOST	TOST	SXPU	TOST	HET	SXPU	HET	HET	SXPU	TOST	HET	HET	SXPU	HET	HET	SXPU	SXPU	TOST	HET	HET	HET	HET	SXPU	HET	SXPU	HET	TOST	HET	TOST	SXPU	HET	HET	TOST	SXPU	HET
scaffold_0	4660000	4664000	HET	TOST	HET	HET	HET	HET	TOST	HET	HET	HET	HET	TOST	TOST	TOST	SXPU	TOST	HET	SXPU	HET	HET	SXPU	TOST	HET	HET	SXPU	HET	HET	SXPU	SXPU	TOST	HET	HET	HET	HET	SXPU	HET	SXPU	HET	TOST	HET	TOST	SXPU	HET	HET	TOST	SXPU	HET
scaffold_0	4664000	4668000	HET	TOST	HET	HET	HET	HET	TOST	HET	HET	HET	HET	TOST	TOST	TOST	SXPU	TOST	HET	SXPU	HET	HET	SXPU	TOST	HET	HET	SXPU	HET	HET	SXPU	SXPU	TOST	HET	HET	HET	HET	SXPU	HET	SXPU	HET	TOST	TOST	TOST	SXPU	HET	SXPU	TOST	SXPU	HET
scaffold_0	4668000	4672000	HET	TOST	HET	HET	HET	UNK	TOST	HET	HET	HET	HET	TOST	TOST	TOST	SXPU	TOST	HET	SXPU	HET	HET	SXPU	TOST	HET	TOST	SXPU	HET	TOST	SXPU	SXPU	TOST	HET	HET	HET	HET	SXPU	HET	SXPU	HET	TOST	HET	TOST	SXPU	HET	HET	TOST	SXPU	HET
scaffold_0	4672000	4676000	HET	TOST	HET	HET	HET	HET	TOST	HET	HET	HET	HET	TOST	TOST	TOST	SXPU	TOST	TOST	SXPU	HET	HET	SXPU	TOST	HET	HET	SXPU	HET	HET	SXPU	SXPU	TOST	HET	HET	HET	HET	SXPU	HET	SXPU	HET	TOST	HET	TOST	SXPU	HET	HET	TOST	SXPU	HET
scaffold_0	4676000	4680000	HET	TOST	HET	HET	HET	HET	TOST	HET	HET	HET	HET	TOST	TOST	TOST	SXPU	TOST	HET	SXPU	HET	HET	SXPU	TOST	HET	HET	SXPU	HET	HET	SXPU	SXPU	TOST	HET	HET	HET	HET	SXPU	HET	SXPU	HET	TOST	UNK	TOST	SXPU	HET	HET	TOST	SXPU	HET
scaffold_0	4680000	4684000	HET	TOST	HET	HET	UNK	HET	TOST	HET	HET	HET	HET	TOST	TOST	TOST	SXPU	TOST	HET	SXPU	HET	HET	SXPU	TOST	HET	HET	SXPU	HET	HET	SXPU	SXPU	TOST	TOST	HET	HET	HET	SXPU	HET	SXPU	HET	TOST	UNK	TOST	SXPU	HET	HET	TOST	SXPU	HET
scaffold_0	4684000	4688000	TOST	TOST	HET	HET	HET	HET	TOST	HET	HET	HET	HET	TOST	TOST	TOST	SXPU	TOST	HET	SXPU	HET	HET	SXPU	TOST	HET	HET	SXPU	HET	HET	SXPU	SXPU	TOST	HET	HET	HET	HET	SXPU	HET	SXPU	HET	TOST	HET	TOST	SXPU	HET	HET	TOST	SXPU	HET
scaffold_0	4688000	4692000	HET	TOST	HET	HET	HET	HET	TOST	HET	HET	HET	HET	TOST	TOST	TOST	SXPU	TOST	HET	SXPU	HET	HET	SXPU	TOST	HET	HET	SXPU	HET	HET	SXPU	SXPU	TOST	HET	HET	HET	HET	SXPU	HET	SXPU	HET	TOST	HET	TOST	SXPU	HET	HET	TOST	SXPU	HET
scaffold_0	4692000	4696000	HET	TOST	HET	HET	HET	HET	TOST	HET	HET	HET	HET	TOST	TOST	TOST	SXPU	TOST	HET	SXPU	HET	HET	SXPU	TOST	HET	HET	SXPU	HET	HET	SXPU	SXPU	TOST	HET	HET	HET	HET	SXPU	HET	SXPU	HET	TOST	HET	TOST	SXPU	HET	HET	TOST	SXPU	HET
scaffold_0	4696000	4700000	HET	TOST	HET	HET	HET	HET	TOST	HET	HET	HET	HET	TOST	TOST	TOST	SXPU	TOST	SXPU	SXPU	HET	HET	SXPU	TOST	HET	HET	SXPU	HET	TOST	SXPU	SXPU	TOST	HET	HET	HET	HET	SXPU	HET	SXPU	HET	TOST	TOST	TOST	SXPU	HET	UNK	TOST	SXPU	HET
scaffold_0	4700000	4704000	HET	TOST	HET	HET	HET	HET	TOST	HET	HET	HET	HET	TOST	TOST	TOST	SXPU	TOST	HET	SXPU	HET	HET	SXPU	TOST	HET	HET	SXPU	HET	HET	SXPU	SXPU	TOST	HET	HET	HET	HET	SXPU	HET	SXPU	HET	TOST	TOST	TOST	SXPU	HET	HET	TOST	SXPU	HET
scaffold_0	4704000	4708000	HET	TOST	HET	HET	HET	HET	TOST	HET	HET	HET	HET	TOST	TOST	TOST	SXPU	TOST	HET	SXPU	HET	HET	SXPU	TOST	HET	HET	SXPU	HET	HET	SXPU	SXPU	TOST	HET	HET	HET	HET	SXPU	HET	SXPU	HET	TOST	TOST	TOST	SXPU	HET	HET	TOST	SXPU	HET
scaffold_0	4708000	4712000	HET	TOST	HET	HET	HET	HET	TOST	HET	HET	HET	HET	TOST	TOST	TOST	SXPU	TOST	HET	SXPU	HET	HET	SXPU	TOST	HET	HET	SXPU	HET	HET	SXPU	SXPU	TOST	HET	HET	HET	HET	SXPU	HET	SXPU	HET	TOST	HET	TOST	SXPU	HET	HET	TOST	SXPU	HET
scaffold_0	4712000	4716000	HET	TOST	HET	UNK	HET	HET	TOST	HET	HET	HET	HET	TOST	TOST	TOST	SXPU	TOST	HET	SXPU	HET	HET	SXPU	TOST	HET	HET	SXPU	HET	HET	SXPU	SXPU	TOST	HET	HET	HET	HET	SXPU	HET	SXPU	HET	TOST	HET	TOST	SXPU	HET	HET	TOST	SXPU	HET
scaffold_0	4716000	4720000	HET	TOST	HET	HET	TOST	HET	TOST	HET	HET	HET	HET	TOST	TOST	TOST	SXPU	TOST	HET	SXPU	HET	HET	SXPU	TOST	HET	HET	SXPU	HET	TOST	SXPU	SXPU	TOST	HET	HET	SXPU	HET	SXPU	HET	SXPU	HET	TOST	TOST	TOST	SXPU	HET	HET	TOST	SXPU	HET
scaffold_0	4720000	4724000	HET	TOST	HET	HET	HET	HET	TOST	HET	HET	HET	HET	TOST	TOST	TOST	SXPU	TOST	HET	SXPU	HET	HET	SXPU	TOST	HET	HET	SXPU	HET	HET	SXPU	SXPU	TOST	UNK	HET	HET	HET	SXPU	HET	SXPU	HET	TOST	TOST	TOST	SXPU	HET	HET	TOST	SXPU	HET
scaffold_0	4724000	4728000	HET	TOST	HET	HET	HET	HET	TOST	HET	HET	HET	HET	TOST	TOST	TOST	SXPU	TOST	HET	SXPU	HET	HET	SXPU	TOST	HET	HET	SXPU	HET	HET	SXPU	SXPU	TOST	HET	HET	HET	HET	SXPU	HET	SXPU	UNK	TOST	HET	TOST	SXPU	HET	HET	TOST	SXPU	HET
scaffold_0	4728000	4732000	HET	TOST	HET	HET	TOST	HET	TOST	HET	HET	HET	HET	TOST	TOST	TOST	SXPU	TOST	HET	SXPU	HET	HET	SXPU	TOST	HET	HET	SXPU	HET	HET	SXPU	SXPU	TOST	HET	HET	HET	HET	SXPU	HET	SXPU	HET	TOST	HET	TOST	SXPU	HET	HET	TOST	SXPU	HET
scaffold_0	4732000	4736000	HET	TOST	HET	HET	HET	HET	TOST	HET	HET	HET	HET	TOST	TOST	TOST	SXPU	TOST	HET	SXPU	HET	HET	SXPU	TOST	HET	HET	SXPU	HET	HET	SXPU	SXPU	TOST	HET	HET	HET	HET	SXPU	HET	SXPU	HET	TOST	HET	TOST	SXPU	HET	HET	TOST	SXPU	HET
scaffold_0	4736000	4740000	HET	TOST	HET	HET	HET	HET	TOST	HET	HET	HET	HET	TOST	TOST	TOST	SXPU	TOST	HET	SXPU	HET	HET	SXPU	TOST	HET	HET	SXPU	HET	HET	SXPU	SXPU	TOST	HET	HET	HET	HET	SXPU	HET	SXPU	HET	TOST	HET	TOST	SXPU	HET	HET	TOST	SXPU	HET
scaffold_0	4740000	4744000	HET	TOST	UNK	HET	HET	HET	TOST	HET	SXPU	HET	UNK	TOST	TOST	TOST	SXPU	TOST	HET	SXPU	SXPU	HET	SXPU	TOST	HET	SXPU	SXPU	HET	HET	SXPU	SXPU	TOST	HET	HET	SXPU	TOST	SXPU	HET	SXPU	TOST	TOST	SXPU	TOST	SXPU	HET	SXPU	TOST	SXPU	HET
scaffold_0	4744000	4748000	HET	TOST	HET	TOST	HET	HET	TOST	HET	HET	SXPU	UNK	TOST	TOST	TOST	SXPU	TOST	HET	SXPU	HET	HET	SXPU	TOST	HET	HET	SXPU	HET	HET	SXPU	SXPU	TOST	SXPU	SXPU	HET	HET	SXPU	TOST	SXPU	HET	TOST	HET	TOST	SXPU	HET	HET	TOST	UNK	HET
scaffold_0	4748000	4752000	HET	TOST	SXPU	HET	HET	HET	TOST	HET	HET	HET	HET	TOST	TOST	TOST	SXPU	TOST	HET	SXPU	HET	HET	SXPU	TOST	HET	HET	SXPU	HET	HET	SXPU	SXPU	TOST	HET	HET	HET	HET	SXPU	HET	SXPU	HET	TOST	HET	TOST	SXPU	HET	UNK	TOST	SXPU	HET
scaffold_0	4752000	4756000	HET	TOST	HET	HET	HET	HET	TOST	HET	HET	HET	HET	TOST	TOST	TOST	SXPU	TOST	HET	SXPU	HET	HET	SXPU	TOST	HET	HET	SXPU	HET	HET	SXPU	SXPU	TOST	HET	HET	HET	HET	SXPU	HET	SXPU	HET	TOST	TOST	TOST	SXPU	HET	HET	TOST	SXPU	HET
scaffold_0	4756000	4758944	HET	TOST	HET	HET	HET	HET	TOST	HET	HET	HET	HET	TOST	TOST	TOST	SXPU	TOST	HET	SXPU	HET	HET	SXPU	TOST	HET	HET	SXPU	HET	TOST	SXPU	SXPU	TOST	HET	HET	HET	HET	SXPU	HET	SXPU	HET	TOST	HET	TOST	SXPU	HET	HET	TOST	SXPU	HET
scaffold_120	0	4000	TOST	HET	HET	HET	SXPU	HET	HET	HET	HET	HET	SXPU	TOST	TOST	HET	TOST	TOST	SXPU	HET	TOST	HET	HET	SXPU	TOST	TOST	SXPU	HET	TOST	TOST	HET	SXPU	UNK	SXPU	SXPU	HET	SXPU	HET	HET	HET	HET	UNK	SXPU	SXPU	TOST	HET	TOST	TOST	TOST
scaffold_120	4000	8000	TOST	HET	UNK	HET	SXPU	HET	HET	HET	HET	HET	SXPU	TOST	TOST	HET	TOST	TOST	SXPU	HET	HET	HET	HET	SXPU	TOST	TOST	SXPU	HET	TOST	TOST	TOST	HET	UNK	SXPU	SXPU	HET	SXPU	HET	HET	HET	HET	HET	SXPU	SXPU	TOST	HET	TOST	TOST	TOST
scaffold_120	8000	12000	UNK	UNK	UNK	UNK	UNK	UNK	UNK	UNK	UNK	UNK	UNK	UNK	UNK	UNK	UNK	UNK	UNK	UNK	UNK	UNK	UNK	UNK	UNK	UNK	UNK	UNK	UNK	UNK	UNK	UNK	UNK	UNK	UNK	UNK	UNK	UNK	UNK	UNK	UNK	UNK	UNK	UNK	UNK	UNK	UNK	UNK	UNK
scaffold_120	12000	16000	TOST	HET	UNK	UNK	SXPU	HET	HET	HET	HET	HET	SXPU	TOST	TOST	HET	TOST	TOST	SXPU	HET	UNK	HET	UNK	SXPU	TOST	TOST	SXPU	UNK	TOST	TOST	HET	HET	UNK	SXPU	SXPU	HET	SXPU	HET	HET	UNK	UNK	SXPU	SXPU	SXPU	TOST	SXPU	TOST	TOST	TOST
scaffold_120	16000	20000	UNK	UNK	UNK	UNK	UNK	UNK	UNK	UNK	UNK	UNK	UNK	UNK	UNK	UNK	UNK	UNK	UNK	UNK	UNK	UNK	UNK	UNK	UNK	UNK	UNK	UNK	UNK	UNK	UNK	UNK	UNK	UNK	UNK	UNK	UNK	UNK	UNK	UNK	UNK	UNK	UNK	UNK	UNK	UNK	UNK	UNK	UNK
scaffold_120	20000	24000	TOST	HET	UNK	HET	SXPU	HET	HET	HET	HET	HET	SXPU	TOST	TOST	SXPU	TOST	TOST	SXPU	HET	UNK	HET	HET	SXPU	TOST	TOST	UNK	HET	TOST	TOST	HET	SXPU	HET	SXPU	SXPU	HET	SXPU	SXPU	HET	SXPU	HET	UNK	SXPU	SXPU	TOST	HET	TOST	TOST	TOST
scaffold_120	24000	28000	UNK	HET	UNK	HET	HET	HET	HET	HET	HET	UNK	HET	UNK	SXPU	HET	HET	HET	HET	HET	HET	SXPU	HET	HET	UNK	HET	SXPU	HET	HET	UNK	HET	HET	SXPU	UNK	HET	HET	HET	HET	HET	HET	HET	HET	HET	HET	UNK	HET	UNK	UNK	UNK
scaffold_120	28000	32000	TOST	HET	HET	HET	SXPU	HET	HET	HET	HET	HET	SXPU	TOST	TOST	HET	TOST	TOST	SXPU	HET	HET	HET	HET	SXPU	TOST	TOST	SXPU	HET	TOST	TOST	HET	HET	SXPU	SXPU	SXPU	HET	SXPU	HET	HET	HET	HET	UNK	SXPU	SXPU	TOST	HET	TOST	TOST	TOST
scaffold_120	32000	36000	TOST	HET	UNK	HET	SXPU	HET	HET	HET	HET	HET	SXPU	TOST	TOST	HET	TOST	TOST	SXPU	HET	HET	HET	HET	SXPU	TOST	TOST	SXPU	HET	TOST	TOST	SXPU	HET	HET	SXPU	SXPU	UNK	SXPU	HET	HET	HET	HET	HET	SXPU	SXPU	TOST	HET	TOST	TOST	TOST
scaffold_120	36000	40000	TOST	HET	HET	HET	SXPU	HET	HET	HET	HET	HET	SXPU	TOST	TOST	HET	TOST	TOST	SXPU	HET	HET	HET	HET	SXPU	TOST	TOST	SXPU	HET	TOST	TOST	HET	HET	SXPU	SXPU	SXPU	HET	SXPU	HET	HET	HET	HET	HET	SXPU	SXPU	TOST	HET	TOST	TOST	TOST
scaffold_120	40000	44000	TOST	HET	HET	HET	SXPU	HET	HET	HET	HET	HET	SXPU	TOST	TOST	HET	TOST	TOST	SXPU	HET	HET	HET	HET	SXPU	TOST	TOST	SXPU	HET	TOST	TOST	HET	HET	HET	SXPU	SXPU	HET	SXPU	HET	HET	HET	HET	HET	SXPU	SXPU	TOST	HET	TOST	TOST	TOST
scaffold_120	44000	48000	SXPU	SXPU	HET	HET	HET	HET	HET	HET	HET	SXPU	SXPU	HET	SXPU	SXPU	HET	HET	HET	HET	SXPU	SXPU	HET	SXPU	HET	SXPU	HET	SXPU	SXPU	SXPU	SXPU	UNK	SXPU	SXPU	SXPU	SXPU	SXPU	HET	HET	SXPU	HET	SXPU	HET	SXPU	HET	UNK	SXPU	HET	HET
scaffold_120	48000	52000	TOST	HET	HET	HET	SXPU	HET	HET	HET	HET	HET	SXPU	TOST	TOST	HET	TOST	TOST	SXPU	HET	HET	HET	HET	SXPU	TOST	TOST	SXPU	UNK	TOST	TOST	HET	HET	TOST	SXPU	SXPU	HET	SXPU	HET	HET	HET	UNK	HET	SXPU	SXPU	TOST	HET	TOST	TOST	TOST
scaffold_120	52000	56000	TOST	HET	HET	HET	SXPU	TOST	HET	HET	HET	HET	SXPU	TOST	TOST	HET	TOST	TOST	SXPU	HET	SXPU	HET	HET	SXPU	TOST	TOST	SXPU	HET	TOST	TOST	HET	HET	SXPU	SXPU	SXPU	HET	SXPU	SXPU	HET	HET	HET	HET	SXPU	SXPU	TOST	HET	TOST	TOST	TOST
scaffold_120	56000	60000	TOST	HET	HET	HET	SXPU	HET	HET	SXPU	HET	HET	SXPU	TOST	TOST	HET	TOST	HET	SXPU	HET	HET	HET	HET	SXPU	TOST	TOST	SXPU	HET	TOST	TOST	HET	HET	SXPU	SXPU	SXPU	HET	SXPU	TOST	HET	HET	HET	HET	SXPU	SXPU	TOST	HET	TOST	TOST	TOST
scaffold_120	60000	64000	TOST	UNK	HET	UNK	SXPU	UNK	UNK	HET	HET	HET	SXPU	TOST	TOST	HET	TOST	HET	SXPU	HET	UNK	HET	HET	SXPU	TOST	TOST	SXPU	HET	TOST	TOST	SXPU	HET	HET	SXPU	SXPU	HET	SXPU	HET	HET	HET	HET	SXPU	SXPU	SXPU	TOST	HET	TOST	TOST	TOST
scaffold_120	64000	68000	TOST	HET	HET	HET	SXPU	HET	HET	HET	HET	UNK	SXPU	TOST	TOST	HET	TOST	TOST	SXPU	TOST	UNK	HET	HET	SXPU	UNK	TOST	SXPU	HET	TOST	TOST	HET	UNK	TOST	SXPU	SXPU	SXPU	SXPU	HET	UNK	SXPU	SXPU	HET	SXPU	SXPU	TOST	HET	TOST	TOST	TOST
scaffold_120	68000	72000	TOST	HET	HET	HET	SXPU	HET	HET	HET	HET	HET	SXPU	TOST	TOST	TOST	TOST	TOST	SXPU	HET	HET	HET	HET	SXPU	TOST	TOST	SXPU	HET	TOST	TOST	HET	HET	HET	SXPU	SXPU	HET	SXPU	HET	TOST	HET	HET	SXPU	SXPU	SXPU	TOST	HET	TOST	TOST	TOST
scaffold_120	72000	76000	TOST	UNK	UNK	HET	SXPU	UNK	HET	TOST	UNK	HET	SXPU	TOST	TOST	UNK	TOST	TOST	SXPU	HET	UNK	HET	HET	SXPU	TOST	TOST	SXPU	UNK	TOST	TOST	HET	SXPU	HET	SXPU	SXPU	UNK	SXPU	HET	HET	HET	HET	HET	HET	SXPU	TOST	HET	TOST	TOST	TOST
scaffold_120	76000	80000	TOST	HET	HET	HET	SXPU	HET	HET	UNK	HET	HET	SXPU	TOST	TOST	HET	TOST	TOST	SXPU	HET	HET	HET	HET	SXPU	TOST	TOST	SXPU	HET	TOST	TOST	SXPU	SXPU	HET	SXPU	SXPU	HET	SXPU	UNK	HET	HET	TOST	HET	SXPU	SXPU	TOST	HET	TOST	TOST	TOST
scaffold_120	80000	84000	TOST	HET	HET	HET	SXPU	SXPU	HET	SXPU	HET	HET	SXPU	TOST	TOST	TOST	TOST	TOST	SXPU	HET	HET	HET	HET	SXPU	TOST	TOST	SXPU	HET	TOST	TOST	HET	HET	HET	SXPU	SXPU	HET	SXPU	HET	TOST	HET	HET	HET	SXPU	SXPU	TOST	HET	TOST	TOST	TOST
scaffold_120	84000	88000	TOST	HET	HET	HET	SXPU	HET	HET	HET	HET	HET	SXPU	TOST	TOST	SXPU	TOST	TOST	UNK	HET	HET	HET	UNK	UNK	TOST	TOST	SXPU	HET	UNK	TOST	TOST	UNK	HET	SXPU	SXPU	HET	SXPU	SXPU	HET	UNK	HET	UNK	SXPU	SXPU	HET	HET	TOST	TOST	UNK
scaffold_120	88000	92000	UNK	UNK	UNK	UNK	UNK	UNK	UNK	UNK	UNK	UNK	UNK	UNK	UNK	UNK	UNK	UNK	UNK	UNK	UNK	UNK	UNK	UNK	UNK	UNK	UNK	UNK	UNK	UNK	UNK	UNK	UNK	UNK	UNK	UNK	UNK	UNK	UNK	UNK	UNK	UNK	UNK	UNK	UNK	UNK	UNK	UNK	UNK
scaffold_120	92000	96000	TOST	HET	HET	HET	SXPU	TOST	HET	HET	HET	UNK	SXPU	TOST	TOST	HET	TOST	TOST	SXPU	HET	HET	HET	HET	SXPU	TOST	TOST	SXPU	HET	TOST	TOST	HET	HET	TOST	SXPU	SXPU	HET	SXPU	HET	HET	HET	HET	HET	SXPU	SXPU	TOST	HET	TOST	TOST	TOST
scaffold_120	96000	100000	TOST	TOST	HET	HET	SXPU	HET	HET	HET	HET	HET	SXPU	TOST	TOST	TOST	TOST	TOST	SXPU	HET	HET	HET	HET	SXPU	TOST	TOST	SXPU	TOST	TOST	TOST	HET	TOST	HET	SXPU	SXPU	HET	SXPU	HET	HET	SXPU	SXPU	SXPU	SXPU	SXPU	HET	SXPU	TOST	TOST	TOST
scaffold_120	100000	104000	TOST	HET	HET	HET	SXPU	HET	HET	HET	UNK	UNK	SXPU	TOST	TOST	HET	TOST	TOST	SXPU	HET	HET	HET	HET	SXPU	TOST	TOST	SXPU	HET	TOST	TOST	HET	TOST	UNK	SXPU	SXPU	HET	SXPU	HET	HET	HET	HET	SXPU	SXPU	SXPU	TOST	HET	TOST	TOST	TOST
scaffold_120	104000	108000	TOST	TOST	UNK	HET	SXPU	HET	HET	HET	HET	HET	SXPU	TOST	TOST	HET	TOST	TOST	SXPU	HET	HET	HET	HET	SXPU	TOST	TOST	SXPU	HET	TOST	TOST	UNK	UNK	HET	SXPU	SXPU	SXPU	SXPU	HET	HET	UNK	HET	HET	SXPU	SXPU	TOST	SXPU	TOST	TOST	TOST
scaffold_120	108000	112000	UNK	UNK	UNK	UNK	UNK	UNK	UNK	UNK	UNK	UNK	UNK	UNK	UNK	UNK	UNK	UNK	UNK	UNK	UNK	UNK	UNK	UNK	UNK	UNK	UNK	UNK	UNK	UNK	UNK	UNK	UNK	UNK	UNK	UNK	UNK	UNK	UNK	UNK	UNK	UNK	UNK	UNK	UNK	UNK	UNK	UNK	UNK
scaffold_120	112000	116000	TOST	HET	HET	HET	SXPU	HET	HET	HET	HET	HET	SXPU	TOST	TOST	HET	TOST	TOST	SXPU	HET	HET	HET	HET	SXPU	TOST	TOST	SXPU	HET	TOST	TOST	HET	HET	HET	SXPU	SXPU	HET	SXPU	HET	HET	HET	HET	HET	SXPU	SXPU	TOST	HET	TOST	TOST	TOST
scaffold_120	116000	120000	TOST	HET	HET	HET	SXPU	HET	HET	HET	HET	HET	SXPU	TOST	TOST	HET	TOST	TOST	SXPU	HET	HET	HET	HET	SXPU	TOST	TOST	SXPU	HET	TOST	TOST	HET	UNK	TOST	SXPU	SXPU	TOST	SXPU	HET	HET	UNK	HET	SXPU	SXPU	SXPU	TOST	HET	TOST	TOST	TOST
scaffold_120	120000	124000	UNK	UNK	UNK	UNK	UNK	UNK	UNK	UNK	UNK	UNK	UNK	UNK	UNK	UNK	UNK	UNK	UNK	UNK	UNK	UNK	UNK	UNK	UNK	UNK	UNK	UNK	UNK	UNK	UNK	UNK	UNK	UNK	UNK	UNK	UNK	UNK	UNK	UNK	UNK	UNK	UNK	UNK	UNK	UNK	UNK	UNK	UNK
scaffold_120	124000	128000	TOST	HET	HET	HET	SXPU	HET	HET	HET	HET	HET	SXPU	TOST	TOST	HET	TOST	TOST	SXPU	HET	HET	HET	HET	SXPU	TOST	TOST	SXPU	HET	TOST	TOST	HET	HET	HET	SXPU	SXPU	HET	SXPU	HET	HET	HET	HET	HET	SXPU	SXPU	TOST	HET	TOST	TOST	TOST
scaffold_120	128000	132000	TOST	HET	HET	HET	SXPU	HET	HET	HET	HET	HET	SXPU	TOST	TOST	HET	TOST	TOST	SXPU	HET	HET	HET	HET	SXPU	TOST	TOST	SXPU	UNK	TOST	TOST	HET	HET	HET	SXPU	SXPU	HET	SXPU	HET	HET	HET	UNK	UNK	SXPU	SXPU	TOST	HET	TOST	TOST	TOST
scaffold_120	132000	136000	TOST	HET	HET	HET	SXPU	HET	HET	HET	HET	HET	SXPU	TOST	TOST	HET	TOST	TOST	SXPU	HET	HET	HET	HET	SXPU	TOST	TOST	SXPU	HET	TOST	TOST	HET	HET	HET	SXPU	SXPU	HET	SXPU	HET	HET	HET	HET	HET	SXPU	SXPU	TOST	HET	TOST	TOST	TOST
scaffold_120	136000	140000	TOST	HET	TOST	HET	SXPU	TOST	SXPU	SXPU	HET	SXPU	SXPU	TOST	TOST	SXPU	TOST	TOST	SXPU	HET	UNK	SXPU	HET	SXPU	TOST	TOST	SXPU	HET	TOST	TOST	TOST	SXPU	TOST	SXPU	SXPU	HET	SXPU	HET	HET	SXPU	UNK	UNK	SXPU	SXPU	TOST	HET	TOST	TOST	TOST
scaffold_120	140000	144000	TOST	HET	HET	HET	SXPU	TOST	HET	HET	HET	HET	SXPU	TOST	TOST	HET	TOST	TOST	SXPU	HET	HET	HET	HET	SXPU	TOST	TOST	SXPU	HET	TOST	TOST	HET	HET	HET	SXPU	SXPU	HET	SXPU	HET	HET	HET	HET	HET	SXPU	SXPU	TOST	HET	TOST	TOST	TOST
scaffold_120	144000	148000	TOST	UNK	HET	HET	SXPU	UNK	TOST	HET	HET	HET	SXPU	TOST	TOST	HET	TOST	TOST	SXPU	UNK	HET	HET	HET	SXPU	TOST	TOST	SXPU	HET	TOST	TOST	HET	HET	HET	SXPU	SXPU	HET	SXPU	HET	HET	HET	SXPU	UNK	SXPU	SXPU	TOST	HET	TOST	TOST	TOST
scaffold_120	148000	152000	TOST	HET	HET	HET	SXPU	HET	HET	UNK	HET	HET	SXPU	TOST	TOST	HET	TOST	TOST	SXPU	HET	HET	UNK	HET	SXPU	TOST	TOST	SXPU	UNK	TOST	TOST	HET	TOST	HET	SXPU	SXPU	HET	SXPU	HET	HET	SXPU	UNK	HET	HET	SXPU	TOST	HET	TOST	TOST	TOST
scaffold_120	152000	156000	TOST	HET	HET	HET	SXPU	HET	HET	HET	HET	HET	SXPU	TOST	TOST	HET	TOST	TOST	SXPU	HET	HET	HET	HET	SXPU	TOST	TOST	SXPU	HET	TOST	TOST	SXPU	HET	SXPU	SXPU	SXPU	HET	SXPU	HET	HET	HET	HET	HET	SXPU	SXPU	TOST	HET	TOST	TOST	TOST
scaffold_120	156000	160000	TOST	HET	HET	HET	SXPU	HET	HET	UNK	HET	HET	SXPU	TOST	UNK	HET	TOST	TOST	SXPU	HET	HET	HET	HET	SXPU	TOST	TOST	SXPU	HET	TOST	TOST	HET	SXPU	HET	SXPU	SXPU	TOST	SXPU	HET	HET	HET	HET	HET	SXPU	SXPU	TOST	HET	TOST	TOST	TOST
scaffold_120	160000	164000	TOST	HET	HET	HET	SXPU	HET	HET	HET	HET	SXPU	SXPU	TOST	TOST	HET	TOST	TOST	SXPU	HET	HET	HET	HET	SXPU	TOST	TOST	SXPU	HET	TOST	TOST	HET	HET	HET	SXPU	SXPU	HET	SXPU	HET	HET	HET	HET	SXPU	SXPU	SXPU	TOST	HET	TOST	TOST	TOST
scaffold_120	164000	168000	TOST	HET	TOST	HET	SXPU	HET	HET	HET	HET	HET	SXPU	TOST	TOST	HET	TOST	TOST	SXPU	HET	HET	HET	HET	SXPU	TOST	TOST	SXPU	HET	TOST	TOST	HET	UNK	HET	SXPU	SXPU	HET	SXPU	HET	HET	UNK	HET	HET	SXPU	SXPU	TOST	HET	TOST	TOST	TOST
scaffold_120	168000	172000	TOST	HET	HET	HET	SXPU	HET	HET	HET	HET	HET	SXPU	TOST	TOST	HET	TOST	TOST	SXPU	HET	HET	HET	HET	SXPU	TOST	TOST	SXPU	HET	TOST	TOST	HET	UNK	HET	SXPU	SXPU	HET	SXPU	HET	HET	HET	HET	HET	SXPU	SXPU	TOST	HET	TOST	TOST	TOST
scaffold_120	172000	176000	TOST	HET	HET	SXPU	SXPU	HET	HET	HET	HET	HET	SXPU	TOST	TOST	HET	TOST	TOST	SXPU	HET	HET	HET	HET	SXPU	TOST	TOST	SXPU	HET	TOST	TOST	HET	HET	HET	SXPU	SXPU	HET	SXPU	HET	HET	HET	HET	HET	SXPU	SXPU	TOST	HET	TOST	TOST	TOST
scaffold_120	176000	180000	TOST	HET	HET	HET	SXPU	HET	HET	HET	HET	HET	SXPU	TOST	TOST	HET	TOST	TOST	SXPU	HET	HET	HET	HET	SXPU	TOST	TOST	SXPU	HET	TOST	TOST	HET	HET	HET	SXPU	SXPU	HET	SXPU	HET	HET	HET	HET	SXPU	SXPU	SXPU	TOST	HET	TOST	TOST	TOST
scaffold_120	180000	184000	TOST	HET	HET	HET	SXPU	HET	HET	HET	HET	HET	SXPU	TOST	TOST	HET	TOST	TOST	SXPU	HET	HET	HET	HET	SXPU	TOST	TOST	SXPU	HET	TOST	TOST	HET	HET	HET	SXPU	SXPU	HET	SXPU	HET	HET	HET	HET	HET	SXPU	SXPU	TOST	HET	TOST	TOST	TOST
scaffold_120	184000	188000	TOST	HET	HET	HET	SXPU	HET	HET	HET	HET	HET	SXPU	TOST	TOST	HET	TOST	TOST	SXPU	HET	HET	HET	HET	SXPU	TOST	TOST	SXPU	HET	TOST	TOST	HET	HET	HET	SXPU	SXPU	HET	SXPU	HET	HET	HET	HET	SXPU	SXPU	SXPU	TOST	HET	TOST	TOST	TOST
scaffold_120	188000	192000	TOST	HET	HET	HET	SXPU	HET	HET	UNK	HET	SXPU	SXPU	TOST	TOST	HET	TOST	TOST	SXPU	HET	HET	HET	HET	SXPU	TOST	TOST	SXPU	HET	TOST	TOST	HET	HET	UNK	SXPU	SXPU	HET	SXPU	HET	HET	HET	HET	UNK	SXPU	SXPU	TOST	HET	TOST	TOST	TOST
scaffold_120	192000	196000	TOST	HET	HET	HET	SXPU	HET	HET	HET	HET	HET	SXPU	TOST	TOST	HET	TOST	TOST	SXPU	HET	HET	HET	HET	SXPU	TOST	TOST	SXPU	HET	TOST	TOST	HET	HET	HET	SXPU	SXPU	HET	SXPU	HET	HET	HET	HET	SXPU	SXPU	SXPU	TOST	HET	TOST	TOST	TOST
scaffold_120	196000	200000	TOST	HET	HET	HET	SXPU	HET	HET	HET	HET	HET	SXPU	TOST	TOST	HET	TOST	TOST	SXPU	HET	HET	HET	HET	SXPU	TOST	TOST	SXPU	HET	TOST	TOST	HET	HET	HET	SXPU	SXPU	HET	SXPU	HET	HET	TOST	HET	HET	SXPU	SXPU	TOST	HET	TOST	TOST	TOST
scaffold_120	200000	204000	TOST	HET	HET	HET	SXPU	HET	HET	HET	HET	HET	SXPU	TOST	TOST	HET	TOST	TOST	SXPU	HET	HET	HET	HET	SXPU	TOST	TOST	SXPU	HET	TOST	TOST	HET	HET	HET	SXPU	SXPU	HET	SXPU	HET	HET	HET	HET	HET	SXPU	SXPU	TOST	HET	TOST	TOST	TOST
scaffold_120	204000	208000	TOST	HET	HET	HET	SXPU	HET	HET	HET	HET	HET	SXPU	TOST	TOST	HET	TOST	TOST	SXPU	HET	HET	HET	HET	SXPU	TOST	TOST	SXPU	HET	TOST	TOST	HET	HET	HET	SXPU	SXPU	HET	SXPU	HET	HET	HET	HET	HET	SXPU	SXPU	TOST	HET	TOST	TOST	TOST
scaffold_120	208000	212000	TOST	HET	HET	HET	SXPU	UNK	HET	HET	HET	UNK	HET	TOST	TOST	HET	TOST	TOST	SXPU	HET	HET	SXPU	HET	HET	TOST	UNK	SXPU	HET	TOST	TOST	TOST	HET	HET	HET	HET	HET	HET	HET	UNK	HET	HET	SXPU	HET	SXPU	TOST	HET	TOST	TOST	TOST
scaffold_120	212000	216000	TOST	HET	HET	HET	HET	HET	HET	HET	HET	HET	UNK	TOST	TOST	HET	TOST	TOST	HET	HET	HET	HET	HET	SXPU	TOST	TOST	UNK	HET	TOST	TOST	HET	HET	HET	SXPU	SXPU	HET	SXPU	HET	HET	HET	TOST	UNK	UNK	SXPU	TOST	HET	TOST	TOST	TOST
scaffold_120	216000	220000	TOST	HET	HET	HET	SXPU	HET	HET	HET	HET	HET	SXPU	TOST	TOST	HET	TOST	TOST	SXPU	HET	HET	HET	HET	SXPU	TOST	TOST	SXPU	HET	TOST	TOST	HET	HET	HET	SXPU	SXPU	HET	SXPU	HET	HET	HET	HET	HET	SXPU	SXPU	TOST	HET	TOST	TOST	TOST
scaffold_120	220000	224000	TOST	HET	HET	HET	SXPU	HET	HET	HET	HET	HET	SXPU	TOST	TOST	HET	TOST	TOST	SXPU	HET	HET	HET	HET	SXPU	TOST	TOST	SXPU	HET	TOST	TOST	HET	HET	HET	SXPU	SXPU	HET	SXPU	HET	HET	HET	HET	HET	SXPU	SXPU	TOST	HET	TOST	TOST	TOST
scaffold_120	224000	228000	TOST	SXPU	SXPU	HET	SXPU	HET	HET	HET	HET	TOST	SXPU	TOST	TOST	SXPU	TOST	TOST	HET	HET	UNK	HET	SXPU	HET	TOST	TOST	HET	UNK	TOST	TOST	HET	HET	HET	HET	UNK	HET	HET	SXPU	HET	HET	HET	HET	UNK	HET	TOST	HET	TOST	TOST	TOST
scaffold_120	228000	232000	TOST	SXPU	HET	SXPU	HET	HET	HET	HET	HET	SXPU	HET	TOST	TOST	HET	TOST	TOST	HET	SXPU	SXPU	HET	SXPU	SXPU	TOST	TOST	HET	HET	UNK	HET	SXPU	HET	SXPU	SXPU	HET	HET	HET	HET	HET	SXPU	HET	HET	SXPU	SXPU	TOST	HET	SXPU	TOST	TOST
scaffold_120	232000	236000	TOST	HET	SXPU	SXPU	SXPU	UNK	HET	HET	UNK	HET	SXPU	TOST	TOST	SXPU	TOST	TOST	HET	SXPU	SXPU	HET	UNK	HET	TOST	TOST	SXPU	HET	TOST	TOST	SXPU	HET	SXPU	SXPU	SXPU	SXPU	HET	HET	HET	SXPU	HET	HET	SXPU	SXPU	TOST	HET	TOST	TOST	TOST
scaffold_120	236000	240000	TOST	UNK	HET	HET	SXPU	HET	HET	HET	HET	UNK	SXPU	TOST	TOST	HET	TOST	TOST	SXPU	HET	UNK	HET	HET	SXPU	TOST	TOST	SXPU	SXPU	TOST	TOST	HET	HET	UNK	SXPU	SXPU	HET	SXPU	SXPU	UNK	HET	TOST	HET	SXPU	SXPU	TOST	HET	TOST	TOST	TOST
scaffold_120	240000	244000	TOST	HET	HET	HET	SXPU	HET	HET	HET	HET	HET	SXPU	TOST	TOST	HET	TOST	TOST	SXPU	HET	HET	HET	HET	SXPU	TOST	TOST	SXPU	HET	TOST	TOST	HET	HET	HET	SXPU	SXPU	HET	SXPU	HET	HET	HET	HET	HET	SXPU	SXPU	TOST	HET	TOST	TOST	TOST
scaffold_120	244000	248000	TOST	HET	HET	HET	SXPU	HET	HET	HET	HET	HET	SXPU	TOST	TOST	HET	TOST	TOST	SXPU	HET	HET	HET	HET	SXPU	TOST	TOST	SXPU	HET	TOST	TOST	HET	HET	HET	SXPU	SXPU	HET	SXPU	HET	HET	HET	HET	HET	SXPU	SXPU	TOST	HET	TOST	TOST	TOST
scaffold_120	248000	252000	TOST	HET	HET	HET	SXPU	HET	HET	HET	HET	HET	SXPU	TOST	TOST	HET	TOST	TOST	SXPU	HET	HET	HET	HET	SXPU	TOST	TOST	SXPU	HET	TOST	TOST	TOST	HET	HET	SXPU	SXPU	HET	SXPU	HET	HET	HET	HET	HET	SXPU	SXPU	TOST	HET	TOST	TOST	TOST
scaffold_120	252000	256000	TOST	HET	HET	HET	SXPU	HET	HET	HET	HET	HET	SXPU	TOST	TOST	HET	TOST	TOST	SXPU	HET	HET	HET	HET	SXPU	TOST	TOST	SXPU	HET	TOST	TOST	HET	HET	HET	SXPU	SXPU	HET	SXPU	HET	HET	HET	HET	SXPU	SXPU	SXPU	TOST	HET	TOST	TOST	TOST
scaffold_120	256000	260000	TOST	HET	HET	HET	SXPU	HET	HET	HET	HET	HET	SXPU	TOST	TOST	HET	TOST	TOST	SXPU	HET	SXPU	HET	HET	SXPU	TOST	TOST	SXPU	HET	TOST	TOST	HET	HET	HET	SXPU	SXPU	HET	SXPU	HET	HET	HET	SXPU	HET	SXPU	SXPU	TOST	HET	TOST	TOST	TOST
scaffold_120	260000	264000	TOST	HET	HET	HET	SXPU	HET	HET	HET	HET	HET	SXPU	TOST	TOST	HET	TOST	TOST	SXPU	HET	HET	HET	HET	SXPU	TOST	TOST	SXPU	HET	TOST	TOST	HET	HET	HET	SXPU	SXPU	HET	SXPU	HET	HET	HET	HET	HET	SXPU	SXPU	TOST	HET	TOST	TOST	TOST
scaffold_120	264000	268000	TOST	HET	HET	HET	SXPU	HET	HET	HET	HET	HET	SXPU	TOST	TOST	HET	TOST	TOST	SXPU	HET	HET	HET	HET	SXPU	TOST	TOST	SXPU	HET	TOST	TOST	HET	HET	HET	SXPU	SXPU	HET	SXPU	HET	HET	HET	HET	UNK	SXPU	SXPU	TOST	HET	TOST	TOST	TOST
scaffold_120	268000	272000	TOST	HET	UNK	HET	SXPU	HET	HET	HET	HET	HET	SXPU	TOST	TOST	HET	TOST	TOST	SXPU	HET	HET	HET	HET	SXPU	TOST	TOST	SXPU	HET	TOST	TOST	HET	HET	HET	SXPU	SXPU	HET	SXPU	HET	HET	SXPU	HET	HET	SXPU	SXPU	TOST	HET	TOST	TOST	TOST
scaffold_120	272000	276000	TOST	HET	HET	HET	SXPU	HET	HET	HET	HET	HET	SXPU	TOST	TOST	HET	TOST	TOST	SXPU	HET	HET	HET	HET	SXPU	TOST	TOST	SXPU	HET	TOST	TOST	HET	HET	HET	SXPU	SXPU	HET	SXPU	HET	HET	HET	HET	HET	SXPU	SXPU	TOST	HET	TOST	TOST	TOST
scaffold_120	276000	280000	TOST	HET	HET	HET	SXPU	HET	HET	HET	HET	HET	SXPU	TOST	TOST	HET	TOST	TOST	SXPU	HET	HET	HET	HET	SXPU	TOST	TOST	SXPU	HET	TOST	TOST	HET	HET	HET	SXPU	SXPU	HET	SXPU	HET	HET	HET	HET	HET	SXPU	SXPU	TOST	HET	TOST	TOST	TOST
scaffold_120	280000	284000	TOST	HET	HET	HET	SXPU	HET	HET	HET	HET	HET	SXPU	TOST	TOST	HET	TOST	TOST	SXPU	HET	HET	HET	HET	SXPU	TOST	TOST	SXPU	HET	TOST	TOST	HET	HET	HET	SXPU	HET	HET	SXPU	HET	HET	HET	HET	SXPU	SXPU	SXPU	TOST	HET	TOST	TOST	TOST
scaffold_120	284000	288000	TOST	HET	HET	HET	SXPU	HET	HET	HET	HET	HET	SXPU	TOST	TOST	HET	TOST	TOST	SXPU	HET	HET	HET	HET	SXPU	TOST	TOST	UNK	HET	TOST	TOST	HET	SXPU	HET	SXPU	HET	HET	SXPU	HET	HET	HET	HET	UNK	SXPU	SXPU	TOST	HET	TOST	TOST	TOST
scaffold_120	288000	292000	TOST	HET	HET	HET	SXPU	HET	HET	HET	HET	HET	SXPU	TOST	TOST	HET	TOST	TOST	SXPU	HET	HET	HET	HET	SXPU	TOST	TOST	SXPU	HET	TOST	TOST	HET	HET	TOST	SXPU	HET	HET	SXPU	HET	HET	HET	HET	HET	SXPU	SXPU	TOST	HET	TOST	TOST	TOST
scaffold_120	292000	296000	TOST	HET	HET	HET	SXPU	HET	HET	HET	HET	HET	SXPU	TOST	TOST	HET	TOST	TOST	SXPU	HET	HET	HET	HET	SXPU	TOST	TOST	SXPU	HET	TOST	TOST	HET	UNK	TOST	SXPU	TOST	HET	SXPU	HET	HET	HET	HET	HET	SXPU	SXPU	TOST	HET	TOST	TOST	TOST
scaffold_120	296000	300000	TOST	HET	HET	HET	SXPU	SXPU	HET	HET	HET	HET	SXPU	TOST	TOST	HET	TOST	TOST	SXPU	HET	HET	HET	HET	SXPU	TOST	TOST	SXPU	HET	TOST	TOST	TOST	HET	TOST	SXPU	HET	HET	SXPU	HET	HET	HET	UNK	HET	SXPU	SXPU	TOST	HET	TOST	TOST	TOST
scaffold_120	300000	304000	TOST	HET	HET	HET	SXPU	HET	HET	HET	HET	HET	SXPU	TOST	TOST	HET	TOST	TOST	SXPU	HET	HET	HET	HET	SXPU	TOST	TOST	SXPU	HET	TOST	TOST	HET	HET	SXPU	SXPU	HET	HET	SXPU	HET	HET	UNK	HET	UNK	SXPU	SXPU	TOST	HET	TOST	TOST	TOST
scaffold_120	304000	308000	TOST	HET	HET	HET	SXPU	HET	HET	HET	HET	HET	SXPU	TOST	TOST	HET	TOST	TOST	SXPU	HET	HET	HET	TOST	SXPU	TOST	HET	SXPU	HET	TOST	TOST	HET	HET	HET	SXPU	HET	HET	SXPU	HET	HET	HET	HET	UNK	SXPU	SXPU	TOST	HET	TOST	TOST	TOST
scaffold_120	308000	312000	TOST	HET	HET	HET	SXPU	HET	HET	HET	HET	HET	SXPU	TOST	TOST	HET	TOST	TOST	SXPU	HET	HET	HET	HET	SXPU	TOST	TOST	SXPU	HET	TOST	TOST	HET	HET	HET	SXPU	HET	HET	SXPU	HET	HET	HET	HET	UNK	SXPU	SXPU	TOST	HET	TOST	TOST	TOST
scaffold_120	312000	316000	TOST	HET	HET	HET	SXPU	HET	HET	HET	HET	HET	SXPU	TOST	TOST	HET	TOST	TOST	SXPU	HET	HET	HET	HET	SXPU	TOST	TOST	SXPU	HET	TOST	TOST	HET	HET	HET	SXPU	HET	HET	SXPU	HET	HET	HET	HET	HET	SXPU	SXPU	TOST	HET	TOST	TOST	TOST
scaffold_120	316000	320000	TOST	HET	HET	HET	SXPU	HET	HET	HET	HET	HET	SXPU	TOST	TOST	HET	TOST	TOST	SXPU	HET	HET	HET	HET	SXPU	TOST	TOST	SXPU	HET	TOST	TOST	HET	HET	HET	SXPU	HET	HET	SXPU	HET	HET	HET	HET	HET	SXPU	SXPU	TOST	HET	TOST	TOST	TOST
scaffold_120	320000	324000	TOST	HET	HET	HET	SXPU	HET	HET	HET	HET	HET	SXPU	TOST	TOST	HET	TOST	TOST	SXPU	HET	HET	HET	HET	SXPU	TOST	TOST	SXPU	HET	TOST	TOST	HET	HET	HET	SXPU	HET	HET	SXPU	HET	HET	HET	HET	HET	SXPU	SXPU	TOST	HET	TOST	TOST	TOST
scaffold_120	324000	328000	TOST	HET	HET	HET	SXPU	HET	HET	HET	HET	HET	SXPU	TOST	TOST	HET	TOST	TOST	SXPU	HET	HET	HET	HET	SXPU	TOST	TOST	SXPU	HET	TOST	TOST	HET	HET	HET	SXPU	HET	HET	SXPU	HET	HET	HET	HET	SXPU	SXPU	SXPU	TOST	HET	TOST	TOST	TOST
scaffold_120	328000	332000	TOST	HET	HET	HET	SXPU	HET	HET	HET	HET	HET	SXPU	TOST	TOST	HET	TOST	TOST	SXPU	HET	HET	HET	HET	SXPU	TOST	TOST	SXPU	HET	TOST	TOST	HET	HET	HET	SXPU	HET	HET	SXPU	HET	HET	HET	HET	UNK	SXPU	SXPU	TOST	HET	TOST	TOST	TOST
scaffold_120	332000	336000	TOST	HET	HET	HET	SXPU	HET	HET	HET	HET	HET	SXPU	TOST	TOST	HET	TOST	TOST	SXPU	HET	HET	HET	HET	SXPU	TOST	TOST	SXPU	HET	TOST	TOST	HET	HET	HET	SXPU	HET	HET	SXPU	HET	HET	HET	HET	HET	SXPU	SXPU	TOST	HET	TOST	TOST	TOST
scaffold_120	336000	340000	TOST	SXPU	HET	HET	HET	HET	HET	HET	HET	SXPU	HET	TOST	TOST	HET	TOST	TOST	HET	SXPU	HET	HET	SXPU	HET	TOST	TOST	HET	HET	TOST	TOST	SXPU	HET	SXPU	SXPU	HET	HET	HET	HET	HET	HET	HET	HET	SXPU	HET	TOST	HET	TOST	TOST	TOST
scaffold_120	340000	344000	TOST	HET	HET	HET	HET	HET	HET	HET	HET	SXPU	HET	TOST	TOST	HET	TOST	TOST	HET	HET	HET	HET	SXPU	SXPU	TOST	TOST	HET	HET	TOST	TOST	HET	HET	SXPU	SXPU	HET	HET	SXPU	HET	HET	HET	HET	HET	SXPU	HET	TOST	TOST	TOST	TOST	TOST
scaffold_120	344000	348000	TOST	HET	HET	HET	SXPU	HET	HET	HET	HET	HET	SXPU	TOST	TOST	HET	TOST	TOST	SXPU	HET	HET	HET	HET	SXPU	TOST	TOST	SXPU	HET	TOST	TOST	HET	HET	HET	SXPU	HET	HET	SXPU	HET	HET	HET	HET	HET	SXPU	SXPU	TOST	HET	TOST	TOST	TOST
scaffold_120	348000	352000	TOST	HET	HET	HET	SXPU	HET	HET	HET	HET	HET	SXPU	TOST	TOST	HET	TOST	TOST	SXPU	HET	HET	HET	HET	SXPU	TOST	TOST	SXPU	HET	TOST	TOST	HET	HET	HET	SXPU	HET	HET	SXPU	HET	HET	HET	HET	HET	SXPU	SXPU	TOST	HET	TOST	TOST	TOST
scaffold_120	352000	356000	TOST	HET	HET	HET	SXPU	HET	HET	HET	HET	HET	SXPU	TOST	TOST	HET	TOST	TOST	SXPU	HET	HET	HET	HET	SXPU	TOST	TOST	SXPU	HET	TOST	TOST	HET	HET	HET	SXPU	HET	HET	SXPU	HET	HET	HET	HET	SXPU	SXPU	SXPU	TOST	HET	TOST	TOST	TOST
scaffold_120	356000	360000	TOST	HET	HET	HET	SXPU	HET	HET	HET	HET	HET	SXPU	TOST	TOST	HET	TOST	TOST	SXPU	HET	HET	HET	HET	SXPU	TOST	TOST	SXPU	HET	TOST	TOST	HET	HET	HET	SXPU	HET	HET	SXPU	HET	HET	HET	HET	HET	SXPU	SXPU	TOST	HET	TOST	TOST	TOST
scaffold_120	360000	364000	TOST	HET	TOST	HET	SXPU	HET	HET	HET	HET	HET	SXPU	TOST	TOST	HET	TOST	TOST	SXPU	HET	HET	HET	HET	SXPU	TOST	TOST	SXPU	HET	TOST	TOST	SXPU	HET	HET	SXPU	HET	HET	SXPU	HET	HET	HET	HET	SXPU	SXPU	SXPU	TOST	HET	TOST	TOST	TOST
scaffold_120	364000	368000	TOST	HET	HET	HET	SXPU	HET	HET	HET	HET	HET	SXPU	TOST	TOST	HET	TOST	TOST	SXPU	HET	HET	HET	HET	SXPU	TOST	TOST	SXPU	HET	TOST	TOST	HET	HET	HET	SXPU	HET	HET	SXPU	HET	HET	TOST	HET	SXPU	SXPU	SXPU	TOST	HET	TOST	TOST	TOST
scaffold_120	368000	372000	TOST	HET	HET	HET	SXPU	HET	HET	SXPU	HET	HET	SXPU	TOST	TOST	HET	TOST	TOST	SXPU	HET	HET	HET	HET	SXPU	TOST	TOST	SXPU	HET	TOST	TOST	TOST	HET	HET	SXPU	HET	HET	SXPU	HET	HET	HET	HET	HET	SXPU	SXPU	TOST	HET	TOST	TOST	TOST
scaffold_120	372000	376000	TOST	HET	HET	HET	SXPU	HET	HET	SXPU	HET	HET	SXPU	TOST	TOST	HET	TOST	TOST	SXPU	HET	HET	HET	HET	SXPU	TOST	TOST	SXPU	HET	TOST	TOST	HET	HET	HET	SXPU	HET	HET	SXPU	HET	HET	HET	HET	HET	SXPU	SXPU	TOST	HET	TOST	TOST	TOST
scaffold_120	376000	380000	TOST	HET	HET	HET	SXPU	HET	HET	SXPU	HET	HET	SXPU	TOST	TOST	HET	TOST	TOST	SXPU	HET	HET	HET	HET	SXPU	TOST	TOST	SXPU	HET	TOST	TOST	HET	HET	HET	SXPU	HET	HET	SXPU	HET	HET	HET	HET	HET	HET	SXPU	TOST	HET	TOST	TOST	TOST
scaffold_120	380000	384000	TOST	HET	HET	HET	SXPU	HET	HET	SXPU	HET	HET	SXPU	TOST	TOST	HET	TOST	TOST	SXPU	HET	HET	HET	HET	SXPU	TOST	TOST	SXPU	HET	TOST	TOST	HET	HET	HET	SXPU	HET	HET	SXPU	HET	HET	HET	HET	HET	SXPU	SXPU	TOST	HET	TOST	TOST	TOST
scaffold_120	384000	388000	TOST	HET	HET	HET	SXPU	HET	HET	SXPU	HET	HET	SXPU	TOST	TOST	HET	TOST	TOST	SXPU	HET	HET	HET	HET	SXPU	TOST	TOST	SXPU	HET	TOST	TOST	HET	HET	HET	SXPU	HET	HET	SXPU	HET	HET	HET	HET	HET	SXPU	SXPU	TOST	HET	TOST	TOST	TOST
scaffold_120	388000	392000	TOST	HET	HET	HET	SXPU	HET	HET	SXPU	HET	HET	SXPU	TOST	TOST	HET	TOST	TOST	SXPU	HET	HET	HET	HET	SXPU	TOST	TOST	SXPU	HET	TOST	TOST	HET	HET	HET	SXPU	HET	HET	SXPU	HET	HET	HET	HET	HET	SXPU	SXPU	TOST	HET	TOST	TOST	TOST
scaffold_120	392000	396000	TOST	HET	HET	HET	SXPU	HET	HET	SXPU	HET	HET	SXPU	TOST	TOST	HET	TOST	TOST	SXPU	HET	HET	HET	HET	SXPU	TOST	TOST	SXPU	HET	TOST	TOST	HET	HET	UNK	SXPU	HET	HET	SXPU	HET	HET	HET	HET	HET	SXPU	SXPU	TOST	HET	TOST	TOST	TOST
scaffold_120	396000	400000	TOST	HET	HET	HET	SXPU	HET	HET	SXPU	HET	HET	SXPU	TOST	TOST	TOST	TOST	TOST	SXPU	HET	HET	HET	HET	SXPU	TOST	TOST	SXPU	UNK	TOST	UNK	UNK	HET	HET	SXPU	UNK	HET	SXPU	HET	HET	HET	HET	HET	SXPU	SXPU	TOST	HET	TOST	TOST	TOST
scaffold_120	400000	404000	TOST	HET	HET	HET	SXPU	HET	HET	SXPU	HET	HET	SXPU	TOST	TOST	HET	TOST	TOST	SXPU	HET	HET	HET	HET	SXPU	TOST	TOST	SXPU	HET	TOST	TOST	HET	HET	HET	SXPU	HET	HET	SXPU	HET	HET	HET	HET	HET	SXPU	SXPU	TOST	HET	TOST	TOST	TOST
scaffold_120	404000	408000	TOST	HET	HET	HET	SXPU	HET	HET	SXPU	HET	HET	SXPU	TOST	TOST	HET	TOST	TOST	SXPU	HET	HET	HET	HET	SXPU	TOST	TOST	SXPU	HET	TOST	TOST	HET	HET	HET	SXPU	HET	HET	SXPU	HET	HET	HET	HET	HET	SXPU	SXPU	TOST	HET	TOST	TOST	TOST
scaffold_120	408000	412000	TOST	HET	HET	HET	SXPU	HET	HET	SXPU	HET	HET	SXPU	TOST	TOST	HET	TOST	TOST	SXPU	TOST	HET	HET	HET	SXPU	TOST	TOST	SXPU	HET	TOST	TOST	HET	HET	HET	SXPU	HET	HET	SXPU	HET	HET	HET	HET	HET	SXPU	SXPU	TOST	HET	TOST	TOST	TOST
scaffold_120	412000	416000	TOST	HET	HET	HET	SXPU	HET	HET	SXPU	HET	HET	SXPU	TOST	TOST	HET	TOST	HET	SXPU	TOST	HET	HET	HET	SXPU	TOST	TOST	SXPU	HET	TOST	TOST	HET	HET	HET	SXPU	HET	HET	SXPU	HET	HET	HET	HET	HET	SXPU	SXPU	TOST	HET	TOST	TOST	TOST
scaffold_120	416000	420000	TOST	HET	HET	HET	SXPU	HET	HET	SXPU	HET	HET	SXPU	TOST	TOST	HET	TOST	HET	SXPU	TOST	HET	HET	HET	SXPU	TOST	TOST	SXPU	HET	TOST	TOST	HET	HET	HET	SXPU	HET	HET	SXPU	HET	HET	HET	HET	HET	SXPU	SXPU	TOST	HET	TOST	TOST	TOST
scaffold_120	420000	424000	TOST	HET	HET	HET	SXPU	HET	HET	SXPU	HET	HET	SXPU	TOST	TOST	HET	TOST	HET	SXPU	TOST	SXPU	HET	HET	SXPU	TOST	TOST	SXPU	HET	TOST	TOST	HET	HET	HET	SXPU	HET	HET	SXPU	HET	HET	HET	HET	UNK	SXPU	SXPU	TOST	HET	TOST	TOST	TOST
scaffold_120	424000	428000	TOST	HET	HET	HET	SXPU	HET	HET	SXPU	HET	HET	SXPU	TOST	TOST	HET	TOST	HET	SXPU	TOST	HET	HET	HET	SXPU	TOST	TOST	SXPU	HET	TOST	TOST	HET	HET	HET	SXPU	SXPU	HET	SXPU	HET	HET	HET	HET	HET	SXPU	SXPU	TOST	HET	TOST	TOST	TOST
scaffold_120	428000	432000	TOST	HET	HET	HET	SXPU	HET	HET	SXPU	HET	HET	SXPU	TOST	TOST	HET	TOST	HET	SXPU	TOST	HET	HET	HET	SXPU	TOST	TOST	SXPU	HET	TOST	TOST	HET	HET	HET	SXPU	HET	HET	SXPU	HET	HET	HET	HET	HET	SXPU	SXPU	TOST	HET	TOST	TOST	TOST
scaffold_120	432000	436000	TOST	HET	TOST	HET	SXPU	HET	HET	SXPU	HET	HET	SXPU	TOST	TOST	HET	TOST	HET	SXPU	TOST	HET	HET	HET	SXPU	TOST	TOST	SXPU	HET	TOST	TOST	HET	HET	UNK	SXPU	HET	HET	SXPU	HET	HET	HET	HET	HET	SXPU	SXPU	TOST	HET	TOST	TOST	TOST
scaffold_120	436000	440000	TOST	HET	HET	HET	SXPU	HET	HET	SXPU	HET	HET	SXPU	TOST	TOST	HET	TOST	HET	SXPU	TOST	HET	HET	HET	SXPU	TOST	TOST	SXPU	HET	TOST	TOST	HET	HET	TOST	SXPU	HET	HET	SXPU	HET	HET	SXPU	HET	SXPU	SXPU	SXPU	TOST	HET	TOST	TOST	TOST
scaffold_120	440000	444000	TOST	HET	HET	HET	SXPU	HET	HET	SXPU	HET	HET	SXPU	TOST	TOST	HET	TOST	HET	SXPU	TOST	HET	HET	HET	SXPU	TOST	TOST	SXPU	HET	TOST	TOST	HET	HET	HET	SXPU	HET	HET	SXPU	HET	HET	HET	HET	HET	SXPU	SXPU	TOST	HET	TOST	TOST	TOST
scaffold_120	444000	448000	TOST	HET	HET	HET	SXPU	HET	HET	SXPU	HET	HET	SXPU	TOST	TOST	HET	TOST	HET	SXPU	TOST	HET	HET	HET	SXPU	TOST	TOST	SXPU	HET	TOST	TOST	HET	HET	HET	SXPU	HET	HET	SXPU	HET	HET	HET	HET	SXPU	SXPU	SXPU	TOST	HET	TOST	TOST	TOST
scaffold_120	448000	452000	TOST	HET	HET	HET	SXPU	HET	HET	SXPU	HET	HET	SXPU	TOST	TOST	HET	TOST	HET	SXPU	TOST	HET	HET	HET	SXPU	TOST	TOST	SXPU	HET	TOST	TOST	HET	HET	HET	SXPU	HET	HET	SXPU	HET	HET	HET	HET	SXPU	SXPU	SXPU	TOST	HET	TOST	TOST	TOST
scaffold_120	452000	456000	TOST	HET	HET	HET	SXPU	HET	HET	SXPU	HET	HET	SXPU	TOST	TOST	HET	TOST	HET	SXPU	TOST	HET	HET	HET	SXPU	TOST	TOST	SXPU	HET	TOST	TOST	HET	HET	HET	SXPU	HET	HET	SXPU	HET	HET	HET	HET	SXPU	SXPU	SXPU	TOST	HET	TOST	TOST	TOST
scaffold_120	456000	460000	TOST	HET	HET	HET	SXPU	HET	HET	SXPU	HET	HET	SXPU	TOST	TOST	HET	TOST	HET	SXPU	TOST	HET	HET	HET	SXPU	TOST	TOST	SXPU	HET	TOST	TOST	HET	HET	HET	SXPU	HET	HET	SXPU	HET	HET	HET	HET	HET	SXPU	SXPU	TOST	HET	TOST	TOST	TOST
scaffold_120	460000	464000	TOST	HET	HET	UNK	SXPU	UNK	HET	SXPU	HET	SXPU	SXPU	TOST	TOST	HET	TOST	HET	SXPU	TOST	HET	HET	HET	SXPU	TOST	TOST	SXPU	TOST	TOST	TOST	HET	UNK	HET	SXPU	HET	HET	SXPU	SXPU	HET	TOST	HET	SXPU	SXPU	SXPU	TOST	HET	TOST	TOST	TOST
scaffold_120	464000	468000	TOST	HET	HET	HET	SXPU	HET	HET	SXPU	HET	HET	SXPU	TOST	TOST	HET	TOST	HET	SXPU	HET	HET	HET	HET	SXPU	TOST	TOST	SXPU	HET	TOST	TOST	UNK	HET	HET	SXPU	HET	HET	SXPU	HET	HET	HET	HET	HET	SXPU	SXPU	TOST	HET	TOST	TOST	TOST
scaffold_120	468000	472000	TOST	HET	HET	HET	SXPU	HET	HET	SXPU	HET	HET	SXPU	TOST	TOST	HET	TOST	HET	SXPU	TOST	HET	HET	HET	SXPU	TOST	TOST	SXPU	HET	TOST	TOST	HET	HET	HET	SXPU	HET	HET	SXPU	HET	HET	HET	HET	HET	SXPU	SXPU	TOST	HET	TOST	TOST	TOST
scaffold_120	472000	476000	TOST	HET	HET	HET	SXPU	HET	HET	SXPU	HET	HET	SXPU	TOST	TOST	HET	TOST	HET	SXPU	TOST	HET	HET	HET	SXPU	TOST	TOST	SXPU	HET	TOST	TOST	HET	HET	HET	SXPU	HET	HET	SXPU	HET	HET	HET	HET	SXPU	SXPU	SXPU	TOST	HET	TOST	TOST	TOST
scaffold_120	476000	480000	TOST	HET	HET	HET	SXPU	HET	HET	SXPU	HET	HET	SXPU	TOST	TOST	HET	TOST	HET	SXPU	TOST	HET	HET	HET	SXPU	TOST	TOST	SXPU	HET	TOST	TOST	HET	HET	HET	SXPU	HET	HET	SXPU	HET	HET	HET	HET	UNK	SXPU	SXPU	TOST	HET	TOST	TOST	TOST
scaffold_120	480000	484000	TOST	HET	HET	HET	SXPU	HET	HET	SXPU	HET	HET	SXPU	TOST	TOST	HET	TOST	HET	SXPU	TOST	HET	HET	HET	SXPU	TOST	TOST	SXPU	HET	TOST	TOST	HET	HET	HET	SXPU	HET	HET	SXPU	HET	HET	HET	TOST	HET	SXPU	SXPU	TOST	HET	TOST	TOST	TOST
scaffold_120	484000	488000	TOST	HET	HET	HET	SXPU	HET	HET	SXPU	HET	HET	SXPU	TOST	TOST	HET	TOST	HET	SXPU	TOST	HET	HET	HET	SXPU	TOST	TOST	SXPU	HET	TOST	TOST	HET	HET	HET	SXPU	HET	HET	SXPU	HET	HET	HET	TOST	HET	SXPU	SXPU	TOST	HET	TOST	TOST	TOST
scaffold_120	488000	492000	TOST	HET	HET	HET	SXPU	HET	HET	SXPU	HET	HET	SXPU	TOST	TOST	HET	TOST	HET	SXPU	TOST	HET	HET	HET	SXPU	TOST	TOST	SXPU	HET	TOST	TOST	HET	HET	HET	SXPU	TOST	HET	SXPU	HET	HET	HET	TOST	HET	SXPU	SXPU	TOST	HET	TOST	TOST	TOST
scaffold_120	492000	496000	TOST	HET	HET	HET	SXPU	HET	HET	SXPU	HET	HET	SXPU	TOST	TOST	HET	TOST	HET	SXPU	TOST	HET	HET	HET	SXPU	TOST	TOST	SXPU	HET	TOST	TOST	HET	HET	HET	SXPU	HET	HET	SXPU	HET	HET	HET	TOST	HET	SXPU	SXPU	TOST	HET	TOST	TOST	TOST
scaffold_120	496000	500000	TOST	HET	HET	HET	SXPU	HET	HET	SXPU	HET	HET	SXPU	TOST	TOST	HET	TOST	HET	SXPU	TOST	HET	HET	HET	SXPU	TOST	TOST	SXPU	HET	TOST	TOST	HET	HET	HET	SXPU	HET	HET	SXPU	HET	HET	HET	TOST	HET	SXPU	SXPU	TOST	HET	TOST	TOST	TOST
scaffold_120	500000	504000	TOST	HET	HET	HET	SXPU	HET	HET	SXPU	HET	HET	SXPU	TOST	TOST	HET	TOST	HET	SXPU	TOST	HET	HET	HET	SXPU	TOST	TOST	SXPU	HET	TOST	TOST	HET	HET	TOST	SXPU	HET	HET	SXPU	HET	HET	HET	TOST	HET	SXPU	SXPU	TOST	HET	TOST	TOST	TOST
scaffold_120	504000	508000	TOST	HET	HET	HET	SXPU	HET	HET	SXPU	HET	HET	SXPU	TOST	TOST	HET	TOST	HET	SXPU	TOST	HET	HET	HET	SXPU	TOST	TOST	SXPU	HET	TOST	TOST	SXPU	HET	HET	SXPU	HET	HET	SXPU	HET	HET	HET	TOST	HET	SXPU	SXPU	TOST	HET	TOST	TOST	TOST
scaffold_120	508000	512000	TOST	HET	HET	HET	SXPU	HET	HET	SXPU	HET	TOST	SXPU	TOST	TOST	HET	TOST	HET	SXPU	TOST	HET	HET	HET	SXPU	TOST	TOST	SXPU	HET	TOST	TOST	TOST	HET	HET	SXPU	HET	HET	SXPU	HET	HET	SXPU	TOST	SXPU	SXPU	SXPU	TOST	HET	TOST	TOST	TOST
scaffold_120	512000	516000	TOST	HET	HET	HET	SXPU	HET	HET	SXPU	HET	HET	SXPU	TOST	TOST	HET	TOST	HET	SXPU	TOST	HET	HET	HET	SXPU	TOST	TOST	SXPU	HET	TOST	TOST	HET	HET	HET	SXPU	HET	HET	SXPU	HET	HET	HET	TOST	UNK	SXPU	SXPU	TOST	HET	TOST	TOST	TOST
scaffold_120	516000	520000	TOST	HET	HET	HET	SXPU	HET	HET	SXPU	HET	HET	SXPU	TOST	TOST	HET	TOST	HET	SXPU	TOST	HET	HET	HET	SXPU	TOST	TOST	SXPU	HET	TOST	TOST	HET	TOST	HET	SXPU	HET	HET	SXPU	HET	HET	UNK	TOST	HET	SXPU	SXPU	TOST	HET	TOST	TOST	TOST
scaffold_120	520000	524000	TOST	HET	HET	HET	SXPU	HET	HET	SXPU	HET	HET	SXPU	TOST	TOST	HET	TOST	HET	SXPU	TOST	HET	HET	HET	SXPU	TOST	TOST	SXPU	HET	TOST	TOST	HET	HET	HET	SXPU	HET	HET	SXPU	HET	HET	HET	TOST	HET	SXPU	SXPU	TOST	HET	TOST	TOST	TOST
scaffold_120	524000	528000	TOST	HET	HET	HET	SXPU	HET	HET	SXPU	HET	SXPU	SXPU	TOST	TOST	HET	TOST	HET	SXPU	TOST	HET	HET	HET	SXPU	TOST	TOST	SXPU	HET	TOST	TOST	HET	HET	HET	SXPU	HET	HET	SXPU	HET	HET	UNK	TOST	HET	SXPU	SXPU	TOST	UNK	TOST	TOST	TOST
scaffold_120	528000	532000	TOST	HET	HET	HET	SXPU	HET	HET	SXPU	HET	UNK	SXPU	TOST	TOST	HET	TOST	HET	SXPU	TOST	TOST	HET	HET	SXPU	TOST	TOST	SXPU	TOST	TOST	TOST	TOST	HET	HET	SXPU	HET	HET	SXPU	HET	HET	TOST	TOST	SXPU	SXPU	SXPU	TOST	HET	TOST	TOST	TOST
scaffold_120	532000	536000	UNK	UNK	HET	HET	SXPU	HET	HET	SXPU	HET	HET	UNK	UNK	UNK	HET	TOST	HET	UNK	UNK	HET	HET	HET	SXPU	TOST	TOST	UNK	HET	TOST	UNK	HET	HET	UNK	UNK	HET	HET	UNK	HET	HET	HET	TOST	HET	SXPU	SXPU	TOST	HET	TOST	UNK	UNK
scaffold_120	536000	540000	TOST	HET	HET	HET	SXPU	HET	HET	SXPU	HET	HET	SXPU	TOST	TOST	HET	TOST	HET	SXPU	TOST	HET	HET	HET	SXPU	TOST	TOST	SXPU	HET	TOST	TOST	HET	HET	HET	SXPU	HET	HET	SXPU	HET	HET	HET	TOST	SXPU	SXPU	SXPU	TOST	HET	TOST	TOST	TOST
scaffold_120	540000	542525	TOST	HET	HET	HET	SXPU	HET	HET	SXPU	HET	HET	SXPU	TOST	TOST	HET	TOST	HET	SXPU	TOST	HET	HET	HET	SXPU	TOST	TOST	SXPU	HET	TOST	TOST	HET	HET	HET	SXPU	HET	HET	SXPU	HET	HET	HET	TOST	SXPU	SXPU	SXPU	TOST	HET	TOST	TOST	TOST
scaffold_13	0	4000	HET	HET	HET	HET	SXPU	HET	HET	HET	HET	SXPU	SXPU	HET	TOST	HET	HET	TOST	SXPU	HET	HET	HET	SXPU	HET	HET	TOST	HET	HET	TOST	TOST	SXPU	HET	HET	SXPU	SXPU	HET	SXPU	SXPU	TOST	HET	HET	SXPU	SXPU	HET	SXPU	SXPU	TOST	HET	TOST
scaffold_13	4000	8000	HET	HET	HET	HET	SXPU	HET	HET	HET	HET	SXPU	SXPU	HET	TOST	HET	HET	TOST	SXPU	HET	HET	HET	SXPU	HET	HET	TOST	HET	HET	TOST	TOST	SXPU	HET	HET	SXPU	SXPU	HET	SXPU	SXPU	TOST	HET	HET	HET	SXPU	HET	SXPU	SXPU	TOST	HET	TOST
scaffold_13	8000	12000	HET	HET	HET	HET	SXPU	HET	HET	HET	HET	SXPU	SXPU	HET	TOST	HET	HET	TOST	SXPU	HET	HET	HET	SXPU	HET	HET	TOST	HET	HET	TOST	TOST	SXPU	UNK	SXPU	SXPU	SXPU	HET	SXPU	SXPU	TOST	HET	HET	UNK	SXPU	HET	SXPU	SXPU	TOST	UNK	TOST
scaffold_13	12000	16000	HET	HET	HET	HET	SXPU	HET	HET	HET	HET	SXPU	SXPU	HET	TOST	HET	HET	TOST	SXPU	HET	HET	HET	SXPU	HET	HET	TOST	HET	HET	TOST	TOST	SXPU	HET	HET	SXPU	SXPU	HET	SXPU	SXPU	TOST	HET	HET	HET	SXPU	HET	SXPU	SXPU	TOST	HET	TOST
scaffold_13	16000	20000	HET	HET	HET	HET	SXPU	HET	HET	HET	HET	SXPU	SXPU	HET	TOST	HET	HET	TOST	SXPU	HET	HET	HET	SXPU	HET	HET	TOST	HET	HET	TOST	TOST	SXPU	HET	HET	SXPU	SXPU	HET	SXPU	SXPU	TOST	HET	HET	HET	SXPU	HET	SXPU	SXPU	TOST	HET	TOST
scaffold_13	20000	24000	HET	SXPU	SXPU	HET	TOST	HET	SXPU	HET	HET	HET	SXPU	UNK	TOST	HET	HET	SXPU	SXPU	HET	SXPU	UNK	HET	SXPU	HET	HET	UNK	UNK	SXPU	TOST	UNK	UNK	HET	SXPU	SXPU	SXPU	SXPU	TOST	HET	TOST	SXPU	HET	HET	TOST	HET	TOST	HET	HET	TOST
scaffold_13	24000	28000	HET	HET	HET	HET	SXPU	HET	HET	HET	HET	SXPU	SXPU	HET	TOST	HET	HET	TOST	SXPU	HET	HET	HET	SXPU	HET	HET	TOST	HET	HET	TOST	TOST	SXPU	HET	HET	SXPU	SXPU	HET	SXPU	SXPU	TOST	TOST	HET	HET	SXPU	HET	SXPU	SXPU	TOST	HET	TOST
scaffold_13	28000	32000	HET	HET	HET	HET	SXPU	HET	UNK	SXPU	HET	SXPU	SXPU	HET	TOST	HET	UNK	TOST	UNK	UNK	SXPU	UNK	SXPU	HET	HET	TOST	HET	SXPU	TOST	TOST	SXPU	HET	UNK	SXPU	SXPU	SXPU	SXPU	SXPU	UNK	HET	HET	SXPU	SXPU	SXPU	SXPU	SXPU	TOST	HET	TOST
scaffold_13	32000	36000	HET	HET	HET	HET	SXPU	HET	HET	HET	HET	HET	SXPU	HET	TOST	HET	HET	TOST	SXPU	HET	HET	HET	SXPU	HET	HET	TOST	HET	HET	TOST	TOST	SXPU	HET	HET	SXPU	SXPU	HET	SXPU	SXPU	TOST	HET	HET	UNK	SXPU	HET	SXPU	SXPU	TOST	HET	TOST
scaffold_13	36000	40000	HET	HET	UNK	HET	SXPU	HET	HET	HET	HET	HET	SXPU	HET	TOST	UNK	HET	TOST	SXPU	HET	HET	HET	SXPU	HET	HET	TOST	HET	HET	TOST	TOST	SXPU	SXPU	HET	SXPU	SXPU	HET	SXPU	SXPU	TOST	HET	UNK	HET	SXPU	HET	SXPU	SXPU	TOST	HET	TOST
scaffold_13	40000	44000	HET	HET	HET	HET	SXPU	HET	HET	HET	HET	HET	SXPU	HET	TOST	HET	HET	TOST	SXPU	HET	HET	HET	SXPU	HET	HET	TOST	HET	UNK	TOST	TOST	SXPU	HET	HET	SXPU	SXPU	HET	SXPU	SXPU	TOST	HET	HET	HET	SXPU	HET	SXPU	SXPU	TOST	HET	TOST
scaffold_13	44000	48000	HET	HET	HET	HET	SXPU	HET	HET	HET	HET	HET	SXPU	HET	TOST	HET	HET	TOST	SXPU	HET	HET	HET	SXPU	HET	HET	TOST	HET	HET	TOST	TOST	SXPU	TOST	HET	SXPU	SXPU	HET	SXPU	SXPU	TOST	HET	HET	HET	SXPU	HET	SXPU	SXPU	TOST	HET	TOST
scaffold_13	48000	52000	HET	HET	HET	HET	SXPU	HET	HET	HET	HET	HET	SXPU	HET	TOST	HET	HET	TOST	SXPU	HET	HET	HET	SXPU	HET	HET	TOST	HET	HET	TOST	TOST	SXPU	HET	HET	SXPU	SXPU	HET	SXPU	SXPU	TOST	HET	HET	HET	SXPU	HET	SXPU	SXPU	TOST	HET	TOST
scaffold_13	52000	56000	HET	HET	HET	HET	SXPU	HET	HET	HET	HET	HET	SXPU	HET	TOST	HET	HET	TOST	SXPU	HET	HET	HET	SXPU	HET	HET	TOST	HET	HET	TOST	TOST	SXPU	HET	HET	SXPU	SXPU	HET	SXPU	SXPU	TOST	HET	HET	HET	SXPU	HET	SXPU	SXPU	TOST	HET	TOST
scaffold_13	56000	60000	HET	HET	HET	HET	SXPU	HET	HET	HET	HET	HET	SXPU	HET	TOST	HET	HET	TOST	SXPU	HET	HET	HET	SXPU	HET	UNK	TOST	HET	HET	TOST	TOST	SXPU	HET	HET	SXPU	SXPU	HET	SXPU	SXPU	TOST	HET	HET	HET	SXPU	HET	SXPU	SXPU	TOST	HET	TOST
scaffold_13	60000	64000	HET	HET	HET	HET	SXPU	HET	HET	HET	HET	HET	SXPU	HET	TOST	HET	HET	TOST	SXPU	HET	HET	HET	SXPU	HET	HET	TOST	HET	HET	TOST	TOST	SXPU	HET	HET	SXPU	SXPU	HET	SXPU	SXPU	TOST	SXPU	HET	HET	SXPU	HET	SXPU	SXPU	TOST	HET	TOST
scaffold_13	64000	68000	HET	HET	HET	HET	SXPU	HET	HET	HET	HET	HET	SXPU	HET	TOST	HET	HET	TOST	SXPU	HET	HET	UNK	SXPU	HET	HET	TOST	HET	HET	TOST	TOST	SXPU	HET	HET	SXPU	SXPU	HET	SXPU	SXPU	TOST	HET	HET	HET	UNK	UNK	SXPU	SXPU	TOST	HET	TOST
scaffold_13	68000	72000	HET	HET	HET	HET	SXPU	HET	HET	HET	HET	HET	SXPU	HET	TOST	HET	HET	TOST	SXPU	HET	HET	HET	SXPU	SXPU	HET	TOST	HET	HET	TOST	TOST	SXPU	HET	HET	SXPU	SXPU	HET	SXPU	SXPU	TOST	HET	HET	HET	SXPU	HET	SXPU	SXPU	TOST	HET	TOST
scaffold_13	72000	76000	HET	HET	HET	HET	SXPU	HET	HET	HET	HET	HET	SXPU	HET	TOST	HET	HET	TOST	SXPU	HET	HET	HET	SXPU	SXPU	HET	TOST	HET	HET	TOST	TOST	SXPU	HET	HET	SXPU	SXPU	HET	SXPU	SXPU	TOST	HET	HET	HET	SXPU	HET	SXPU	SXPU	TOST	HET	TOST
scaffold_13	76000	80000	HET	HET	HET	HET	SXPU	HET	HET	HET	HET	HET	SXPU	HET	TOST	HET	HET	TOST	SXPU	HET	HET	HET	SXPU	SXPU	HET	TOST	HET	HET	TOST	TOST	SXPU	HET	TOST	SXPU	SXPU	HET	SXPU	SXPU	TOST	SXPU	HET	HET	SXPU	HET	SXPU	SXPU	TOST	HET	TOST
scaffold_13	80000	84000	HET	HET	HET	HET	SXPU	HET	HET	HET	HET	HET	SXPU	HET	TOST	HET	HET	TOST	SXPU	HET	HET	HET	SXPU	SXPU	HET	TOST	HET	HET	TOST	TOST	SXPU	HET	HET	SXPU	SXPU	HET	SXPU	SXPU	TOST	TOST	HET	UNK	SXPU	HET	SXPU	SXPU	TOST	HET	TOST
scaffold_13	84000	88000	HET	HET	HET	HET	SXPU	TOST	HET	HET	UNK	HET	SXPU	HET	TOST	HET	HET	TOST	SXPU	HET	HET	HET	SXPU	SXPU	HET	TOST	HET	HET	TOST	TOST	SXPU	HET	HET	SXPU	SXPU	HET	SXPU	SXPU	TOST	HET	HET	HET	SXPU	HET	SXPU	SXPU	TOST	HET	TOST
scaffold_13	88000	92000	HET	HET	HET	HET	SXPU	HET	HET	HET	HET	HET	SXPU	HET	TOST	HET	HET	TOST	SXPU	HET	HET	HET	SXPU	SXPU	HET	TOST	HET	HET	TOST	TOST	SXPU	HET	HET	SXPU	SXPU	HET	SXPU	SXPU	TOST	SXPU	HET	HET	SXPU	HET	SXPU	SXPU	TOST	HET	TOST
scaffold_13	92000	96000	HET	HET	HET	TOST	SXPU	HET	HET	HET	HET	UNK	SXPU	HET	TOST	HET	HET	TOST	SXPU	HET	HET	HET	SXPU	SXPU	HET	TOST	HET	HET	TOST	TOST	SXPU	UNK	HET	SXPU	SXPU	HET	SXPU	SXPU	TOST	HET	UNK	SXPU	SXPU	SXPU	SXPU	SXPU	TOST	HET	TOST
scaffold_13	96000	100000	HET	HET	HET	HET	SXPU	HET	HET	HET	HET	HET	SXPU	HET	TOST	HET	HET	TOST	SXPU	HET	HET	HET	SXPU	SXPU	HET	TOST	HET	HET	TOST	TOST	SXPU	HET	HET	SXPU	SXPU	HET	SXPU	SXPU	TOST	HET	HET	TOST	SXPU	HET	SXPU	SXPU	TOST	HET	TOST
scaffold_13	100000	104000	HET	HET	HET	HET	SXPU	UNK	HET	HET	HET	HET	SXPU	HET	TOST	HET	HET	TOST	SXPU	HET	HET	HET	SXPU	SXPU	UNK	TOST	HET	HET	TOST	TOST	SXPU	HET	HET	SXPU	SXPU	HET	SXPU	SXPU	TOST	HET	HET	HET	SXPU	HET	SXPU	SXPU	TOST	HET	TOST
scaffold_13	104000	108000	HET	HET	HET	HET	SXPU	HET	HET	HET	HET	HET	SXPU	HET	TOST	HET	SXPU	TOST	SXPU	HET	HET	HET	SXPU	SXPU	HET	TOST	HET	HET	TOST	TOST	SXPU	TOST	HET	SXPU	SXPU	HET	SXPU	SXPU	TOST	HET	HET	UNK	SXPU	HET	SXPU	SXPU	TOST	HET	TOST
scaffold_13	108000	112000	HET	HET	HET	HET	SXPU	HET	HET	HET	HET	HET	SXPU	HET	TOST	HET	HET	TOST	SXPU	HET	HET	UNK	SXPU	SXPU	HET	TOST	UNK	HET	TOST	TOST	SXPU	HET	UNK	SXPU	SXPU	HET	SXPU	SXPU	TOST	HET	SXPU	TOST	SXPU	HET	SXPU	SXPU	TOST	HET	TOST
scaffold_13	112000	116000	HET	HET	HET	HET	SXPU	HET	HET	HET	HET	HET	SXPU	HET	TOST	HET	HET	TOST	SXPU	HET	HET	HET	SXPU	SXPU	HET	TOST	HET	HET	TOST	TOST	SXPU	SXPU	HET	SXPU	SXPU	HET	SXPU	SXPU	TOST	HET	HET	HET	SXPU	HET	SXPU	SXPU	TOST	HET	TOST
scaffold_13	116000	120000	HET	HET	UNK	HET	SXPU	HET	HET	HET	HET	HET	SXPU	HET	TOST	HET	HET	TOST	SXPU	HET	HET	HET	SXPU	SXPU	HET	TOST	HET	HET	TOST	TOST	SXPU	HET	HET	SXPU	SXPU	HET	SXPU	SXPU	TOST	HET	HET	HET	SXPU	HET	SXPU	SXPU	TOST	HET	TOST
scaffold_13	120000	124000	HET	HET	HET	HET	SXPU	HET	HET	HET	HET	HET	SXPU	HET	TOST	HET	HET	TOST	SXPU	HET	HET	HET	SXPU	SXPU	HET	TOST	HET	HET	TOST	TOST	SXPU	HET	HET	SXPU	SXPU	HET	SXPU	SXPU	TOST	HET	HET	HET	SXPU	HET	SXPU	SXPU	TOST	HET	TOST
scaffold_13	124000	128000	HET	HET	HET	HET	SXPU	HET	HET	HET	HET	HET	SXPU	HET	TOST	HET	HET	TOST	SXPU	HET	HET	HET	SXPU	SXPU	HET	TOST	HET	HET	TOST	TOST	SXPU	HET	HET	SXPU	SXPU	HET	SXPU	SXPU	TOST	HET	HET	HET	SXPU	HET	SXPU	SXPU	TOST	HET	TOST
scaffold_13	128000	132000	HET	HET	HET	HET	SXPU	HET	HET	HET	HET	HET	SXPU	HET	TOST	HET	HET	TOST	SXPU	HET	HET	HET	SXPU	SXPU	HET	TOST	HET	HET	TOST	TOST	SXPU	HET	HET	SXPU	SXPU	HET	SXPU	SXPU	TOST	HET	HET	TOST	SXPU	HET	SXPU	SXPU	TOST	HET	TOST
scaffold_13	132000	136000	HET	HET	HET	HET	SXPU	HET	HET	HET	HET	HET	SXPU	HET	TOST	HET	HET	TOST	SXPU	HET	HET	HET	SXPU	SXPU	HET	TOST	HET	HET	TOST	TOST	SXPU	HET	HET	SXPU	SXPU	HET	SXPU	SXPU	TOST	HET	HET	HET	SXPU	HET	SXPU	SXPU	TOST	HET	TOST
scaffold_13	136000	140000	HET	HET	HET	HET	SXPU	HET	HET	HET	HET	HET	SXPU	HET	TOST	HET	HET	TOST	SXPU	HET	HET	HET	SXPU	SXPU	HET	TOST	HET	HET	TOST	TOST	SXPU	HET	SXPU	SXPU	SXPU	HET	SXPU	SXPU	TOST	HET	HET	HET	SXPU	HET	SXPU	SXPU	TOST	HET	TOST
scaffold_13	140000	144000	HET	HET	HET	HET	SXPU	HET	HET	HET	HET	HET	SXPU	HET	TOST	HET	HET	TOST	SXPU	HET	HET	HET	SXPU	SXPU	HET	TOST	HET	HET	TOST	TOST	SXPU	HET	HET	SXPU	SXPU	HET	SXPU	SXPU	TOST	HET	HET	HET	SXPU	HET	SXPU	SXPU	TOST	HET	TOST
scaffold_13	144000	148000	HET	HET	HET	HET	SXPU	HET	HET	HET	HET	HET	SXPU	HET	TOST	HET	HET	TOST	SXPU	HET	HET	HET	SXPU	SXPU	HET	TOST	HET	HET	TOST	TOST	SXPU	HET	HET	SXPU	SXPU	HET	SXPU	SXPU	TOST	HET	HET	HET	SXPU	HET	SXPU	SXPU	TOST	HET	TOST
scaffold_13	148000	152000	HET	HET	HET	HET	SXPU	HET	HET	HET	HET	HET	SXPU	HET	TOST	HET	HET	TOST	SXPU	HET	HET	HET	SXPU	SXPU	HET	TOST	HET	HET	TOST	TOST	SXPU	HET	HET	SXPU	SXPU	HET	SXPU	SXPU	TOST	HET	HET	HET	SXPU	HET	SXPU	SXPU	TOST	HET	TOST
scaffold_13	152000	156000	HET	HET	HET	HET	SXPU	HET	HET	HET	HET	HET	SXPU	HET	TOST	HET	HET	TOST	SXPU	HET	HET	HET	SXPU	SXPU	HET	TOST	HET	HET	TOST	TOST	SXPU	HET	HET	SXPU	SXPU	HET	SXPU	SXPU	TOST	HET	HET	HET	SXPU	HET	SXPU	SXPU	TOST	HET	TOST
scaffold_13	156000	160000	HET	HET	HET	HET	SXPU	HET	HET	HET	HET	HET	SXPU	HET	TOST	HET	HET	TOST	SXPU	HET	HET	HET	SXPU	SXPU	HET	TOST	HET	HET	TOST	TOST	SXPU	HET	HET	SXPU	SXPU	HET	SXPU	SXPU	TOST	HET	HET	HET	SXPU	HET	SXPU	SXPU	TOST	HET	TOST
scaffold_13	160000	164000	HET	HET	HET	HET	SXPU	HET	HET	HET	HET	HET	SXPU	HET	TOST	HET	HET	TOST	SXPU	HET	HET	HET	SXPU	SXPU	HET	TOST	HET	HET	TOST	TOST	SXPU	HET	SXPU	SXPU	SXPU	HET	SXPU	SXPU	TOST	SXPU	HET	HET	SXPU	SXPU	SXPU	SXPU	TOST	HET	TOST
scaffold_13	164000	168000	HET	HET	HET	HET	SXPU	HET	HET	HET	HET	HET	SXPU	HET	TOST	HET	HET	TOST	SXPU	HET	HET	HET	SXPU	SXPU	HET	TOST	HET	TOST	TOST	TOST	SXPU	HET	HET	SXPU	SXPU	HET	SXPU	SXPU	TOST	HET	HET	TOST	SXPU	HET	SXPU	SXPU	TOST	HET	TOST
scaffold_13	168000	172000	HET	HET	HET	HET	SXPU	HET	HET	HET	HET	HET	SXPU	HET	TOST	HET	HET	TOST	SXPU	HET	HET	HET	SXPU	SXPU	HET	TOST	HET	HET	TOST	TOST	SXPU	HET	HET	SXPU	SXPU	HET	SXPU	SXPU	TOST	HET	HET	HET	SXPU	HET	SXPU	SXPU	TOST	HET	TOST
scaffold_13	172000	176000	HET	HET	HET	HET	SXPU	HET	HET	HET	HET	HET	SXPU	HET	TOST	HET	HET	TOST	SXPU	HET	HET	HET	SXPU	SXPU	HET	TOST	HET	HET	TOST	TOST	SXPU	HET	HET	SXPU	SXPU	HET	SXPU	SXPU	TOST	TOST	HET	HET	SXPU	HET	SXPU	SXPU	TOST	HET	TOST
scaffold_13	176000	180000	HET	HET	HET	HET	SXPU	HET	HET	HET	HET	HET	SXPU	HET	TOST	HET	HET	TOST	SXPU	HET	HET	HET	SXPU	SXPU	HET	TOST	HET	HET	TOST	TOST	SXPU	HET	HET	SXPU	SXPU	HET	SXPU	SXPU	TOST	HET	HET	HET	SXPU	HET	SXPU	SXPU	TOST	HET	TOST
scaffold_13	180000	184000	HET	HET	HET	HET	SXPU	HET	HET	HET	HET	HET	SXPU	HET	TOST	HET	HET	TOST	SXPU	HET	HET	HET	SXPU	SXPU	HET	TOST	HET	HET	TOST	TOST	SXPU	HET	HET	SXPU	SXPU	HET	SXPU	SXPU	TOST	HET	HET	UNK	SXPU	HET	SXPU	SXPU	TOST	HET	TOST
scaffold_13	184000	188000	HET	HET	HET	HET	SXPU	HET	HET	HET	HET	HET	SXPU	HET	TOST	HET	HET	TOST	SXPU	HET	HET	HET	SXPU	SXPU	HET	TOST	HET	HET	TOST	TOST	SXPU	HET	HET	SXPU	SXPU	HET	SXPU	SXPU	TOST	HET	HET	HET	SXPU	HET	SXPU	SXPU	TOST	HET	TOST
scaffold_13	188000	192000	HET	HET	HET	HET	SXPU	HET	HET	HET	HET	HET	SXPU	HET	TOST	HET	HET	TOST	SXPU	HET	HET	HET	SXPU	SXPU	HET	TOST	HET	HET	TOST	TOST	SXPU	HET	HET	SXPU	SXPU	HET	SXPU	SXPU	TOST	HET	HET	HET	SXPU	HET	SXPU	SXPU	TOST	HET	TOST
scaffold_13	192000	196000	HET	HET	HET	HET	SXPU	HET	HET	HET	HET	HET	SXPU	HET	TOST	HET	HET	TOST	SXPU	HET	HET	HET	SXPU	SXPU	HET	TOST	HET	HET	TOST	TOST	SXPU	HET	HET	SXPU	SXPU	HET	SXPU	SXPU	TOST	HET	HET	HET	SXPU	HET	SXPU	SXPU	TOST	HET	TOST
scaffold_13	196000	200000	HET	HET	HET	HET	SXPU	HET	HET	HET	HET	HET	SXPU	HET	TOST	HET	HET	TOST	SXPU	HET	HET	HET	SXPU	SXPU	HET	TOST	HET	HET	TOST	TOST	SXPU	HET	HET	SXPU	SXPU	HET	SXPU	SXPU	TOST	HET	HET	HET	SXPU	HET	SXPU	SXPU	TOST	HET	TOST
scaffold_13	200000	204000	HET	HET	HET	HET	SXPU	HET	HET	HET	HET	HET	SXPU	HET	TOST	HET	HET	TOST	SXPU	HET	HET	HET	SXPU	SXPU	HET	TOST	HET	HET	TOST	TOST	SXPU	HET	HET	SXPU	SXPU	HET	SXPU	SXPU	TOST	HET	HET	HET	SXPU	HET	SXPU	SXPU	TOST	HET	TOST
scaffold_13	204000	208000	HET	HET	HET	HET	SXPU	HET	HET	HET	HET	HET	SXPU	HET	TOST	HET	HET	TOST	SXPU	HET	HET	HET	SXPU	SXPU	HET	TOST	HET	HET	TOST	TOST	SXPU	HET	HET	SXPU	SXPU	HET	SXPU	SXPU	TOST	HET	HET	HET	SXPU	HET	SXPU	SXPU	TOST	HET	TOST
scaffold_13	208000	212000	HET	HET	HET	HET	SXPU	HET	HET	TOST	HET	HET	SXPU	HET	TOST	HET	HET	TOST	SXPU	HET	HET	HET	SXPU	SXPU	HET	TOST	HET	HET	TOST	TOST	SXPU	HET	HET	SXPU	SXPU	HET	SXPU	SXPU	TOST	HET	HET	HET	SXPU	HET	SXPU	SXPU	TOST	HET	TOST
scaffold_13	212000	216000	HET	HET	SXPU	HET	SXPU	HET	HET	HET	HET	HET	SXPU	HET	TOST	HET	HET	TOST	SXPU	HET	HET	HET	SXPU	SXPU	HET	TOST	HET	HET	TOST	TOST	SXPU	HET	HET	SXPU	SXPU	HET	SXPU	SXPU	TOST	HET	HET	HET	SXPU	HET	SXPU	SXPU	TOST	HET	TOST
scaffold_13	216000	220000	HET	HET	HET	HET	SXPU	SXPU	HET	HET	HET	HET	SXPU	HET	TOST	HET	HET	TOST	SXPU	HET	HET	HET	SXPU	SXPU	HET	TOST	HET	HET	TOST	TOST	SXPU	HET	HET	SXPU	SXPU	HET	SXPU	SXPU	TOST	HET	HET	HET	SXPU	HET	SXPU	SXPU	TOST	HET	TOST
scaffold_13	220000	224000	HET	HET	HET	HET	SXPU	HET	HET	HET	HET	HET	SXPU	HET	TOST	HET	HET	TOST	SXPU	HET	HET	HET	SXPU	SXPU	HET	TOST	HET	HET	TOST	TOST	SXPU	HET	UNK	SXPU	SXPU	HET	SXPU	SXPU	TOST	HET	UNK	HET	SXPU	HET	SXPU	SXPU	TOST	HET	TOST
scaffold_13	224000	228000	HET	HET	HET	HET	SXPU	HET	HET	HET	HET	HET	SXPU	HET	TOST	HET	HET	TOST	SXPU	HET	HET	HET	SXPU	SXPU	HET	TOST	HET	UNK	TOST	TOST	SXPU	HET	HET	SXPU	SXPU	HET	SXPU	SXPU	TOST	TOST	HET	HET	SXPU	HET	SXPU	SXPU	TOST	HET	TOST
scaffold_13	228000	232000	HET	HET	HET	HET	SXPU	HET	HET	HET	HET	HET	SXPU	HET	TOST	HET	HET	TOST	SXPU	HET	HET	HET	SXPU	SXPU	HET	TOST	HET	HET	TOST	TOST	SXPU	HET	HET	SXPU	SXPU	HET	SXPU	SXPU	TOST	HET	HET	HET	SXPU	HET	SXPU	SXPU	TOST	HET	TOST
scaffold_13	232000	236000	HET	HET	HET	HET	SXPU	HET	HET	HET	HET	HET	SXPU	HET	TOST	HET	HET	TOST	SXPU	HET	HET	HET	SXPU	SXPU	HET	TOST	HET	HET	TOST	TOST	SXPU	HET	HET	SXPU	SXPU	HET	SXPU	SXPU	TOST	HET	HET	HET	SXPU	HET	SXPU	SXPU	TOST	HET	TOST
scaffold_13	236000	240000	HET	HET	HET	HET	SXPU	HET	HET	HET	HET	HET	SXPU	HET	TOST	HET	HET	TOST	SXPU	HET	HET	HET	SXPU	SXPU	HET	TOST	HET	HET	TOST	TOST	SXPU	HET	HET	SXPU	SXPU	HET	SXPU	SXPU	TOST	HET	HET	SXPU	SXPU	HET	SXPU	SXPU	TOST	HET	TOST
scaffold_13	240000	244000	HET	HET	HET	HET	SXPU	HET	HET	HET	HET	HET	SXPU	HET	TOST	HET	HET	TOST	SXPU	HET	HET	HET	SXPU	SXPU	HET	TOST	HET	HET	TOST	TOST	SXPU	HET	HET	SXPU	SXPU	HET	SXPU	SXPU	TOST	HET	HET	SXPU	SXPU	HET	SXPU	SXPU	TOST	HET	TOST
scaffold_13	244000	248000	HET	HET	HET	HET	SXPU	HET	HET	HET	HET	HET	SXPU	HET	TOST	HET	HET	TOST	SXPU	HET	HET	HET	SXPU	SXPU	HET	TOST	HET	HET	TOST	TOST	SXPU	HET	HET	SXPU	SXPU	HET	SXPU	SXPU	TOST	HET	UNK	HET	SXPU	HET	SXPU	SXPU	TOST	HET	TOST
scaffold_13	248000	252000	HET	HET	HET	HET	SXPU	HET	HET	HET	HET	HET	SXPU	HET	TOST	HET	HET	TOST	SXPU	HET	HET	HET	SXPU	SXPU	HET	TOST	HET	HET	TOST	TOST	SXPU	SXPU	HET	SXPU	SXPU	HET	SXPU	SXPU	TOST	HET	HET	HET	SXPU	HET	HET	SXPU	TOST	HET	TOST
scaffold_13	252000	256000	HET	HET	HET	HET	SXPU	HET	HET	HET	HET	HET	SXPU	HET	TOST	HET	TOST	TOST	SXPU	HET	HET	HET	SXPU	SXPU	HET	TOST	HET	HET	TOST	TOST	SXPU	HET	SXPU	SXPU	SXPU	HET	SXPU	SXPU	TOST	HET	TOST	HET	SXPU	HET	HET	SXPU	TOST	HET	TOST
scaffold_13	256000	260000	HET	HET	SXPU	HET	SXPU	HET	HET	HET	HET	HET	SXPU	HET	TOST	HET	UNK	TOST	SXPU	HET	HET	HET	SXPU	SXPU	HET	TOST	HET	HET	TOST	TOST	SXPU	HET	SXPU	SXPU	SXPU	HET	SXPU	SXPU	TOST	HET	HET	SXPU	SXPU	HET	HET	SXPU	TOST	HET	TOST
scaffold_13	260000	264000	HET	HET	UNK	HET	SXPU	SXPU	HET	HET	HET	HET	SXPU	HET	TOST	HET	HET	TOST	SXPU	UNK	HET	HET	SXPU	SXPU	HET	TOST	HET	UNK	TOST	TOST	SXPU	SXPU	TOST	SXPU	SXPU	HET	SXPU	SXPU	TOST	TOST	HET	SXPU	SXPU	HET	HET	SXPU	TOST	HET	TOST
scaffold_13	264000	268000	HET	HET	HET	HET	SXPU	HET	HET	HET	HET	HET	SXPU	HET	TOST	HET	SXPU	TOST	SXPU	HET	HET	HET	SXPU	SXPU	HET	TOST	HET	HET	TOST	TOST	SXPU	HET	HET	SXPU	SXPU	HET	SXPU	SXPU	TOST	HET	HET	HET	SXPU	HET	HET	SXPU	TOST	HET	TOST
scaffold_13	268000	272000	HET	HET	HET	HET	SXPU	HET	SXPU	HET	HET	HET	SXPU	HET	TOST	HET	HET	TOST	SXPU	HET	HET	HET	SXPU	SXPU	HET	TOST	HET	HET	TOST	TOST	SXPU	HET	SXPU	SXPU	SXPU	HET	SXPU	SXPU	TOST	TOST	HET	HET	SXPU	HET	TOST	SXPU	TOST	HET	TOST
scaffold_13	272000	276000	HET	HET	HET	HET	SXPU	HET	HET	HET	HET	TOST	SXPU	HET	TOST	HET	HET	TOST	SXPU	HET	HET	HET	SXPU	SXPU	HET	TOST	HET	HET	TOST	TOST	SXPU	HET	HET	SXPU	SXPU	HET	SXPU	SXPU	TOST	HET	TOST	HET	SXPU	HET	HET	SXPU	TOST	HET	TOST
scaffold_13	276000	280000	HET	HET	HET	HET	SXPU	HET	HET	HET	HET	HET	SXPU	HET	TOST	HET	HET	TOST	SXPU	HET	HET	HET	SXPU	SXPU	HET	TOST	HET	HET	TOST	TOST	SXPU	HET	HET	SXPU	SXPU	HET	SXPU	SXPU	TOST	HET	HET	HET	SXPU	HET	HET	SXPU	TOST	HET	TOST
scaffold_13	280000	284000	HET	HET	HET	HET	SXPU	HET	HET	HET	HET	HET	SXPU	HET	TOST	HET	HET	TOST	SXPU	HET	UNK	HET	SXPU	SXPU	HET	TOST	HET	HET	TOST	TOST	SXPU	HET	HET	SXPU	SXPU	HET	SXPU	SXPU	TOST	HET	HET	SXPU	SXPU	UNK	HET	SXPU	TOST	HET	TOST
scaffold_13	284000	288000	HET	HET	HET	HET	SXPU	HET	HET	HET	HET	HET	SXPU	HET	TOST	HET	HET	TOST	SXPU	HET	HET	UNK	SXPU	SXPU	HET	TOST	TOST	HET	TOST	TOST	SXPU	HET	HET	SXPU	SXPU	HET	SXPU	SXPU	TOST	SXPU	HET	UNK	SXPU	HET	HET	SXPU	TOST	HET	TOST
scaffold_13	288000	292000	HET	HET	HET	HET	SXPU	HET	HET	HET	HET	HET	SXPU	HET	TOST	HET	HET	TOST	SXPU	HET	HET	HET	SXPU	SXPU	HET	TOST	HET	HET	TOST	TOST	SXPU	HET	HET	SXPU	SXPU	HET	SXPU	SXPU	TOST	HET	HET	HET	SXPU	HET	HET	SXPU	TOST	HET	TOST
scaffold_13	292000	296000	HET	HET	HET	HET	UNK	HET	HET	HET	HET	HET	HET	HET	HET	HET	HET	HET	HET	HET	HET	HET	SXPU	SXPU	HET	TOST	HET	HET	UNK	HET	HET	TOST	HET	HET	TOST	HET	HET	HET	UNK	TOST	HET	UNK	HET	HET	HET	HET	HET	HET	HET
scaffold_13	296000	300000	HET	HET	HET	HET	SXPU	HET	HET	HET	HET	HET	SXPU	HET	TOST	HET	HET	TOST	SXPU	HET	HET	HET	SXPU	SXPU	HET	TOST	HET	HET	TOST	TOST	SXPU	HET	HET	SXPU	SXPU	HET	SXPU	SXPU	TOST	HET	HET	HET	SXPU	HET	HET	SXPU	TOST	HET	TOST
scaffold_13	300000	304000	HET	HET	HET	HET	SXPU	HET	HET	HET	HET	HET	SXPU	HET	TOST	HET	HET	TOST	SXPU	HET	HET	HET	SXPU	SXPU	HET	TOST	HET	HET	TOST	TOST	SXPU	HET	HET	SXPU	SXPU	HET	SXPU	SXPU	TOST	SXPU	HET	SXPU	SXPU	HET	HET	SXPU	TOST	HET	TOST
scaffold_13	304000	308000	HET	HET	HET	HET	SXPU	HET	HET	HET	HET	HET	SXPU	HET	TOST	HET	HET	TOST	SXPU	HET	HET	HET	SXPU	SXPU	HET	TOST	HET	HET	TOST	TOST	SXPU	HET	HET	SXPU	SXPU	HET	SXPU	SXPU	TOST	HET	HET	HET	SXPU	HET	UNK	SXPU	TOST	HET	TOST
scaffold_13	308000	312000	HET	HET	HET	HET	SXPU	HET	HET	HET	HET	HET	SXPU	HET	TOST	HET	HET	TOST	SXPU	HET	HET	HET	SXPU	SXPU	HET	TOST	HET	HET	TOST	TOST	SXPU	TOST	HET	SXPU	SXPU	HET	SXPU	SXPU	TOST	SXPU	HET	SXPU	SXPU	HET	HET	SXPU	TOST	HET	TOST
scaffold_13	312000	316000	HET	HET	HET	HET	SXPU	HET	HET	HET	HET	HET	SXPU	HET	TOST	HET	HET	TOST	SXPU	HET	HET	HET	SXPU	SXPU	HET	TOST	HET	HET	TOST	TOST	SXPU	HET	HET	SXPU	SXPU	HET	SXPU	SXPU	TOST	HET	HET	SXPU	SXPU	HET	HET	SXPU	TOST	HET	TOST
scaffold_13	316000	320000	HET	HET	HET	HET	SXPU	HET	HET	HET	HET	HET	SXPU	HET	TOST	HET	HET	TOST	SXPU	HET	HET	HET	SXPU	SXPU	HET	TOST	HET	HET	TOST	TOST	SXPU	HET	HET	SXPU	SXPU	HET	SXPU	SXPU	TOST	HET	HET	HET	SXPU	HET	HET	SXPU	TOST	HET	TOST
scaffold_13	320000	324000	HET	HET	HET	HET	SXPU	HET	HET	HET	HET	HET	SXPU	HET	TOST	HET	HET	TOST	SXPU	HET	HET	HET	SXPU	SXPU	HET	TOST	HET	HET	TOST	TOST	SXPU	HET	HET	SXPU	SXPU	HET	SXPU	SXPU	TOST	HET	HET	HET	SXPU	HET	HET	SXPU	TOST	HET	TOST
scaffold_13	324000	328000	HET	HET	HET	HET	SXPU	HET	HET	HET	HET	HET	SXPU	HET	TOST	HET	HET	TOST	SXPU	HET	HET	HET	SXPU	SXPU	HET	TOST	HET	HET	TOST	TOST	SXPU	HET	HET	SXPU	SXPU	HET	SXPU	SXPU	TOST	HET	HET	HET	SXPU	HET	HET	SXPU	TOST	HET	TOST
scaffold_13	328000	332000	HET	HET	HET	HET	SXPU	HET	HET	HET	HET	HET	SXPU	HET	TOST	HET	HET	TOST	SXPU	HET	HET	HET	SXPU	SXPU	HET	TOST	HET	HET	TOST	TOST	SXPU	HET	HET	SXPU	SXPU	HET	SXPU	SXPU	TOST	TOST	HET	HET	SXPU	HET	HET	SXPU	TOST	HET	TOST
scaffold_13	332000	336000	HET	HET	HET	HET	SXPU	HET	HET	HET	HET	HET	SXPU	HET	TOST	HET	HET	TOST	SXPU	HET	HET	HET	SXPU	SXPU	HET	TOST	HET	HET	TOST	TOST	SXPU	HET	TOST	SXPU	SXPU	HET	SXPU	SXPU	TOST	HET	HET	SXPU	SXPU	HET	HET	SXPU	TOST	HET	TOST
scaffold_13	336000	340000	HET	HET	HET	HET	SXPU	HET	HET	HET	HET	SXPU	SXPU	HET	TOST	HET	HET	TOST	SXPU	HET	HET	HET	SXPU	SXPU	HET	TOST	HET	HET	TOST	TOST	SXPU	TOST	HET	SXPU	SXPU	HET	SXPU	SXPU	TOST	HET	HET	HET	SXPU	HET	HET	SXPU	TOST	HET	TOST
scaffold_13	340000	344000	HET	HET	HET	HET	SXPU	HET	HET	HET	HET	HET	SXPU	HET	TOST	HET	HET	TOST	SXPU	HET	HET	HET	SXPU	SXPU	HET	TOST	HET	HET	TOST	TOST	SXPU	HET	UNK	SXPU	SXPU	HET	SXPU	SXPU	TOST	HET	HET	HET	SXPU	HET	HET	SXPU	TOST	HET	TOST
scaffold_13	344000	348000	HET	HET	HET	HET	SXPU	HET	HET	HET	HET	HET	SXPU	HET	TOST	HET	SXPU	TOST	SXPU	HET	HET	HET	SXPU	SXPU	HET	TOST	HET	HET	TOST	TOST	SXPU	HET	TOST	SXPU	SXPU	HET	SXPU	SXPU	TOST	HET	HET	HET	SXPU	HET	HET	SXPU	TOST	HET	TOST
scaffold_13	348000	352000	HET	HET	HET	HET	SXPU	HET	HET	HET	HET	HET	SXPU	HET	TOST	HET	HET	TOST	SXPU	HET	HET	HET	SXPU	SXPU	HET	TOST	HET	HET	TOST	TOST	SXPU	HET	HET	SXPU	SXPU	HET	SXPU	SXPU	TOST	HET	HET	HET	SXPU	HET	HET	SXPU	TOST	HET	TOST
scaffold_13	352000	356000	HET	HET	HET	HET	SXPU	HET	HET	HET	HET	HET	SXPU	HET	TOST	HET	HET	TOST	SXPU	HET	HET	HET	SXPU	SXPU	HET	TOST	HET	HET	TOST	TOST	SXPU	HET	HET	SXPU	SXPU	HET	SXPU	SXPU	TOST	HET	HET	HET	SXPU	HET	HET	SXPU	TOST	HET	TOST
scaffold_13	356000	360000	HET	HET	HET	HET	SXPU	HET	HET	HET	HET	HET	SXPU	HET	TOST	HET	HET	TOST	SXPU	HET	HET	HET	SXPU	SXPU	HET	TOST	HET	HET	TOST	TOST	SXPU	HET	HET	SXPU	SXPU	HET	SXPU	SXPU	TOST	HET	HET	HET	SXPU	HET	HET	SXPU	TOST	HET	TOST
scaffold_13	360000	364000	HET	HET	HET	HET	SXPU	HET	HET	HET	HET	HET	SXPU	HET	TOST	HET	HET	TOST	SXPU	HET	HET	HET	SXPU	SXPU	HET	TOST	HET	HET	TOST	TOST	SXPU	HET	HET	SXPU	SXPU	HET	SXPU	SXPU	TOST	HET	HET	SXPU	SXPU	HET	HET	SXPU	TOST	HET	TOST
scaffold_13	364000	368000	HET	HET	HET	HET	SXPU	HET	HET	HET	HET	HET	SXPU	HET	TOST	HET	HET	TOST	SXPU	HET	HET	HET	SXPU	SXPU	HET	TOST	HET	HET	TOST	TOST	SXPU	HET	HET	SXPU	SXPU	HET	SXPU	SXPU	TOST	HET	HET	HET	SXPU	HET	HET	SXPU	TOST	HET	TOST
scaffold_13	368000	372000	HET	HET	HET	HET	SXPU	HET	HET	HET	HET	HET	SXPU	HET	TOST	HET	HET	TOST	SXPU	HET	SXPU	HET	SXPU	SXPU	HET	TOST	HET	HET	TOST	TOST	SXPU	HET	SXPU	SXPU	SXPU	HET	SXPU	SXPU	TOST	HET	HET	UNK	SXPU	HET	HET	SXPU	TOST	HET	TOST
scaffold_13	372000	376000	HET	HET	HET	HET	SXPU	HET	HET	HET	HET	HET	SXPU	HET	TOST	HET	HET	TOST	SXPU	HET	HET	HET	SXPU	SXPU	HET	TOST	HET	HET	TOST	TOST	SXPU	HET	HET	SXPU	SXPU	HET	SXPU	SXPU	TOST	HET	HET	HET	SXPU	HET	HET	SXPU	TOST	HET	TOST
scaffold_13	376000	380000	HET	HET	HET	HET	SXPU	HET	HET	HET	HET	HET	SXPU	HET	TOST	HET	HET	TOST	SXPU	HET	HET	HET	SXPU	SXPU	HET	TOST	HET	HET	TOST	TOST	SXPU	HET	HET	SXPU	SXPU	HET	SXPU	SXPU	TOST	HET	HET	HET	SXPU	HET	HET	SXPU	TOST	HET	TOST
scaffold_13	380000	384000	HET	HET	HET	HET	SXPU	HET	HET	HET	HET	HET	SXPU	HET	TOST	HET	HET	TOST	SXPU	HET	HET	HET	SXPU	SXPU	HET	TOST	HET	HET	TOST	TOST	SXPU	HET	HET	SXPU	SXPU	HET	SXPU	SXPU	TOST	HET	HET	HET	SXPU	HET	HET	SXPU	TOST	HET	TOST
scaffold_13	384000	388000	HET	HET	HET	HET	SXPU	HET	HET	HET	HET	HET	SXPU	HET	TOST	HET	HET	TOST	SXPU	HET	HET	HET	SXPU	SXPU	HET	TOST	HET	HET	TOST	TOST	SXPU	HET	HET	SXPU	SXPU	UNK	SXPU	SXPU	TOST	HET	HET	HET	SXPU	HET	HET	SXPU	TOST	HET	TOST
scaffold_13	388000	392000	HET	HET	HET	HET	SXPU	HET	HET	HET	HET	HET	SXPU	HET	TOST	HET	TOST	TOST	SXPU	HET	HET	HET	SXPU	SXPU	HET	TOST	HET	HET	TOST	TOST	SXPU	HET	HET	SXPU	SXPU	HET	SXPU	SXPU	HET	HET	HET	SXPU	SXPU	HET	HET	SXPU	TOST	HET	TOST
scaffold_13	392000	396000	HET	HET	HET	HET	SXPU	HET	HET	HET	HET	HET	SXPU	HET	TOST	HET	TOST	TOST	SXPU	HET	HET	HET	SXPU	SXPU	HET	TOST	HET	HET	TOST	TOST	SXPU	HET	UNK	SXPU	SXPU	HET	SXPU	SXPU	HET	HET	HET	SXPU	SXPU	HET	HET	SXPU	TOST	HET	TOST
scaffold_13	396000	400000	HET	HET	HET	HET	SXPU	HET	HET	HET	HET	HET	SXPU	HET	TOST	HET	TOST	TOST	SXPU	HET	HET	HET	SXPU	SXPU	UNK	TOST	HET	HET	TOST	TOST	SXPU	HET	HET	SXPU	SXPU	HET	SXPU	SXPU	HET	UNK	HET	SXPU	SXPU	HET	HET	SXPU	TOST	HET	TOST
scaffold_13	400000	404000	HET	HET	HET	HET	SXPU	HET	HET	HET	HET	HET	SXPU	HET	TOST	HET	TOST	TOST	SXPU	HET	HET	HET	SXPU	SXPU	HET	TOST	HET	HET	TOST	TOST	SXPU	HET	HET	SXPU	SXPU	HET	SXPU	SXPU	HET	HET	HET	HET	SXPU	HET	HET	SXPU	TOST	HET	TOST
scaffold_13	404000	408000	HET	HET	HET	HET	SXPU	HET	HET	HET	HET	HET	SXPU	HET	TOST	HET	TOST	TOST	SXPU	HET	HET	HET	SXPU	SXPU	HET	TOST	HET	HET	TOST	TOST	SXPU	HET	HET	SXPU	SXPU	HET	SXPU	SXPU	HET	HET	HET	HET	SXPU	HET	HET	SXPU	TOST	HET	TOST
scaffold_13	408000	412000	HET	HET	HET	HET	SXPU	HET	HET	HET	HET	HET	SXPU	HET	TOST	HET	TOST	TOST	SXPU	HET	HET	HET	SXPU	SXPU	HET	TOST	HET	HET	TOST	TOST	SXPU	HET	HET	SXPU	SXPU	HET	SXPU	SXPU	HET	HET	HET	SXPU	SXPU	HET	HET	SXPU	TOST	HET	TOST
scaffold_13	412000	416000	HET	HET	HET	HET	SXPU	HET	HET	HET	HET	HET	SXPU	HET	TOST	HET	TOST	TOST	SXPU	HET	HET	HET	SXPU	SXPU	HET	TOST	HET	SXPU	TOST	TOST	SXPU	HET	HET	SXPU	SXPU	HET	SXPU	SXPU	HET	HET	HET	HET	SXPU	HET	HET	SXPU	TOST	HET	TOST
scaffold_13	416000	420000	HET	HET	HET	HET	SXPU	HET	HET	HET	HET	HET	SXPU	HET	TOST	HET	TOST	TOST	SXPU	HET	HET	HET	SXPU	SXPU	HET	TOST	HET	HET	TOST	TOST	SXPU	HET	SXPU	SXPU	SXPU	HET	SXPU	SXPU	HET	HET	HET	HET	SXPU	HET	HET	SXPU	TOST	HET	TOST
scaffold_13	420000	424000	HET	HET	HET	HET	SXPU	HET	HET	HET	HET	HET	SXPU	HET	TOST	HET	TOST	TOST	SXPU	HET	HET	HET	SXPU	SXPU	HET	TOST	HET	HET	TOST	TOST	SXPU	HET	HET	SXPU	SXPU	HET	SXPU	SXPU	HET	HET	HET	SXPU	SXPU	HET	HET	SXPU	TOST	HET	TOST
scaffold_13	424000	428000	HET	HET	HET	HET	SXPU	HET	HET	HET	HET	HET	SXPU	HET	TOST	HET	TOST	TOST	SXPU	HET	HET	HET	SXPU	SXPU	HET	TOST	HET	HET	TOST	TOST	SXPU	HET	HET	SXPU	SXPU	HET	SXPU	SXPU	HET	HET	HET	HET	SXPU	HET	HET	SXPU	TOST	HET	TOST
scaffold_13	428000	432000	HET	HET	HET	HET	SXPU	HET	HET	HET	HET	HET	SXPU	HET	TOST	HET	TOST	TOST	SXPU	HET	HET	HET	SXPU	SXPU	HET	TOST	HET	HET	TOST	TOST	SXPU	HET	HET	SXPU	SXPU	HET	SXPU	SXPU	HET	HET	HET	SXPU	SXPU	HET	HET	SXPU	TOST	HET	TOST
scaffold_13	432000	436000	HET	HET	HET	HET	SXPU	HET	HET	HET	HET	HET	SXPU	HET	TOST	HET	TOST	TOST	SXPU	HET	HET	HET	SXPU	SXPU	HET	TOST	HET	HET	TOST	TOST	SXPU	HET	HET	SXPU	SXPU	HET	SXPU	SXPU	HET	HET	HET	HET	SXPU	HET	HET	SXPU	TOST	HET	TOST
scaffold_13	436000	440000	HET	HET	HET	HET	SXPU	HET	HET	HET	HET	HET	SXPU	HET	TOST	HET	TOST	TOST	SXPU	HET	HET	HET	SXPU	SXPU	HET	TOST	HET	HET	TOST	TOST	SXPU	HET	HET	SXPU	SXPU	HET	SXPU	SXPU	HET	HET	HET	HET	SXPU	HET	HET	SXPU	TOST	HET	TOST
scaffold_13	440000	444000	HET	HET	HET	HET	SXPU	HET	HET	HET	HET	HET	SXPU	HET	TOST	HET	TOST	TOST	SXPU	HET	HET	HET	SXPU	SXPU	HET	TOST	HET	HET	TOST	TOST	SXPU	HET	HET	SXPU	SXPU	HET	SXPU	SXPU	HET	HET	HET	SXPU	SXPU	HET	HET	SXPU	TOST	HET	TOST
scaffold_13	444000	448000	HET	HET	HET	HET	SXPU	HET	HET	HET	HET	HET	SXPU	HET	TOST	HET	TOST	TOST	SXPU	HET	HET	HET	SXPU	SXPU	HET	TOST	HET	HET	TOST	TOST	SXPU	HET	HET	SXPU	SXPU	HET	SXPU	SXPU	HET	HET	HET	HET	SXPU	HET	HET	SXPU	TOST	HET	TOST
scaffold_13	448000	452000	HET	HET	HET	HET	SXPU	HET	HET	HET	HET	HET	SXPU	HET	TOST	HET	TOST	TOST	SXPU	HET	HET	HET	SXPU	SXPU	HET	TOST	HET	HET	TOST	TOST	SXPU	HET	HET	SXPU	SXPU	HET	SXPU	SXPU	HET	HET	HET	SXPU	SXPU	HET	HET	SXPU	TOST	HET	TOST
scaffold_13	452000	456000	HET	HET	HET	HET	SXPU	HET	HET	HET	HET	HET	SXPU	HET	TOST	HET	TOST	TOST	SXPU	HET	HET	HET	SXPU	SXPU	HET	TOST	HET	HET	TOST	TOST	SXPU	HET	HET	SXPU	SXPU	HET	SXPU	SXPU	HET	UNK	HET	SXPU	SXPU	HET	HET	SXPU	TOST	HET	TOST
scaffold_13	456000	460000	HET	HET	HET	HET	SXPU	HET	HET	HET	HET	HET	SXPU	HET	TOST	HET	TOST	TOST	SXPU	HET	HET	HET	SXPU	SXPU	HET	TOST	HET	HET	TOST	TOST	SXPU	HET	HET	SXPU	SXPU	HET	SXPU	SXPU	HET	HET	HET	UNK	SXPU	HET	HET	SXPU	TOST	HET	TOST
scaffold_13	460000	464000	HET	HET	UNK	HET	SXPU	HET	HET	HET	HET	HET	SXPU	HET	TOST	HET	TOST	TOST	SXPU	HET	HET	HET	SXPU	SXPU	HET	TOST	HET	HET	TOST	TOST	SXPU	HET	HET	SXPU	SXPU	HET	SXPU	SXPU	HET	HET	HET	SXPU	SXPU	HET	SXPU	SXPU	TOST	HET	TOST
scaffold_13	464000	468000	HET	HET	HET	HET	SXPU	HET	HET	HET	SXPU	HET	SXPU	HET	TOST	HET	TOST	TOST	SXPU	HET	HET	HET	SXPU	SXPU	HET	TOST	SXPU	HET	TOST	TOST	SXPU	HET	SXPU	SXPU	SXPU	HET	SXPU	SXPU	SXPU	HET	HET	HET	HET	UNK	HET	SXPU	TOST	HET	TOST
scaffold_13	468000	472000	HET	HET	HET	HET	SXPU	HET	HET	HET	HET	HET	SXPU	HET	TOST	HET	TOST	TOST	SXPU	HET	HET	HET	SXPU	SXPU	HET	TOST	HET	HET	TOST	TOST	SXPU	HET	HET	SXPU	SXPU	HET	SXPU	SXPU	HET	HET	HET	HET	SXPU	HET	HET	SXPU	TOST	HET	TOST
scaffold_13	472000	476000	HET	HET	HET	HET	SXPU	HET	HET	HET	HET	HET	SXPU	HET	TOST	HET	TOST	TOST	SXPU	HET	HET	HET	SXPU	SXPU	HET	TOST	HET	HET	TOST	TOST	SXPU	HET	UNK	SXPU	SXPU	HET	SXPU	SXPU	HET	HET	HET	HET	SXPU	HET	HET	SXPU	TOST	HET	TOST
scaffold_13	476000	480000	HET	HET	HET	HET	SXPU	HET	HET	HET	HET	HET	SXPU	HET	TOST	HET	TOST	TOST	SXPU	HET	HET	HET	SXPU	SXPU	HET	TOST	HET	HET	TOST	TOST	SXPU	HET	HET	SXPU	SXPU	HET	SXPU	SXPU	HET	HET	HET	TOST	HET	HET	HET	SXPU	TOST	HET	TOST
scaffold_13	480000	484000	HET	HET	HET	HET	SXPU	HET	HET	HET	HET	HET	SXPU	HET	TOST	HET	TOST	TOST	SXPU	HET	HET	HET	SXPU	SXPU	HET	TOST	HET	HET	TOST	TOST	SXPU	HET	HET	SXPU	SXPU	HET	SXPU	SXPU	HET	TOST	HET	HET	SXPU	HET	HET	SXPU	TOST	HET	TOST
scaffold_13	484000	488000	HET	HET	HET	HET	SXPU	HET	HET	HET	HET	HET	SXPU	HET	TOST	HET	TOST	TOST	SXPU	HET	HET	HET	SXPU	SXPU	HET	TOST	HET	HET	TOST	TOST	SXPU	HET	HET	SXPU	SXPU	HET	SXPU	SXPU	HET	HET	HET	HET	SXPU	HET	HET	SXPU	TOST	HET	TOST
scaffold_13	488000	492000	UNK	UNK	UNK	UNK	UNK	UNK	UNK	UNK	UNK	UNK	UNK	UNK	UNK	UNK	UNK	UNK	UNK	UNK	UNK	UNK	UNK	UNK	UNK	UNK	UNK	UNK	UNK	UNK	UNK	UNK	UNK	UNK	UNK	UNK	UNK	UNK	UNK	UNK	UNK	UNK	UNK	UNK	UNK	UNK	UNK	UNK	UNK
scaffold_13	492000	496000	HET	HET	HET	HET	SXPU	HET	HET	HET	HET	HET	SXPU	HET	TOST	HET	TOST	TOST	SXPU	HET	HET	HET	SXPU	SXPU	HET	TOST	HET	HET	TOST	TOST	SXPU	HET	HET	SXPU	SXPU	HET	SXPU	SXPU	HET	HET	HET	HET	SXPU	HET	HET	SXPU	TOST	HET	TOST
scaffold_13	496000	500000	HET	HET	HET	HET	SXPU	HET	HET	HET	HET	HET	SXPU	HET	TOST	HET	TOST	TOST	SXPU	HET	HET	HET	SXPU	SXPU	HET	TOST	HET	HET	TOST	TOST	SXPU	HET	HET	SXPU	SXPU	HET	SXPU	SXPU	HET	HET	HET	HET	SXPU	HET	HET	SXPU	TOST	HET	TOST
scaffold_13	500000	504000	HET	HET	HET	HET	SXPU	HET	HET	HET	HET	SXPU	SXPU	HET	TOST	HET	TOST	TOST	SXPU	HET	HET	HET	SXPU	SXPU	HET	TOST	HET	HET	TOST	HET	SXPU	HET	HET	SXPU	SXPU	HET	SXPU	SXPU	HET	HET	HET	HET	SXPU	HET	HET	SXPU	TOST	HET	TOST
scaffold_13	504000	508000	HET	HET	HET	HET	SXPU	HET	HET	HET	HET	SXPU	SXPU	HET	TOST	HET	TOST	TOST	SXPU	HET	HET	HET	SXPU	SXPU	HET	TOST	HET	HET	TOST	TOST	SXPU	HET	HET	SXPU	SXPU	HET	SXPU	SXPU	HET	HET	HET	HET	SXPU	TOST	HET	SXPU	TOST	HET	TOST
scaffold_13	508000	512000	HET	HET	HET	HET	SXPU	HET	HET	HET	HET	HET	SXPU	HET	TOST	HET	TOST	TOST	SXPU	HET	HET	HET	SXPU	SXPU	HET	TOST	HET	HET	TOST	TOST	SXPU	HET	HET	SXPU	SXPU	HET	SXPU	SXPU	HET	HET	HET	SXPU	SXPU	HET	HET	SXPU	TOST	HET	TOST
scaffold_13	512000	516000	HET	HET	HET	HET	SXPU	HET	HET	HET	HET	HET	SXPU	HET	TOST	HET	TOST	TOST	SXPU	HET	HET	UNK	SXPU	SXPU	UNK	TOST	HET	HET	TOST	TOST	SXPU	HET	HET	SXPU	SXPU	HET	SXPU	SXPU	HET	UNK	UNK	HET	SXPU	HET	HET	SXPU	TOST	HET	TOST
scaffold_13	516000	520000	HET	HET	HET	HET	SXPU	HET	HET	HET	HET	HET	SXPU	HET	TOST	HET	TOST	TOST	SXPU	HET	HET	HET	SXPU	SXPU	HET	TOST	HET	HET	TOST	TOST	SXPU	HET	HET	SXPU	SXPU	UNK	SXPU	SXPU	HET	UNK	HET	HET	SXPU	HET	HET	SXPU	TOST	HET	TOST
scaffold_13	520000	524000	HET	HET	HET	HET	SXPU	HET	HET	HET	HET	HET	SXPU	HET	TOST	HET	TOST	TOST	SXPU	HET	HET	HET	SXPU	SXPU	HET	TOST	HET	HET	TOST	TOST	SXPU	HET	HET	SXPU	SXPU	HET	SXPU	SXPU	HET	HET	HET	SXPU	SXPU	HET	HET	SXPU	TOST	HET	TOST
scaffold_13	524000	528000	HET	HET	HET	HET	SXPU	HET	HET	HET	HET	HET	SXPU	HET	TOST	HET	TOST	TOST	SXPU	HET	HET	HET	SXPU	SXPU	HET	TOST	HET	UNK	TOST	TOST	SXPU	HET	HET	SXPU	SXPU	HET	SXPU	SXPU	HET	TOST	HET	SXPU	SXPU	HET	HET	SXPU	TOST	HET	TOST
scaffold_13	528000	532000	HET	HET	HET	HET	SXPU	HET	HET	HET	HET	HET	SXPU	HET	TOST	HET	TOST	TOST	SXPU	HET	HET	HET	SXPU	SXPU	HET	TOST	HET	HET	TOST	TOST	SXPU	HET	HET	SXPU	SXPU	HET	SXPU	SXPU	HET	HET	HET	HET	SXPU	HET	HET	SXPU	TOST	HET	TOST
scaffold_13	532000	536000	HET	HET	HET	HET	SXPU	HET	HET	HET	HET	HET	SXPU	HET	TOST	HET	TOST	TOST	SXPU	HET	HET	HET	SXPU	SXPU	HET	TOST	HET	HET	TOST	TOST	SXPU	HET	HET	SXPU	SXPU	HET	SXPU	SXPU	HET	HET	HET	HET	SXPU	HET	HET	SXPU	TOST	HET	TOST
scaffold_13	536000	540000	HET	HET	HET	HET	SXPU	HET	HET	HET	HET	UNK	SXPU	HET	TOST	HET	TOST	TOST	SXPU	HET	HET	HET	SXPU	SXPU	HET	TOST	HET	HET	TOST	TOST	SXPU	TOST	SXPU	SXPU	SXPU	HET	SXPU	SXPU	HET	TOST	HET	UNK	SXPU	HET	HET	SXPU	TOST	HET	TOST
scaffold_13	540000	544000	HET	HET	HET	HET	SXPU	HET	HET	HET	HET	HET	SXPU	HET	TOST	HET	TOST	TOST	SXPU	HET	HET	HET	SXPU	SXPU	HET	TOST	HET	HET	TOST	TOST	SXPU	HET	HET	SXPU	SXPU	HET	SXPU	SXPU	HET	HET	HET	HET	SXPU	HET	HET	SXPU	TOST	HET	TOST
scaffold_13	544000	548000	HET	HET	HET	HET	SXPU	HET	HET	HET	HET	HET	SXPU	HET	TOST	HET	TOST	TOST	SXPU	HET	HET	HET	SXPU	SXPU	HET	TOST	HET	HET	TOST	TOST	SXPU	HET	HET	SXPU	SXPU	HET	SXPU	SXPU	HET	HET	HET	HET	SXPU	HET	HET	SXPU	TOST	HET	TOST
scaffold_13	548000	552000	HET	HET	HET	HET	SXPU	HET	HET	HET	HET	HET	SXPU	HET	TOST	HET	TOST	TOST	SXPU	HET	HET	HET	SXPU	SXPU	HET	TOST	HET	HET	TOST	TOST	SXPU	HET	HET	SXPU	SXPU	HET	SXPU	SXPU	HET	HET	HET	SXPU	SXPU	HET	HET	SXPU	TOST	HET	TOST
scaffold_13	552000	556000	HET	HET	SXPU	HET	SXPU	HET	HET	HET	HET	SXPU	SXPU	HET	TOST	HET	TOST	TOST	SXPU	HET	HET	HET	SXPU	SXPU	HET	TOST	HET	HET	TOST	TOST	SXPU	TOST	HET	SXPU	SXPU	HET	SXPU	SXPU	HET	HET	HET	SXPU	SXPU	HET	HET	SXPU	TOST	HET	TOST
scaffold_13	556000	560000	HET	HET	HET	HET	SXPU	HET	HET	HET	HET	HET	SXPU	HET	TOST	HET	TOST	TOST	SXPU	HET	HET	HET	SXPU	SXPU	HET	TOST	HET	HET	TOST	TOST	SXPU	HET	HET	SXPU	SXPU	HET	SXPU	SXPU	HET	HET	HET	SXPU	SXPU	HET	HET	SXPU	TOST	HET	TOST
scaffold_13	560000	564000	HET	HET	HET	HET	SXPU	HET	HET	HET	HET	HET	SXPU	HET	TOST	HET	TOST	TOST	SXPU	HET	HET	HET	SXPU	SXPU	HET	TOST	HET	HET	TOST	TOST	SXPU	HET	HET	SXPU	SXPU	HET	SXPU	SXPU	HET	HET	HET	HET	SXPU	HET	HET	SXPU	TOST	UNK	TOST
scaffold_13	564000	568000	HET	HET	HET	HET	SXPU	HET	HET	HET	HET	HET	SXPU	HET	TOST	HET	TOST	TOST	SXPU	HET	HET	HET	SXPU	SXPU	HET	TOST	HET	HET	TOST	TOST	SXPU	HET	SXPU	SXPU	SXPU	HET	SXPU	SXPU	HET	HET	HET	SXPU	SXPU	HET	HET	SXPU	TOST	HET	TOST
scaffold_13	568000	572000	HET	HET	HET	HET	SXPU	HET	HET	HET	HET	HET	SXPU	HET	TOST	HET	TOST	TOST	SXPU	HET	HET	HET	SXPU	SXPU	HET	TOST	HET	HET	TOST	TOST	SXPU	HET	HET	SXPU	SXPU	HET	SXPU	SXPU	HET	HET	HET	HET	SXPU	HET	HET	SXPU	TOST	HET	TOST
scaffold_13	572000	576000	HET	HET	HET	HET	SXPU	HET	HET	HET	HET	HET	SXPU	HET	TOST	HET	TOST	TOST	SXPU	HET	HET	HET	SXPU	SXPU	HET	TOST	HET	HET	TOST	TOST	SXPU	HET	HET	SXPU	SXPU	HET	SXPU	SXPU	HET	HET	HET	HET	SXPU	HET	HET	SXPU	TOST	HET	TOST
scaffold_13	576000	580000	HET	HET	HET	HET	SXPU	HET	HET	HET	HET	HET	SXPU	HET	TOST	HET	TOST	TOST	SXPU	HET	HET	HET	SXPU	SXPU	HET	TOST	HET	HET	TOST	TOST	SXPU	HET	HET	SXPU	SXPU	HET	SXPU	SXPU	HET	HET	HET	HET	SXPU	HET	HET	SXPU	TOST	HET	TOST
scaffold_13	580000	584000	HET	HET	HET	HET	SXPU	HET	HET	HET	HET	UNK	SXPU	HET	TOST	HET	TOST	TOST	SXPU	HET	HET	HET	SXPU	SXPU	HET	TOST	HET	HET	UNK	TOST	SXPU	HET	HET	SXPU	SXPU	HET	SXPU	SXPU	HET	HET	HET	HET	SXPU	HET	HET	SXPU	TOST	HET	TOST
scaffold_13	584000	588000	HET	HET	HET	HET	SXPU	HET	HET	HET	HET	HET	SXPU	HET	TOST	HET	TOST	TOST	SXPU	HET	HET	HET	SXPU	SXPU	HET	TOST	HET	HET	TOST	TOST	SXPU	HET	UNK	SXPU	SXPU	HET	SXPU	SXPU	HET	HET	HET	HET	SXPU	HET	HET	SXPU	TOST	HET	TOST
scaffold_13	588000	592000	HET	HET	HET	HET	SXPU	HET	HET	HET	HET	HET	SXPU	HET	TOST	HET	TOST	TOST	SXPU	HET	HET	HET	SXPU	SXPU	HET	TOST	HET	HET	TOST	TOST	SXPU	HET	SXPU	SXPU	SXPU	HET	SXPU	SXPU	HET	HET	HET	HET	SXPU	HET	HET	SXPU	TOST	HET	TOST
scaffold_13	592000	596000	HET	HET	HET	HET	SXPU	HET	HET	HET	HET	HET	SXPU	HET	TOST	HET	TOST	TOST	SXPU	HET	HET	HET	SXPU	SXPU	HET	TOST	HET	HET	TOST	TOST	SXPU	HET	UNK	SXPU	SXPU	HET	SXPU	SXPU	HET	HET	HET	SXPU	SXPU	HET	HET	SXPU	TOST	HET	TOST
scaffold_13	596000	600000	HET	HET	HET	HET	SXPU	HET	HET	HET	HET	HET	SXPU	HET	TOST	HET	TOST	TOST	SXPU	HET	HET	HET	SXPU	SXPU	HET	TOST	HET	HET	TOST	TOST	SXPU	HET	HET	SXPU	SXPU	HET	SXPU	SXPU	HET	HET	HET	HET	SXPU	HET	HET	SXPU	TOST	HET	TOST
scaffold_13	600000	604000	HET	HET	HET	HET	SXPU	HET	HET	HET	HET	HET	SXPU	HET	TOST	HET	TOST	TOST	SXPU	HET	HET	TOST	SXPU	SXPU	HET	TOST	HET	HET	TOST	TOST	SXPU	HET	HET	SXPU	SXPU	HET	SXPU	SXPU	HET	HET	HET	HET	SXPU	HET	HET	SXPU	TOST	HET	TOST
scaffold_13	604000	608000	HET	HET	HET	HET	SXPU	HET	HET	HET	HET	HET	SXPU	HET	TOST	HET	TOST	TOST	SXPU	HET	HET	HET	SXPU	SXPU	HET	TOST	HET	HET	TOST	TOST	SXPU	HET	HET	SXPU	SXPU	HET	SXPU	SXPU	HET	HET	HET	HET	SXPU	HET	HET	SXPU	TOST	HET	TOST
scaffold_13	608000	612000	HET	HET	HET	HET	SXPU	HET	HET	HET	HET	HET	SXPU	HET	TOST	HET	TOST	TOST	SXPU	HET	HET	HET	SXPU	SXPU	HET	TOST	HET	HET	TOST	TOST	SXPU	HET	HET	SXPU	SXPU	HET	SXPU	SXPU	HET	HET	HET	HET	SXPU	HET	HET	SXPU	TOST	HET	TOST
scaffold_13	612000	616000	HET	HET	HET	HET	SXPU	HET	HET	HET	HET	HET	SXPU	HET	TOST	HET	TOST	TOST	SXPU	HET	HET	HET	SXPU	SXPU	HET	TOST	HET	UNK	TOST	TOST	SXPU	TOST	HET	SXPU	SXPU	HET	SXPU	SXPU	HET	HET	HET	SXPU	SXPU	HET	HET	SXPU	TOST	HET	TOST
scaffold_13	616000	620000	HET	HET	HET	HET	SXPU	HET	HET	HET	HET	HET	SXPU	HET	TOST	HET	TOST	TOST	SXPU	HET	HET	HET	SXPU	SXPU	HET	TOST	HET	HET	TOST	TOST	SXPU	HET	HET	SXPU	SXPU	HET	SXPU	SXPU	HET	HET	HET	HET	SXPU	HET	HET	SXPU	TOST	HET	TOST
scaffold_13	620000	624000	HET	HET	HET	HET	SXPU	HET	HET	HET	HET	HET	SXPU	HET	TOST	HET	TOST	TOST	SXPU	HET	HET	HET	SXPU	SXPU	HET	TOST	HET	HET	TOST	TOST	SXPU	HET	HET	SXPU	SXPU	HET	SXPU	SXPU	HET	HET	HET	HET	SXPU	HET	HET	SXPU	TOST	HET	TOST
scaffold_13	624000	628000	HET	HET	HET	HET	SXPU	HET	HET	HET	HET	HET	SXPU	HET	TOST	HET	TOST	TOST	SXPU	HET	HET	HET	SXPU	SXPU	HET	TOST	HET	HET	TOST	TOST	SXPU	HET	HET	SXPU	SXPU	HET	SXPU	SXPU	HET	HET	HET	HET	SXPU	HET	HET	SXPU	TOST	HET	TOST
scaffold_13	628000	632000	HET	HET	HET	HET	SXPU	HET	HET	HET	HET	HET	SXPU	HET	TOST	HET	TOST	TOST	SXPU	HET	HET	HET	SXPU	SXPU	HET	TOST	HET	HET	TOST	TOST	SXPU	HET	HET	SXPU	SXPU	HET	SXPU	SXPU	HET	HET	HET	HET	SXPU	HET	HET	SXPU	TOST	HET	TOST
scaffold_13	632000	636000	HET	HET	HET	HET	SXPU	HET	HET	HET	HET	HET	SXPU	HET	TOST	HET	TOST	TOST	SXPU	HET	HET	HET	SXPU	SXPU	HET	TOST	HET	HET	TOST	TOST	SXPU	HET	HET	SXPU	SXPU	HET	SXPU	SXPU	HET	HET	HET	HET	SXPU	HET	HET	SXPU	TOST	HET	TOST
scaffold_13	636000	640000	HET	HET	HET	HET	SXPU	HET	HET	HET	HET	HET	SXPU	HET	TOST	HET	TOST	TOST	SXPU	HET	HET	HET	SXPU	SXPU	HET	TOST	HET	HET	TOST	TOST	SXPU	HET	HET	SXPU	SXPU	HET	SXPU	SXPU	HET	HET	HET	HET	SXPU	HET	HET	SXPU	TOST	HET	TOST
scaffold_13	640000	644000	HET	HET	HET	HET	SXPU	HET	HET	HET	HET	HET	SXPU	HET	TOST	HET	TOST	TOST	SXPU	HET	HET	HET	SXPU	SXPU	HET	TOST	HET	HET	TOST	TOST	SXPU	HET	HET	SXPU	SXPU	HET	SXPU	SXPU	HET	HET	HET	SXPU	SXPU	HET	HET	SXPU	TOST	HET	TOST
scaffold_13	644000	648000	HET	HET	HET	HET	SXPU	HET	HET	HET	HET	HET	SXPU	HET	TOST	HET	TOST	TOST	SXPU	HET	HET	HET	SXPU	SXPU	HET	TOST	HET	HET	TOST	TOST	SXPU	HET	HET	SXPU	SXPU	HET	SXPU	SXPU	HET	TOST	HET	HET	SXPU	HET	HET	SXPU	TOST	HET	TOST
scaffold_13	648000	652000	HET	HET	HET	HET	SXPU	HET	HET	HET	HET	HET	SXPU	HET	TOST	HET	TOST	TOST	SXPU	HET	HET	HET	SXPU	SXPU	TOST	TOST	HET	HET	TOST	TOST	SXPU	HET	UNK	SXPU	SXPU	HET	SXPU	SXPU	HET	HET	HET	SXPU	SXPU	HET	HET	SXPU	TOST	HET	TOST
scaffold_13	652000	656000	HET	HET	HET	HET	SXPU	HET	HET	HET	HET	HET	SXPU	HET	TOST	HET	TOST	TOST	SXPU	HET	HET	HET	SXPU	SXPU	HET	TOST	HET	HET	TOST	TOST	SXPU	SXPU	HET	SXPU	SXPU	HET	SXPU	SXPU	HET	HET	HET	HET	SXPU	HET	HET	SXPU	TOST	HET	TOST
scaffold_13	656000	660000	HET	HET	HET	HET	SXPU	HET	HET	HET	HET	HET	SXPU	HET	TOST	HET	TOST	TOST	SXPU	HET	HET	HET	SXPU	SXPU	HET	TOST	HET	HET	TOST	TOST	SXPU	HET	TOST	SXPU	SXPU	HET	SXPU	SXPU	HET	HET	HET	HET	SXPU	HET	HET	SXPU	TOST	HET	TOST
scaffold_13	660000	664000	HET	HET	HET	HET	SXPU	HET	HET	HET	HET	HET	SXPU	HET	TOST	HET	TOST	TOST	SXPU	HET	HET	HET	SXPU	SXPU	HET	TOST	HET	HET	TOST	TOST	SXPU	HET	HET	SXPU	SXPU	HET	SXPU	SXPU	HET	HET	HET	SXPU	SXPU	HET	HET	SXPU	TOST	HET	TOST
scaffold_13	664000	668000	HET	HET	HET	HET	SXPU	HET	HET	HET	HET	HET	SXPU	HET	TOST	HET	TOST	TOST	SXPU	HET	HET	HET	SXPU	SXPU	HET	TOST	HET	HET	TOST	TOST	SXPU	HET	HET	SXPU	SXPU	HET	SXPU	SXPU	HET	HET	HET	HET	SXPU	HET	HET	SXPU	TOST	HET	TOST
scaffold_13	668000	672000	HET	HET	HET	HET	SXPU	HET	HET	HET	HET	HET	SXPU	HET	TOST	HET	TOST	TOST	SXPU	HET	HET	HET	SXPU	SXPU	HET	TOST	HET	HET	TOST	TOST	SXPU	HET	HET	SXPU	SXPU	HET	SXPU	SXPU	HET	HET	HET	HET	SXPU	HET	HET	SXPU	TOST	HET	TOST
scaffold_13	672000	676000	HET	HET	HET	HET	SXPU	HET	HET	HET	HET	HET	SXPU	HET	TOST	HET	TOST	TOST	SXPU	HET	HET	HET	SXPU	SXPU	HET	TOST	HET	HET	TOST	TOST	SXPU	HET	HET	SXPU	SXPU	HET	SXPU	SXPU	HET	HET	HET	HET	SXPU	HET	HET	SXPU	TOST	HET	TOST
scaffold_13	676000	680000	HET	HET	HET	HET	SXPU	HET	HET	HET	HET	HET	SXPU	HET	TOST	HET	TOST	TOST	SXPU	HET	HET	HET	SXPU	SXPU	HET	TOST	HET	HET	TOST	TOST	SXPU	HET	HET	SXPU	SXPU	HET	SXPU	SXPU	HET	HET	HET	HET	SXPU	HET	HET	SXPU	TOST	HET	TOST
scaffold_13	680000	684000	HET	HET	HET	HET	SXPU	HET	HET	HET	HET	HET	SXPU	HET	TOST	HET	TOST	TOST	SXPU	HET	HET	HET	SXPU	SXPU	HET	TOST	SXPU	HET	TOST	TOST	SXPU	HET	HET	SXPU	SXPU	HET	SXPU	SXPU	HET	HET	HET	HET	SXPU	HET	HET	SXPU	TOST	HET	TOST
scaffold_13	684000	688000	HET	HET	UNK	HET	SXPU	HET	HET	HET	HET	HET	SXPU	HET	TOST	HET	TOST	TOST	SXPU	HET	HET	HET	SXPU	SXPU	HET	TOST	HET	HET	TOST	TOST	SXPU	HET	HET	SXPU	SXPU	HET	SXPU	SXPU	HET	HET	HET	SXPU	SXPU	HET	HET	SXPU	TOST	HET	TOST
scaffold_13	688000	692000	HET	HET	HET	HET	SXPU	HET	HET	HET	HET	HET	SXPU	HET	TOST	HET	TOST	TOST	SXPU	HET	HET	HET	SXPU	SXPU	HET	TOST	HET	HET	TOST	TOST	SXPU	HET	HET	SXPU	SXPU	HET	SXPU	SXPU	HET	HET	HET	SXPU	SXPU	HET	HET	SXPU	TOST	HET	TOST
scaffold_13	692000	696000	HET	HET	HET	HET	SXPU	HET	HET	HET	HET	HET	SXPU	HET	TOST	HET	TOST	TOST	SXPU	HET	HET	HET	SXPU	SXPU	HET	TOST	HET	HET	TOST	TOST	SXPU	HET	HET	SXPU	SXPU	HET	SXPU	SXPU	HET	HET	HET	SXPU	SXPU	HET	HET	SXPU	TOST	HET	TOST
scaffold_13	696000	700000	HET	HET	HET	HET	SXPU	HET	HET	HET	HET	HET	SXPU	HET	TOST	HET	TOST	TOST	SXPU	HET	HET	HET	SXPU	SXPU	HET	TOST	HET	HET	TOST	TOST	SXPU	HET	HET	SXPU	SXPU	HET	SXPU	SXPU	HET	HET	HET	SXPU	SXPU	HET	HET	SXPU	TOST	HET	TOST
scaffold_13	700000	704000	HET	HET	HET	HET	SXPU	HET	HET	HET	HET	HET	SXPU	HET	TOST	HET	TOST	TOST	SXPU	HET	HET	HET	SXPU	SXPU	HET	TOST	HET	HET	TOST	TOST	SXPU	HET	HET	SXPU	SXPU	HET	SXPU	SXPU	HET	HET	HET	HET	SXPU	HET	HET	SXPU	TOST	HET	TOST
scaffold_13	704000	708000	HET	HET	HET	HET	SXPU	HET	HET	HET	HET	HET	SXPU	HET	TOST	HET	TOST	TOST	SXPU	HET	HET	HET	SXPU	SXPU	HET	TOST	HET	HET	TOST	TOST	SXPU	HET	HET	SXPU	SXPU	HET	SXPU	SXPU	HET	HET	HET	HET	SXPU	HET	HET	SXPU	TOST	HET	TOST
scaffold_13	708000	712000	HET	HET	HET	HET	SXPU	HET	HET	HET	HET	HET	SXPU	HET	TOST	HET	TOST	TOST	SXPU	HET	HET	HET	SXPU	SXPU	HET	TOST	HET	HET	TOST	TOST	SXPU	HET	HET	SXPU	SXPU	HET	SXPU	SXPU	HET	HET	HET	SXPU	SXPU	HET	HET	SXPU	TOST	HET	TOST
scaffold_13	712000	716000	HET	HET	HET	HET	SXPU	HET	HET	HET	HET	HET	SXPU	HET	TOST	HET	TOST	TOST	SXPU	HET	HET	HET	SXPU	SXPU	HET	TOST	HET	HET	TOST	TOST	SXPU	HET	HET	SXPU	SXPU	UNK	SXPU	SXPU	SXPU	HET	HET	SXPU	SXPU	HET	HET	SXPU	TOST	SXPU	TOST
scaffold_13	716000	720000	HET	HET	HET	HET	SXPU	HET	HET	HET	HET	HET	SXPU	HET	TOST	HET	TOST	TOST	SXPU	HET	HET	HET	SXPU	SXPU	HET	TOST	HET	HET	TOST	TOST	SXPU	HET	HET	SXPU	SXPU	HET	SXPU	SXPU	HET	HET	HET	UNK	SXPU	HET	HET	SXPU	TOST	HET	TOST
scaffold_13	720000	724000	HET	HET	HET	HET	SXPU	HET	HET	HET	HET	HET	SXPU	HET	TOST	HET	TOST	TOST	SXPU	HET	HET	HET	SXPU	SXPU	HET	TOST	HET	HET	TOST	TOST	SXPU	HET	HET	SXPU	SXPU	HET	SXPU	SXPU	HET	TOST	HET	HET	SXPU	HET	HET	SXPU	TOST	HET	TOST
scaffold_13	724000	728000	HET	HET	HET	HET	SXPU	HET	HET	HET	HET	HET	SXPU	HET	TOST	HET	TOST	TOST	SXPU	HET	HET	HET	SXPU	SXPU	HET	TOST	HET	HET	TOST	TOST	SXPU	HET	HET	SXPU	SXPU	HET	SXPU	SXPU	HET	HET	HET	HET	SXPU	HET	HET	SXPU	TOST	HET	TOST
scaffold_13	728000	732000	HET	HET	HET	HET	SXPU	HET	HET	HET	HET	HET	SXPU	HET	TOST	HET	TOST	TOST	SXPU	HET	HET	HET	SXPU	SXPU	HET	TOST	HET	UNK	TOST	TOST	SXPU	HET	HET	SXPU	SXPU	HET	SXPU	SXPU	HET	HET	HET	HET	SXPU	HET	HET	SXPU	TOST	HET	TOST
scaffold_13	732000	736000	HET	HET	HET	HET	SXPU	HET	HET	HET	HET	HET	SXPU	HET	TOST	HET	TOST	TOST	SXPU	HET	HET	HET	SXPU	SXPU	HET	TOST	HET	HET	TOST	TOST	SXPU	HET	HET	SXPU	SXPU	HET	SXPU	SXPU	HET	HET	HET	SXPU	SXPU	HET	HET	SXPU	TOST	HET	TOST
scaffold_13	736000	740000	HET	HET	TOST	HET	SXPU	HET	HET	HET	HET	HET	SXPU	HET	TOST	HET	TOST	TOST	SXPU	HET	HET	HET	SXPU	SXPU	HET	TOST	HET	TOST	TOST	TOST	SXPU	HET	HET	SXPU	SXPU	HET	SXPU	SXPU	HET	HET	HET	HET	SXPU	HET	HET	SXPU	TOST	HET	TOST
scaffold_13	740000	744000	HET	HET	HET	HET	SXPU	HET	HET	HET	HET	HET	SXPU	HET	TOST	HET	TOST	TOST	SXPU	HET	HET	HET	SXPU	SXPU	HET	TOST	HET	HET	TOST	TOST	SXPU	HET	HET	SXPU	SXPU	HET	SXPU	SXPU	HET	HET	HET	HET	SXPU	HET	HET	SXPU	TOST	HET	TOST
scaffold_13	744000	748000	HET	HET	HET	HET	SXPU	HET	HET	HET	HET	HET	SXPU	HET	TOST	HET	TOST	TOST	SXPU	HET	HET	HET	SXPU	SXPU	HET	TOST	HET	HET	TOST	TOST	SXPU	HET	HET	SXPU	SXPU	HET	SXPU	SXPU	HET	HET	HET	HET	SXPU	HET	HET	SXPU	TOST	HET	TOST
scaffold_13	748000	752000	HET	HET	HET	HET	SXPU	HET	HET	HET	HET	HET	SXPU	HET	TOST	SXPU	TOST	TOST	SXPU	HET	HET	HET	SXPU	SXPU	HET	TOST	HET	UNK	TOST	TOST	SXPU	HET	HET	SXPU	SXPU	HET	SXPU	SXPU	HET	HET	HET	SXPU	SXPU	HET	HET	SXPU	TOST	HET	TOST
scaffold_13	752000	756000	HET	HET	HET	HET	SXPU	HET	HET	HET	HET	HET	SXPU	HET	TOST	HET	TOST	TOST	SXPU	HET	HET	HET	SXPU	SXPU	HET	TOST	HET	HET	TOST	TOST	SXPU	HET	HET	SXPU	SXPU	HET	SXPU	SXPU	HET	HET	HET	HET	SXPU	HET	HET	SXPU	TOST	HET	TOST
scaffold_13	756000	760000	HET	HET	HET	HET	SXPU	HET	HET	HET	HET	HET	SXPU	HET	TOST	HET	TOST	TOST	SXPU	HET	HET	TOST	SXPU	SXPU	HET	TOST	HET	HET	TOST	TOST	SXPU	HET	UNK	SXPU	SXPU	HET	SXPU	SXPU	HET	HET	HET	HET	SXPU	HET	HET	SXPU	TOST	HET	TOST
scaffold_13	760000	764000	HET	HET	HET	HET	SXPU	HET	HET	HET	HET	HET	SXPU	HET	TOST	HET	TOST	TOST	SXPU	HET	HET	HET	SXPU	SXPU	HET	TOST	HET	HET	TOST	TOST	SXPU	HET	HET	SXPU	SXPU	HET	SXPU	SXPU	HET	HET	HET	UNK	SXPU	HET	HET	SXPU	TOST	HET	TOST
scaffold_13	764000	768000	HET	HET	HET	HET	SXPU	HET	HET	HET	HET	HET	SXPU	HET	TOST	HET	TOST	TOST	SXPU	HET	HET	HET	SXPU	SXPU	HET	TOST	HET	HET	TOST	TOST	SXPU	HET	HET	SXPU	SXPU	HET	SXPU	SXPU	HET	HET	HET	UNK	SXPU	HET	HET	SXPU	TOST	HET	TOST
scaffold_13	768000	772000	HET	HET	HET	HET	SXPU	HET	HET	HET	HET	HET	SXPU	HET	TOST	HET	TOST	TOST	SXPU	HET	HET	HET	SXPU	SXPU	HET	TOST	HET	HET	TOST	TOST	SXPU	HET	HET	SXPU	SXPU	HET	SXPU	SXPU	HET	HET	HET	HET	SXPU	HET	HET	SXPU	TOST	HET	TOST
scaffold_13	772000	776000	HET	HET	HET	HET	SXPU	HET	HET	HET	HET	HET	SXPU	HET	TOST	HET	TOST	TOST	SXPU	HET	HET	HET	SXPU	SXPU	HET	TOST	HET	HET	TOST	TOST	SXPU	HET	HET	SXPU	SXPU	HET	SXPU	SXPU	HET	HET	HET	HET	SXPU	HET	HET	SXPU	TOST	HET	TOST
scaffold_13	776000	780000	HET	HET	HET	HET	SXPU	HET	HET	HET	HET	HET	SXPU	HET	TOST	HET	TOST	TOST	SXPU	HET	UNK	HET	SXPU	SXPU	HET	TOST	HET	HET	TOST	TOST	SXPU	HET	HET	SXPU	SXPU	HET	SXPU	SXPU	HET	HET	HET	HET	SXPU	UNK	HET	SXPU	TOST	HET	TOST
scaffold_13	780000	784000	HET	HET	HET	HET	SXPU	HET	HET	HET	HET	HET	SXPU	HET	TOST	HET	TOST	TOST	SXPU	HET	HET	HET	SXPU	SXPU	HET	TOST	HET	HET	TOST	TOST	SXPU	HET	UNK	SXPU	SXPU	HET	SXPU	SXPU	HET	HET	HET	HET	SXPU	HET	HET	SXPU	TOST	HET	TOST
scaffold_13	784000	788000	HET	HET	HET	HET	SXPU	SXPU	HET	HET	HET	HET	SXPU	HET	TOST	HET	TOST	TOST	SXPU	HET	HET	HET	SXPU	SXPU	HET	TOST	HET	HET	TOST	TOST	SXPU	UNK	UNK	SXPU	SXPU	HET	SXPU	SXPU	HET	HET	HET	UNK	SXPU	HET	HET	SXPU	TOST	HET	TOST
scaffold_13	788000	792000	HET	HET	HET	HET	SXPU	HET	HET	HET	HET	HET	SXPU	HET	TOST	HET	TOST	TOST	SXPU	HET	HET	HET	SXPU	SXPU	HET	TOST	HET	HET	TOST	TOST	SXPU	HET	HET	SXPU	SXPU	HET	SXPU	SXPU	HET	HET	HET	HET	SXPU	HET	HET	SXPU	TOST	HET	TOST
scaffold_13	792000	796000	HET	HET	HET	HET	SXPU	HET	HET	HET	HET	HET	SXPU	HET	TOST	HET	TOST	TOST	SXPU	HET	HET	HET	SXPU	SXPU	HET	TOST	HET	HET	TOST	TOST	SXPU	HET	HET	SXPU	SXPU	HET	SXPU	SXPU	HET	HET	HET	HET	SXPU	HET	HET	SXPU	TOST	HET	TOST
scaffold_13	796000	800000	HET	HET	HET	HET	SXPU	HET	HET	HET	HET	HET	SXPU	HET	TOST	HET	TOST	TOST	SXPU	HET	HET	HET	SXPU	SXPU	HET	TOST	HET	HET	TOST	TOST	SXPU	HET	HET	SXPU	SXPU	HET	SXPU	SXPU	HET	HET	HET	SXPU	SXPU	HET	HET	SXPU	TOST	HET	TOST
scaffold_13	800000	804000	HET	HET	HET	HET	SXPU	HET	HET	HET	HET	HET	SXPU	HET	TOST	HET	TOST	TOST	SXPU	HET	HET	HET	SXPU	SXPU	HET	TOST	HET	HET	TOST	TOST	SXPU	HET	HET	SXPU	SXPU	HET	SXPU	SXPU	HET	HET	HET	HET	SXPU	HET	HET	SXPU	TOST	HET	TOST
scaffold_13	804000	808000	HET	HET	HET	HET	SXPU	HET	HET	HET	HET	HET	SXPU	HET	TOST	HET	TOST	TOST	SXPU	HET	HET	HET	SXPU	SXPU	HET	TOST	HET	HET	TOST	TOST	SXPU	HET	HET	SXPU	SXPU	HET	SXPU	SXPU	HET	HET	HET	HET	SXPU	HET	HET	SXPU	TOST	HET	TOST
scaffold_13	808000	812000	HET	HET	HET	HET	SXPU	HET	HET	HET	HET	HET	SXPU	HET	TOST	HET	TOST	TOST	SXPU	HET	HET	HET	SXPU	SXPU	HET	TOST	HET	HET	TOST	TOST	SXPU	HET	HET	SXPU	SXPU	HET	SXPU	SXPU	HET	HET	HET	HET	SXPU	HET	HET	SXPU	TOST	HET	TOST
scaffold_13	812000	816000	HET	HET	HET	HET	SXPU	HET	HET	HET	HET	HET	SXPU	HET	TOST	HET	TOST	TOST	SXPU	HET	HET	HET	SXPU	SXPU	HET	TOST	HET	HET	TOST	TOST	SXPU	HET	HET	SXPU	SXPU	HET	SXPU	SXPU	HET	HET	HET	HET	SXPU	HET	HET	SXPU	TOST	HET	TOST
scaffold_13	816000	820000	HET	HET	HET	HET	SXPU	HET	HET	HET	HET	HET	SXPU	HET	TOST	HET	TOST	TOST	SXPU	HET	HET	HET	SXPU	SXPU	HET	TOST	HET	HET	TOST	TOST	SXPU	HET	HET	SXPU	SXPU	HET	SXPU	SXPU	HET	HET	HET	HET	SXPU	HET	HET	SXPU	TOST	HET	TOST
scaffold_13	820000	824000	HET	HET	HET	HET	SXPU	HET	HET	HET	HET	HET	SXPU	HET	TOST	HET	TOST	TOST	SXPU	HET	HET	HET	SXPU	SXPU	HET	TOST	HET	HET	TOST	TOST	SXPU	HET	HET	SXPU	SXPU	HET	SXPU	SXPU	HET	HET	HET	HET	SXPU	HET	HET	SXPU	TOST	HET	TOST
scaffold_13	824000	828000	HET	HET	UNK	HET	SXPU	HET	HET	HET	HET	HET	SXPU	HET	TOST	HET	TOST	TOST	SXPU	HET	HET	HET	SXPU	SXPU	HET	TOST	HET	HET	TOST	TOST	SXPU	HET	HET	SXPU	SXPU	HET	SXPU	SXPU	HET	HET	HET	HET	SXPU	HET	HET	SXPU	TOST	HET	TOST
scaffold_13	828000	832000	HET	HET	HET	HET	SXPU	HET	HET	HET	HET	HET	SXPU	HET	TOST	HET	TOST	TOST	SXPU	HET	HET	HET	SXPU	SXPU	HET	TOST	HET	HET	TOST	TOST	SXPU	HET	HET	SXPU	SXPU	HET	SXPU	SXPU	HET	HET	HET	SXPU	SXPU	HET	HET	SXPU	TOST	SXPU	TOST
scaffold_13	832000	836000	HET	HET	HET	HET	SXPU	HET	HET	HET	HET	HET	SXPU	HET	TOST	HET	TOST	TOST	SXPU	HET	HET	HET	SXPU	SXPU	HET	TOST	HET	HET	TOST	TOST	SXPU	SXPU	HET	SXPU	SXPU	HET	SXPU	SXPU	HET	HET	HET	UNK	SXPU	HET	HET	SXPU	TOST	HET	TOST
scaffold_13	836000	840000	HET	HET	HET	HET	SXPU	HET	HET	HET	HET	HET	SXPU	HET	TOST	HET	TOST	TOST	SXPU	HET	HET	HET	SXPU	SXPU	HET	TOST	HET	HET	TOST	TOST	SXPU	HET	HET	SXPU	SXPU	HET	SXPU	SXPU	HET	HET	HET	HET	SXPU	HET	HET	SXPU	TOST	HET	TOST
scaffold_13	840000	844000	HET	HET	HET	HET	SXPU	HET	HET	HET	HET	HET	SXPU	HET	TOST	HET	TOST	TOST	SXPU	HET	HET	HET	SXPU	SXPU	HET	TOST	HET	HET	TOST	TOST	SXPU	HET	HET	SXPU	SXPU	HET	SXPU	SXPU	HET	HET	HET	SXPU	SXPU	HET	HET	SXPU	TOST	HET	TOST
scaffold_13	844000	848000	HET	HET	HET	HET	SXPU	HET	HET	HET	HET	HET	SXPU	HET	TOST	HET	TOST	TOST	SXPU	HET	HET	HET	SXPU	SXPU	HET	TOST	HET	HET	TOST	TOST	SXPU	HET	HET	SXPU	SXPU	HET	SXPU	SXPU	HET	HET	HET	SXPU	SXPU	HET	HET	SXPU	TOST	HET	TOST
scaffold_13	848000	852000	HET	HET	HET	HET	SXPU	HET	HET	HET	HET	HET	SXPU	HET	TOST	HET	TOST	TOST	SXPU	HET	HET	HET	SXPU	SXPU	TOST	TOST	HET	HET	TOST	TOST	SXPU	HET	HET	SXPU	SXPU	HET	SXPU	SXPU	HET	HET	HET	HET	SXPU	HET	HET	SXPU	TOST	HET	TOST
scaffold_13	852000	856000	HET	HET	HET	HET	SXPU	HET	HET	HET	HET	HET	SXPU	HET	TOST	HET	TOST	TOST	SXPU	HET	HET	HET	SXPU	SXPU	HET	TOST	HET	HET	TOST	TOST	SXPU	HET	UNK	SXPU	SXPU	HET	SXPU	SXPU	HET	HET	HET	HET	SXPU	HET	HET	SXPU	TOST	HET	TOST
scaffold_13	856000	860000	HET	HET	HET	HET	SXPU	SXPU	HET	HET	HET	HET	SXPU	HET	TOST	HET	TOST	TOST	SXPU	HET	HET	HET	SXPU	SXPU	HET	TOST	HET	HET	TOST	TOST	SXPU	HET	HET	SXPU	SXPU	TOST	SXPU	SXPU	SXPU	HET	HET	HET	SXPU	HET	HET	SXPU	TOST	HET	TOST
scaffold_13	860000	864000	HET	HET	HET	HET	SXPU	HET	HET	HET	HET	HET	SXPU	HET	TOST	HET	TOST	TOST	SXPU	HET	HET	HET	SXPU	SXPU	HET	TOST	HET	HET	TOST	TOST	SXPU	HET	HET	SXPU	SXPU	HET	SXPU	SXPU	HET	HET	HET	HET	SXPU	HET	HET	SXPU	TOST	HET	TOST
scaffold_13	864000	868000	HET	HET	HET	HET	SXPU	HET	HET	HET	HET	HET	SXPU	HET	TOST	HET	TOST	TOST	SXPU	HET	HET	HET	SXPU	SXPU	HET	TOST	HET	HET	TOST	TOST	SXPU	HET	HET	SXPU	SXPU	HET	SXPU	SXPU	HET	HET	HET	HET	SXPU	HET	HET	SXPU	TOST	HET	TOST
scaffold_13	868000	872000	HET	HET	HET	HET	SXPU	HET	HET	HET	HET	HET	SXPU	HET	TOST	HET	TOST	TOST	SXPU	HET	HET	HET	SXPU	SXPU	HET	TOST	HET	HET	TOST	TOST	SXPU	HET	HET	SXPU	SXPU	HET	SXPU	SXPU	HET	HET	HET	HET	SXPU	HET	HET	SXPU	TOST	HET	TOST
scaffold_13	872000	876000	HET	HET	HET	HET	SXPU	HET	HET	HET	HET	HET	SXPU	HET	TOST	HET	TOST	TOST	SXPU	HET	HET	HET	SXPU	SXPU	HET	TOST	HET	HET	TOST	TOST	SXPU	HET	HET	SXPU	SXPU	HET	SXPU	SXPU	HET	HET	HET	HET	SXPU	HET	HET	SXPU	TOST	HET	TOST
scaffold_13	876000	880000	HET	HET	HET	HET	SXPU	HET	HET	HET	HET	HET	SXPU	HET	TOST	HET	TOST	TOST	SXPU	HET	HET	HET	SXPU	SXPU	HET	TOST	HET	HET	TOST	TOST	SXPU	HET	HET	SXPU	SXPU	HET	SXPU	SXPU	HET	HET	HET	SXPU	SXPU	HET	HET	SXPU	TOST	HET	TOST
scaffold_13	880000	884000	HET	HET	HET	HET	SXPU	HET	HET	HET	HET	HET	SXPU	HET	TOST	HET	TOST	TOST	SXPU	HET	HET	HET	SXPU	SXPU	HET	TOST	HET	HET	TOST	TOST	SXPU	HET	HET	SXPU	SXPU	HET	SXPU	SXPU	HET	HET	HET	SXPU	SXPU	TOST	HET	SXPU	TOST	HET	TOST
scaffold_13	884000	888000	HET	HET	HET	HET	SXPU	HET	HET	HET	HET	HET	SXPU	HET	TOST	HET	TOST	TOST	SXPU	HET	HET	HET	SXPU	SXPU	HET	TOST	HET	HET	TOST	TOST	SXPU	HET	HET	SXPU	SXPU	HET	SXPU	SXPU	HET	HET	HET	HET	SXPU	HET	HET	SXPU	TOST	HET	TOST
scaffold_13	888000	892000	HET	HET	HET	HET	SXPU	HET	HET	HET	HET	UNK	SXPU	HET	TOST	HET	TOST	TOST	SXPU	HET	UNK	HET	SXPU	SXPU	HET	TOST	HET	HET	TOST	TOST	SXPU	HET	TOST	SXPU	SXPU	HET	SXPU	SXPU	HET	HET	HET	HET	SXPU	HET	HET	SXPU	TOST	HET	TOST
scaffold_13	892000	896000	HET	HET	HET	HET	SXPU	HET	HET	HET	HET	HET	SXPU	HET	TOST	HET	TOST	TOST	SXPU	HET	HET	UNK	SXPU	SXPU	HET	TOST	HET	HET	TOST	TOST	SXPU	HET	HET	SXPU	SXPU	HET	SXPU	SXPU	HET	HET	HET	HET	SXPU	TOST	HET	SXPU	TOST	HET	TOST
scaffold_13	896000	900000	HET	HET	HET	HET	SXPU	HET	HET	HET	HET	HET	SXPU	HET	TOST	HET	TOST	TOST	SXPU	HET	HET	HET	SXPU	SXPU	HET	TOST	HET	HET	TOST	TOST	SXPU	HET	HET	SXPU	SXPU	HET	SXPU	SXPU	HET	HET	HET	HET	SXPU	HET	TOST	SXPU	TOST	HET	TOST
scaffold_13	900000	904000	HET	HET	HET	HET	SXPU	HET	HET	HET	HET	HET	SXPU	HET	TOST	HET	TOST	TOST	SXPU	HET	HET	HET	SXPU	SXPU	HET	TOST	HET	HET	TOST	TOST	SXPU	HET	HET	SXPU	SXPU	HET	SXPU	SXPU	HET	HET	HET	HET	SXPU	HET	HET	SXPU	TOST	HET	TOST
scaffold_13	904000	908000	HET	HET	HET	HET	SXPU	HET	HET	HET	HET	HET	SXPU	HET	TOST	HET	TOST	TOST	SXPU	HET	HET	HET	SXPU	SXPU	HET	TOST	HET	TOST	TOST	TOST	SXPU	HET	HET	SXPU	SXPU	HET	SXPU	SXPU	HET	HET	HET	HET	SXPU	HET	HET	SXPU	TOST	HET	TOST
scaffold_13	908000	912000	HET	HET	HET	HET	SXPU	HET	HET	HET	HET	HET	SXPU	HET	TOST	HET	TOST	TOST	SXPU	HET	HET	HET	SXPU	SXPU	HET	TOST	HET	HET	TOST	TOST	SXPU	TOST	HET	SXPU	SXPU	HET	SXPU	SXPU	HET	HET	HET	HET	SXPU	HET	HET	SXPU	TOST	HET	TOST
scaffold_13	912000	916000	HET	HET	HET	HET	SXPU	HET	HET	HET	HET	SXPU	SXPU	HET	TOST	HET	TOST	TOST	SXPU	HET	HET	HET	SXPU	SXPU	HET	TOST	HET	HET	TOST	TOST	SXPU	HET	HET	SXPU	SXPU	HET	SXPU	SXPU	HET	HET	HET	UNK	SXPU	HET	HET	SXPU	TOST	HET	TOST
scaffold_13	916000	920000	HET	HET	HET	HET	SXPU	HET	HET	HET	HET	HET	SXPU	HET	TOST	HET	TOST	TOST	SXPU	HET	HET	HET	SXPU	SXPU	HET	TOST	HET	HET	TOST	TOST	SXPU	HET	HET	SXPU	SXPU	HET	SXPU	SXPU	HET	UNK	HET	HET	SXPU	HET	UNK	SXPU	TOST	HET	TOST
scaffold_13	920000	924000	HET	HET	HET	HET	SXPU	HET	HET	HET	HET	HET	SXPU	HET	TOST	HET	TOST	TOST	SXPU	HET	HET	HET	SXPU	SXPU	HET	TOST	HET	HET	TOST	TOST	SXPU	HET	HET	SXPU	SXPU	HET	SXPU	SXPU	HET	HET	HET	HET	SXPU	HET	HET	SXPU	TOST	HET	TOST
scaffold_13	924000	928000	HET	HET	HET	HET	SXPU	HET	HET	HET	HET	HET	SXPU	HET	TOST	HET	TOST	TOST	SXPU	HET	HET	HET	SXPU	SXPU	HET	TOST	HET	HET	TOST	TOST	SXPU	HET	HET	SXPU	SXPU	HET	SXPU	SXPU	HET	HET	HET	HET	SXPU	HET	HET	SXPU	TOST	HET	TOST
scaffold_13	928000	932000	HET	HET	HET	HET	SXPU	HET	HET	HET	HET	HET	SXPU	HET	TOST	HET	TOST	TOST	SXPU	HET	HET	HET	SXPU	SXPU	HET	TOST	HET	HET	TOST	TOST	SXPU	HET	HET	SXPU	SXPU	HET	SXPU	SXPU	HET	HET	HET	HET	SXPU	HET	HET	SXPU	TOST	HET	TOST
scaffold_13	932000	936000	HET	HET	HET	HET	SXPU	HET	HET	HET	HET	HET	SXPU	HET	TOST	HET	TOST	TOST	SXPU	HET	HET	HET	SXPU	SXPU	HET	TOST	HET	HET	TOST	TOST	SXPU	HET	HET	SXPU	SXPU	HET	SXPU	SXPU	HET	HET	HET	SXPU	SXPU	HET	HET	SXPU	TOST	HET	TOST
scaffold_13	936000	940000	HET	HET	HET	HET	SXPU	HET	HET	HET	HET	HET	SXPU	HET	TOST	HET	TOST	TOST	SXPU	HET	HET	HET	SXPU	SXPU	HET	TOST	HET	HET	TOST	TOST	SXPU	HET	HET	SXPU	SXPU	HET	SXPU	SXPU	HET	HET	HET	HET	SXPU	HET	HET	SXPU	TOST	HET	TOST
scaffold_13	940000	944000	HET	HET	HET	HET	SXPU	HET	HET	HET	HET	HET	SXPU	HET	TOST	HET	TOST	TOST	SXPU	HET	HET	HET	SXPU	SXPU	HET	TOST	HET	HET	TOST	TOST	SXPU	HET	HET	SXPU	SXPU	HET	SXPU	SXPU	HET	HET	HET	HET	SXPU	HET	HET	SXPU	TOST	HET	TOST
scaffold_13	944000	948000	HET	HET	HET	HET	SXPU	HET	HET	HET	HET	HET	SXPU	HET	TOST	HET	TOST	TOST	SXPU	HET	HET	HET	SXPU	SXPU	HET	TOST	HET	HET	TOST	TOST	SXPU	HET	TOST	SXPU	SXPU	HET	SXPU	SXPU	HET	HET	HET	HET	SXPU	HET	HET	SXPU	TOST	HET	TOST
scaffold_13	948000	952000	HET	HET	HET	HET	SXPU	HET	HET	HET	HET	HET	SXPU	HET	TOST	HET	TOST	TOST	SXPU	HET	HET	HET	SXPU	SXPU	HET	TOST	HET	HET	TOST	TOST	SXPU	HET	HET	SXPU	SXPU	HET	SXPU	SXPU	HET	HET	HET	HET	SXPU	HET	HET	SXPU	TOST	HET	TOST
scaffold_13	952000	956000	HET	HET	HET	HET	SXPU	HET	HET	HET	HET	HET	SXPU	HET	TOST	HET	TOST	TOST	SXPU	HET	HET	HET	SXPU	SXPU	HET	TOST	HET	UNK	TOST	TOST	SXPU	HET	HET	SXPU	SXPU	HET	SXPU	SXPU	HET	HET	HET	HET	SXPU	HET	HET	SXPU	TOST	HET	TOST
scaffold_13	956000	960000	HET	HET	HET	HET	SXPU	HET	HET	HET	HET	HET	SXPU	HET	TOST	HET	TOST	TOST	SXPU	HET	HET	HET	SXPU	SXPU	HET	TOST	HET	HET	TOST	TOST	SXPU	HET	HET	SXPU	SXPU	HET	SXPU	SXPU	HET	HET	HET	HET	SXPU	HET	HET	SXPU	TOST	HET	TOST
scaffold_13	960000	964000	HET	HET	HET	HET	SXPU	HET	HET	HET	HET	HET	SXPU	HET	TOST	HET	TOST	TOST	SXPU	HET	HET	HET	SXPU	SXPU	HET	TOST	HET	HET	TOST	TOST	SXPU	HET	HET	SXPU	SXPU	HET	SXPU	SXPU	HET	HET	HET	SXPU	SXPU	UNK	HET	SXPU	TOST	HET	TOST
scaffold_13	964000	968000	HET	HET	HET	HET	SXPU	HET	HET	HET	HET	HET	SXPU	HET	TOST	HET	TOST	TOST	SXPU	HET	HET	HET	SXPU	SXPU	HET	TOST	HET	HET	TOST	TOST	SXPU	HET	TOST	SXPU	SXPU	HET	SXPU	SXPU	HET	HET	HET	HET	SXPU	HET	HET	SXPU	TOST	HET	TOST
scaffold_13	968000	972000	HET	HET	HET	HET	SXPU	HET	HET	HET	HET	HET	SXPU	HET	TOST	HET	TOST	TOST	SXPU	HET	HET	HET	SXPU	SXPU	HET	TOST	HET	HET	TOST	TOST	SXPU	HET	HET	SXPU	SXPU	HET	SXPU	SXPU	HET	HET	HET	HET	SXPU	HET	HET	SXPU	TOST	HET	TOST
scaffold_13	972000	976000	HET	HET	HET	HET	SXPU	HET	HET	HET	HET	HET	SXPU	HET	TOST	HET	TOST	TOST	SXPU	HET	HET	HET	SXPU	SXPU	HET	TOST	HET	HET	TOST	TOST	SXPU	HET	HET	SXPU	SXPU	HET	SXPU	SXPU	HET	HET	HET	HET	SXPU	HET	HET	SXPU	TOST	HET	TOST
scaffold_13	976000	980000	HET	HET	HET	HET	SXPU	HET	HET	HET	HET	HET	SXPU	HET	TOST	HET	TOST	TOST	SXPU	HET	HET	HET	SXPU	SXPU	HET	TOST	HET	HET	TOST	TOST	SXPU	HET	HET	SXPU	SXPU	HET	SXPU	SXPU	HET	HET	HET	HET	SXPU	HET	HET	SXPU	TOST	HET	TOST
scaffold_13	980000	984000	HET	HET	HET	HET	SXPU	HET	HET	HET	HET	HET	SXPU	HET	TOST	HET	TOST	TOST	SXPU	HET	HET	HET	SXPU	SXPU	HET	TOST	HET	HET	TOST	TOST	SXPU	HET	HET	SXPU	SXPU	HET	SXPU	SXPU	HET	HET	HET	HET	SXPU	HET	HET	SXPU	TOST	HET	TOST
scaffold_13	984000	988000	HET	HET	HET	HET	SXPU	HET	HET	HET	HET	HET	SXPU	HET	TOST	HET	TOST	TOST	SXPU	HET	HET	HET	SXPU	SXPU	HET	TOST	HET	HET	TOST	TOST	SXPU	UNK	HET	SXPU	SXPU	HET	SXPU	SXPU	HET	HET	HET	SXPU	SXPU	HET	HET	SXPU	TOST	HET	TOST
scaffold_13	988000	992000	HET	HET	HET	HET	SXPU	HET	HET	HET	HET	HET	SXPU	HET	TOST	HET	TOST	TOST	SXPU	HET	HET	HET	SXPU	SXPU	HET	TOST	HET	HET	TOST	TOST	SXPU	HET	HET	SXPU	SXPU	HET	SXPU	SXPU	HET	TOST	HET	HET	SXPU	HET	HET	SXPU	TOST	HET	TOST
scaffold_13	992000	996000	HET	HET	HET	HET	SXPU	HET	HET	HET	HET	HET	SXPU	HET	TOST	HET	TOST	TOST	SXPU	HET	HET	HET	SXPU	SXPU	HET	TOST	HET	HET	TOST	TOST	SXPU	HET	UNK	SXPU	SXPU	HET	SXPU	SXPU	HET	HET	HET	SXPU	SXPU	HET	HET	SXPU	TOST	HET	TOST
scaffold_13	996000	1000000	HET	HET	HET	HET	SXPU	HET	HET	HET	HET	HET	SXPU	HET	TOST	HET	TOST	TOST	SXPU	HET	HET	HET	SXPU	SXPU	HET	TOST	HET	HET	TOST	TOST	SXPU	TOST	SXPU	SXPU	SXPU	HET	SXPU	SXPU	HET	HET	HET	SXPU	SXPU	HET	HET	SXPU	TOST	HET	TOST
scaffold_13	1000000	1004000	HET	HET	HET	HET	SXPU	HET	HET	HET	HET	HET	SXPU	HET	TOST	HET	TOST	TOST	SXPU	HET	HET	HET	SXPU	SXPU	HET	TOST	HET	HET	TOST	TOST	SXPU	HET	HET	SXPU	SXPU	HET	SXPU	SXPU	HET	HET	HET	HET	SXPU	HET	HET	SXPU	TOST	HET	TOST
scaffold_13	1004000	1008000	HET	HET	HET	HET	SXPU	HET	HET	HET	HET	HET	SXPU	HET	TOST	HET	TOST	TOST	SXPU	HET	HET	HET	SXPU	SXPU	HET	TOST	HET	HET	TOST	TOST	SXPU	SXPU	HET	SXPU	SXPU	HET	SXPU	SXPU	HET	HET	HET	HET	SXPU	HET	HET	SXPU	TOST	HET	TOST
scaffold_13	1008000	1012000	HET	HET	HET	HET	SXPU	HET	HET	HET	HET	HET	SXPU	HET	TOST	HET	TOST	TOST	SXPU	HET	HET	HET	SXPU	SXPU	HET	TOST	HET	HET	TOST	TOST	SXPU	HET	HET	SXPU	SXPU	HET	SXPU	SXPU	HET	HET	HET	SXPU	SXPU	HET	HET	SXPU	TOST	HET	TOST
scaffold_13	1012000	1016000	HET	HET	HET	HET	SXPU	HET	HET	HET	HET	HET	SXPU	HET	TOST	HET	TOST	TOST	SXPU	HET	HET	HET	SXPU	SXPU	HET	TOST	HET	HET	TOST	TOST	SXPU	HET	HET	SXPU	SXPU	HET	SXPU	SXPU	HET	HET	HET	HET	SXPU	HET	HET	SXPU	TOST	HET	TOST
scaffold_13	1016000	1020000	HET	HET	HET	HET	SXPU	HET	HET	HET	HET	HET	SXPU	HET	TOST	HET	TOST	TOST	SXPU	HET	HET	HET	SXPU	SXPU	HET	TOST	HET	HET	TOST	TOST	SXPU	HET	HET	SXPU	SXPU	HET	SXPU	SXPU	HET	HET	HET	HET	SXPU	HET	HET	SXPU	TOST	HET	TOST
scaffold_13	1020000	1024000	HET	HET	HET	HET	SXPU	HET	HET	HET	HET	HET	SXPU	HET	TOST	HET	TOST	TOST	SXPU	HET	HET	HET	SXPU	SXPU	HET	TOST	HET	HET	TOST	TOST	SXPU	HET	HET	SXPU	SXPU	HET	SXPU	SXPU	HET	HET	HET	HET	SXPU	HET	HET	SXPU	TOST	HET	TOST
scaffold_13	1024000	1028000	HET	HET	HET	HET	SXPU	HET	HET	UNK	HET	HET	SXPU	HET	TOST	UNK	TOST	TOST	SXPU	HET	UNK	UNK	SXPU	SXPU	HET	TOST	HET	SXPU	TOST	TOST	SXPU	UNK	HET	SXPU	SXPU	UNK	SXPU	SXPU	SXPU	HET	HET	SXPU	SXPU	HET	HET	SXPU	TOST	HET	TOST
scaffold_13	1028000	1032000	HET	HET	HET	HET	SXPU	HET	HET	HET	HET	HET	SXPU	HET	TOST	HET	TOST	TOST	SXPU	HET	HET	HET	SXPU	SXPU	HET	TOST	HET	HET	TOST	TOST	SXPU	HET	HET	SXPU	SXPU	HET	SXPU	SXPU	HET	HET	HET	HET	SXPU	HET	HET	SXPU	TOST	HET	TOST
scaffold_13	1032000	1036000	HET	HET	HET	HET	SXPU	HET	HET	HET	HET	HET	SXPU	HET	TOST	HET	TOST	TOST	SXPU	HET	HET	HET	SXPU	SXPU	HET	TOST	HET	HET	TOST	TOST	SXPU	HET	HET	SXPU	SXPU	HET	SXPU	SXPU	HET	HET	HET	HET	SXPU	HET	HET	SXPU	TOST	HET	TOST
scaffold_13	1036000	1040000	HET	HET	HET	HET	SXPU	HET	HET	HET	HET	HET	SXPU	HET	TOST	HET	TOST	TOST	SXPU	HET	HET	HET	SXPU	SXPU	HET	TOST	HET	HET	TOST	TOST	SXPU	HET	HET	SXPU	SXPU	HET	SXPU	SXPU	HET	UNK	HET	HET	SXPU	HET	HET	SXPU	TOST	HET	TOST
scaffold_13	1040000	1044000	HET	HET	HET	HET	SXPU	HET	HET	HET	HET	HET	SXPU	HET	TOST	HET	TOST	TOST	SXPU	HET	HET	HET	SXPU	SXPU	HET	TOST	HET	HET	TOST	TOST	SXPU	HET	HET	SXPU	SXPU	HET	SXPU	SXPU	HET	HET	HET	HET	SXPU	HET	HET	SXPU	TOST	HET	TOST
scaffold_13	1044000	1048000	HET	HET	HET	HET	SXPU	HET	HET	HET	HET	HET	SXPU	HET	TOST	HET	TOST	TOST	SXPU	HET	HET	HET	SXPU	SXPU	HET	TOST	HET	HET	TOST	TOST	SXPU	HET	HET	SXPU	SXPU	HET	SXPU	SXPU	HET	HET	HET	HET	SXPU	HET	HET	SXPU	TOST	HET	TOST
scaffold_13	1048000	1052000	HET	HET	HET	HET	SXPU	HET	HET	HET	HET	UNK	SXPU	HET	TOST	HET	TOST	TOST	SXPU	HET	HET	HET	SXPU	SXPU	HET	TOST	HET	HET	TOST	TOST	SXPU	HET	HET	SXPU	SXPU	HET	SXPU	SXPU	HET	HET	HET	HET	SXPU	HET	HET	SXPU	TOST	UNK	TOST
scaffold_13	1052000	1056000	HET	HET	HET	HET	SXPU	HET	HET	HET	HET	HET	SXPU	HET	TOST	HET	TOST	TOST	SXPU	HET	HET	HET	SXPU	SXPU	HET	TOST	HET	HET	TOST	TOST	SXPU	HET	HET	SXPU	SXPU	HET	SXPU	SXPU	HET	HET	HET	HET	SXPU	HET	HET	SXPU	TOST	HET	TOST
scaffold_13	1056000	1060000	HET	HET	HET	HET	SXPU	HET	HET	HET	HET	HET	SXPU	HET	TOST	HET	TOST	TOST	SXPU	HET	HET	HET	SXPU	SXPU	HET	TOST	HET	HET	TOST	TOST	SXPU	HET	HET	SXPU	SXPU	HET	SXPU	SXPU	HET	HET	HET	HET	SXPU	HET	HET	SXPU	TOST	HET	TOST
scaffold_13	1060000	1064000	HET	HET	HET	HET	SXPU	HET	HET	HET	HET	HET	SXPU	HET	TOST	HET	TOST	TOST	SXPU	HET	HET	HET	SXPU	SXPU	HET	TOST	HET	HET	TOST	TOST	SXPU	HET	HET	SXPU	SXPU	HET	SXPU	SXPU	HET	HET	HET	SXPU	SXPU	HET	HET	SXPU	TOST	HET	TOST
scaffold_13	1064000	1068000	HET	HET	HET	HET	SXPU	HET	HET	HET	HET	HET	SXPU	HET	TOST	HET	TOST	TOST	SXPU	HET	HET	HET	SXPU	SXPU	HET	TOST	HET	HET	TOST	TOST	SXPU	HET	HET	SXPU	SXPU	HET	SXPU	SXPU	HET	TOST	HET	HET	SXPU	HET	HET	SXPU	TOST	HET	TOST
scaffold_13	1068000	1072000	HET	HET	HET	HET	SXPU	HET	HET	HET	HET	HET	SXPU	HET	TOST	HET	TOST	TOST	SXPU	HET	HET	HET	SXPU	SXPU	HET	TOST	HET	HET	TOST	TOST	SXPU	HET	SXPU	SXPU	SXPU	HET	SXPU	SXPU	HET	SXPU	HET	HET	SXPU	HET	TOST	SXPU	TOST	HET	TOST
scaffold_13	1072000	1076000	HET	HET	UNK	HET	SXPU	SXPU	HET	HET	HET	HET	SXPU	HET	TOST	HET	TOST	TOST	SXPU	HET	HET	UNK	SXPU	SXPU	HET	TOST	UNK	HET	TOST	TOST	SXPU	SXPU	HET	SXPU	SXPU	HET	SXPU	SXPU	HET	HET	HET	HET	SXPU	HET	UNK	SXPU	TOST	HET	TOST
scaffold_13	1076000	1080000	HET	HET	HET	HET	SXPU	HET	HET	HET	HET	HET	SXPU	HET	TOST	HET	TOST	TOST	SXPU	HET	HET	HET	SXPU	SXPU	HET	TOST	HET	HET	TOST	TOST	SXPU	HET	HET	SXPU	SXPU	HET	SXPU	SXPU	HET	TOST	HET	HET	SXPU	UNK	HET	SXPU	TOST	HET	TOST
scaffold_13	1080000	1084000	HET	HET	HET	HET	SXPU	HET	HET	HET	HET	HET	SXPU	HET	TOST	HET	TOST	TOST	SXPU	HET	HET	HET	SXPU	SXPU	HET	TOST	HET	HET	TOST	TOST	SXPU	HET	HET	SXPU	SXPU	HET	SXPU	SXPU	HET	HET	HET	HET	SXPU	HET	HET	SXPU	TOST	HET	TOST
scaffold_13	1084000	1088000	HET	HET	HET	HET	SXPU	HET	HET	HET	HET	HET	SXPU	HET	TOST	HET	TOST	TOST	SXPU	HET	HET	HET	SXPU	SXPU	HET	TOST	HET	HET	TOST	TOST	SXPU	HET	SXPU	SXPU	SXPU	HET	SXPU	SXPU	HET	HET	HET	SXPU	SXPU	HET	HET	SXPU	TOST	HET	TOST
scaffold_13	1088000	1092000	HET	HET	HET	HET	SXPU	HET	HET	HET	HET	HET	SXPU	HET	TOST	HET	TOST	TOST	SXPU	HET	HET	HET	SXPU	SXPU	HET	TOST	HET	HET	TOST	TOST	SXPU	HET	HET	SXPU	SXPU	HET	SXPU	SXPU	HET	HET	HET	HET	SXPU	HET	HET	SXPU	TOST	HET	TOST
scaffold_13	1092000	1096000	HET	HET	HET	HET	SXPU	HET	HET	HET	HET	HET	SXPU	HET	TOST	HET	TOST	TOST	SXPU	HET	HET	HET	SXPU	SXPU	HET	TOST	HET	HET	TOST	TOST	SXPU	HET	HET	SXPU	SXPU	HET	SXPU	SXPU	HET	HET	HET	HET	SXPU	HET	HET	SXPU	TOST	HET	TOST
scaffold_13	1096000	1100000	HET	HET	HET	HET	SXPU	HET	HET	HET	HET	HET	SXPU	HET	TOST	HET	TOST	TOST	SXPU	HET	HET	HET	SXPU	SXPU	HET	TOST	HET	HET	TOST	TOST	SXPU	HET	HET	SXPU	SXPU	HET	SXPU	SXPU	HET	HET	HET	HET	SXPU	HET	HET	SXPU	TOST	HET	TOST
scaffold_13	1100000	1104000	HET	HET	HET	HET	SXPU	HET	HET	HET	HET	HET	SXPU	HET	TOST	HET	TOST	TOST	SXPU	HET	HET	HET	SXPU	SXPU	HET	TOST	HET	HET	TOST	TOST	SXPU	HET	HET	SXPU	SXPU	HET	SXPU	SXPU	HET	HET	HET	HET	SXPU	HET	HET	SXPU	TOST	HET	TOST
scaffold_13	1104000	1108000	HET	HET	HET	HET	SXPU	HET	HET	HET	HET	HET	SXPU	HET	TOST	HET	TOST	TOST	SXPU	HET	HET	HET	SXPU	SXPU	HET	TOST	HET	HET	TOST	TOST	SXPU	HET	HET	SXPU	SXPU	HET	SXPU	SXPU	HET	UNK	HET	HET	SXPU	HET	HET	SXPU	TOST	HET	TOST
scaffold_13	1108000	1112000	HET	HET	HET	HET	SXPU	HET	HET	HET	HET	HET	SXPU	HET	TOST	HET	TOST	TOST	SXPU	HET	HET	HET	SXPU	SXPU	HET	TOST	HET	HET	TOST	TOST	SXPU	HET	HET	SXPU	SXPU	HET	SXPU	SXPU	HET	HET	HET	HET	SXPU	HET	HET	SXPU	TOST	HET	TOST
scaffold_13	1112000	1116000	HET	HET	HET	HET	SXPU	HET	HET	HET	HET	HET	SXPU	HET	TOST	HET	TOST	TOST	SXPU	HET	HET	HET	SXPU	SXPU	HET	TOST	HET	HET	TOST	TOST	SXPU	HET	HET	SXPU	SXPU	HET	SXPU	SXPU	HET	HET	HET	HET	SXPU	HET	HET	SXPU	TOST	HET	TOST
scaffold_13	1116000	1120000	HET	HET	HET	HET	SXPU	HET	HET	HET	HET	HET	SXPU	HET	TOST	HET	TOST	TOST	SXPU	HET	HET	HET	SXPU	SXPU	HET	TOST	HET	HET	TOST	TOST	SXPU	TOST	HET	SXPU	SXPU	HET	SXPU	SXPU	HET	HET	HET	HET	SXPU	HET	HET	SXPU	TOST	HET	TOST
scaffold_13	1120000	1124000	HET	HET	HET	HET	SXPU	HET	HET	HET	HET	HET	SXPU	HET	TOST	HET	TOST	TOST	SXPU	HET	HET	HET	SXPU	SXPU	HET	TOST	HET	HET	TOST	TOST	SXPU	HET	HET	SXPU	SXPU	HET	SXPU	SXPU	HET	HET	HET	HET	SXPU	HET	HET	SXPU	TOST	HET	TOST
scaffold_13	1124000	1128000	HET	HET	HET	HET	SXPU	HET	HET	HET	HET	HET	SXPU	HET	TOST	HET	TOST	TOST	SXPU	HET	HET	HET	SXPU	SXPU	HET	TOST	HET	HET	TOST	TOST	SXPU	HET	HET	SXPU	SXPU	HET	SXPU	SXPU	HET	HET	HET	HET	SXPU	HET	HET	SXPU	TOST	HET	TOST
scaffold_13	1128000	1132000	HET	HET	HET	HET	SXPU	HET	HET	HET	HET	HET	SXPU	HET	TOST	HET	TOST	TOST	SXPU	HET	HET	HET	SXPU	SXPU	HET	TOST	HET	HET	TOST	TOST	SXPU	HET	HET	SXPU	SXPU	HET	SXPU	SXPU	HET	HET	HET	HET	SXPU	HET	HET	SXPU	TOST	HET	TOST
scaffold_13	1132000	1136000	HET	HET	HET	HET	SXPU	HET	HET	HET	HET	HET	SXPU	HET	TOST	HET	TOST	TOST	SXPU	HET	HET	HET	SXPU	SXPU	HET	TOST	HET	HET	TOST	TOST	SXPU	HET	HET	SXPU	SXPU	HET	SXPU	SXPU	HET	TOST	HET	HET	SXPU	HET	HET	SXPU	TOST	HET	TOST
scaffold_13	1136000	1140000	HET	HET	HET	HET	SXPU	HET	HET	HET	HET	HET	SXPU	HET	TOST	HET	TOST	TOST	SXPU	HET	HET	HET	SXPU	SXPU	HET	TOST	UNK	HET	TOST	TOST	SXPU	HET	UNK	SXPU	SXPU	HET	SXPU	SXPU	HET	HET	HET	HET	SXPU	HET	HET	SXPU	TOST	HET	TOST
scaffold_13	1140000	1144000	HET	HET	HET	HET	SXPU	HET	HET	HET	HET	HET	SXPU	HET	TOST	HET	TOST	TOST	SXPU	HET	HET	HET	SXPU	SXPU	HET	TOST	HET	UNK	TOST	TOST	SXPU	HET	HET	SXPU	SXPU	HET	SXPU	SXPU	HET	HET	HET	SXPU	SXPU	HET	HET	SXPU	TOST	HET	TOST
scaffold_13	1144000	1148000	HET	HET	HET	HET	SXPU	HET	HET	HET	HET	HET	SXPU	HET	TOST	HET	TOST	TOST	SXPU	HET	HET	HET	SXPU	SXPU	HET	TOST	HET	HET	TOST	TOST	SXPU	HET	HET	SXPU	SXPU	HET	SXPU	SXPU	HET	HET	HET	HET	SXPU	HET	HET	SXPU	TOST	HET	TOST
scaffold_13	1148000	1152000	HET	HET	TOST	UNK	HET	HET	HET	TOST	HET	HET	TOST	HET	TOST	HET	TOST	TOST	HET	HET	UNK	HET	HET	HET	HET	TOST	HET	HET	TOST	TOST	TOST	HET	UNK	HET	SXPU	UNK	TOST	TOST	HET	HET	HET	HET	UNK	UNK	HET	TOST	HET	HET	HET
scaffold_13	1152000	1156000	HET	HET	HET	HET	SXPU	HET	HET	HET	HET	HET	SXPU	HET	TOST	HET	TOST	TOST	SXPU	HET	HET	HET	SXPU	SXPU	HET	TOST	HET	HET	TOST	TOST	SXPU	HET	SXPU	SXPU	SXPU	HET	SXPU	SXPU	HET	HET	HET	HET	SXPU	HET	HET	SXPU	TOST	HET	TOST
scaffold_13	1156000	1160000	HET	HET	HET	HET	SXPU	HET	HET	HET	HET	TOST	SXPU	HET	TOST	HET	TOST	TOST	SXPU	HET	HET	HET	SXPU	SXPU	HET	TOST	HET	HET	TOST	TOST	SXPU	HET	HET	SXPU	SXPU	HET	SXPU	SXPU	HET	HET	HET	HET	SXPU	HET	HET	SXPU	TOST	HET	TOST
scaffold_13	1160000	1164000	HET	HET	HET	HET	SXPU	HET	HET	HET	HET	HET	SXPU	HET	TOST	HET	TOST	TOST	SXPU	HET	HET	HET	SXPU	SXPU	HET	TOST	SXPU	HET	TOST	TOST	SXPU	HET	HET	SXPU	SXPU	HET	SXPU	SXPU	HET	HET	HET	HET	SXPU	HET	HET	SXPU	TOST	HET	TOST
scaffold_13	1164000	1168000	HET	HET	HET	HET	SXPU	HET	HET	HET	HET	HET	SXPU	HET	TOST	HET	TOST	TOST	SXPU	HET	HET	HET	SXPU	SXPU	HET	TOST	HET	HET	TOST	TOST	SXPU	HET	TOST	SXPU	SXPU	HET	SXPU	SXPU	HET	HET	HET	HET	SXPU	HET	HET	SXPU	TOST	HET	TOST
scaffold_13	1168000	1172000	HET	HET	HET	SXPU	SXPU	HET	UNK	HET	TOST	HET	SXPU	HET	TOST	HET	TOST	TOST	SXPU	HET	UNK	HET	SXPU	SXPU	HET	TOST	HET	HET	TOST	TOST	SXPU	HET	HET	SXPU	SXPU	HET	SXPU	SXPU	HET	HET	HET	HET	SXPU	HET	HET	SXPU	TOST	UNK	TOST
scaffold_13	1172000	1176000	HET	HET	HET	HET	SXPU	HET	HET	HET	HET	HET	SXPU	HET	TOST	HET	TOST	TOST	SXPU	UNK	HET	HET	SXPU	SXPU	HET	TOST	HET	HET	TOST	TOST	SXPU	SXPU	HET	SXPU	SXPU	HET	SXPU	SXPU	HET	TOST	HET	UNK	SXPU	UNK	HET	SXPU	TOST	HET	TOST
scaffold_13	1176000	1180000	HET	HET	HET	HET	SXPU	HET	HET	HET	HET	HET	SXPU	HET	TOST	HET	TOST	TOST	SXPU	HET	HET	HET	SXPU	SXPU	HET	TOST	HET	HET	TOST	TOST	SXPU	HET	TOST	SXPU	SXPU	HET	SXPU	SXPU	HET	HET	HET	SXPU	SXPU	HET	HET	SXPU	TOST	HET	TOST
scaffold_13	1180000	1184000	HET	HET	HET	HET	SXPU	HET	HET	HET	HET	HET	SXPU	HET	TOST	HET	TOST	TOST	SXPU	HET	HET	HET	SXPU	SXPU	HET	TOST	HET	HET	TOST	TOST	SXPU	UNK	HET	SXPU	SXPU	HET	SXPU	SXPU	HET	HET	HET	HET	SXPU	HET	HET	SXPU	TOST	HET	TOST
scaffold_13	1184000	1188000	HET	HET	HET	HET	SXPU	HET	HET	HET	SXPU	HET	SXPU	HET	TOST	HET	TOST	TOST	SXPU	HET	HET	HET	SXPU	SXPU	HET	TOST	HET	HET	TOST	TOST	SXPU	HET	HET	SXPU	SXPU	HET	SXPU	SXPU	HET	HET	HET	HET	SXPU	HET	HET	SXPU	TOST	UNK	TOST
scaffold_13	1188000	1192000	HET	HET	HET	HET	SXPU	HET	HET	HET	HET	HET	SXPU	HET	TOST	HET	TOST	TOST	SXPU	HET	HET	HET	SXPU	SXPU	HET	TOST	HET	HET	TOST	TOST	SXPU	HET	HET	SXPU	SXPU	HET	SXPU	SXPU	HET	HET	HET	HET	SXPU	HET	HET	SXPU	TOST	HET	TOST
scaffold_13	1192000	1196000	HET	HET	HET	HET	SXPU	UNK	HET	HET	HET	HET	SXPU	HET	TOST	HET	TOST	TOST	SXPU	HET	HET	HET	SXPU	SXPU	HET	TOST	HET	HET	TOST	TOST	SXPU	UNK	HET	SXPU	SXPU	HET	SXPU	SXPU	HET	TOST	HET	HET	SXPU	HET	UNK	SXPU	TOST	TOST	TOST
scaffold_13	1196000	1200000	UNK	UNK	UNK	UNK	UNK	UNK	UNK	UNK	UNK	UNK	UNK	UNK	UNK	UNK	UNK	UNK	UNK	UNK	UNK	UNK	UNK	UNK	UNK	UNK	UNK	UNK	UNK	UNK	UNK	UNK	UNK	UNK	UNK	UNK	UNK	UNK	UNK	UNK	UNK	UNK	UNK	UNK	UNK	UNK	UNK	UNK	UNK
scaffold_13	1200000	1204000	HET	HET	HET	HET	SXPU	HET	HET	HET	HET	HET	SXPU	HET	UNK	HET	TOST	UNK	SXPU	HET	HET	HET	HET	SXPU	UNK	TOST	HET	HET	TOST	TOST	SXPU	UNK	HET	HET	UNK	HET	SXPU	HET	HET	HET	HET	HET	UNK	HET	SXPU	SXPU	TOST	TOST	TOST
scaffold_13	1204000	1208000	HET	UNK	HET	HET	SXPU	HET	HET	HET	HET	SXPU	SXPU	HET	TOST	HET	TOST	TOST	SXPU	HET	HET	HET	SXPU	SXPU	HET	TOST	HET	HET	TOST	TOST	SXPU	HET	UNK	SXPU	SXPU	HET	SXPU	SXPU	HET	HET	HET	HET	UNK	HET	TOST	SXPU	TOST	TOST	TOST
scaffold_13	1208000	1212000	HET	HET	HET	UNK	SXPU	HET	HET	HET	UNK	HET	SXPU	HET	TOST	HET	TOST	TOST	SXPU	UNK	HET	UNK	SXPU	SXPU	UNK	TOST	HET	TOST	TOST	TOST	SXPU	HET	UNK	SXPU	SXPU	HET	SXPU	SXPU	HET	HET	HET	SXPU	SXPU	HET	HET	SXPU	TOST	TOST	TOST
scaffold_13	1212000	1216000	HET	HET	TOST	HET	SXPU	HET	HET	HET	HET	UNK	SXPU	HET	TOST	HET	TOST	TOST	SXPU	HET	HET	HET	SXPU	SXPU	HET	TOST	HET	HET	TOST	TOST	SXPU	HET	SXPU	SXPU	SXPU	HET	SXPU	SXPU	HET	HET	HET	HET	SXPU	HET	HET	SXPU	TOST	TOST	TOST
scaffold_13	1216000	1220000	HET	SXPU	HET	HET	SXPU	HET	HET	HET	HET	HET	SXPU	HET	TOST	HET	TOST	TOST	SXPU	HET	HET	HET	SXPU	SXPU	HET	TOST	HET	HET	TOST	TOST	SXPU	HET	HET	SXPU	SXPU	HET	SXPU	SXPU	HET	HET	HET	HET	SXPU	UNK	HET	UNK	TOST	TOST	TOST
scaffold_13	1220000	1224000	UNK	UNK	UNK	UNK	UNK	UNK	UNK	UNK	UNK	UNK	UNK	UNK	UNK	UNK	UNK	UNK	UNK	UNK	UNK	UNK	UNK	UNK	UNK	UNK	UNK	UNK	UNK	UNK	UNK	UNK	UNK	UNK	UNK	UNK	UNK	UNK	UNK	UNK	UNK	UNK	UNK	UNK	UNK	UNK	UNK	UNK	UNK
scaffold_13	1224000	1228000	HET	HET	HET	HET	SXPU	HET	HET	HET	HET	HET	SXPU	HET	TOST	HET	TOST	TOST	SXPU	HET	HET	HET	SXPU	SXPU	HET	TOST	TOST	SXPU	TOST	TOST	SXPU	HET	HET	SXPU	SXPU	HET	UNK	SXPU	HET	SXPU	HET	UNK	SXPU	HET	HET	SXPU	TOST	TOST	TOST
scaffold_13	1228000	1232000	HET	HET	HET	HET	SXPU	HET	HET	HET	HET	HET	SXPU	HET	TOST	HET	TOST	TOST	SXPU	HET	HET	HET	SXPU	SXPU	HET	TOST	HET	HET	TOST	TOST	SXPU	HET	HET	SXPU	SXPU	HET	SXPU	SXPU	HET	HET	HET	HET	SXPU	HET	HET	SXPU	TOST	TOST	TOST
scaffold_13	1232000	1236000	HET	HET	HET	HET	SXPU	HET	HET	HET	HET	HET	SXPU	HET	TOST	HET	TOST	TOST	SXPU	HET	HET	HET	SXPU	SXPU	HET	TOST	HET	HET	TOST	TOST	SXPU	HET	HET	SXPU	SXPU	HET	SXPU	SXPU	HET	HET	HET	UNK	SXPU	HET	HET	SXPU	TOST	TOST	TOST
scaffold_13	1236000	1240000	HET	HET	HET	HET	SXPU	HET	HET	HET	HET	HET	SXPU	HET	TOST	HET	TOST	TOST	SXPU	HET	HET	HET	SXPU	SXPU	HET	TOST	HET	HET	TOST	TOST	SXPU	HET	HET	SXPU	SXPU	HET	SXPU	SXPU	HET	HET	HET	HET	SXPU	HET	HET	SXPU	TOST	TOST	TOST
scaffold_13	1240000	1244000	HET	HET	HET	HET	SXPU	HET	HET	HET	HET	HET	SXPU	HET	TOST	HET	TOST	TOST	SXPU	HET	HET	HET	SXPU	SXPU	HET	TOST	HET	HET	TOST	TOST	SXPU	HET	SXPU	SXPU	SXPU	HET	SXPU	SXPU	HET	HET	HET	HET	SXPU	HET	HET	SXPU	TOST	TOST	TOST
scaffold_13	1244000	1248000	HET	HET	HET	HET	SXPU	HET	HET	HET	HET	HET	SXPU	HET	TOST	HET	TOST	TOST	SXPU	HET	HET	HET	SXPU	SXPU	HET	TOST	HET	HET	TOST	TOST	SXPU	HET	SXPU	SXPU	SXPU	TOST	SXPU	SXPU	HET	HET	UNK	HET	SXPU	HET	HET	SXPU	TOST	TOST	TOST
scaffold_13	1248000	1252000	HET	HET	HET	HET	SXPU	HET	UNK	HET	HET	SXPU	SXPU	HET	TOST	HET	TOST	TOST	SXPU	HET	HET	UNK	SXPU	SXPU	HET	TOST	HET	SXPU	TOST	TOST	SXPU	HET	UNK	SXPU	SXPU	TOST	SXPU	SXPU	HET	HET	HET	HET	SXPU	UNK	HET	SXPU	TOST	TOST	TOST
scaffold_13	1252000	1256000	HET	HET	HET	HET	SXPU	HET	HET	HET	HET	HET	SXPU	HET	TOST	HET	TOST	TOST	SXPU	HET	HET	HET	SXPU	SXPU	HET	TOST	HET	HET	TOST	TOST	SXPU	TOST	HET	SXPU	SXPU	HET	SXPU	SXPU	HET	HET	SXPU	SXPU	SXPU	HET	HET	SXPU	TOST	TOST	TOST
scaffold_13	1256000	1260000	HET	HET	HET	HET	SXPU	HET	HET	HET	HET	HET	SXPU	HET	TOST	HET	TOST	TOST	SXPU	HET	HET	HET	SXPU	SXPU	HET	TOST	HET	HET	TOST	TOST	SXPU	HET	HET	SXPU	SXPU	HET	SXPU	SXPU	HET	HET	HET	SXPU	SXPU	TOST	HET	SXPU	TOST	TOST	TOST
scaffold_13	1260000	1264000	HET	HET	HET	HET	SXPU	HET	HET	HET	HET	HET	SXPU	HET	TOST	HET	TOST	TOST	SXPU	HET	HET	HET	SXPU	SXPU	HET	TOST	HET	TOST	TOST	TOST	SXPU	HET	SXPU	SXPU	SXPU	HET	SXPU	SXPU	HET	HET	HET	HET	SXPU	HET	HET	SXPU	TOST	TOST	TOST
scaffold_13	1264000	1268000	HET	HET	HET	HET	SXPU	HET	HET	HET	HET	HET	SXPU	HET	TOST	HET	TOST	TOST	SXPU	HET	HET	HET	SXPU	SXPU	HET	TOST	HET	HET	TOST	TOST	SXPU	HET	HET	SXPU	SXPU	HET	SXPU	SXPU	HET	HET	HET	HET	SXPU	SXPU	HET	SXPU	TOST	TOST	TOST
scaffold_13	1268000	1272000	HET	HET	HET	HET	SXPU	HET	HET	HET	HET	TOST	SXPU	TOST	TOST	HET	TOST	TOST	SXPU	HET	HET	HET	SXPU	SXPU	HET	TOST	HET	HET	TOST	TOST	SXPU	SXPU	TOST	SXPU	SXPU	HET	SXPU	SXPU	HET	HET	HET	SXPU	SXPU	HET	HET	SXPU	TOST	TOST	TOST
scaffold_13	1272000	1276000	HET	HET	HET	HET	SXPU	HET	HET	HET	HET	HET	SXPU	TOST	TOST	HET	TOST	TOST	SXPU	HET	HET	HET	SXPU	SXPU	HET	TOST	HET	HET	TOST	TOST	SXPU	HET	HET	SXPU	SXPU	HET	SXPU	SXPU	UNK	HET	HET	HET	SXPU	HET	HET	SXPU	TOST	TOST	TOST
scaffold_13	1276000	1280000	HET	HET	HET	HET	SXPU	HET	HET	SXPU	HET	HET	SXPU	TOST	TOST	HET	TOST	TOST	SXPU	HET	HET	HET	SXPU	SXPU	TOST	TOST	HET	HET	TOST	TOST	SXPU	HET	HET	SXPU	SXPU	UNK	HET	SXPU	HET	HET	HET	HET	SXPU	TOST	HET	SXPU	TOST	TOST	TOST
scaffold_13	1280000	1284000	HET	HET	HET	HET	SXPU	HET	HET	HET	HET	HET	SXPU	TOST	TOST	HET	TOST	TOST	SXPU	HET	HET	HET	SXPU	SXPU	HET	TOST	HET	HET	TOST	TOST	SXPU	HET	UNK	SXPU	SXPU	HET	SXPU	SXPU	HET	HET	HET	SXPU	SXPU	HET	HET	SXPU	TOST	TOST	TOST
scaffold_13	1284000	1288000	HET	HET	HET	HET	SXPU	HET	HET	HET	HET	HET	SXPU	TOST	TOST	HET	TOST	TOST	SXPU	HET	HET	HET	SXPU	SXPU	HET	TOST	HET	HET	TOST	TOST	SXPU	HET	TOST	SXPU	SXPU	HET	SXPU	SXPU	HET	HET	HET	HET	SXPU	HET	HET	SXPU	TOST	TOST	TOST
scaffold_13	1288000	1292000	HET	HET	HET	HET	SXPU	HET	HET	HET	HET	HET	SXPU	TOST	TOST	HET	TOST	TOST	SXPU	HET	HET	HET	SXPU	SXPU	HET	TOST	HET	HET	TOST	TOST	SXPU	HET	SXPU	SXPU	SXPU	HET	SXPU	SXPU	HET	HET	HET	SXPU	SXPU	HET	HET	SXPU	TOST	TOST	TOST
scaffold_13	1292000	1296000	HET	HET	HET	HET	SXPU	HET	HET	HET	HET	HET	SXPU	TOST	TOST	HET	TOST	TOST	SXPU	HET	HET	HET	SXPU	SXPU	HET	TOST	HET	HET	TOST	TOST	SXPU	HET	TOST	SXPU	SXPU	HET	SXPU	SXPU	HET	HET	HET	HET	SXPU	HET	HET	SXPU	TOST	TOST	TOST
scaffold_13	1296000	1300000	HET	HET	HET	HET	SXPU	HET	HET	HET	HET	HET	SXPU	TOST	TOST	HET	TOST	TOST	SXPU	HET	HET	HET	SXPU	SXPU	HET	TOST	HET	HET	TOST	TOST	SXPU	HET	HET	SXPU	SXPU	HET	SXPU	SXPU	HET	HET	HET	HET	SXPU	HET	HET	SXPU	TOST	TOST	TOST
scaffold_13	1300000	1304000	HET	HET	HET	HET	SXPU	HET	HET	HET	HET	HET	SXPU	TOST	TOST	HET	TOST	TOST	SXPU	HET	HET	HET	SXPU	SXPU	HET	TOST	HET	HET	TOST	TOST	SXPU	HET	HET	SXPU	SXPU	HET	SXPU	SXPU	HET	HET	HET	HET	SXPU	HET	HET	SXPU	TOST	TOST	TOST
scaffold_13	1304000	1308000	HET	HET	HET	HET	SXPU	HET	HET	HET	HET	SXPU	SXPU	TOST	TOST	HET	TOST	TOST	SXPU	HET	HET	HET	SXPU	SXPU	HET	TOST	HET	HET	TOST	TOST	SXPU	UNK	TOST	SXPU	SXPU	HET	SXPU	SXPU	HET	SXPU	HET	SXPU	SXPU	HET	HET	SXPU	TOST	TOST	TOST
scaffold_13	1308000	1312000	HET	HET	HET	HET	SXPU	HET	HET	HET	HET	HET	SXPU	TOST	TOST	HET	TOST	TOST	SXPU	HET	HET	HET	SXPU	SXPU	HET	TOST	HET	HET	TOST	TOST	SXPU	HET	HET	SXPU	SXPU	HET	SXPU	SXPU	HET	HET	HET	HET	SXPU	SXPU	HET	SXPU	TOST	TOST	TOST
scaffold_13	1312000	1316000	HET	HET	HET	HET	SXPU	HET	HET	HET	HET	HET	SXPU	TOST	TOST	HET	TOST	TOST	SXPU	HET	HET	HET	SXPU	SXPU	HET	TOST	HET	HET	TOST	TOST	SXPU	HET	HET	SXPU	SXPU	HET	SXPU	SXPU	HET	HET	HET	HET	SXPU	HET	HET	SXPU	TOST	TOST	TOST
scaffold_13	1316000	1320000	HET	HET	HET	HET	SXPU	HET	HET	HET	HET	HET	SXPU	TOST	TOST	HET	TOST	TOST	SXPU	HET	HET	HET	SXPU	SXPU	HET	TOST	HET	HET	TOST	TOST	SXPU	HET	HET	SXPU	SXPU	HET	SXPU	SXPU	HET	HET	HET	HET	SXPU	HET	HET	SXPU	TOST	TOST	TOST
scaffold_13	1320000	1324000	HET	HET	HET	HET	SXPU	HET	HET	HET	HET	HET	SXPU	TOST	TOST	HET	TOST	TOST	SXPU	HET	HET	HET	SXPU	SXPU	HET	TOST	HET	HET	TOST	TOST	SXPU	HET	HET	SXPU	SXPU	HET	SXPU	SXPU	HET	HET	HET	HET	SXPU	HET	HET	SXPU	TOST	TOST	TOST
scaffold_13	1324000	1328000	HET	HET	HET	HET	SXPU	HET	HET	TOST	HET	HET	SXPU	TOST	TOST	HET	TOST	TOST	SXPU	HET	HET	HET	SXPU	SXPU	HET	TOST	HET	HET	TOST	TOST	SXPU	HET	HET	SXPU	SXPU	HET	SXPU	SXPU	HET	HET	HET	SXPU	SXPU	HET	HET	SXPU	TOST	TOST	TOST
scaffold_13	1328000	1332000	HET	HET	HET	HET	SXPU	HET	HET	HET	HET	HET	SXPU	TOST	TOST	HET	TOST	TOST	SXPU	HET	HET	HET	SXPU	SXPU	HET	TOST	HET	HET	TOST	TOST	SXPU	HET	HET	SXPU	SXPU	HET	SXPU	SXPU	HET	HET	HET	HET	SXPU	HET	HET	SXPU	TOST	TOST	TOST
scaffold_13	1332000	1336000	HET	HET	HET	HET	SXPU	HET	HET	HET	HET	HET	SXPU	TOST	TOST	HET	TOST	TOST	SXPU	HET	HET	HET	SXPU	SXPU	HET	TOST	HET	HET	TOST	TOST	SXPU	HET	HET	SXPU	SXPU	HET	SXPU	SXPU	HET	HET	HET	HET	SXPU	HET	HET	SXPU	TOST	TOST	TOST
scaffold_13	1336000	1340000	HET	HET	HET	HET	SXPU	HET	HET	HET	HET	HET	SXPU	TOST	TOST	HET	TOST	TOST	SXPU	HET	HET	HET	SXPU	SXPU	HET	TOST	HET	HET	TOST	TOST	SXPU	HET	HET	SXPU	SXPU	HET	SXPU	SXPU	HET	HET	HET	HET	SXPU	HET	HET	SXPU	TOST	TOST	TOST
scaffold_13	1340000	1344000	HET	HET	HET	HET	SXPU	HET	HET	HET	HET	HET	SXPU	TOST	TOST	HET	TOST	TOST	SXPU	HET	HET	HET	SXPU	SXPU	HET	TOST	HET	HET	TOST	TOST	SXPU	HET	HET	SXPU	SXPU	HET	SXPU	SXPU	HET	HET	HET	HET	SXPU	HET	HET	SXPU	TOST	TOST	TOST
scaffold_13	1344000	1348000	HET	HET	HET	HET	SXPU	HET	HET	HET	HET	HET	SXPU	TOST	TOST	HET	TOST	TOST	SXPU	HET	HET	HET	SXPU	SXPU	HET	TOST	HET	HET	TOST	TOST	SXPU	HET	HET	SXPU	SXPU	HET	SXPU	SXPU	HET	HET	HET	HET	SXPU	HET	HET	SXPU	TOST	TOST	TOST
scaffold_13	1348000	1352000	HET	HET	HET	HET	SXPU	HET	HET	HET	HET	HET	SXPU	TOST	TOST	HET	TOST	TOST	SXPU	HET	HET	HET	SXPU	SXPU	HET	TOST	HET	HET	TOST	TOST	SXPU	HET	HET	SXPU	SXPU	HET	SXPU	SXPU	HET	HET	HET	HET	SXPU	HET	HET	SXPU	TOST	TOST	TOST
scaffold_13	1352000	1356000	HET	HET	HET	HET	SXPU	HET	HET	HET	HET	HET	SXPU	TOST	TOST	HET	TOST	TOST	SXPU	HET	HET	HET	SXPU	SXPU	HET	TOST	HET	HET	TOST	TOST	SXPU	HET	HET	SXPU	SXPU	HET	SXPU	SXPU	TOST	HET	HET	HET	SXPU	HET	HET	SXPU	TOST	TOST	TOST
scaffold_13	1356000	1360000	HET	HET	HET	HET	SXPU	HET	HET	HET	HET	HET	SXPU	TOST	TOST	HET	TOST	TOST	SXPU	HET	HET	HET	SXPU	SXPU	HET	TOST	HET	HET	TOST	TOST	SXPU	HET	HET	SXPU	SXPU	HET	SXPU	SXPU	HET	HET	HET	HET	SXPU	HET	HET	SXPU	TOST	TOST	TOST
scaffold_13	1360000	1364000	HET	HET	HET	HET	SXPU	HET	HET	HET	HET	HET	SXPU	TOST	TOST	HET	TOST	TOST	SXPU	HET	HET	HET	SXPU	SXPU	HET	TOST	HET	HET	TOST	TOST	SXPU	HET	HET	SXPU	SXPU	HET	SXPU	SXPU	HET	HET	HET	HET	SXPU	HET	HET	SXPU	TOST	TOST	TOST
scaffold_13	1364000	1368000	HET	HET	HET	HET	SXPU	HET	HET	HET	HET	HET	SXPU	TOST	TOST	HET	TOST	TOST	SXPU	HET	HET	HET	SXPU	SXPU	HET	TOST	HET	HET	TOST	TOST	SXPU	HET	HET	SXPU	SXPU	HET	SXPU	SXPU	HET	HET	HET	HET	SXPU	HET	HET	SXPU	TOST	TOST	TOST
scaffold_13	1368000	1372000	HET	HET	HET	HET	SXPU	HET	HET	HET	HET	HET	SXPU	TOST	TOST	HET	TOST	TOST	SXPU	HET	HET	HET	SXPU	SXPU	HET	TOST	HET	HET	TOST	TOST	SXPU	HET	HET	SXPU	SXPU	HET	SXPU	SXPU	HET	HET	HET	SXPU	SXPU	HET	HET	SXPU	TOST	TOST	TOST
[truncated: 4,120 more rows]
[truncated: 127 more columns]

## Sheet: lg2
scaffold_2	0	4000	TOST	HET	TOST	TOST	HET	HET	SXPU	HET	HET	SXPU	TOST	TOST	TOST	HET	TOST	HET	HET	SXPU	HET	UNK	SXPU	TOST	SXPU	HET	TOST	TOST	TOST	HET	SXPU	UNK	SXPU	TOST	TOST	HET	HET	HET	TOST	TOST	TOST	TOST	TOST	TOST	SXPU	HET	HET	TOST	TOST
[truncated: 6,245 more rows]
[truncated: 127 more columns]

[truncated: 9 more sheets: lg3, lg4, lg5, lg6, lg7, lg8, lg9, lg10, unassigned]
