# Supplementary material for: Gradual polyploid genome evolution revealed by pan-genomic analysis of Brachypodium hybridum and its diploid progenitors
Source: Nat Commun. 2020 Jul 29;11:3670. doi: 10.1038/s41467-020-17302-5 (PMC7391716; doi:10.1038/s41467-020-17302-5)
Supplement: Supplementary file 7 — Supplementary Data 3 [file 41467_2020_17302_MOESM7_ESM.xlsx]

## Sheet: BhD1
Supplementary data 3. Brachypodium hybridum F2 genotypes. Genotypes of 174 F2 individuals from amapping cross between B. hybridum lines ABR113 and BdTR6g. A and B indicate homozygous markers, X= heterozygous and U=unknown. The 15 sheets correspond to the 15 genetic linkage groups and the 15 chromosomes.
			F2 line number
Chromosme	scaffold coordinate start of marker bin	scaffold coordinate end of marker bin	1	2	3	4	5	6	7	8	9	10	11	12	13	14	15	16	17	18	19	20	21	22	23	24	25	26	27	28	29	30	31	32	33	34	35	36	37	38	39	40	41	42	43	44	45	46	47
Sdchr1:0-67539466	9039	10040	U	U	A	B	A	B	U	U	A	U	B	A	U	U	U	U	U	B	U	B	U	U	A	U	U	B	A	U	X	A	A	U	U	U	B	U	B	A	A	X	U	X	U	U	A	U	U
Sdchr1:0-67539466	19039	20040	X	U	A	B	A	B	X	U	A	U	B	A	U	U	U	X	A	B	U	B	U	U	A	U	A	B	A	U	U	A	A	U	U	U	B	U	B	A	A	U	X	X	U	U	A	X	U
Sdchr1:0-67539466	29039	30040	U	X	A	B	A	B	U	U	A	U	B	A	U	U	U	X	U	B	U	B	U	U	A	U	A	B	A	U	U	A	A	U	U	U	B	U	B	A	A	U	U	U	X	U	A	U	U
Sdchr1:0-67539466	39039	40040	U	U	A	B	A	B	X	U	A	U	B	A	X	U	X	U	U	B	U	B	U	U	A	U	A	B	A	U	U	A	A	U	U	U	B	U	B	A	A	U	X	U	U	U	A	U	U
Sdchr1:0-67539466	49039	50040	U	U	A	B	A	B	U	X	A	U	B	A	U	U	U	U	U	B	U	B	U	U	A	U	U	B	A	U	U	A	A	U	U	X	B	U	B	A	A	U	X	X	U	U	A	X	X
Sdchr1:0-67539466	59039	60040	U	U	A	B	A	B	X	U	U	U	B	A	U	U	U	X	U	B	U	B	U	U	A	U	U	B	A	U	U	A	A	U	U	U	B	U	B	A	A	U	U	U	U	X	A	U	X
Sdchr1:0-67539466	69039	70040	U	U	A	B	A	B	X	U	U	B	B	A	U	U	U	X	U	U	U	B	U	U	A	U	U	B	A	U	U	A	A	U	U	X	B	U	B	A	A	U	U	U	U	X	A	U	U
Sdchr1:0-67539466	79039	80040	U	U	A	B	A	B	X	U	U	B	B	A	X	U	U	U	U	U	U	B	U	U	A	X	A	B	A	U	X	A	A	U	U	X	B	U	B	A	A	U	X	U	X	U	A	X	U
Sdchr1:0-67539466	89039	90040	U	U	A	B	A	B	U	U	A	U	B	A	U	U	X	U	U	U	X	B	X	U	A	U	A	B	A	U	X	A	A	U	X	U	B	U	B	A	A	U	U	U	U	X	A	U	X
Sdchr1:0-67539466	99039	100040	U	U	A	B	A	B	U	U	A	U	B	A	X	U	U	X	U	B	U	B	U	U	A	U	A	B	A	U	U	A	A	U	U	X	B	X	B	A	A	U	X	U	U	U	A	U	U
Sdchr1:0-67539466	109039	110040	U	U	A	B	A	B	U	U	A	U	B	A	U	U	U	X	U	B	X	B	U	U	A	U	A	B	A	U	U	A	A	U	U	U	B	U	B	A	A	U	X	U	X	U	A	U	U
Sdchr1:0-67539466	119039	120040	U	U	A	B	A	B	U	U	A	U	B	A	U	U	U	U	A	B	U	B	X	U	A	U	A	B	A	U	U	A	A	U	U	U	B	U	B	A	A	U	U	X	X	A	A	U	U
Sdchr1:0-67539466	129039	130040	U	U	A	B	A	B	U	U	A	U	B	A	U	U	U	U	A	B	U	B	U	U	A	U	A	B	A	U	U	A	A	U	U	X	B	U	B	A	A	U	X	U	X	A	A	X	U
Sdchr1:0-67539466	139039	140040	U	U	A	B	A	B	U	U	A	U	B	A	U	U	U	U	A	B	U	B	U	U	A	U	A	B	A	U	U	A	A	U	U	U	B	U	B	A	A	U	U	U	X	A	A	U	U
Sdchr1:0-67539466	149039	150040	U	U	A	B	A	B	X	U	A	U	B	A	U	U	U	U	U	B	U	B	U	U	A	U	A	B	A	U	U	A	A	U	U	U	B	U	B	A	A	U	X	U	U	A	A	U	U
Sdchr1:0-67539466	159039	160040	U	U	A	B	A	B	U	U	A	U	B	A	U	U	U	U	U	U	U	B	U	U	A	U	A	B	A	U	U	A	A	U	U	U	B	U	B	A	A	U	U	U	U	A	A	X	U
Sdchr1:0-67539466	169039	170040	U	U	A	B	A	B	U	U	A	U	B	A	U	U	U	X	U	U	X	B	U	U	A	U	A	B	A	U	U	A	A	U	U	U	B	U	B	A	A	U	U	X	U	A	A	X	U
Sdchr1:0-67539466	179039	180040	U	U	A	B	A	B	X	U	A	U	B	A	U	U	U	X	U	U	U	B	U	U	A	U	A	B	A	U	U	A	A	U	U	U	B	U	B	A	A	U	U	U	U	A	A	U	U
Sdchr1:0-67539466	189039	190040	U	U	A	B	A	B	U	X	A	U	B	A	U	U	U	X	U	B	X	B	U	U	A	U	A	B	A	U	U	A	A	U	U	U	B	U	B	A	A	X	U	X	U	A	A	U	U
Sdchr1:0-67539466	199039	200040	U	X	A	B	A	B	U	U	A	U	B	A	U	X	U	U	U	U	U	B	U	U	A	X	A	B	A	U	X	A	A	U	U	X	B	U	B	A	A	U	U	U	U	A	A	U	X
Sdchr1:0-67539466	209039	210040	U	U	A	B	A	B	X	U	A	U	B	A	U	U	U	U	U	U	X	B	U	U	A	U	A	B	A	U	U	A	A	U	U	U	B	U	B	A	A	U	U	U	U	A	A	X	X
Sdchr1:0-67539466	219039	220040	U	U	A	B	A	B	U	U	A	U	B	A	U	U	U	U	U	U	U	B	U	U	A	U	A	B	A	U	U	A	A	U	U	U	B	U	B	A	A	U	X	X	U	A	A	U	U
Sdchr1:0-67539466	229039	230040	U	X	A	B	A	B	U	U	A	U	B	A	U	U	U	X	U	B	U	B	U	U	A	U	A	B	A	U	X	A	A	U	U	X	B	U	B	A	A	U	X	U	X	A	A	U	U
Sdchr1:0-67539466	239039	240040	U	X	A	B	A	B	U	U	A	U	B	A	U	U	U	X	U	B	U	B	X	U	A	X	A	B	A	X	X	A	A	X	U	U	B	U	B	A	A	U	U	U	U	A	A	X	U
Sdchr1:0-67539466	249039	250040	U	U	A	B	A	B	X	U	A	U	B	A	U	U	U	U	U	B	X	B	U	U	A	U	A	B	A	X	U	A	A	X	U	U	B	U	B	A	A	U	U	U	X	A	A	U	U
Sdchr1:0-67539466	259039	260040	U	U	A	B	A	B	U	U	A	U	B	A	U	U	U	U	U	U	U	B	U	U	A	U	A	B	A	U	U	A	A	U	U	U	B	U	B	A	A	U	U	U	U	A	A	U	U
Sdchr1:0-67539466	269039	270040	U	U	A	B	A	B	U	U	A	U	B	A	U	U	U	X	U	U	X	B	U	U	A	U	A	B	A	U	X	A	A	U	U	U	B	U	B	A	A	U	U	X	U	A	A	U	U
Sdchr1:0-67539466	279039	280040	U	U	A	B	A	B	U	U	A	U	B	A	U	U	U	X	U	U	U	B	U	U	A	U	A	B	A	U	U	A	A	U	U	X	B	U	B	A	A	U	U	U	X	A	A	U	U
Sdchr1:0-67539466	289039	290040	U	U	A	B	A	B	U	U	A	U	B	A	U	U	U	U	U	B	U	B	U	U	A	U	A	B	A	U	U	A	A	U	U	X	B	U	B	A	A	U	X	U	U	A	A	X	U
Sdchr1:0-67539466	299039	300040	U	X	A	B	A	B	X	U	A	U	B	A	U	U	U	U	U	B	U	B	U	U	A	U	A	B	A	U	U	A	A	U	U	U	B	X	B	A	A	U	U	U	U	A	A	U	U
Sdchr1:0-67539466	309039	310040	U	X	A	B	A	B	U	U	A	U	B	A	U	U	U	X	A	B	U	B	U	U	A	U	A	B	A	U	U	A	A	U	U	U	B	U	B	A	A	U	X	U	U	A	A	U	U
Sdchr1:0-67539466	319039	320040	U	X	A	U	A	B	X	U	A	B	B	A	U	U	U	U	A	B	U	B	U	U	A	U	A	B	A	U	X	A	A	U	U	U	B	U	B	A	A	U	X	U	U	A	A	X	U
Sdchr1:0-67539466	329039	330040	U	U	A	U	A	B	U	U	A	B	B	A	U	U	U	X	A	B	U	B	U	U	A	U	A	B	A	U	X	A	A	U	U	X	B	U	B	A	A	U	X	X	U	A	A	U	U
Sdchr1:0-67539466	339039	340040	U	X	A	U	A	B	U	X	A	B	B	A	U	U	U	U	A	B	U	B	U	U	A	X	A	B	A	U	U	A	A	U	X	X	B	U	B	A	A	U	U	U	U	A	A	U	U
Sdchr1:0-67539466	349039	350040	U	U	A	U	A	B	U	U	A	B	B	A	U	U	U	X	A	B	U	B	U	U	A	U	A	B	A	U	X	A	A	X	U	U	B	U	B	A	A	U	X	U	U	A	A	U	U
Sdchr1:0-67539466	359039	360040	U	U	A	U	A	B	U	U	A	B	B	A	U	U	U	U	U	B	U	B	U	U	A	U	A	B	A	U	U	A	A	U	U	U	B	U	B	A	A	U	X	U	U	A	A	U	X
Sdchr1:0-67539466	369039	370040	U	U	A	B	A	B	U	U	A	B	B	A	U	U	U	X	U	B	U	B	U	U	A	U	A	B	A	U	U	A	A	U	U	U	B	U	B	A	A	U	U	U	X	A	A	X	U
Sdchr1:0-67539466	379039	380040	U	U	A	B	A	B	U	U	A	U	B	A	U	U	U	X	U	B	U	B	U	U	A	U	A	B	A	U	U	A	A	U	U	U	B	U	B	A	A	U	U	X	U	A	A	X	U
Sdchr1:0-67539466	389039	390040	U	U	A	B	A	B	U	X	A	U	B	A	U	U	U	U	U	B	U	B	U	U	A	U	A	B	A	U	X	A	A	X	U	U	B	U	B	A	A	U	U	U	U	A	A	U	U
Sdchr1:0-67539466	399039	400040	X	U	A	B	A	B	U	U	A	U	B	A	U	U	U	X	U	U	U	B	U	U	A	U	A	B	A	U	X	A	A	U	U	U	B	U	B	A	A	X	U	X	U	A	A	U	U
Sdchr1:0-67539466	409039	410040	X	U	A	U	A	B	U	X	A	B	B	A	U	U	U	U	U	U	U	B	X	U	A	U	U	B	A	U	U	A	A	U	U	U	B	U	B	A	A	U	X	X	U	A	A	X	U
Sdchr1:0-67539466	419039	420040	U	U	A	U	A	B	U	U	A	U	B	A	U	U	U	U	U	U	U	B	U	U	A	U	U	B	A	U	U	A	A	U	X	U	B	U	B	A	A	U	U	U	U	A	A	X	U
Sdchr1:0-67539466	429039	430040	U	U	A	U	A	B	U	U	A	U	B	A	U	U	U	U	U	U	U	B	U	U	A	U	U	B	A	U	U	A	A	U	U	X	B	U	B	A	A	U	U	U	U	A	A	X	U
Sdchr1:0-67539466	439039	440040	U	U	A	B	A	B	X	U	A	U	B	A	U	U	U	X	A	U	U	B	U	U	A	U	A	B	A	U	U	A	A	U	U	U	B	U	B	A	A	X	X	X	X	A	A	X	X
Sdchr1:0-67539466	449039	450040	U	X	A	B	A	B	U	U	A	U	B	A	U	U	U	U	A	B	X	B	U	U	A	X	A	B	A	U	U	A	A	U	U	U	B	U	B	A	A	U	U	U	U	A	A	U	U
Sdchr1:0-67539466	459039	460040	U	U	A	B	A	B	U	U	A	U	B	A	U	U	U	X	U	B	U	B	U	U	A	U	A	B	A	U	U	A	A	U	U	U	B	U	B	A	A	U	X	X	U	A	A	U	U
Sdchr1:0-67539466	469039	470040	U	U	A	B	A	B	U	X	A	U	B	A	U	U	U	X	U	B	U	B	U	U	A	U	A	B	A	U	U	A	A	U	U	X	B	U	B	A	A	U	U	U	U	A	A	X	X
Sdchr1:0-67539466	479039	480040	X	U	A	B	A	B	U	U	A	B	B	A	U	U	U	U	U	B	U	B	U	U	A	U	A	B	A	U	U	A	A	U	U	U	B	U	B	A	A	U	U	U	U	A	A	U	U
Sdchr1:0-67539466	519039	520040	U	U	A	B	A	B	U	U	A	U	B	A	U	U	U	U	U	U	U	B	U	U	A	U	U	B	A	U	U	A	A	U	U	U	U	U	U	A	A	U	U	U	U	A	A	U	U
Sdchr1:0-67539466	529039	530040	U	U	A	B	A	B	U	U	A	U	B	A	U	U	U	U	U	U	U	B	U	U	A	U	U	B	A	U	U	A	A	U	U	X	U	U	U	A	A	U	X	X	U	A	A	X	U
Sdchr1:0-67539466	539039	540040	U	U	A	B	A	B	U	U	A	U	B	A	U	U	U	U	U	U	X	B	U	U	A	U	U	B	A	U	U	A	A	U	X	U	U	U	U	A	A	U	U	U	U	A	A	U	U
Sdchr1:0-67539466	549039	550040	U	U	A	B	A	B	U	U	A	B	B	A	U	U	U	U	U	B	U	B	U	U	A	U	A	B	A	U	U	A	A	U	U	U	B	U	B	A	A	U	U	U	U	A	A	U	U
Sdchr1:0-67539466	559039	560040	U	U	A	B	A	B	X	U	U	U	B	A	U	U	U	U	U	B	U	B	U	U	A	U	A	B	A	U	U	A	A	U	U	U	B	U	B	A	A	U	U	U	U	A	A	U	U
Sdchr1:0-67539466	569039	570040	U	U	A	B	A	B	U	U	U	U	B	A	U	U	U	X	U	B	U	B	U	U	A	U	A	B	A	U	U	A	A	U	U	U	B	U	B	A	A	U	U	U	U	A	A	X	U
Sdchr1:0-67539466	579039	580040	X	U	A	B	A	B	U	X	U	U	B	A	X	U	X	U	U	B	X	B	U	U	A	U	A	B	A	X	U	A	A	U	U	U	B	U	B	A	A	U	X	U	U	A	A	U	U
Sdchr1:0-67539466	589039	590040	U	X	A	B	A	B	X	U	U	U	B	A	X	U	U	U	U	B	U	B	U	U	A	X	A	B	A	U	U	A	A	U	U	U	B	U	B	A	A	U	U	X	X	A	A	U	U
Sdchr1:0-67539466	599039	600040	U	U	A	B	A	B	U	U	A	U	B	A	U	U	U	U	U	B	U	B	X	U	A	U	A	B	A	U	U	A	A	U	U	X	B	X	B	A	A	U	U	U	U	A	A	U	U
Sdchr1:0-67539466	609039	610040	U	X	A	B	A	B	U	U	A	U	B	A	U	U	U	U	U	B	U	B	X	U	A	U	U	B	A	U	U	A	A	U	U	U	B	X	B	A	A	U	U	U	U	A	A	X	U
Sdchr1:0-67539466	619039	620040	U	U	A	B	A	B	U	U	A	U	B	A	U	U	U	X	U	U	U	B	U	U	A	U	U	B	A	U	X	A	A	U	U	U	B	U	B	A	A	X	U	U	X	A	A	U	U
Sdchr1:0-67539466	629039	630040	U	U	A	B	A	B	U	U	A	U	B	A	U	U	U	X	U	U	U	B	U	U	A	U	U	B	A	U	U	A	A	U	U	U	B	U	B	A	A	U	U	U	U	A	A	U	U
Sdchr1:0-67539466	639039	640040	U	U	A	B	A	B	U	U	U	U	B	A	U	U	U	U	U	U	U	B	X	U	A	U	A	B	A	U	U	A	A	U	U	U	B	U	B	A	A	U	U	U	U	A	A	X	X
Sdchr1:0-67539466	649039	650040	U	U	A	B	A	B	U	U	U	U	B	A	U	U	U	U	U	X	U	B	U	U	A	U	A	B	A	U	U	A	A	U	U	U	B	U	B	A	A	U	U	U	U	A	A	U	U
Sdchr1:0-67539466	659039	660040	U	U	A	B	A	B	X	U	U	U	B	A	U	U	U	X	U	U	U	B	U	U	A	U	A	B	A	U	U	A	A	U	X	U	B	U	B	A	A	U	U	X	U	A	A	X	U
Sdchr1:0-67539466	669039	670040	U	U	A	B	A	B	U	X	A	X	B	A	U	U	U	U	U	U	U	B	U	U	A	U	A	B	A	U	U	A	A	U	U	U	B	U	B	A	A	U	U	U	X	A	A	U	X
Sdchr1:0-67539466	679039	680040	U	U	A	B	A	B	X	U	A	U	B	A	U	U	X	U	U	U	U	B	U	U	A	U	A	B	A	U	U	A	A	U	U	U	B	U	B	A	A	U	U	U	X	A	A	U	U
Sdchr1:0-67539466	689039	690040	X	U	A	B	A	B	U	U	A	U	B	A	U	U	U	X	U	U	U	B	X	U	A	U	A	B	A	U	U	A	A	U	U	U	B	U	B	A	A	U	U	U	X	A	A	U	U
Sdchr1:0-67539466	699039	700040	U	X	A	B	A	B	U	U	A	U	B	A	U	U	U	X	U	U	U	B	U	U	A	U	A	B	A	U	X	A	A	U	U	U	B	U	B	A	A	U	U	X	U	A	A	U	U
Sdchr1:0-67539466	709039	710040	U	U	A	U	A	B	U	U	U	U	B	A	U	U	U	U	U	U	U	B	U	U	A	U	A	B	A	U	X	A	A	U	U	U	B	U	B	A	A	U	U	X	U	A	A	U	U
Sdchr1:0-67539466	719039	720040	U	U	A	U	A	B	U	U	U	U	B	A	U	U	U	X	U	U	U	B	U	U	A	U	A	B	A	U	U	A	A	U	U	X	B	U	B	A	A	U	U	U	U	A	A	U	U
Sdchr1:0-67539466	729039	730040	U	U	A	U	A	B	U	X	U	U	B	A	U	U	U	U	U	U	U	B	U	U	A	X	A	B	A	U	U	A	A	U	U	X	B	U	B	A	A	U	X	U	X	A	A	U	X
Sdchr1:0-67539466	739039	740040	U	X	A	B	A	B	U	U	U	U	B	A	U	U	U	U	U	U	U	B	U	U	A	U	A	B	A	U	U	A	A	U	U	U	B	U	B	A	A	U	X	U	U	A	A	X	U
Sdchr1:0-67539466	749039	750040	U	X	A	B	A	B	U	U	U	U	B	A	U	U	U	X	U	U	U	B	U	U	A	U	U	B	A	U	U	A	A	U	U	U	B	U	B	A	A	U	X	U	U	A	A	X	U
Sdchr1:0-67539466	759039	760040	U	U	A	B	A	B	U	U	U	U	B	A	U	U	U	X	U	U	U	B	X	U	A	U	U	B	A	U	U	A	A	U	U	U	B	U	B	A	A	U	U	X	U	A	A	U	U
Sdchr1:0-67539466	769039	770040	U	U	A	B	A	B	U	U	U	U	B	A	U	U	U	X	U	U	U	B	U	U	A	U	U	B	A	X	U	A	A	U	U	X	B	U	B	A	A	U	X	U	U	A	A	U	U
Sdchr1:0-67539466	779039	780040	U	U	A	B	A	B	X	U	A	U	B	A	U	U	U	U	U	U	U	B	U	U	A	U	A	B	A	U	U	A	A	U	U	U	B	U	B	A	A	U	U	X	U	A	A	U	U
Sdchr1:0-67539466	819039	820040	U	U	U	B	U	U	U	U	U	U	B	U	U	U	U	X	U	X	U	B	U	U	U	U	U	B	U	U	U	U	U	U	U	X	B	U	B	A	U	U	U	X	U	U	U	U	U
Sdchr1:0-67539466	839039	840040	U	U	A	B	A	B	U	U	U	U	B	A	U	U	U	U	U	U	U	B	U	U	A	U	U	B	A	U	U	A	A	U	U	U	B	U	B	A	A	X	U	U	U	U	A	X	U
Sdchr1:0-67539466	849039	850040	U	U	A	B	A	B	U	U	U	X	B	A	U	U	U	U	U	U	U	B	U	U	A	U	U	B	A	U	U	A	A	U	U	U	B	U	B	A	A	U	U	U	U	A	A	U	U
Sdchr1:0-67539466	859039	860040	X	U	A	B	A	B	U	U	U	X	B	A	U	U	U	X	U	U	U	B	U	U	A	U	U	B	A	U	U	A	A	U	U	X	B	X	B	A	A	U	U	U	U	A	A	U	U
Sdchr1:0-67539466	869039	870040	U	U	A	B	A	B	U	U	U	U	B	A	U	U	U	U	U	U	U	B	U	U	A	U	A	B	A	U	X	A	A	U	U	U	B	U	B	A	A	U	U	U	U	A	A	U	U
Sdchr1:0-67539466	879039	880040	U	U	A	B	A	B	U	U	U	U	B	A	U	U	U	U	A	U	X	B	U	U	A	X	A	B	A	U	U	A	U	U	U	U	B	X	B	A	A	X	U	U	U	A	A	U	U
Sdchr1:0-67539466	889039	890040	U	U	A	B	A	B	U	U	U	X	B	A	U	U	U	U	U	X	U	B	U	U	A	U	A	B	A	U	X	A	U	U	U	U	B	U	B	A	A	U	U	X	X	A	A	U	U
Sdchr1:0-67539466	969039	970040	U	U	U	B	A	B	U	U	U	U	U	U	U	U	U	U	U	U	U	B	X	U	A	U	A	B	A	U	U	A	U	X	U	X	B	U	B	U	A	U	U	U	U	A	A	X	U
Sdchr1:0-67539466	979039	980040	U	U	U	U	A	B	U	U	U	U	B	A	U	U	U	U	U	U	U	B	U	U	A	X	U	B	A	U	U	A	U	X	U	X	B	U	B	U	A	X	X	X	X	A	A	U	U
Sdchr1:0-67539466	989039	990040	U	U	A	U	A	B	U	U	U	U	B	A	U	U	U	X	U	U	X	B	U	U	A	U	U	B	A	U	U	A	U	U	U	X	B	U	B	A	A	U	U	X	U	A	A	U	U
Sdchr1:0-67539466	999039	1000040	U	U	U	U	U	U	U	U	U	X	U	U	U	U	U	X	U	U	U	U	X	U	U	U	U	B	A	U	U	A	X	U	U	X	B	U	B	U	U	X	U	U	X	U	U	U	U
Sdchr1:0-67539466	1029039	1030040	U	U	A	U	A	B	U	U	U	U	B	A	U	U	U	U	U	U	U	B	U	U	A	X	U	B	A	X	X	A	U	U	U	U	B	U	B	A	A	X	U	U	U	U	A	X	U
Sdchr1:0-67539466	1039039	1040040	U	X	A	B	A	B	U	X	U	U	B	A	U	U	U	X	U	U	U	B	U	U	A	U	U	B	A	X	U	A	U	U	U	U	B	U	B	A	A	U	U	U	U	U	A	X	U
Sdchr1:0-67539466	1049039	1050040	U	U	A	B	A	B	U	U	U	U	B	A	U	U	U	X	U	U	U	B	U	U	A	U	U	B	A	U	U	A	X	U	U	U	B	U	B	A	A	U	X	U	U	U	A	X	U
Sdchr1:0-67539466	1059039	1060040	U	U	A	B	A	B	U	U	U	U	U	U	U	U	U	X	U	X	U	B	U	X	A	U	A	B	U	U	U	A	U	U	U	U	B	U	B	A	A	U	U	U	X	A	A	U	U
Sdchr1:0-67539466	1069039	1070040	U	U	A	B	A	B	U	U	U	U	U	U	U	U	U	X	U	U	U	B	U	U	A	U	A	B	U	U	U	A	U	U	X	U	B	U	B	A	A	U	X	U	U	A	A	U	U
Sdchr1:0-67539466	1079039	1080040	U	X	U	B	A	B	U	U	U	X	U	U	U	U	U	X	U	U	U	B	X	U	A	U	A	B	U	U	U	A	X	U	U	U	B	U	B	A	A	U	U	X	U	A	A	X	U
Sdchr1:0-67539466	1089039	1090040	U	U	U	U	A	B	U	U	U	U	B	U	U	U	U	X	U	U	U	B	U	U	A	U	A	U	U	U	U	A	U	U	U	X	B	U	U	A	A	U	U	X	U	A	A	U	U
Sdchr1:0-67539466	1099039	1100040	U	U	U	U	A	B	U	X	U	U	B	U	U	U	U	U	U	U	U	B	U	U	A	U	A	U	U	U	X	A	X	U	U	U	B	U	U	A	A	U	X	X	U	A	A	U	U
Sdchr1:0-67539466	1109039	1110040	U	U	A	U	A	B	X	U	U	U	B	U	U	U	U	U	U	U	U	U	U	U	A	U	A	U	A	U	U	A	X	U	U	U	B	U	U	A	A	U	U	U	U	A	A	U	U
Sdchr1:0-67539466	1119039	1120040	U	U	A	B	A	B	U	U	U	X	B	A	U	U	U	X	U	U	U	U	X	U	A	U	A	B	A	U	U	A	U	U	X	U	B	U	B	A	A	U	U	U	U	A	A	U	U
Sdchr1:0-67539466	1129039	1130040	U	U	A	B	A	B	U	U	U	U	B	A	U	B	U	U	U	U	U	U	X	U	A	U	A	B	A	U	X	A	U	U	U	U	B	X	B	A	A	X	U	U	X	A	A	U	U
Sdchr1:0-67539466	1139039	1140040	U	U	A	B	A	B	U	U	U	U	B	A	U	B	U	U	U	U	U	B	U	U	A	U	A	B	A	U	X	A	X	U	U	U	B	U	B	A	A	U	X	U	U	A	A	U	U
Sdchr1:0-67539466	1149039	1150040	U	U	A	B	A	B	U	X	U	U	B	A	U	B	U	U	U	U	U	B	U	U	A	U	A	B	A	U	U	A	U	X	U	X	B	U	B	A	A	U	U	U	U	A	A	U	U
Sdchr1:0-67539466	1159039	1160040	U	U	A	B	A	B	U	U	U	U	B	A	U	B	U	U	U	U	X	B	U	U	A	U	A	B	A	U	U	A	U	U	U	U	B	U	B	A	A	U	U	U	U	A	A	U	U
Sdchr1:0-67539466	1169039	1170040	U	U	A	B	A	B	U	U	U	U	B	A	U	B	U	U	U	U	U	B	U	U	A	U	A	B	A	U	U	A	U	X	U	U	U	U	B	A	A	X	U	U	U	A	A	U	U
Sdchr1:0-67539466	1179039	1180040	X	U	A	B	A	B	U	X	U	U	B	A	U	B	U	U	U	X	U	B	U	U	A	U	A	B	A	U	U	A	U	U	U	U	U	U	B	A	A	U	U	U	U	A	A	U	U
Sdchr1:0-67539466	1199039	1200040	U	U	A	B	A	B	U	U	U	U	B	A	U	B	U	U	U	U	U	B	U	U	A	U	A	B	A	U	U	A	U	U	U	U	B	U	B	A	A	U	U	U	U	A	A	U	U
Sdchr1:0-67539466	1209039	1210040	U	U	A	B	A	B	X	X	U	U	B	A	U	B	U	U	U	U	U	B	U	U	A	U	A	B	A	U	U	A	X	U	U	U	B	U	B	A	A	U	U	U	U	A	A	U	U
Sdchr1:0-67539466	1219039	1220040	U	U	A	B	A	B	U	U	U	U	B	A	U	B	U	X	U	U	U	B	U	U	A	U	A	B	U	U	U	A	X	U	X	U	B	X	B	A	A	U	X	U	U	A	A	X	U
Sdchr1:0-67539466	1229039	1230040	U	U	A	B	A	B	X	U	U	U	B	A	X	B	U	U	U	U	U	B	U	U	A	U	A	B	U	U	X	A	U	U	U	X	B	U	B	A	A	U	X	U	U	A	A	U	U
Sdchr1:0-67539466	1239039	1240040	U	X	A	B	A	B	U	U	U	U	B	A	X	B	U	U	U	X	X	B	U	U	A	U	A	B	U	U	U	A	U	U	U	U	B	U	B	A	A	U	U	U	U	A	A	U	U
Sdchr1:0-67539466	1249039	1250040	U	X	A	B	A	B	X	U	U	X	B	A	U	B	U	U	U	U	U	B	U	U	A	U	A	B	U	U	U	A	X	U	U	X	B	U	B	A	A	U	U	U	U	A	A	U	U
Sdchr1:0-67539466	1259039	1260040	U	U	A	B	A	B	U	U	U	U	B	A	U	B	U	X	U	U	U	B	U	U	A	U	A	B	U	U	U	A	U	U	U	U	B	X	B	A	A	U	U	X	U	A	A	U	U
Sdchr1:0-67539466	1269039	1270040	U	U	A	B	A	B	U	U	U	U	B	A	U	B	U	U	U	U	X	B	X	U	A	U	A	B	U	U	U	A	U	U	X	U	B	U	B	A	A	U	U	U	U	A	A	U	U
Sdchr1:0-67539466	1279039	1280040	U	U	A	B	A	B	U	U	U	U	B	A	U	B	X	U	U	U	U	B	U	U	A	U	A	B	U	U	X	A	U	U	U	U	B	U	B	A	A	X	U	U	X	A	A	X	U
Sdchr1:0-67539466	1289039	1290040	U	U	A	B	A	B	U	U	U	U	B	A	U	B	U	X	U	U	U	B	U	U	A	U	A	B	U	U	U	A	U	U	U	U	B	U	B	A	A	U	X	U	U	A	A	U	U
Sdchr1:0-67539466	1299039	1300040	U	U	A	B	A	B	X	U	U	U	B	A	U	B	U	U	U	U	U	B	U	U	A	U	A	B	U	U	U	A	U	U	U	U	B	U	B	A	A	U	X	U	U	A	A	X	U
Sdchr1:0-67539466	1319039	1320040	U	X	A	B	A	B	X	U	U	U	B	A	U	B	U	U	U	U	U	B	U	U	A	U	A	B	U	U	U	A	U	U	U	U	B	U	B	A	A	U	U	U	U	A	A	U	U
Sdchr1:0-67539466	1329039	1330040	U	U	A	B	A	B	U	U	U	U	B	A	U	B	U	U	U	U	X	B	U	U	A	U	A	B	U	U	U	A	U	U	U	U	B	U	B	A	A	U	U	U	U	A	A	U	U
Sdchr1:0-67539466	1339039	1340040	U	U	A	B	A	B	B	U	U	U	B	A	U	B	U	X	U	U	U	B	U	U	A	U	A	B	U	U	U	A	U	U	U	U	B	U	B	A	A	U	U	U	X	A	A	U	U
Sdchr1:0-67539466	1349039	1350040	U	U	A	B	A	B	B	U	U	U	B	A	X	B	U	U	U	U	X	B	X	U	A	U	A	B	U	U	U	A	X	U	U	U	B	U	B	A	A	U	U	U	U	A	A	X	U
Sdchr1:0-67539466	1359039	1360040	U	X	A	B	A	B	B	X	U	U	B	A	U	B	U	U	U	U	U	B	X	U	A	U	A	B	U	U	X	A	U	U	U	U	B	U	B	A	A	U	X	X	U	A	A	U	U
Sdchr1:0-67539466	1369039	1370040	X	U	A	B	A	B	B	U	U	X	B	A	U	B	U	X	U	X	U	B	U	U	A	U	A	B	U	X	U	A	X	U	U	X	B	U	B	A	A	X	X	U	U	A	A	U	U
Sdchr1:0-67539466	1379039	1380040	U	U	A	B	A	B	B	U	U	U	B	A	U	B	U	U	U	U	U	B	U	U	A	U	A	B	U	U	U	A	U	U	U	U	B	U	B	A	A	U	X	U	X	A	A	X	U
Sdchr1:0-67539466	1399039	1400040	U	U	A	B	A	B	B	X	U	U	B	A	U	B	U	U	U	U	U	B	U	U	A	U	A	B	U	U	U	A	U	U	U	U	B	U	B	A	A	U	U	U	U	A	A	U	U
Sdchr1:0-67539466	1409039	1410040	U	U	A	B	A	B	B	X	U	U	B	A	U	B	U	U	U	U	U	B	U	U	A	U	A	B	U	U	U	A	U	U	U	U	B	U	B	A	A	U	U	U	X	A	A	X	U
Sdchr1:0-67539466	1419039	1420040	U	U	A	B	A	B	B	X	U	U	B	A	U	B	U	U	U	U	U	B	X	U	A	U	A	B	U	U	U	A	U	U	U	U	B	U	B	A	A	U	U	U	U	A	A	X	U
Sdchr1:0-67539466	1429039	1430040	U	U	A	B	A	B	B	X	U	U	B	A	U	B	U	U	U	U	U	B	U	U	A	U	A	B	U	U	U	A	X	U	U	U	B	U	B	A	A	U	X	U	X	A	A	U	U
Sdchr1:0-67539466	1439039	1440040	U	U	A	B	A	B	B	U	U	U	B	A	U	B	U	U	U	U	U	B	X	U	A	U	A	B	U	U	U	A	U	U	U	U	B	U	B	A	A	U	U	X	U	A	A	X	U
Sdchr1:0-67539466	1449039	1450040	U	U	A	B	A	B	B	U	U	U	B	A	U	B	U	U	U	U	U	B	U	U	A	U	A	B	U	U	U	A	U	U	U	U	B	X	B	A	A	U	X	U	X	A	A	U	X
Sdchr1:0-67539466	1459039	1460040	U	U	A	B	A	B	B	U	U	U	B	A	U	B	U	U	U	U	X	B	U	U	A	U	A	B	U	U	U	A	U	U	U	U	B	X	B	A	A	U	X	X	X	A	A	U	U
Sdchr1:0-67539466	1469039	1470040	U	U	A	B	A	B	B	X	U	U	B	A	U	B	X	X	A	U	U	B	U	U	A	U	A	B	U	U	U	A	U	U	U	U	B	X	B	A	A	U	U	U	U	A	A	X	U
Sdchr1:0-67539466	1479039	1480040	U	U	A	B	A	B	B	U	U	U	B	A	U	B	U	U	A	U	U	B	U	U	A	U	A	B	U	U	U	A	U	U	U	X	B	U	B	A	A	X	U	U	U	A	A	X	U
Sdchr1:0-67539466	1519039	1520040	U	U	U	U	A	B	B	U	U	U	B	A	U	B	U	U	U	U	X	B	X	U	A	U	A	B	U	U	U	A	X	U	U	U	B	U	B	A	A	U	U	U	X	A	A	U	U
Sdchr1:0-67539466	1529039	1530040	X	X	U	B	A	B	B	U	U	U	B	A	U	B	U	U	U	U	U	B	U	U	A	U	A	B	U	U	U	A	U	U	U	X	B	X	B	A	A	U	X	U	U	A	A	U	U
Sdchr1:0-67539466	1539039	1540040	U	U	A	B	A	B	B	U	U	U	B	A	U	B	U	U	U	U	U	B	U	U	A	U	A	B	U	U	U	A	U	U	U	U	B	U	B	A	A	U	U	U	U	A	A	U	U
Sdchr1:0-67539466	1549039	1550040	U	U	A	B	A	B	B	U	U	U	B	A	U	B	U	U	U	U	U	B	U	U	A	U	A	B	U	U	U	A	X	U	U	U	B	U	B	A	A	U	X	U	U	A	A	X	U
Sdchr1:0-67539466	1559039	1560040	U	U	A	B	A	B	B	U	U	U	B	A	U	B	U	U	U	U	U	B	U	U	A	U	A	B	U	U	U	A	U	U	U	U	B	U	B	A	A	U	X	U	X	A	A	U	U
Sdchr1:0-67539466	1569039	1570040	U	U	A	B	A	B	B	X	U	U	B	A	U	B	U	U	U	U	U	B	X	U	A	U	A	B	U	U	U	A	X	U	U	U	B	U	B	A	A	U	X	U	X	A	A	X	U
Sdchr1:0-67539466	1579039	1580040	U	U	A	B	A	B	B	U	U	U	B	A	U	B	U	U	U	U	U	B	U	U	A	U	A	B	U	U	U	A	U	U	U	U	B	U	B	A	A	U	X	X	U	A	A	X	U
Sdchr1:0-67539466	1589039	1590040	U	X	A	B	A	B	B	U	U	U	B	A	U	B	U	X	U	U	U	B	X	U	A	U	A	B	U	U	X	A	X	U	U	X	B	U	B	A	A	U	U	X	U	A	A	U	U
Sdchr1:0-67539466	1599039	1600040	U	U	A	B	A	B	B	U	U	U	B	A	U	B	U	U	U	U	X	B	U	U	A	U	A	B	U	U	U	A	U	U	U	U	B	U	B	A	A	U	U	X	U	A	A	U	U
Sdchr1:0-67539466	1609039	1610040	X	U	A	U	A	B	B	X	U	U	B	A	U	U	U	X	U	U	U	B	U	U	A	U	U	B	U	U	U	A	U	U	U	X	B	U	B	A	A	U	U	U	X	A	A	U	U
Sdchr1:0-67539466	1619039	1620040	X	U	A	U	A	B	B	U	U	U	B	A	U	U	U	X	U	U	U	B	X	U	A	U	U	B	U	U	U	A	U	U	U	U	B	U	B	A	A	U	X	U	U	A	A	U	U
Sdchr1:0-67539466	1629039	1630040	U	U	A	U	A	B	B	U	U	U	B	A	U	U	U	U	U	U	U	B	U	U	A	U	U	B	U	U	U	A	X	U	U	U	B	X	B	A	A	U	X	X	U	A	A	U	U
Sdchr1:0-67539466	1639039	1640040	U	U	A	B	A	B	B	U	U	U	B	A	U	B	U	U	U	U	U	B	U	U	A	U	A	B	U	U	U	A	X	U	U	X	B	U	B	A	A	U	U	X	U	A	A	U	U
Sdchr1:0-67539466	1649039	1650040	X	U	A	B	A	B	B	U	U	U	B	A	U	B	U	U	A	U	U	B	U	U	A	A	A	B	U	U	U	A	U	U	U	U	B	U	B	A	A	U	U	U	U	A	A	U	U
Sdchr1:0-67539466	1659039	1660040	U	X	A	B	A	B	B	U	U	U	B	A	U	B	U	U	A	U	U	B	U	U	A	A	A	B	U	U	X	A	X	U	U	U	B	U	B	A	A	U	X	U	U	A	A	X	U
Sdchr1:0-67539466	1669039	1670040	X	U	A	B	A	B	B	U	U	U	B	A	U	B	X	U	A	X	U	B	U	U	A	A	A	B	U	U	U	A	U	X	U	U	B	U	B	A	A	U	U	U	U	A	A	U	U
Sdchr1:0-67539466	1679039	1680040	U	X	A	B	A	B	B	U	U	X	B	A	U	B	U	U	U	U	U	B	U	U	A	A	A	B	U	U	U	A	U	U	U	X	B	U	B	A	A	X	U	U	X	A	A	X	U
Sdchr1:0-67539466	1689039	1690040	U	U	A	B	A	B	B	U	U	U	B	A	U	B	U	U	U	U	X	B	U	U	A	U	A	B	U	U	X	A	X	U	U	U	B	U	B	A	A	X	X	X	U	A	A	U	U
Sdchr1:0-67539466	1699039	1700040	U	U	A	B	A	B	B	U	U	U	B	A	U	B	U	X	U	U	U	B	U	U	A	U	A	B	U	U	X	A	U	U	U	X	B	U	B	A	A	U	U	X	X	A	A	U	U
Sdchr1:0-67539466	1709039	1710040	U	U	A	B	A	B	B	X	U	U	B	A	U	B	U	X	U	U	B	B	U	U	A	U	A	B	U	U	U	A	U	U	U	U	B	U	B	A	A	U	U	U	U	A	A	U	U
Sdchr1:0-67539466	1719039	1720040	U	U	A	B	A	B	B	X	U	X	U	A	U	B	U	X	U	U	B	B	U	U	A	U	A	B	U	U	U	A	U	U	U	U	B	X	B	A	A	U	U	U	U	A	A	X	U
Sdchr1:0-67539466	1779039	1780040	X	U	A	B	A	B	B	X	U	U	U	A	U	B	U	U	U	U	B	B	X	U	A	U	A	B	U	U	U	A	U	U	U	X	B	U	B	A	A	U	U	U	X	A	A	U	U
Sdchr1:0-67539466	1789039	1790040	U	U	A	B	A	B	B	U	U	U	U	A	U	B	X	X	U	U	B	B	U	U	A	X	A	B	U	U	X	A	X	U	U	U	B	U	B	A	A	U	X	X	X	A	A	U	U
Sdchr1:0-67539466	1799039	1800040	U	U	A	B	A	B	B	U	U	U	U	A	U	B	U	X	U	U	B	B	U	U	A	U	A	B	U	X	U	A	U	U	U	X	B	U	B	A	A	U	U	X	U	A	A	U	U
Sdchr1:0-67539466	1809039	1810040	U	X	A	B	A	B	B	U	U	U	U	A	U	B	U	U	U	U	B	B	U	U	A	U	A	B	U	U	U	A	X	U	U	U	B	U	B	A	A	U	U	X	X	A	A	X	U
Sdchr1:0-67539466	1819039	1820040	X	U	A	B	A	B	B	U	U	U	U	A	U	B	U	X	U	U	B	B	X	U	A	U	A	B	U	U	X	A	U	U	X	U	B	U	B	A	A	X	X	U	U	A	A	X	U
Sdchr1:0-67539466	1829039	1830040	U	U	U	B	A	B	U	U	U	U	U	U	U	B	U	X	U	U	B	B	U	U	A	U	U	B	U	U	X	A	X	X	U	X	B	U	B	A	A	U	X	X	X	A	A	U	U
Sdchr1:0-67539466	1839039	1840040	X	U	U	B	A	B	U	U	U	U	U	U	U	B	U	U	U	U	B	B	U	U	A	U	U	B	U	U	U	A	X	U	U	U	B	U	B	A	A	U	U	U	U	A	A	U	X
Sdchr1:0-67539466	1849039	1850040	U	U	U	B	A	B	U	X	U	U	U	U	U	B	U	X	U	U	B	B	X	U	A	U	U	B	U	X	U	A	U	U	U	U	B	U	B	A	A	U	X	U	U	A	A	X	U
Sdchr1:0-67539466	1859039	1860040	U	U	A	B	A	B	U	X	U	U	U	A	U	B	U	U	U	U	B	B	U	U	A	U	U	B	U	U	X	A	X	U	U	X	B	U	B	A	A	U	X	U	U	A	A	X	U
Sdchr1:0-67539466	1869039	1870040	U	U	A	B	A	B	U	U	U	U	U	A	U	B	X	X	U	U	B	B	U	U	A	U	A	B	U	U	U	A	U	U	U	X	B	U	B	A	A	U	X	U	X	A	A	U	U
Sdchr1:0-67539466	1879039	1880040	U	U	A	B	A	B	U	U	U	U	U	A	U	B	U	X	U	U	B	B	X	U	A	U	A	B	U	U	U	A	U	U	U	U	B	U	B	A	A	U	U	U	U	A	A	U	U
Sdchr1:0-67539466	1889039	1890040	X	U	A	B	A	B	X	U	U	U	U	A	U	B	U	U	U	U	B	B	X	U	A	U	A	B	U	U	U	A	U	U	U	U	B	U	B	A	A	X	U	U	X	A	A	U	U
Sdchr1:0-67539466	1899039	1900040	U	U	A	B	A	B	X	U	U	U	U	A	U	B	U	X	U	U	B	B	U	U	A	U	A	B	U	U	U	A	U	U	U	U	B	U	B	A	A	U	U	U	U	A	A	U	U
Sdchr1:0-67539466	1909039	1910040	U	U	A	B	A	B	U	U	U	U	U	A	U	B	U	U	U	U	B	B	U	U	A	U	A	B	U	U	U	A	X	U	U	X	B	U	B	A	A	U	X	U	U	A	A	X	U
Sdchr1:0-67539466	1919039	1920040	U	X	A	B	A	B	U	U	U	U	U	A	U	B	U	U	U	X	B	B	U	U	A	U	A	B	U	U	U	A	U	U	U	U	B	U	B	A	A	U	U	X	U	A	A	U	U
Sdchr1:0-67539466	1929039	1930040	U	U	A	B	A	B	X	U	U	U	U	A	U	B	U	U	U	U	B	B	U	U	A	U	A	B	U	U	U	A	X	X	U	U	B	U	B	A	A	U	U	U	X	A	A	U	U
Sdchr1:0-67539466	1939039	1940040	U	X	A	B	A	B	U	U	U	U	U	A	U	B	U	X	U	U	B	B	U	U	A	U	A	B	U	U	U	A	U	U	U	U	B	U	B	A	A	U	U	U	U	A	A	U	U
Sdchr1:0-67539466	1949039	1950040	U	U	A	B	A	B	U	U	U	U	U	A	U	B	U	U	U	U	B	B	U	U	A	U	A	B	U	U	U	A	U	U	U	U	B	U	B	A	A	U	X	U	U	A	A	U	U
Sdchr1:0-67539466	1959039	1960040	X	X	A	B	A	B	U	U	U	U	U	A	U	B	U	U	U	U	B	B	U	U	A	U	A	B	U	U	U	A	X	U	U	U	B	U	B	A	A	U	U	U	U	A	A	U	U
Sdchr1:0-67539466	1969039	1970040	U	U	A	B	A	B	X	U	U	U	U	A	U	B	U	X	U	X	B	B	U	U	A	U	A	B	U	U	X	A	X	U	U	U	B	U	B	A	A	U	X	U	U	A	A	U	U
Sdchr1:0-67539466	1979039	1980040	U	U	A	B	A	B	X	U	U	U	U	A	U	B	U	U	U	U	B	B	U	U	A	U	A	B	U	U	U	A	U	U	U	U	B	X	B	A	A	X	U	U	U	A	A	U	U
Sdchr1:0-67539466	1989039	1990040	U	U	A	B	A	B	U	U	U	U	U	A	U	B	U	X	U	U	B	B	U	U	A	U	A	B	U	X	U	A	U	U	U	U	B	U	B	A	A	U	U	U	U	A	A	U	U
Sdchr1:0-67539466	1999039	2000040	U	U	A	B	A	B	X	X	U	U	U	A	U	B	U	X	U	U	B	B	U	U	A	U	A	B	U	U	X	A	U	U	X	U	B	U	B	A	A	U	X	U	X	A	A	U	U
Sdchr1:0-67539466	2009039	2010040	U	U	U	B	A	B	U	U	U	U	U	A	U	B	U	X	U	U	B	B	U	U	A	U	A	B	X	U	U	A	X	U	U	U	B	U	B	A	A	U	X	U	U	A	A	U	U
Sdchr1:0-67539466	2019039	2020040	U	U	U	B	A	U	X	U	U	U	U	A	U	B	U	X	U	U	B	B	X	U	A	U	A	B	U	U	U	A	U	U	U	U	B	U	U	A	A	U	U	X	U	A	A	U	U
Sdchr1:0-67539466	2029039	2030040	U	U	U	B	A	U	U	U	U	U	U	A	U	B	U	U	U	U	B	B	U	U	A	U	A	B	U	U	U	A	X	U	U	X	B	U	U	A	A	X	U	U	U	A	A	U	U
Sdchr1:0-67539466	2039039	2040040	U	U	A	B	A	U	U	U	U	U	U	A	U	B	U	U	U	U	B	B	U	U	A	U	A	B	U	U	U	A	U	U	U	U	B	U	U	A	A	U	U	U	X	A	A	U	U
Sdchr1:0-67539466	2049039	2050040	U	U	A	B	A	B	X	U	U	U	U	A	U	B	U	U	U	U	B	B	U	U	A	U	A	B	U	U	U	A	U	U	U	U	B	X	B	A	A	U	X	U	U	A	A	U	U
Sdchr1:0-67539466	2059039	2060040	X	U	A	B	A	B	X	U	U	U	U	A	U	B	U	X	A	U	B	B	U	U	A	U	A	B	U	U	U	A	U	U	U	U	B	X	B	A	A	U	U	U	U	A	A	X	U
Sdchr1:0-67539466	2069039	2070040	U	U	A	B	A	B	X	U	U	U	U	A	U	B	U	U	A	U	B	B	X	U	A	U	A	B	U	U	U	A	X	U	U	U	B	X	B	A	A	U	U	X	U	A	A	U	X
Sdchr1:0-67539466	2079039	2080040	U	U	A	B	A	B	X	U	U	X	U	A	U	B	U	U	A	U	B	B	U	X	A	U	A	B	U	U	U	A	U	X	U	U	B	U	B	A	A	U	U	U	U	A	A	X	U
Sdchr1:0-67539466	2089039	2090040	U	U	A	B	A	B	U	U	U	U	U	A	U	B	U	U	A	U	B	B	U	U	A	U	A	B	U	U	U	A	X	U	U	U	B	U	B	A	A	U	U	U	U	A	A	U	U
Sdchr1:0-67539466	2099039	2100040	U	U	A	B	A	B	U	U	U	U	U	A	U	B	U	X	U	U	B	B	U	U	A	U	A	B	U	U	U	A	U	U	U	U	B	U	B	A	A	U	X	U	U	A	A	U	U
Sdchr1:0-67539466	2109039	2110040	U	U	A	B	A	B	U	U	U	U	U	A	U	B	U	X	U	U	B	B	U	U	A	U	A	B	U	U	U	A	U	U	U	U	B	U	B	A	A	U	X	U	U	A	A	U	U
Sdchr1:0-67539466	2119039	2120040	U	U	A	B	A	B	U	U	U	U	U	A	U	B	U	X	U	U	B	B	U	U	A	U	A	B	U	U	U	A	U	U	U	X	B	U	B	A	A	U	U	U	U	A	A	X	U
Sdchr1:0-67539466	2129039	2130040	U	U	A	B	A	B	X	U	U	U	U	A	U	B	U	U	U	U	B	B	X	U	A	U	A	B	U	U	U	A	X	U	U	U	B	X	B	A	A	U	U	U	X	A	A	U	X
Sdchr1:0-67539466	2139039	2140040	U	U	A	B	A	B	U	U	U	U	U	A	U	B	U	U	U	X	B	B	X	U	A	U	A	B	U	U	X	A	U	U	U	U	B	X	B	A	A	U	X	U	U	A	A	U	U
Sdchr1:0-67539466	2149039	2150040	U	X	A	B	A	B	U	U	U	X	U	A	U	B	X	X	A	U	B	B	U	U	A	U	A	B	U	U	U	A	U	U	U	U	B	U	B	A	A	U	X	X	U	A	A	U	U
Sdchr1:0-67539466	2159039	2160040	U	U	U	B	A	B	U	U	U	U	U	U	U	B	U	X	U	U	B	U	U	U	A	U	U	B	U	U	U	A	U	U	U	U	B	U	B	A	A	U	X	U	X	A	A	U	U
Sdchr1:0-67539466	2199039	2200040	U	X	A	B	A	B	U	U	U	U	U	A	U	B	U	X	U	U	B	B	X	U	A	X	A	B	U	U	U	A	U	U	U	U	B	U	B	A	A	U	U	U	U	A	A	X	U
Sdchr1:0-67539466	2209039	2210040	U	U	A	B	A	B	U	U	U	U	U	A	U	B	U	X	U	U	B	B	X	U	A	U	A	B	U	U	U	A	U	X	U	U	B	U	B	A	A	U	U	U	X	A	A	U	U
Sdchr1:0-67539466	2219039	2220040	U	U	A	B	A	B	X	U	U	U	U	A	U	B	U	U	U	U	B	B	X	U	A	U	A	B	U	U	U	A	U	U	U	U	B	U	B	A	A	X	X	U	U	A	A	U	U
Sdchr1:0-67539466	2229039	2230040	U	U	A	B	A	B	X	U	U	U	U	A	U	B	U	X	U	U	B	B	X	U	A	U	A	B	U	U	U	A	U	U	U	U	B	U	B	A	A	X	X	U	X	A	A	U	U
Sdchr1:0-67539466	2239039	2240040	U	U	A	B	A	B	U	U	U	X	U	A	U	B	U	X	U	U	B	B	U	U	A	U	A	B	U	U	X	A	U	U	U	X	B	U	B	A	A	U	X	X	U	A	A	X	X
Sdchr1:0-67539466	2259039	2260040	U	U	A	U	A	B	X	U	U	U	U	U	U	B	U	X	U	U	B	B	X	U	A	U	A	B	U	U	U	U	U	U	U	U	B	U	B	A	A	U	U	U	U	A	A	U	U
Sdchr1:0-67539466	2269039	2270040	U	U	A	U	A	B	X	U	U	U	U	U	X	B	U	U	U	U	U	B	U	U	A	U	A	B	U	U	U	U	X	U	U	A	U	U	B	A	A	U	U	U	U	A	U	U	U
Sdchr1:0-67539466	2309039	2310040	U	U	A	U	A	U	U	U	U	U	U	A	U	B	U	U	U	U	U	B	U	U	A	U	A	B	U	U	U	A	U	U	U	A	B	U	B	U	A	U	X	X	X	A	A	X	U
Sdchr1:0-67539466	2319039	2320040	U	U	A	U	A	B	U	X	U	U	U	A	U	B	U	X	U	U	B	B	U	U	A	U	A	B	U	U	U	A	U	U	U	A	B	U	B	A	A	U	X	X	U	A	A	X	U
Sdchr1:0-67539466	2329039	2330040	X	X	A	U	A	B	X	U	U	U	A	A	U	B	U	U	U	U	B	B	U	U	A	U	A	B	U	U	U	A	U	U	U	A	B	U	B	A	A	U	U	X	X	A	A	U	U
Sdchr1:0-67539466	2339039	2340040	U	X	A	U	A	B	U	U	U	U	A	A	U	B	X	X	U	U	B	B	U	U	A	U	A	B	U	U	U	A	U	U	U	A	B	U	B	A	A	U	U	X	U	A	A	U	U
Sdchr1:0-67539466	2349039	2350040	U	U	A	U	A	B	X	U	U	U	A	A	U	B	U	U	U	U	B	B	X	U	A	U	A	B	U	U	U	A	U	U	U	A	B	U	B	A	A	U	X	U	X	A	A	U	U
Sdchr1:0-67539466	2359039	2360040	X	U	A	U	A	B	U	X	U	U	A	A	U	B	U	U	U	U	B	B	X	U	A	U	A	B	U	U	U	A	U	U	U	A	B	U	B	A	A	U	X	U	U	A	A	U	U
Sdchr1:0-67539466	2369039	2370040	U	X	A	U	A	B	U	U	U	U	A	A	U	B	X	X	U	U	B	B	U	U	A	U	A	B	U	X	U	A	X	U	U	A	B	U	B	A	A	U	U	U	U	A	A	U	U
Sdchr1:0-67539466	2379039	2380040	U	U	A	U	A	B	U	X	U	U	A	A	U	B	U	U	U	U	B	B	U	U	A	U	A	B	U	U	U	A	X	U	U	A	B	U	B	A	A	U	X	U	X	A	A	U	U
Sdchr1:0-67539466	2389039	2390040	X	U	A	U	A	B	U	U	U	U	A	A	U	B	U	X	U	U	B	B	U	U	A	U	A	B	U	U	U	A	U	U	U	A	B	U	B	A	A	U	U	X	U	A	A	U	U
Sdchr1:0-67539466	2399039	2400040	U	U	A	U	A	B	U	X	U	U	A	A	U	B	U	X	U	U	B	B	U	U	A	U	A	B	U	U	U	A	X	U	U	A	B	U	B	A	A	U	U	U	U	A	A	U	U
Sdchr1:0-67539466	2409039	2410040	A	U	A	U	A	B	U	U	U	U	A	A	U	B	U	U	U	U	B	B	U	U	A	U	A	B	U	U	U	A	X	U	X	A	B	U	B	A	A	U	U	U	U	A	A	X	X
Sdchr1:0-67539466	2419039	2420040	A	U	A	U	A	B	U	U	U	U	A	A	U	B	U	U	U	U	B	B	X	U	A	U	A	B	U	U	U	A	U	U	U	A	B	U	B	A	A	U	U	U	X	A	A	U	U
Sdchr1:0-67539466	2429039	2430040	A	U	A	X	A	B	X	U	U	U	A	A	U	B	U	X	U	U	B	B	U	U	A	U	A	B	U	U	U	A	X	U	U	A	B	U	B	A	A	X	U	U	U	A	A	U	U
Sdchr1:0-67539466	2439039	2440040	A	U	A	U	A	B	U	U	U	U	A	A	U	B	U	X	U	U	B	B	U	U	A	U	A	B	U	U	U	A	U	U	U	A	B	U	B	A	A	U	X	U	U	A	A	U	U
Sdchr1:0-67539466	2449039	2450040	A	U	A	U	A	B	X	U	U	U	A	A	U	B	U	U	U	U	B	B	U	U	A	U	A	B	U	U	U	A	X	U	U	A	B	U	B	A	A	U	U	U	U	A	A	U	U
Sdchr1:0-67539466	2459039	2460040	A	U	A	U	A	B	X	X	U	U	A	A	U	B	U	X	U	X	B	B	U	U	A	X	A	B	X	U	U	A	U	U	U	A	B	U	B	A	A	U	U	U	U	A	A	U	U
Sdchr1:0-67539466	2469039	2470040	A	U	A	U	A	B	U	X	U	U	A	A	U	B	U	X	U	U	B	B	U	U	A	U	A	B	U	U	X	A	X	U	U	A	B	U	B	A	A	U	U	X	U	A	A	X	U
Sdchr1:0-67539466	2479039	2480040	A	U	A	U	A	B	U	U	U	U	A	A	U	B	U	X	U	U	B	B	U	U	A	X	A	B	U	U	U	A	U	U	X	A	B	U	B	A	A	U	U	U	U	A	A	U	U
Sdchr1:0-67539466	2489039	2490040	A	X	A	U	A	B	U	U	U	X	A	A	U	B	U	X	U	U	B	B	U	U	A	U	A	B	U	U	U	A	U	U	U	A	B	U	B	A	A	U	U	X	U	A	A	U	U
Sdchr1:0-67539466	2499039	2500040	A	U	A	U	A	B	U	U	U	U	A	A	U	B	U	U	U	U	B	B	U	U	A	U	A	B	U	U	U	A	U	U	U	A	B	U	B	A	A	U	U	X	U	A	A	U	U
Sdchr1:0-67539466	2509039	2510040	A	U	A	U	A	B	U	U	U	U	A	A	U	B	U	U	A	U	B	B	U	U	A	U	A	B	U	U	U	A	U	U	U	A	B	U	B	A	A	U	U	U	U	A	A	X	U
Sdchr1:0-67539466	2519039	2520040	A	U	A	X	A	B	U	U	U	U	A	A	U	B	U	X	U	U	B	B	U	U	A	U	A	B	U	U	U	A	X	U	U	A	B	U	B	A	A	U	U	U	U	A	A	X	U
Sdchr1:0-67539466	2529039	2530040	A	X	A	X	A	B	U	U	U	U	A	A	U	B	U	U	U	U	B	B	U	U	A	U	A	B	U	U	X	A	X	U	U	A	B	X	B	A	A	X	U	U	X	A	A	U	U
Sdchr1:0-67539466	2539039	2540040	A	U	A	U	A	B	U	U	U	U	A	A	U	B	U	U	U	U	B	B	X	U	A	U	A	B	U	U	U	A	U	U	U	A	B	U	B	A	A	U	U	X	U	A	A	U	U
Sdchr1:0-67539466	2549039	2550040	A	U	A	U	A	B	X	U	U	U	A	A	U	B	U	X	U	U	B	B	U	U	A	U	A	B	U	U	X	A	U	U	U	A	B	U	B	A	A	U	X	U	U	A	A	U	U
Sdchr1:0-67539466	2559039	2560040	A	X	A	U	A	B	U	U	U	U	A	A	U	B	U	U	U	U	B	B	U	U	A	U	A	B	U	U	U	A	U	U	U	A	B	U	B	A	A	U	U	U	X	A	A	U	U
Sdchr1:0-67539466	2569039	2570040	A	U	A	U	A	B	U	X	U	U	A	A	U	B	U	X	U	U	B	B	U	U	A	U	A	B	U	U	U	A	U	U	U	A	B	U	B	A	A	U	U	U	U	A	A	U	X
Sdchr1:0-67539466	2579039	2580040	A	U	A	X	A	B	U	U	U	U	A	A	U	B	U	U	U	U	B	B	U	U	A	U	A	B	U	U	U	A	U	U	U	A	B	U	B	A	A	U	U	U	U	A	A	U	U
Sdchr1:0-67539466	2589039	2590040	A	U	A	U	A	B	U	U	U	U	A	A	U	B	U	X	U	U	B	B	U	U	A	U	A	B	U	U	U	A	U	U	U	A	B	U	B	A	A	U	U	U	U	A	A	U	U
Sdchr1:0-67539466	2599039	2600040	A	U	A	U	A	B	X	U	U	X	A	A	U	B	U	X	U	U	B	B	U	U	A	U	A	B	U	U	U	A	U	U	U	A	B	U	B	A	A	U	U	X	U	A	A	X	U
Sdchr1:0-67539466	2609039	2610040	A	U	A	U	A	B	U	U	U	U	A	A	U	B	X	X	U	U	B	B	U	U	A	U	A	B	U	U	U	A	U	U	X	A	B	U	B	A	A	U	U	U	U	A	A	U	U
Sdchr1:0-67539466	2619039	2620040	A	U	A	U	A	B	U	U	U	U	A	A	U	B	U	X	U	U	B	B	U	U	A	U	A	B	U	U	U	A	U	U	U	A	B	U	B	A	A	U	X	U	U	A	A	U	U
Sdchr1:0-67539466	2629039	2630040	A	U	A	X	A	B	U	U	U	U	A	A	U	B	U	U	U	U	B	B	U	U	A	U	A	B	U	U	U	A	U	U	U	A	B	X	B	A	A	U	X	U	U	A	A	U	U
Sdchr1:0-67539466	2639039	2640040	A	U	A	U	A	B	U	U	U	U	A	A	U	B	U	U	U	U	B	B	U	U	A	U	A	B	U	U	U	A	X	U	U	A	B	U	B	A	A	U	U	U	U	A	A	U	U
Sdchr1:0-67539466	2649039	2650040	A	U	A	U	A	B	U	U	U	U	A	A	U	B	U	U	U	U	B	B	U	U	A	U	A	B	U	U	U	A	U	U	U	A	B	U	B	A	A	X	U	X	U	A	A	X	U
Sdchr1:0-67539466	2659039	2660040	A	X	A	U	A	B	U	U	U	U	A	A	U	B	U	X	U	U	B	B	U	U	A	U	A	B	U	U	U	A	U	U	U	A	B	X	B	A	A	U	U	X	U	A	A	U	U
Sdchr1:0-67539466	2699039	2700040	A	U	A	U	A	B	U	U	U	U	A	A	U	B	U	X	U	U	B	B	X	U	A	U	U	B	U	U	U	A	X	U	U	A	B	U	B	A	A	U	X	U	U	A	A	U	U
Sdchr1:0-67539466	2719039	2720040	A	U	A	U	A	B	U	U	U	U	A	A	U	B	U	X	U	U	B	B	U	U	A	U	U	B	U	U	X	A	U	U	U	A	B	U	B	A	A	U	U	U	U	A	A	U	U
Sdchr1:0-67539466	2729039	2730040	A	U	A	U	A	B	U	U	U	U	A	A	U	B	U	U	U	U	B	B	U	U	A	U	U	B	U	U	U	A	U	U	U	A	B	U	B	A	A	U	U	U	X	A	A	U	U
Sdchr1:0-67539466	2739039	2740040	A	U	A	U	A	B	U	U	U	U	A	U	U	B	U	X	U	U	B	B	U	U	A	U	A	B	U	U	U	A	U	U	U	A	B	U	B	A	A	U	U	U	U	A	A	U	U
Sdchr1:0-67539466	2749039	2750040	A	X	A	U	A	B	U	U	U	U	A	U	U	U	U	U	U	U	B	B	X	U	A	U	U	B	U	U	U	U	U	U	U	A	B	U	B	A	A	U	U	X	U	A	A	X	U
Sdchr1:0-67539466	2759039	2760040	A	U	A	U	A	B	X	U	U	U	A	U	U	U	U	X	U	U	B	B	U	U	A	U	U	B	U	U	U	U	U	U	U	A	B	X	B	A	A	X	U	U	U	A	A	U	U
Sdchr1:0-67539466	2769039	2770040	A	U	A	U	A	B	U	X	U	U	A	U	U	U	U	U	U	U	B	B	X	U	U	U	U	B	U	U	U	U	U	U	U	A	B	X	B	A	A	U	U	U	U	A	A	U	U
Sdchr1:0-67539466	2779039	2780040	A	U	A	U	A	U	U	U	U	X	A	U	U	B	U	U	U	U	B	B	U	U	U	U	U	B	U	U	U	A	U	U	U	A	B	U	B	A	A	X	U	U	X	A	A	U	U
Sdchr1:0-67539466	2789039	2790040	A	U	A	U	A	U	U	U	U	U	A	U	U	B	X	X	U	U	B	B	U	U	U	U	A	B	X	U	U	A	U	U	U	A	B	X	B	A	A	U	U	U	X	A	A	U	U
Sdchr1:0-67539466	2799039	2800040	A	U	U	U	A	U	U	U	U	U	U	U	U	B	U	X	U	U	B	B	B	U	U	U	A	U	U	U	U	A	U	X	U	A	B	U	U	A	A	X	U	U	U	U	A	U	X
Sdchr1:0-67539466	2809039	2810040	A	U	U	U	A	U	U	U	U	U	U	U	U	B	U	U	U	X	B	B	B	U	B	U	A	U	U	U	U	A	U	U	U	A	B	U	U	A	A	U	X	U	U	U	A	X	U
Sdchr1:0-67539466	2819039	2820040	U	X	U	X	A	U	U	U	U	U	U	U	U	U	U	X	U	U	U	B	B	U	B	U	U	U	U	U	U	A	X	U	U	A	B	X	U	A	A	U	U	U	X	U	A	U	U
Sdchr1:0-67539466	2829039	2830040	U	U	U	U	A	X	U	X	U	U	A	X	U	U	U	U	U	U	U	B	B	U	B	U	U	U	U	U	U	A	U	U	X	A	B	U	B	A	A	U	U	U	U	A	A	X	U
Sdchr1:0-67539466	2839039	2840040	U	U	U	X	A	U	U	U	U	U	A	U	U	U	U	X	U	U	U	B	B	U	B	X	U	U	U	U	U	A	U	U	U	A	B	U	B	A	A	U	U	X	X	A	A	U	U
Sdchr1:0-67539466	2849039	2850040	A	U	U	U	A	U	U	U	U	U	A	U	U	B	U	U	U	U	B	B	B	U	B	U	U	U	U	U	U	A	U	X	U	A	B	U	B	A	A	U	U	U	U	A	A	U	U
Sdchr1:0-67539466	2859039	2860040	A	U	A	U	A	U	U	U	U	U	A	U	U	B	U	U	U	X	B	B	B	U	B	U	U	B	U	X	U	A	U	U	U	A	B	U	B	A	A	U	U	U	U	A	A	X	U
Sdchr1:0-67539466	2869039	2870040	A	U	A	U	A	X	U	X	U	U	A	U	U	B	U	U	U	U	B	B	B	U	B	U	U	B	U	U	U	A	U	U	U	A	B	U	B	A	A	U	U	X	U	A	A	U	U
Sdchr1:0-67539466	2879039	2880040	A	U	A	U	A	X	U	U	U	U	A	U	U	B	U	X	U	U	B	B	B	U	B	U	U	B	U	U	U	A	U	U	X	A	B	U	B	A	A	U	U	X	U	A	A	U	X
Sdchr1:0-67539466	2889039	2890040	A	U	A	U	A	X	X	U	U	U	A	U	U	B	U	X	U	U	B	B	B	U	B	U	A	B	U	U	U	A	X	U	U	A	B	X	B	A	A	U	U	U	U	A	A	U	U
Sdchr1:0-67539466	2899039	2900040	A	U	A	U	A	X	U	X	U	X	A	U	U	B	U	U	A	U	B	B	B	U	B	U	A	B	U	U	X	A	U	U	U	A	B	U	B	A	A	U	U	U	U	A	A	U	U
Sdchr1:0-67539466	2909039	2910040	A	U	A	U	A	U	U	U	U	X	A	U	X	B	U	U	U	U	B	B	B	U	B	U	A	B	U	U	U	A	U	U	U	A	B	X	B	A	A	X	U	X	U	A	A	U	U
Sdchr1:0-67539466	2919039	2920040	A	U	A	X	A	X	U	U	U	U	A	U	U	B	U	X	U	U	B	B	B	U	B	U	A	B	U	U	X	A	U	U	U	A	B	U	B	A	A	U	X	X	U	A	A	U	X
Sdchr1:0-67539466	2929039	2930040	A	U	A	U	A	X	U	U	U	U	A	U	U	B	U	X	U	U	B	B	B	U	B	U	A	B	U	U	U	A	X	U	U	A	B	U	B	A	A	U	U	X	X	A	A	U	U
Sdchr1:0-67539466	2939039	2940040	A	U	A	U	A	X	X	U	U	U	A	U	U	B	U	X	U	U	B	B	B	U	B	U	U	B	U	U	A	A	X	U	U	A	B	U	B	A	A	U	U	U	U	A	A	U	U
Sdchr1:0-67539466	2949039	2950040	A	U	A	X	A	X	U	U	U	U	A	U	U	B	U	U	U	X	B	B	B	U	B	U	U	B	U	U	A	A	U	U	X	A	B	X	B	A	A	U	X	U	X	A	A	U	X
Sdchr1:0-67539466	2959039	2960040	A	U	A	U	A	U	U	X	U	X	A	U	U	B	X	U	U	U	B	B	B	U	B	U	U	B	U	U	A	A	X	U	U	A	B	X	B	A	A	U	X	U	U	A	A	U	U
Sdchr1:0-67539466	2969039	2970040	A	X	A	U	A	U	U	U	U	U	A	U	U	B	U	X	U	U	B	B	B	U	B	X	A	B	U	U	A	A	U	U	U	A	B	X	B	A	A	U	U	X	U	A	A	U	U
Sdchr1:0-67539466	2979039	2980040	A	U	A	U	A	X	X	U	U	X	A	U	U	B	U	U	U	U	B	B	B	U	B	U	A	B	U	U	A	A	X	U	U	A	B	U	B	A	A	X	U	U	U	A	A	U	U
Sdchr1:0-67539466	2989039	2990040	A	U	A	U	A	X	U	X	U	X	A	X	U	B	U	X	U	X	B	B	B	U	B	U	A	B	X	U	A	A	X	U	U	A	B	U	B	A	A	X	X	X	X	A	A	U	U
Sdchr1:0-67539466	2999039	3000040	A	U	U	U	A	X	X	U	U	U	A	U	U	U	U	U	U	U	B	B	B	U	U	U	U	B	U	U	U	U	U	U	U	A	U	A	B	A	A	U	U	U	U	U	U	U	U
Sdchr1:0-67539466	3009039	3010040	A	U	U	U	A	X	U	U	U	U	A	U	U	U	U	U	U	U	B	B	B	U	U	U	U	B	X	U	U	U	U	U	X	A	U	A	B	A	A	U	U	U	U	U	U	U	U
Sdchr1:0-67539466	3029039	3030040	A	X	U	U	A	U	X	X	U	U	A	U	U	U	U	U	U	U	B	B	B	U	B	U	U	B	U	U	A	A	U	U	U	A	B	A	B	A	A	U	U	U	U	A	A	U	X
Sdchr1:0-67539466	3039039	3040040	A	X	U	X	A	U	X	U	U	U	A	U	U	U	U	U	U	U	B	B	B	U	B	X	U	B	U	U	A	A	U	U	U	A	B	A	B	A	A	X	X	U	U	A	A	U	U
Sdchr1:0-67539466	3049039	3050040	A	U	U	X	A	U	U	A	U	U	A	U	U	U	U	X	U	X	B	B	B	U	B	U	U	B	U	U	A	A	U	U	X	A	B	A	B	A	A	X	X	X	U	A	A	U	U
Sdchr1:0-67539466	3059039	3060040	A	U	A	X	A	X	U	U	U	U	A	U	U	B	X	U	U	U	B	B	B	U	B	U	U	B	U	X	A	A	U	U	U	A	B	A	B	A	A	U	U	U	X	A	A	U	U
Sdchr1:0-67539466	3069039	3070040	A	U	A	U	A	X	U	U	U	U	A	U	X	B	U	X	U	U	B	B	B	U	B	U	U	B	U	U	A	A	U	U	U	A	B	A	B	A	A	U	U	X	U	A	A	U	X
Sdchr1:0-67539466	3079039	3080040	A	U	A	U	A	U	U	U	U	X	A	U	U	B	U	U	U	U	B	B	B	U	B	U	U	B	U	U	A	A	U	U	U	A	B	A	B	A	A	U	U	U	U	A	A	U	U
Sdchr1:0-67539466	3089039	3090040	A	X	A	U	A	X	U	A	U	U	A	U	U	U	U	U	U	U	U	B	U	U	B	U	U	B	U	U	A	A	U	U	U	A	U	A	B	A	A	U	U	U	U	A	A	U	U
Sdchr1:0-67539466	3109039	3110040	A	U	A	U	A	U	X	A	U	U	A	U	U	U	U	U	U	U	U	U	U	U	B	U	U	B	U	U	A	A	U	U	U	U	U	A	B	A	A	X	U	U	U	A	A	U	X
Sdchr1:0-67539466	3119039	3120040	U	U	U	U	A	U	U	U	U	U	A	U	U	U	U	U	U	U	B	U	B	U	B	U	U	B	U	U	A	A	U	U	U	U	B	A	B	A	A	U	U	X	U	A	A	X	U
Sdchr1:0-67539466	3129039	3130040	U	U	U	U	A	U	U	U	U	U	A	U	U	U	U	U	U	X	B	U	B	U	B	U	U	B	U	U	A	A	U	U	U	U	U	A	B	A	A	U	X	U	U	A	A	X	U
Sdchr1:0-67539466	3149039	3150040	A	U	U	U	A	U	U	A	U	U	A	U	U	B	U	U	U	U	B	B	B	U	B	U	U	B	X	U	A	A	X	U	U	A	U	A	B	A	U	U	U	U	U	A	A	U	U
Sdchr1:0-67539466	3159039	3160040	A	U	U	U	A	U	U	A	U	U	A	U	U	U	U	X	U	U	B	B	U	U	B	U	U	B	U	U	A	A	U	U	U	A	B	A	B	A	U	U	U	X	X	A	A	U	X
Sdchr1:0-67539466	3169039	3170040	A	U	U	U	A	U	U	A	U	X	A	U	U	U	U	U	U	U	B	B	U	U	B	U	U	B	U	U	A	A	U	U	U	A	B	A	B	A	U	U	U	U	U	A	A	X	U
Sdchr1:0-67539466	3179039	3180040	A	U	U	U	A	X	U	A	U	U	A	U	U	U	U	U	U	U	B	B	U	U	B	U	U	B	U	U	A	A	U	X	X	A	B	A	B	A	U	U	X	X	U	A	A	X	X
Sdchr1:0-67539466	3189039	3190040	A	U	A	U	A	U	U	A	U	U	A	U	U	B	U	U	U	U	B	B	B	U	B	U	U	B	U	U	A	A	U	U	U	A	B	A	B	A	A	U	U	X	X	A	A	U	U
Sdchr1:0-67539466	3199039	3200040	A	U	A	U	A	U	U	A	U	U	A	U	U	B	X	U	U	U	B	B	B	U	B	U	U	B	U	U	A	A	X	U	U	A	B	A	B	A	A	U	X	U	X	A	A	A	U
Sdchr1:0-67539466	3209039	3210040	A	U	A	X	A	U	X	A	U	U	A	U	U	B	U	U	U	U	B	B	B	U	B	U	U	B	U	U	A	A	U	U	X	A	B	A	B	A	A	U	U	U	U	A	A	A	U
Sdchr1:0-67539466	3219039	3220040	A	U	A	X	A	U	X	A	U	U	A	U	U	B	U	U	U	X	B	B	B	A	B	U	U	B	U	U	A	A	U	U	U	A	B	A	B	A	A	U	X	U	U	A	A	A	U
Sdchr1:0-67539466	3229039	3230040	A	U	A	U	A	U	U	A	U	U	A	U	U	B	U	U	U	U	B	B	B	U	B	U	U	B	U	U	A	A	U	U	U	A	B	A	B	A	A	U	U	U	U	A	A	A	U
Sdchr1:0-67539466	3239039	3240040	A	U	A	X	A	U	U	A	U	U	A	U	U	B	U	X	U	X	B	B	B	U	B	U	X	B	U	U	A	A	X	U	U	A	B	A	B	A	A	X	U	X	X	A	A	A	U
Sdchr1:0-67539466	3249039	3250040	A	U	A	X	A	U	X	A	U	U	A	U	U	B	U	X	U	U	B	B	B	U	B	U	U	B	U	U	A	A	U	U	U	A	B	A	B	A	A	U	U	X	X	A	A	A	U
Sdchr1:0-67539466	3259039	3260040	A	X	A	X	A	X	U	A	U	U	A	U	U	B	U	U	U	U	B	B	B	U	B	U	X	B	U	U	A	A	U	U	U	A	B	A	B	A	A	U	U	U	X	A	A	A	U
Sdchr1:0-67539466	3269039	3270040	A	U	A	U	A	U	U	A	U	U	A	U	X	B	U	X	U	X	B	B	B	U	B	U	U	B	U	U	A	A	X	U	U	A	B	A	B	A	A	U	U	U	U	A	A	A	U
Sdchr1:0-67539466	3279039	3280040	A	U	A	U	A	U	U	A	U	X	A	U	U	B	U	U	U	U	B	B	B	U	B	U	U	B	U	U	A	A	X	U	X	A	B	A	B	A	A	U	U	U	X	A	A	A	U
Sdchr1:0-67539466	3289039	3290040	A	U	A	U	A	U	X	A	U	X	A	U	U	B	U	X	U	U	B	B	B	U	B	U	U	B	U	U	A	A	U	U	U	A	B	A	B	A	A	U	X	U	U	A	A	A	A
Sdchr1:0-67539466	3299039	3300040	A	U	A	U	A	X	X	A	U	U	A	U	U	B	U	U	U	U	B	B	B	U	B	U	U	B	U	X	A	A	X	U	X	A	B	A	B	A	A	U	X	U	U	A	A	A	A
Sdchr1:0-67539466	3309039	3310040	A	U	A	U	A	U	U	A	U	U	A	U	U	B	U	U	U	U	B	B	B	U	B	U	U	B	U	X	A	A	U	U	U	A	B	A	B	A	A	U	U	X	U	A	A	A	A
Sdchr1:0-67539466	3319039	3320040	A	U	A	U	A	U	X	A	U	U	A	U	U	B	U	U	U	U	B	B	B	U	B	X	U	B	U	U	A	A	U	U	U	A	B	A	B	A	A	A	U	U	U	A	A	A	A
Sdchr1:0-67539466	3329039	3330040	A	U	A	U	A	U	X	A	U	U	A	U	U	B	U	U	U	U	B	B	B	U	B	U	U	B	U	U	A	A	U	U	U	A	B	A	B	A	A	A	X	U	U	A	A	A	A
Sdchr1:0-67539466	3339039	3340040	A	U	A	U	A	X	U	A	U	U	A	U	U	B	X	U	U	X	B	B	B	U	B	U	U	B	U	U	A	A	U	U	U	A	B	A	B	A	A	A	U	U	U	A	A	A	A
Sdchr1:0-67539466	3349039	3350040	A	X	A	U	A	U	U	A	U	U	A	U	U	B	U	X	U	U	B	B	B	U	B	U	U	B	U	U	A	A	U	U	U	A	B	A	B	A	A	A	U	U	U	A	A	A	A
Sdchr1:0-67539466	3359039	3360040	A	U	A	U	A	X	U	A	U	U	A	U	U	B	U	U	U	U	B	B	B	U	B	U	U	B	U	U	A	A	U	U	X	A	B	A	B	A	A	A	U	U	U	A	A	A	A
Sdchr1:0-67539466	3369039	3370040	A	U	A	U	A	X	U	A	U	U	A	U	U	B	U	U	U	U	B	B	B	U	B	U	U	B	U	U	A	A	U	U	U	A	B	A	B	A	A	A	X	U	U	A	A	A	A
Sdchr1:0-67539466	3379039	3380040	A	X	A	U	A	X	U	A	U	A	A	U	X	B	U	U	U	U	B	B	B	U	B	U	U	B	U	U	A	A	U	U	U	A	B	A	B	A	A	A	U	B	X	A	A	A	A
Sdchr1:0-67539466	3389039	3390040	A	U	A	X	A	X	U	A	U	A	A	U	U	B	U	X	U	U	B	B	B	U	B	U	U	B	U	U	A	A	U	U	U	A	B	A	B	A	A	A	U	B	X	A	A	A	A
Sdchr1:0-67539466	3399039	3400040	A	U	A	U	A	U	U	A	U	A	A	U	U	B	X	U	U	U	B	B	B	B	B	U	U	B	U	U	A	A	U	U	U	A	B	A	B	A	A	A	U	B	X	A	A	A	A
Sdchr1:0-67539466	3409039	3410040	A	X	A	U	A	U	X	A	U	A	A	U	U	B	U	X	U	U	B	B	B	B	B	U	U	B	U	U	A	A	X	U	U	A	B	A	B	A	A	A	U	B	U	A	A	A	A
Sdchr1:0-67539466	3419039	3420040	A	U	A	X	U	U	X	A	U	A	A	U	U	B	U	X	U	X	B	B	B	U	B	U	U	B	U	U	A	A	U	U	U	A	B	A	B	A	A	A	X	B	U	A	A	A	A
Sdchr1:0-67539466	3429039	3430040	A	U	A	U	U	A	X	A	U	U	A	U	X	B	U	X	U	U	B	B	B	U	B	U	U	B	X	X	A	U	U	U	U	A	B	A	B	A	A	A	U	B	X	A	A	A	A
Sdchr1:0-67539466	3439039	3440040	A	U	A	U	U	A	U	A	U	U	A	U	U	U	U	U	U	X	B	B	B	U	B	U	U	B	U	U	A	U	U	U	U	A	B	A	B	A	A	A	U	B	U	A	A	A	A
Sdchr1:0-67539466	3449039	3450040	A	X	A	U	A	A	U	A	U	U	A	U	U	U	U	U	U	X	B	B	B	U	B	U	U	B	X	U	A	U	U	U	U	A	B	A	B	A	A	A	U	B	U	A	A	A	A
Sdchr1:0-67539466	3459039	3460040	A	U	A	U	A	A	U	A	U	U	A	X	U	U	U	X	U	U	B	B	B	U	B	U	U	B	U	U	A	U	U	U	U	A	B	A	B	A	A	A	U	B	X	A	A	A	A
Sdchr1:0-67539466	3469039	3470040	A	U	A	U	U	A	U	A	U	U	A	U	U	B	U	U	U	U	B	B	B	U	B	U	U	B	X	U	A	U	U	U	U	A	B	A	B	A	A	A	X	B	U	A	A	A	A
Sdchr1:0-67539466	3479039	3480040	A	X	A	U	U	A	U	A	U	A	A	U	U	B	U	U	U	U	B	B	B	U	B	U	U	B	U	U	A	U	U	U	U	A	B	A	B	A	A	A	X	B	U	A	A	A	A
Sdchr1:0-67539466	3489039	3490040	A	U	A	U	U	A	U	A	U	A	A	U	U	B	X	U	U	U	B	B	B	U	B	U	U	B	U	A	A	A	U	U	U	A	B	A	B	A	A	A	X	B	U	A	A	A	A
Sdchr1:0-67539466	3501049	3502050	U	U	U	U	U	A	U	A	U	A	U	U	U	B	U	U	U	U	B	B	B	U	U	U	U	B	U	U	A	U	U	U	U	A	B	A	B	U	A	A	U	B	U	A	U	A	A
Sdchr1:0-67539466	3511049	3512050	A	U	A	U	A	A	X	A	U	U	A	U	U	B	U	X	U	U	B	B	B	U	B	U	U	U	U	U	A	A	U	U	U	A	B	A	U	A	A	A	X	B	U	A	A	A	A
Sdchr1:0-67539466	3521049	3522050	U	U	U	X	A	A	X	A	U	U	A	U	U	U	U	X	U	U	B	B	B	U	B	U	U	U	U	U	A	A	U	U	U	A	B	U	U	A	U	U	X	B	U	A	A	A	A
Sdchr1:0-67539466	3531049	3532050	U	U	U	U	A	A	U	A	U	U	A	U	U	U	U	X	U	U	B	B	B	U	B	U	U	U	U	U	A	A	X	U	U	A	B	U	U	A	U	U	U	B	U	A	A	A	A
Sdchr1:0-67539466	3541049	3542050	U	U	U	X	A	U	U	A	U	U	A	U	U	U	U	U	U	U	B	B	B	U	B	U	U	B	U	U	U	A	U	U	U	A	B	U	B	U	U	U	U	B	U	A	A	A	A
Sdchr1:0-67539466	3551049	3552050	A	U	U	U	A	U	U	A	U	U	A	U	U	B	U	X	U	U	B	B	B	U	B	U	U	B	U	U	U	A	U	U	U	A	B	A	B	U	A	A	U	B	X	A	A	A	A
Sdchr1:0-67539466	3561049	3562050	A	U	U	U	A	U	U	A	U	U	A	U	U	B	X	U	U	U	B	B	B	U	B	U	U	B	U	U	U	A	U	U	U	A	B	A	B	U	A	A	U	B	X	A	A	A	A
Sdchr1:0-67539466	3571049	3572050	A	U	A	X	A	A	U	A	U	U	A	U	U	B	U	U	U	U	B	B	B	U	B	U	U	B	A	U	A	A	U	U	X	A	B	A	B	A	A	A	U	B	X	A	A	A	A
Sdchr1:0-67539466	3581049	3582050	A	U	A	U	A	A	X	A	U	U	A	U	U	B	B	U	U	X	B	B	B	U	B	X	U	B	A	U	A	A	U	U	U	A	B	A	B	A	A	A	X	B	U	A	A	A	A
Sdchr1:0-67539466	3591049	3592050	A	X	A	U	A	A	X	A	U	U	U	U	U	U	B	U	U	U	U	B	B	U	B	X	U	U	U	U	A	A	U	U	U	A	B	A	B	A	A	A	U	U	U	A	A	A	A
Sdchr1:0-67539466	3601049	3602050	A	U	A	U	A	A	U	A	U	U	U	U	U	U	B	X	U	U	U	B	B	U	B	U	U	U	U	X	A	A	U	U	U	A	B	A	B	A	A	A	X	U	X	A	A	A	A
Sdchr1:0-67539466	3611049	3612050	A	U	A	U	A	A	X	A	U	U	U	U	U	U	B	U	U	U	U	B	B	U	B	U	U	U	U	U	A	A	U	U	U	A	B	A	B	A	A	A	X	U	U	A	A	A	A
Sdchr1:0-67539466	3621049	3622050	A	U	A	U	A	A	U	A	U	U	A	U	U	B	B	X	U	U	B	B	B	U	B	U	U	B	A	U	A	A	U	U	U	A	B	A	B	A	A	A	X	B	U	A	A	A	A
Sdchr1:0-67539466	3631049	3632050	A	U	A	X	U	A	U	A	U	U	A	U	U	B	B	U	U	U	B	B	B	U	B	U	U	B	A	U	A	A	U	U	U	A	B	A	B	A	A	A	U	B	X	A	A	A	A
Sdchr1:0-67539466	3641049	3642050	A	X	U	U	U	A	U	A	U	U	A	U	U	B	B	U	U	U	B	B	B	U	B	U	U	B	A	U	A	A	U	U	U	A	B	A	U	A	A	A	U	B	U	A	A	A	A
Sdchr1:0-67539466	3651049	3652050	A	U	U	U	U	A	U	A	U	U	A	U	U	B	B	U	U	U	B	B	B	U	B	X	U	B	A	U	A	A	U	U	U	A	B	A	U	A	A	A	U	B	U	A	A	A	A
Sdchr1:0-67539466	3661049	3662050	A	U	U	U	A	A	X	A	U	U	A	U	U	B	B	U	U	U	B	B	B	U	B	U	X	B	A	U	A	A	U	U	X	A	B	A	U	A	A	A	X	B	U	A	A	A	A
Sdchr1:0-67539466	3671049	3672050	A	U	A	U	A	A	U	A	U	U	A	U	U	B	B	X	U	U	B	B	B	U	B	X	U	B	A	U	A	A	U	U	U	A	B	A	U	A	A	A	U	B	U	A	A	A	A
Sdchr1:0-67539466	3681049	3682050	A	U	A	U	A	A	U	A	U	A	A	U	U	B	B	X	U	U	B	B	B	U	B	U	U	B	A	U	A	A	U	U	U	A	B	A	B	A	A	A	X	B	U	A	A	A	A
Sdchr1:0-67539466	3691049	3692050	A	U	A	U	A	A	U	A	U	A	A	U	U	B	B	U	U	U	B	B	B	U	B	U	U	B	A	U	A	A	U	X	U	A	U	U	B	A	A	A	U	B	U	A	A	A	A
Sdchr1:0-67539466	3701049	3702050	A	X	A	U	A	A	X	A	U	A	A	U	U	B	B	U	U	U	B	B	B	U	B	U	U	B	A	U	A	A	U	X	X	A	U	U	B	A	A	A	U	B	U	A	A	A	A
Sdchr1:0-67539466	3711049	3712050	A	U	A	U	A	A	U	A	U	A	A	U	X	B	B	U	U	X	B	B	B	U	B	U	U	B	A	U	A	A	U	U	U	A	U	U	B	A	A	A	U	B	X	A	A	A	A
Sdchr1:0-67539466	3721049	3722050	A	X	A	X	A	A	U	A	U	A	A	U	U	B	B	U	U	U	B	B	B	U	B	U	U	B	A	U	A	A	U	U	U	A	U	A	B	A	A	A	X	B	U	A	A	A	A
Sdchr1:0-67539466	3731049	3732050	A	U	A	X	A	A	U	A	U	A	A	U	U	B	B	U	U	U	B	B	B	U	B	U	U	B	A	U	A	A	X	U	U	A	X	A	B	A	A	A	X	B	X	A	A	A	A
Sdchr1:0-67539466	3741049	3742050	A	X	U	U	A	U	X	U	U	A	U	U	U	B	U	X	U	U	B	B	U	U	U	U	U	B	U	U	U	A	X	U	U	A	X	A	B	A	A	A	U	B	U	U	A	U	A
Sdchr1:0-67539466	3751049	3752050	A	U	U	U	A	U	U	U	U	A	U	U	U	B	U	X	U	U	B	B	U	U	U	U	U	B	U	U	U	A	U	X	U	A	X	A	B	A	A	A	X	B	U	U	A	U	A
Sdchr1:0-67539466	3771049	3772050	A	U	A	U	A	A	U	A	U	U	A	U	U	B	U	U	U	U	U	B	B	U	B	U	U	B	A	U	A	A	U	U	U	A	U	A	B	A	A	A	U	U	U	A	A	A	A
Sdchr1:0-67539466	3781049	3782050	U	U	A	U	A	A	U	A	U	U	A	U	U	B	U	X	U	X	U	B	B	U	B	U	U	B	A	U	A	A	U	U	X	A	U	A	B	A	A	A	X	B	U	A	A	A	A
Sdchr1:0-67539466	3791049	3792050	U	U	A	U	A	A	X	A	U	U	A	U	X	B	B	U	U	U	B	B	B	U	B	U	U	B	A	U	A	A	U	U	X	A	U	A	B	A	A	A	U	B	U	A	A	A	A
Sdchr1:0-67539466	3801049	3802050	U	U	A	U	A	A	U	A	U	A	A	U	U	B	B	U	U	U	B	B	B	U	B	U	U	B	A	U	A	A	X	U	U	A	U	A	B	A	A	A	U	B	U	A	A	A	A
Sdchr1:0-67539466	3811049	3812050	U	X	A	U	A	A	X	A	U	A	A	U	U	B	B	X	U	U	B	B	B	U	B	U	U	B	A	U	A	A	U	U	U	A	U	A	B	A	A	A	X	B	U	A	A	A	A
Sdchr1:0-67539466	3821049	3822050	U	X	A	X	A	A	X	A	U	A	A	U	U	B	B	X	U	U	B	B	B	U	B	U	U	B	A	U	A	A	X	X	U	A	U	A	B	A	A	A	X	B	X	A	A	A	A
Sdchr1:0-67539466	3831049	3832050	U	U	A	U	A	A	U	A	U	A	A	U	X	B	B	X	U	U	B	B	B	U	B	U	U	B	A	U	A	A	U	U	U	A	U	A	B	A	A	A	X	B	U	A	A	A	A
Sdchr1:0-67539466	3841049	3842050	U	U	A	U	A	A	X	A	U	A	A	U	U	B	B	X	U	U	B	B	B	U	B	U	U	B	A	U	A	A	X	U	U	A	U	A	B	A	A	A	X	B	U	A	A	A	A
Sdchr1:0-67539466	3851049	3852050	U	U	A	U	A	A	X	A	U	A	A	U	U	B	B	U	U	U	B	B	B	U	B	U	U	B	A	U	A	A	X	U	U	A	U	A	B	A	A	A	U	B	U	A	A	A	A
Sdchr1:0-67539466	3861049	3862050	U	U	U	X	A	A	U	A	U	A	A	U	U	B	B	U	U	U	B	B	B	U	B	U	U	B	A	U	A	A	X	U	U	A	U	A	B	A	A	A	X	B	X	A	A	A	A
Sdchr1:0-67539466	3871049	3872050	U	U	U	U	A	A	U	A	U	A	A	U	U	B	B	X	U	U	B	B	B	U	B	U	U	B	A	U	A	A	U	U	U	A	X	A	B	A	A	A	X	B	X	A	A	A	A
Sdchr1:0-67539466	3881049	3882050	U	U	U	U	A	A	U	A	U	A	A	U	U	B	B	U	U	U	B	B	B	U	B	U	U	B	A	U	A	A	X	U	X	A	X	A	B	A	A	A	U	B	U	A	A	A	A
Sdchr1:0-67539466	3891049	3892050	X	U	A	U	A	A	U	A	U	A	A	U	X	B	B	X	U	U	B	B	B	U	B	U	U	B	A	U	A	A	X	U	U	A	U	A	B	A	A	A	U	B	U	A	A	A	A
Sdchr1:0-67539466	3901049	3902050	U	U	A	U	A	A	X	A	U	A	A	U	U	B	B	X	U	U	B	B	B	U	B	U	U	B	A	U	A	A	U	U	U	A	X	A	B	A	A	A	U	B	X	A	A	A	A
Sdchr1:0-67539466	3911049	3912050	U	U	A	X	A	A	U	A	U	A	A	U	U	B	B	X	U	X	B	B	B	U	B	U	U	B	A	U	A	A	U	U	U	A	X	A	B	A	A	A	X	B	X	A	A	A	A
Sdchr1:0-67539466	3921049	3922050	X	X	A	U	A	A	U	A	U	U	A	U	U	B	B	X	U	U	B	B	B	U	B	U	U	B	A	U	A	A	X	U	U	A	U	A	B	A	A	A	U	B	U	A	A	A	A
Sdchr1:0-67539466	3931049	3932050	U	U	A	X	A	A	U	A	U	U	A	U	U	B	B	X	U	U	B	B	B	U	B	U	U	B	A	U	A	A	X	U	B	A	X	A	B	A	A	A	U	B	U	A	A	A	A
Sdchr1:0-67539466	3941049	3942050	U	U	A	U	A	A	U	A	U	U	A	U	X	B	B	U	U	U	B	B	B	U	B	U	U	B	A	U	A	A	U	U	B	A	X	A	B	A	A	A	X	B	U	A	A	A	A
Sdchr1:0-67539466	3951049	3952050	U	U	A	U	A	A	U	A	U	A	A	X	U	B	B	X	U	U	B	B	B	U	B	U	U	B	A	U	A	A	X	U	B	A	U	A	B	A	A	A	X	B	U	A	A	A	A
Sdchr1:0-67539466	3961049	3962050	U	U	A	U	A	A	U	A	U	A	A	U	U	B	B	X	U	U	B	B	B	U	B	U	U	B	A	U	A	A	U	U	B	A	U	A	B	A	A	A	U	B	X	A	A	A	A
Sdchr1:0-67539466	3971049	3972050	U	U	A	U	A	A	U	A	U	A	A	U	U	B	B	U	U	U	B	B	B	U	B	U	U	B	A	U	A	A	U	U	B	A	U	A	B	A	A	A	X	B	U	A	A	A	A
Sdchr1:0-67539466	3981049	3982050	U	U	A	U	A	A	U	A	X	A	A	U	U	B	B	U	U	U	B	B	B	U	B	U	U	B	A	U	A	A	U	U	B	A	U	A	B	A	A	A	U	B	U	A	A	A	A
Sdchr1:0-67539466	3991049	3992050	U	U	A	U	A	A	U	A	U	A	A	U	U	B	B	U	U	U	B	B	B	U	B	U	U	B	A	U	A	A	U	U	B	A	X	A	B	A	A	A	U	B	U	A	A	A	A
Sdchr1:0-67539466	4001049	4002050	U	X	A	U	A	A	U	A	U	A	A	U	X	B	B	X	U	X	B	B	B	U	B	U	U	B	A	U	A	A	X	U	B	A	X	A	B	A	A	A	X	B	U	A	A	A	A
Sdchr1:0-67539466	4011049	4012050	U	U	A	X	A	A	U	A	U	A	A	U	U	B	B	X	U	U	B	B	B	U	B	U	U	B	A	U	A	A	U	U	B	A	U	A	B	A	A	A	X	B	U	A	A	A	A
Sdchr1:0-67539466	4021049	4022050	U	U	A	U	A	A	U	A	U	U	A	U	U	B	B	U	U	U	B	B	B	U	B	U	U	B	A	U	A	A	X	U	B	A	X	A	B	A	A	A	U	B	U	A	A	A	A
Sdchr1:0-67539466	4031049	4032050	U	U	A	U	A	A	U	A	U	U	A	U	U	B	B	X	U	U	B	B	B	U	B	U	U	B	A	U	A	A	U	U	B	A	X	A	B	A	A	A	X	B	U	A	A	A	A
Sdchr1:0-67539466	4131049	4132050	U	X	A	U	A	A	U	A	U	A	A	U	U	B	B	U	U	U	B	B	U	U	B	U	U	B	A	U	A	A	X	U	B	A	U	A	B	A	A	A	X	B	U	A	A	A	A
Sdchr1:0-67539466	4141049	4142050	X	U	A	U	A	A	U	A	U	A	A	U	X	B	B	X	A	U	B	B	U	U	B	U	U	B	A	U	A	A	X	U	B	A	U	A	B	A	A	A	U	B	U	A	A	A	A
Sdchr1:0-67539466	4151049	4152050	X	U	U	U	A	A	U	A	U	A	A	U	U	B	B	U	U	U	B	B	U	U	B	U	U	B	A	U	A	A	U	U	B	A	U	A	B	A	A	A	U	B	U	A	A	A	A
Sdchr1:0-67539466	4161049	4162050	U	U	U	U	A	A	U	A	U	A	A	U	U	B	B	U	U	U	B	B	U	U	B	U	U	B	A	U	A	A	U	U	B	A	X	A	B	A	A	A	U	B	U	A	A	A	A
Sdchr1:0-67539466	4171049	4172050	U	U	U	U	A	A	U	A	U	A	A	U	U	B	B	U	U	U	B	B	U	U	B	U	U	B	A	U	A	A	U	U	B	A	X	A	B	A	A	A	X	B	U	A	A	A	A
Sdchr1:0-67539466	4181049	4182050	U	U	U	X	A	A	U	A	U	A	A	U	U	B	B	X	U	U	B	B	U	U	B	U	U	B	A	U	A	A	U	X	B	A	X	A	B	A	A	A	U	B	U	A	A	A	A
Sdchr1:0-67539466	4191049	4192050	U	U	U	U	A	A	X	A	U	A	A	U	X	B	B	U	U	U	B	B	U	U	B	U	U	B	A	U	A	A	U	U	B	A	U	A	B	A	A	A	X	B	U	A	A	A	A
Sdchr1:0-67539466	4201049	4202050	U	U	U	U	A	A	U	A	U	A	A	U	U	B	B	U	U	U	B	B	U	U	B	U	U	B	A	U	A	A	U	U	B	A	U	A	B	A	A	A	U	B	U	A	A	A	A
Sdchr1:0-67539466	4211049	4212050	U	U	U	U	A	A	U	A	U	A	A	X	U	B	B	U	U	U	B	B	U	U	B	U	U	B	A	X	A	A	U	U	B	A	U	A	B	A	A	A	U	B	U	A	A	A	A
Sdchr1:0-67539466	4221049	4222050	U	U	U	X	A	A	X	A	U	A	A	U	U	B	B	U	U	U	B	B	U	U	B	U	U	B	A	U	A	A	U	U	B	A	U	A	B	A	A	A	U	B	U	A	A	A	A
Sdchr1:0-67539466	4231049	4232050	U	U	U	U	A	A	X	A	U	A	A	U	U	B	B	X	U	U	B	B	U	U	B	U	U	B	A	U	A	A	U	X	B	A	X	A	B	A	A	A	X	B	U	A	A	A	A
Sdchr1:0-67539466	4241049	4242050	U	U	U	U	A	A	U	A	U	A	A	U	U	B	B	U	U	U	B	B	U	U	B	U	U	B	A	U	A	A	U	U	B	A	U	A	B	A	A	A	U	B	X	A	A	A	A
Sdchr1:0-67539466	4251049	4252050	U	U	U	U	A	A	U	A	U	A	A	U	U	B	B	U	U	U	B	B	X	U	U	U	U	B	A	U	A	A	U	U	B	A	U	A	B	A	A	A	X	B	U	A	A	A	A
Sdchr1:0-67539466	4461049	4462050	X	U	U	U	A	A	U	A	U	U	A	U	U	B	B	U	U	U	B	B	U	U	B	U	U	B	A	U	A	A	U	U	U	A	U	A	B	A	A	A	U	B	U	A	A	A	A
Sdchr1:0-67539466	4471049	4472050	U	U	U	X	A	A	X	A	U	U	A	U	X	B	B	U	A	U	B	B	U	U	B	U	U	B	A	U	A	A	X	U	U	A	U	A	B	A	A	A	X	B	U	A	A	A	A
Sdchr1:0-67539466	4481049	4482050	X	U	X	U	A	A	U	A	U	U	A	U	U	B	B	U	A	U	B	B	X	U	B	U	U	B	A	U	A	A	U	U	U	A	U	A	B	A	A	A	U	B	U	A	A	A	A
Sdchr1:0-67539466	4491049	4492050	U	U	U	U	A	A	X	A	U	A	A	U	U	B	B	X	U	U	B	B	X	U	B	U	U	B	A	U	A	A	U	U	U	A	X	A	B	A	A	A	U	B	U	A	A	A	A
Sdchr1:0-67539466	4501049	4502050	X	U	U	X	A	A	U	A	U	A	A	U	U	B	B	X	U	U	B	B	X	U	B	U	U	B	A	U	A	A	U	U	U	A	X	A	B	A	A	A	U	B	U	A	A	A	A
Sdchr1:0-67539466	4511049	4512050	U	U	U	U	A	A	U	A	U	A	A	U	U	B	B	X	U	U	B	B	U	U	B	U	U	B	A	U	A	A	U	U	U	A	X	A	B	A	A	A	U	B	U	A	A	A	A
Sdchr1:0-67539466	4521049	4522050	U	U	U	U	A	A	U	A	U	A	A	U	U	B	B	U	U	U	B	B	U	U	B	U	U	B	A	U	A	A	U	U	U	A	U	A	B	A	A	A	U	B	U	A	A	A	A
Sdchr1:0-67539466	4531049	4532050	U	U	U	U	A	A	U	A	U	A	A	U	U	B	B	U	A	U	B	B	U	U	B	U	U	B	A	U	A	A	U	U	U	A	U	A	B	A	A	A	U	B	U	A	A	A	A
Sdchr1:0-67539466	4541049	4542050	U	U	U	X	A	A	X	A	U	A	A	U	U	B	B	U	U	U	B	B	X	U	B	U	U	B	A	U	A	A	X	U	U	A	X	A	B	A	A	A	U	B	U	A	A	A	A
Sdchr1:0-67539466	4551049	4552050	U	U	U	U	A	A	U	A	U	A	A	U	U	B	B	U	U	U	B	B	U	U	B	U	U	B	A	U	A	A	U	U	U	A	X	A	B	A	A	A	X	B	U	A	A	A	A
Sdchr1:0-67539466	4561049	4562050	U	U	U	U	A	A	U	A	U	A	A	U	U	B	B	U	U	U	B	B	U	U	B	U	U	B	A	U	A	A	U	X	U	A	X	A	B	A	A	A	U	B	U	A	A	A	A
Sdchr1:0-67539466	4571049	4572050	X	U	U	U	A	A	X	A	U	U	A	U	U	B	B	U	U	X	B	B	X	X	B	U	U	B	A	U	A	A	U	U	U	A	U	A	B	A	A	A	U	B	U	A	A	A	A
Sdchr1:0-67539466	4581049	4582050	U	U	U	X	A	A	U	A	U	U	A	U	U	B	B	X	U	U	B	B	U	U	B	U	U	B	A	U	A	A	U	U	U	U	X	A	B	A	A	A	U	B	X	A	A	A	A
Sdchr1:0-67539466	4591049	4592050	U	U	U	U	A	A	U	A	U	U	A	U	U	B	B	U	U	U	B	B	X	U	B	U	U	B	A	U	A	A	U	U	U	U	U	A	B	A	A	A	U	B	U	A	A	A	A
Sdchr1:0-67539466	4601049	4602050	U	X	U	X	A	A	U	A	U	A	A	U	U	B	B	X	A	U	B	B	U	U	B	U	U	B	A	U	A	A	U	U	U	U	X	A	B	A	A	A	X	B	U	A	A	A	A
Sdchr1:0-67539466	4611049	4612050	U	U	U	U	A	A	U	A	B	A	A	U	U	B	B	X	U	U	B	B	U	U	B	U	U	B	A	U	A	A	U	U	U	U	U	U	B	A	A	A	U	B	U	A	A	A	A
Sdchr1:0-67539466	4621049	4622050	U	U	U	U	A	A	X	A	B	A	A	U	U	B	B	U	U	U	B	B	U	U	B	U	U	B	A	X	A	A	U	X	U	X	X	U	B	A	A	A	X	B	U	U	A	A	A
Sdchr1:0-67539466	4631049	4632050	U	U	U	U	A	A	U	A	U	U	A	U	U	B	B	U	U	U	B	B	X	U	B	U	U	B	A	U	A	A	U	U	U	U	U	U	B	A	A	A	X	B	U	U	A	A	U
Sdchr1:0-67539466	4641049	4642050	X	U	U	U	A	A	U	A	U	U	A	U	U	B	B	X	U	U	B	B	U	U	B	U	U	B	U	U	A	A	U	U	U	U	X	A	B	A	A	A	X	B	U	U	U	A	U
Sdchr1:0-67539466	4651049	4652050	U	U	U	X	A	A	U	A	U	U	A	U	U	B	B	X	U	U	B	B	U	X	B	U	U	B	U	U	A	A	U	U	U	U	U	U	B	A	A	U	U	B	U	U	U	A	U
Sdchr1:0-67539466	4671049	4672050	U	U	U	U	A	A	X	A	U	U	U	U	U	U	U	X	U	U	B	U	X	U	B	U	U	B	U	X	U	A	X	X	X	X	X	U	U	U	U	U	X	U	U	A	U	U	U
Sdchr1:0-67539466	4691049	4692050	U	U	U	X	A	A	U	A	U	A	A	U	A	B	B	U	U	U	B	B	U	U	B	X	X	B	A	U	A	A	U	U	U	U	U	A	B	A	A	A	U	B	X	A	A	A	A
Sdchr1:0-67539466	4701049	4702050	U	U	U	U	A	A	X	A	B	A	A	U	A	B	B	U	U	U	B	B	U	U	B	U	U	B	A	U	A	A	U	U	U	U	X	A	B	A	A	A	U	B	U	A	A	A	A
Sdchr1:0-67539466	4711049	4712050	U	U	U	U	A	A	U	A	U	A	A	U	A	B	B	U	A	U	B	B	U	U	B	U	U	B	A	U	A	A	U	U	U	U	X	A	B	A	A	A	X	B	U	A	A	A	A
Sdchr1:0-67539466	4721049	4722050	U	U	U	U	A	A	U	A	U	A	A	U	A	B	B	X	A	U	B	B	U	U	B	U	U	B	A	U	A	A	U	U	U	U	U	A	B	A	A	A	U	B	X	A	A	A	A
Sdchr1:0-67539466	4731049	4732050	U	X	U	U	A	A	X	A	U	A	A	U	A	B	B	U	A	U	B	B	U	U	B	U	U	B	A	U	A	A	X	U	U	X	X	A	B	A	A	A	U	B	X	A	A	A	A
Sdchr1:0-67539466	4741049	4742050	U	U	U	U	A	A	U	A	U	U	A	U	A	B	B	U	A	U	B	B	U	U	B	U	U	B	A	U	A	A	U	U	U	U	X	A	B	A	A	A	X	B	U	A	A	A	A
Sdchr1:0-67539466	4751049	4752050	X	U	U	U	A	A	U	A	U	U	A	U	A	B	B	U	U	U	B	B	U	U	B	U	X	B	A	U	A	A	X	U	U	X	U	A	B	A	A	A	U	B	X	U	A	A	A
Sdchr1:0-67539466	4761049	4762050	U	X	U	U	A	A	U	U	U	U	A	U	A	B	B	X	U	U	B	B	X	U	U	U	U	B	U	U	A	A	X	U	U	U	U	A	B	A	A	A	U	B	U	U	A	A	A
Sdchr1:0-67539466	4771049	4772050	U	U	U	U	A	A	U	U	U	A	A	U	A	B	B	U	U	U	B	B	U	U	U	U	U	B	U	U	A	A	U	U	U	U	U	A	B	A	A	A	U	B	X	U	A	A	A
Sdchr1:0-67539466	4781049	4782050	U	U	U	U	A	A	U	U	U	A	A	U	A	B	B	X	U	U	B	B	U	U	U	U	U	B	U	U	A	A	U	U	U	U	U	A	B	A	A	A	X	B	X	A	A	A	A
Sdchr1:0-67539466	4791049	4792050	U	U	U	U	A	A	U	U	U	A	A	U	A	B	B	U	U	U	B	B	U	U	B	U	U	B	A	U	A	A	U	U	U	U	X	A	B	A	A	A	U	B	U	A	A	A	A
Sdchr1:0-67539466	4801049	4802050	U	U	U	U	A	A	U	U	U	A	A	U	A	B	B	U	U	U	B	B	X	U	B	U	U	B	A	U	A	A	U	U	U	U	X	A	B	A	A	A	X	B	U	A	A	A	A
Sdchr1:0-67539466	4811049	4812050	U	U	U	U	A	A	U	A	U	A	A	U	A	B	U	X	U	U	B	B	U	U	B	U	U	B	A	U	A	A	X	U	U	X	U	A	B	A	A	A	U	B	U	U	U	A	A
Sdchr1:0-67539466	4821049	4822050	X	U	U	U	A	A	U	A	U	A	A	U	A	B	U	U	U	U	B	B	U	U	B	U	U	B	A	U	A	A	U	U	X	X	U	A	B	A	A	A	U	B	U	U	U	A	A
Sdchr1:0-67539466	4831049	4832050	U	U	U	U	A	A	U	A	U	A	A	X	A	B	U	X	U	U	B	B	U	U	B	U	U	B	A	U	A	A	U	U	U	X	U	A	B	A	A	A	U	B	U	U	U	A	A
Sdchr1:0-67539466	4841049	4842050	U	X	U	X	A	A	U	A	U	A	A	U	A	B	B	X	U	X	B	B	U	U	B	U	U	B	A	U	A	A	U	U	U	X	U	A	B	A	A	A	U	B	U	A	A	A	A
Sdchr1:0-67539466	4901049	4902050	U	U	U	U	A	A	U	A	U	U	A	U	A	U	B	X	U	X	B	B	U	U	B	U	U	U	A	U	A	A	U	U	U	U	X	A	B	A	A	A	X	B	X	A	U	A	A
Sdchr1:0-67539466	4911049	4912050	U	U	U	U	A	A	X	A	U	U	A	U	A	B	B	X	U	U	B	B	U	U	B	U	U	U	A	U	A	A	U	U	U	U	U	A	B	A	A	A	X	B	U	A	U	A	A
Sdchr1:0-67539466	5011049	5012050	U	U	U	U	A	A	U	A	U	U	A	U	A	B	B	X	U	U	B	B	X	U	B	U	U	B	A	U	A	A	U	A	U	U	U	A	B	A	A	A	U	B	U	A	A	A	A
Sdchr1:0-67539466	5171049	5172050	U	U	X	X	U	A	U	U	U	U	U	U	U	U	U	X	U	U	B	B	U	U	B	U	U	B	U	U	U	U	U	A	U	U	U	U	B	U	A	A	U	B	U	U	U	A	U
Sdchr1:0-67539466	5211049	5212050	U	U	X	X	A	A	U	U	U	U	A	U	A	U	B	U	U	U	B	B	U	U	B	U	U	B	A	U	A	A	X	A	U	U	U	A	B	A	U	A	X	U	U	A	A	A	A
Sdchr1:0-67539466	5221049	5222050	X	U	U	X	A	A	U	U	U	A	A	U	U	U	B	U	U	U	U	B	U	U	B	U	U	B	U	U	A	A	U	U	U	U	U	A	B	A	U	A	U	U	U	A	A	A	A
Sdchr1:0-67539466	5231049	5232050	X	U	U	X	A	A	X	U	U	A	A	U	U	X	B	U	U	X	U	B	U	U	B	U	U	B	U	X	A	A	U	U	X	U	U	A	B	A	U	A	X	B	U	A	A	A	A
Sdchr1:0-67539466	5241049	5242050	U	U	U	U	A	A	X	A	U	A	A	U	U	U	B	X	U	U	U	B	U	U	B	U	U	B	U	U	A	A	U	U	U	U	U	A	B	A	U	A	X	B	U	A	A	A	A
Sdchr1:0-67539466	5251049	5252050	X	U	U	U	A	A	X	A	U	A	A	U	A	U	B	U	U	U	B	B	X	U	B	U	U	B	U	U	A	A	U	A	U	U	X	A	B	A	A	A	X	B	U	A	A	A	A
Sdchr1:0-67539466	5321049	5322050	U	U	U	X	A	A	U	A	U	U	A	U	A	U	B	U	U	U	B	B	U	U	B	X	U	B	A	U	A	U	U	A	U	U	U	A	B	A	A	A	U	B	U	A	A	A	A
Sdchr1:0-67539466	5331049	5332050	U	U	X	X	A	A	U	A	U	A	A	U	A	U	B	U	U	U	B	B	U	U	B	X	U	B	A	U	A	U	U	A	U	U	X	A	B	A	A	A	U	B	U	A	A	A	A
Sdchr1:0-67539466	5341049	5342050	U	U	U	U	A	A	U	A	U	U	A	U	A	U	B	U	U	U	B	B	U	U	B	U	U	B	U	U	A	A	U	A	U	X	X	A	B	A	A	A	X	B	U	A	U	A	A
Sdchr1:0-67539466	5351049	5352050	U	U	U	X	A	A	U	A	U	U	A	U	A	U	B	U	U	U	B	B	U	U	B	U	U	B	U	U	A	A	U	A	U	U	U	A	B	A	A	A	U	B	U	A	U	A	A
Sdchr1:0-67539466	5361049	5362050	U	U	U	U	A	A	U	A	U	U	A	U	A	U	B	U	U	U	B	B	U	U	B	U	U	B	U	U	A	A	U	A	U	X	U	A	B	A	A	A	X	B	U	A	A	A	A
Sdchr1:0-67539466	5371049	5372050	X	U	U	X	A	A	X	A	U	A	A	U	A	U	B	U	U	U	B	B	U	U	B	U	U	B	A	U	A	A	X	A	U	U	X	A	B	A	A	A	U	B	U	A	A	A	A
Sdchr1:0-67539466	5381049	5382050	U	U	U	U	A	A	U	A	U	A	A	U	A	U	B	U	U	U	B	B	U	U	B	U	U	B	A	U	A	A	U	A	U	U	U	A	B	A	A	A	X	B	X	A	A	A	A
Sdchr1:0-67539466	5391049	5392050	U	U	U	X	A	A	U	A	U	A	A	U	A	U	B	X	U	U	B	B	U	U	B	U	U	B	A	U	A	A	U	A	U	U	X	A	B	U	A	A	X	B	U	A	A	A	A
Sdchr1:0-67539466	5401049	5402050	U	U	U	U	A	A	U	A	U	A	A	U	A	U	B	X	U	U	B	B	U	U	B	U	U	B	A	U	A	A	U	A	X	X	X	A	B	U	A	A	X	B	U	A	A	A	A
Sdchr1:0-67539466	5411049	5412050	U	X	U	X	A	A	U	A	U	A	A	U	A	U	B	X	U	U	B	B	U	U	B	X	U	B	A	U	A	A	X	A	U	U	X	A	B	U	A	A	X	B	X	A	A	A	A
Sdchr1:0-67539466	5421049	5422050	U	U	U	X	U	U	X	A	U	U	U	U	A	U	U	X	U	U	B	B	U	U	B	U	X	B	A	U	U	A	U	U	U	X	U	A	B	A	U	U	U	U	X	A	A	A	A
Sdchr1:0-67539466	5431049	5432050	U	U	U	U	U	U	U	A	U	U	U	U	A	U	U	X	U	U	B	B	U	U	B	X	U	B	A	U	U	A	U	U	U	U	U	A	B	A	U	U	X	U	U	A	A	A	A
Sdchr1:0-67539466	5451049	5452050	U	U	U	U	A	A	U	A	U	A	A	U	A	U	B	U	U	U	B	B	U	U	B	U	U	B	A	X	A	A	U	A	U	U	X	A	B	A	A	A	X	B	U	A	A	A	A
Sdchr1:0-67539466	5461049	5462050	U	U	U	X	A	A	X	A	U	A	A	U	A	U	B	U	U	U	B	B	U	U	B	U	U	B	A	U	A	A	U	A	U	X	U	A	B	A	A	A	U	B	U	A	A	A	A
Sdchr1:0-67539466	5471049	5472050	U	U	U	U	A	A	U	A	U	A	A	U	A	X	B	X	U	X	B	B	U	U	B	U	U	B	A	U	A	A	U	A	U	X	X	A	B	A	A	A	X	B	U	A	A	A	A
Sdchr1:0-67539466	5481049	5482050	U	U	X	X	A	A	U	A	U	A	A	U	A	U	B	X	U	U	B	B	U	U	B	U	U	B	A	U	A	A	U	A	U	U	X	A	B	A	A	A	U	B	X	A	A	A	A
Sdchr1:0-67539466	5491049	5492050	U	U	U	U	A	A	U	A	U	A	A	U	A	U	B	U	U	U	B	B	X	U	B	U	U	B	A	U	A	A	U	A	U	U	X	A	B	A	A	A	U	B	U	A	A	A	A
Sdchr1:0-67539466	5501049	5502050	U	X	U	U	A	A	U	A	U	A	A	U	A	U	B	U	U	U	B	B	U	U	B	U	U	B	A	U	A	A	U	A	U	U	X	A	B	A	A	A	U	B	U	A	A	A	A
Sdchr1:0-67539466	5511049	5512050	U	U	U	U	A	A	U	A	U	A	A	U	A	U	B	U	U	U	B	B	U	U	B	U	U	B	A	U	A	A	U	A	U	U	U	A	B	A	A	A	U	B	U	A	A	A	A
Sdchr1:0-67539466	5521049	5522050	U	U	U	U	A	A	U	A	U	A	A	U	A	U	U	U	U	U	B	B	U	U	B	U	U	B	A	U	A	A	U	A	U	U	U	A	B	A	A	A	X	B	U	A	A	A	A
Sdchr1:0-67539466	5531049	5532050	U	U	U	U	A	A	X	A	U	A	A	U	A	U	U	X	U	U	B	B	U	U	B	U	U	B	A	U	A	A	U	A	U	U	U	A	B	A	A	A	U	B	X	A	A	A	A
Sdchr1:0-67539466	5541049	5542050	U	U	U	U	A	A	U	A	U	A	A	U	A	U	U	U	U	U	B	B	U	U	B	U	U	B	A	U	A	A	U	A	U	X	U	A	B	A	A	A	X	B	U	A	A	A	A
Sdchr1:0-67539466	5581049	5582050	X	U	U	X	A	A	U	A	U	A	A	U	A	U	B	U	U	U	B	B	U	U	B	U	U	B	A	U	A	A	U	A	U	U	U	A	B	A	A	A	U	B	U	A	A	A	A
Sdchr1:0-67539466	5591049	5592050	X	U	U	U	A	A	U	A	U	A	A	U	A	U	B	U	U	U	B	B	U	U	B	U	U	B	A	U	A	A	X	A	U	U	X	A	B	A	A	A	U	B	U	A	A	A	A
Sdchr1:0-67539466	5601049	5602050	U	U	U	U	A	A	U	A	U	A	A	U	A	U	B	U	U	U	B	B	U	U	B	U	U	B	A	U	A	A	U	A	U	U	U	A	B	A	A	A	X	B	X	A	A	A	A
Sdchr1:0-67539466	5611049	5612050	U	U	U	U	A	A	U	A	U	A	A	U	A	U	B	X	U	U	B	B	U	U	B	U	U	B	A	U	A	A	U	A	X	U	U	A	B	A	A	A	U	B	U	A	A	A	A
Sdchr1:0-67539466	5621049	5622050	U	U	U	U	A	A	U	A	U	U	A	U	A	U	B	U	U	U	B	B	U	U	B	U	X	B	A	U	A	A	U	A	U	U	U	A	B	A	A	A	U	B	U	A	A	A	A
Sdchr1:0-67539466	5631049	5632050	U	U	U	X	A	A	U	A	U	U	A	U	A	U	B	U	U	U	B	B	U	U	B	X	U	B	A	U	A	A	U	A	U	U	X	A	B	A	A	A	X	B	U	A	A	A	A
Sdchr1:0-67539466	5641049	5642050	U	U	U	U	A	A	U	A	U	U	A	U	A	U	B	U	U	U	B	B	U	U	B	U	U	B	A	U	A	A	U	A	U	X	X	A	B	A	A	A	U	B	U	A	A	A	A
Sdchr1:0-67539466	5651049	5652050	U	U	U	U	A	A	U	A	U	A	A	U	A	U	B	U	U	U	B	B	U	U	B	U	U	B	A	U	A	A	U	A	U	X	U	A	B	A	A	A	U	B	U	A	A	A	A
Sdchr1:0-67539466	5661049	5662050	U	U	U	U	A	A	X	A	U	A	A	U	A	U	B	X	U	U	B	B	U	U	B	U	X	B	A	U	A	A	U	A	U	U	U	A	B	A	A	A	U	B	U	A	A	A	A
Sdchr1:0-67539466	5671049	5672050	X	U	U	U	A	A	U	A	U	A	A	U	A	U	B	X	U	U	B	B	U	U	B	U	X	B	A	U	A	A	U	A	U	X	X	A	B	A	A	A	X	B	U	A	A	A	A
Sdchr1:0-67539466	5681049	5682050	U	U	U	X	A	A	U	A	U	A	A	U	A	U	B	U	U	U	B	B	U	U	B	U	U	B	A	U	A	A	X	A	U	X	X	A	B	A	A	A	X	B	U	A	A	A	A
Sdchr1:0-67539466	5691049	5692050	U	U	U	U	A	A	X	A	U	A	A	U	A	U	B	U	U	U	B	B	U	U	B	X	U	B	A	X	A	A	X	A	U	U	U	A	B	A	A	A	X	B	U	A	A	A	A
Sdchr1:0-67539466	5701049	5702050	U	U	U	U	A	A	U	A	U	A	A	U	A	U	B	U	A	U	B	B	U	U	B	U	U	B	A	U	A	A	U	A	U	U	U	A	B	A	A	A	X	B	U	A	A	A	A
Sdchr1:0-67539466	5711049	5712050	U	X	U	X	A	A	U	A	U	A	A	U	A	U	B	X	U	U	B	B	U	U	B	U	U	B	A	X	A	A	X	A	U	U	X	A	B	A	A	A	U	B	U	A	A	A	A
Sdchr1:0-67539466	5721049	5722050	U	U	U	U	A	A	U	A	U	A	A	X	A	U	B	X	U	U	B	B	X	U	B	U	U	B	A	U	A	A	U	A	U	U	X	A	B	A	A	A	U	B	U	A	A	A	A
Sdchr1:0-67539466	5731049	5732050	U	U	U	U	A	A	U	A	U	A	A	U	A	U	B	X	U	U	B	B	X	U	B	U	U	B	A	U	A	A	U	A	U	X	X	A	B	A	A	A	X	B	U	A	A	A	A
Sdchr1:0-67539466	5741049	5742050	U	X	U	X	A	A	U	A	U	A	A	U	A	U	B	U	A	U	B	B	U	U	B	U	U	B	A	U	A	A	X	A	U	U	U	A	B	A	A	A	X	B	X	A	A	A	A
Sdchr1:0-67539466	5751049	5752050	U	U	U	U	A	A	U	A	U	A	A	U	A	X	B	U	U	U	B	B	U	U	B	U	U	B	A	U	A	A	U	A	U	X	X	A	B	A	A	A	U	B	U	A	A	A	A
Sdchr1:0-67539466	5761049	5762050	U	U	U	U	A	A	U	A	U	A	A	U	A	U	B	X	U	U	B	B	U	U	B	U	U	B	A	U	A	A	U	A	U	U	X	A	B	A	A	A	U	B	X	A	A	A	A
Sdchr1:0-67539466	5771049	5772050	U	U	U	U	A	A	X	A	U	A	A	U	A	U	B	U	U	U	B	B	X	U	B	U	U	B	A	U	A	A	U	A	U	U	X	A	U	A	A	A	X	B	X	A	A	A	A
Sdchr1:0-67539466	5821049	5822050	X	U	U	U	A	A	U	A	U	A	A	U	U	U	B	U	U	X	B	B	U	U	U	U	B	B	A	U	A	A	U	A	X	U	U	A	U	U	A	U	U	B	U	A	A	A	A
Sdchr1:0-67539466	5831049	5832050	U	U	X	U	A	A	X	A	U	A	A	U	U	A	B	U	U	U	B	B	X	U	U	U	B	B	A	U	A	A	U	A	U	U	U	A	U	U	A	A	U	B	U	A	A	A	U
Sdchr1:0-67539466	5891049	5892050	U	U	U	U	A	A	U	A	U	A	A	U	A	U	B	U	U	U	B	B	X	U	U	U	U	B	A	U	A	U	U	A	X	A	X	A	U	A	U	U	U	B	U	U	A	A	A
Sdchr1:0-67539466	5901049	5902050	X	U	U	U	U	A	X	U	U	U	U	U	A	U	B	U	U	X	U	U	U	X	U	U	X	U	A	U	A	U	X	U	U	A	X	A	X	A	U	X	X	B	U	U	A	A	A
Sdchr1:0-67539466	5911049	5912050	U	U	U	X	U	A	U	U	U	U	U	U	A	U	B	U	U	U	U	U	U	U	U	U	U	U	A	U	A	U	U	U	U	A	U	A	U	A	A	X	X	B	U	U	A	A	A
Sdchr1:0-67539466	5921049	5922050	U	U	U	U	U	A	U	U	U	U	U	U	A	U	B	U	U	U	U	U	U	U	U	U	U	U	A	U	A	A	U	U	U	A	U	A	U	A	A	U	U	B	U	U	A	A	A
Sdchr1:0-67539466	5961049	5962050	U	U	U	U	A	U	U	U	U	U	A	U	A	U	U	U	U	U	U	B	U	U	B	U	U	U	U	X	A	A	U	U	U	A	U	U	U	A	U	X	U	B	U	A	U	U	U
Sdchr1:0-67539466	5981049	5982050	U	U	U	U	A	A	U	A	U	A	A	U	U	U	B	X	U	U	B	B	U	U	B	U	U	B	U	U	A	A	U	A	U	A	X	A	U	U	A	U	U	B	U	U	A	A	A
Sdchr1:0-67539466	6011049	6012050	U	U	U	U	A	A	U	U	U	A	U	U	A	U	U	U	U	U	B	U	U	U	U	U	U	B	A	U	U	U	U	U	U	A	U	A	U	U	A	U	U	B	U	A	U	A	U
Sdchr1:0-67539466	6031049	6032050	U	U	U	U	A	A	U	A	U	A	A	U	A	U	B	X	U	U	B	B	U	B	B	U	U	B	A	U	A	A	U	A	U	A	U	A	U	A	A	U	U	B	X	A	A	A	A
Sdchr1:0-67539466	6041049	6042050	U	U	U	X	A	A	U	A	U	A	A	U	A	U	B	X	U	U	B	B	U	B	B	U	U	B	A	U	A	U	X	A	U	A	U	A	X	A	A	U	U	B	U	A	A	A	A
Sdchr1:0-67539466	6051049	6052050	U	U	U	U	A	A	U	A	U	A	A	U	A	U	B	U	U	U	B	B	U	B	B	U	U	B	U	U	A	U	U	A	U	A	U	A	U	A	A	U	U	B	X	A	A	A	A
Sdchr1:0-67539466	6061049	6062050	U	U	U	X	A	A	U	A	U	A	A	U	A	U	B	X	U	U	B	B	U	U	B	U	U	B	U	U	A	U	X	A	U	A	U	A	X	A	A	U	U	B	X	A	A	A	A
Sdchr1:0-67539466	6071049	6072050	U	U	U	U	U	A	U	A	U	A	U	U	A	U	U	U	U	U	U	B	U	U	B	U	U	B	U	U	U	U	U	A	X	U	U	A	U	U	U	U	U	U	U	A	A	A	A
Sdchr1:0-67539466	6081049	6082050	U	U	U	U	U	A	U	A	U	A	U	U	A	U	U	U	U	U	U	B	U	U	B	U	U	B	A	U	U	U	U	A	U	U	U	A	U	U	U	U	U	U	U	A	A	A	A
Sdchr1:0-67539466	6091049	6092050	U	U	U	U	U	A	U	A	U	A	U	U	A	U	U	U	U	U	U	B	U	B	B	U	B	B	A	U	U	U	U	A	U	U	U	A	U	U	U	U	U	U	U	A	A	A	A
Sdchr1:0-67539466	6111049	6112050	U	U	U	U	A	A	U	A	U	U	A	U	A	U	B	U	U	U	B	B	U	B	B	U	U	B	A	U	A	A	X	A	U	A	X	A	U	A	A	U	U	B	X	A	A	A	A
Sdchr1:0-67539466	6121049	6122050	U	U	U	X	A	A	U	A	B	U	A	U	A	U	B	X	U	U	B	B	U	B	B	U	B	B	A	U	A	A	U	A	U	A	U	A	U	A	A	U	X	B	X	A	A	A	A
Sdchr1:0-67539466	6131049	6132050	U	X	U	X	A	A	U	A	U	U	A	U	A	U	B	U	U	U	B	B	U	B	B	U	B	B	A	U	A	A	U	A	U	A	X	A	X	A	A	U	U	B	U	A	A	A	A
Sdchr1:0-67539466	6141049	6142050	U	U	U	U	A	A	U	A	U	U	A	U	A	U	B	U	U	U	B	B	U	B	B	U	B	B	A	B	A	A	U	A	U	A	U	A	U	A	A	U	U	B	U	A	A	A	A
Sdchr1:0-67539466	6151049	6152050	U	U	U	X	A	A	U	A	U	U	A	U	A	U	B	U	U	U	B	B	U	B	B	U	B	B	A	A	A	A	U	A	X	A	X	A	X	A	U	U	U	B	U	A	A	A	A
Sdchr1:0-67539466	6161049	6162050	X	U	U	U	A	A	U	A	U	A	A	U	A	U	B	U	U	U	B	B	U	B	B	U	U	B	A	X	A	A	U	A	X	A	U	A	U	A	U	U	X	B	U	A	A	A	U
Sdchr1:0-67539466	6171049	6172050	U	U	U	U	A	A	U	A	U	A	A	U	A	U	B	U	U	X	B	B	U	B	B	U	U	B	A	U	A	A	U	A	U	A	X	A	X	A	U	U	X	B	U	A	A	A	U
Sdchr1:0-67539466	6181049	6182050	U	U	U	U	A	A	U	A	U	A	A	U	A	U	B	U	U	U	B	B	U	B	B	U	U	B	A	U	A	A	U	A	U	A	U	A	U	A	U	U	U	B	U	A	A	U	U
Sdchr1:0-67539466	6191049	6192050	U	U	U	U	A	A	X	A	U	A	A	U	A	U	B	U	U	U	B	B	U	B	B	U	B	B	A	X	A	A	U	A	U	A	U	A	U	A	U	U	U	B	X	A	A	U	A
Sdchr1:0-67539466	6201049	6202050	U	U	U	U	A	A	U	A	U	A	A	U	A	U	B	X	U	U	B	B	U	U	B	U	B	B	A	U	A	A	U	A	U	A	X	A	U	A	U	U	X	B	X	A	A	U	A
Sdchr1:0-67539466	6211049	6212050	U	U	U	U	A	A	X	A	B	A	A	U	A	U	B	U	U	U	B	B	X	U	B	U	B	B	A	U	A	A	U	A	U	A	U	A	U	A	U	U	U	B	U	A	A	A	A
Sdchr1:0-67539466	6221049	6222050	U	X	U	U	A	A	U	A	U	A	A	U	A	U	B	X	U	U	B	B	U	U	B	U	B	B	A	X	A	A	U	A	U	A	U	A	U	A	U	X	U	B	U	A	A	A	A
Sdchr1:0-67539466	6231049	6232050	U	U	U	U	A	A	U	A	U	A	A	U	A	U	B	X	U	X	U	B	U	U	B	U	U	B	U	U	U	A	U	U	U	A	U	U	X	U	U	X	U	B	X	A	A	U	U
Sdchr1:0-67539466	6241049	6242050	U	U	U	U	A	A	X	A	U	A	A	U	A	U	B	U	U	U	U	B	U	U	B	U	U	B	U	U	U	A	U	U	U	A	X	U	U	U	U	X	U	B	U	A	A	U	U
Sdchr1:0-67539466	6361049	6362050	U	U	U	X	U	A	U	A	U	A	A	U	A	X	B	X	U	U	B	B	X	B	B	U	U	B	A	U	A	A	U	A	U	U	U	A	X	A	X	U	U	B	X	A	A	A	A
Sdchr1:0-67539466	6371049	6372050	X	U	U	U	A	A	X	A	U	A	A	U	A	U	B	U	U	U	B	B	U	U	B	U	U	B	A	U	A	A	U	A	U	A	U	A	U	A	U	U	U	B	U	A	A	A	A
Sdchr1:0-67539466	6381049	6382050	U	U	U	U	A	A	X	A	U	A	A	U	A	U	B	U	U	U	B	B	U	U	B	U	U	B	A	U	A	A	U	A	U	A	X	A	U	A	U	X	U	B	U	A	A	A	A
Sdchr1:0-67539466	6391049	6392050	U	U	U	X	A	A	U	A	U	A	A	X	A	U	B	X	U	U	B	B	U	U	B	U	U	B	A	U	A	A	U	A	U	A	U	A	X	A	U	X	U	B	U	A	A	A	A
Sdchr1:0-67539466	6401049	6402050	X	U	U	U	A	A	X	A	B	A	A	U	A	U	B	U	U	U	B	B	U	B	B	U	B	B	A	U	A	A	U	A	U	A	X	A	U	A	U	X	X	B	X	A	A	A	A
Sdchr1:0-67539466	6411049	6412050	U	U	U	U	A	A	X	A	B	A	A	U	A	U	B	X	U	U	B	B	U	B	B	U	B	B	A	X	A	A	X	A	U	A	U	A	X	A	U	U	U	B	X	A	A	A	A
Sdchr1:0-67539466	6421049	6422050	U	U	U	U	A	A	U	A	B	A	A	U	A	U	B	U	U	U	B	B	U	B	B	X	B	B	A	U	A	A	X	A	X	A	X	A	X	A	U	U	U	B	U	A	A	A	A
Sdchr1:0-67539466	6431049	6432050	U	U	U	U	A	A	U	A	B	A	A	U	A	U	B	X	U	U	B	B	U	B	B	U	B	B	A	U	A	A	U	A	U	A	U	A	U	A	U	U	U	B	U	A	A	A	A
Sdchr1:0-67539466	6441049	6442050	X	U	U	U	A	A	X	A	U	A	A	U	A	U	B	X	U	U	B	B	X	B	B	U	U	B	A	U	A	A	U	A	U	A	X	A	U	A	U	U	X	B	U	A	A	A	A
Sdchr1:0-67539466	6451049	6452050	U	U	U	U	A	A	U	A	U	A	A	U	A	U	B	U	U	U	B	B	U	B	B	U	U	B	A	U	A	A	U	A	U	A	X	A	X	A	U	U	X	B	U	A	A	A	A
Sdchr1:0-67539466	6461049	6462050	U	U	U	U	A	A	U	A	U	A	A	U	A	U	B	U	U	U	B	B	U	B	B	U	U	B	A	X	A	A	U	A	U	A	U	A	U	A	X	U	U	B	X	A	A	A	A
Sdchr1:0-67539466	6471049	6472050	U	U	U	U	A	A	U	A	B	A	A	U	A	U	B	U	U	U	B	B	U	B	B	U	U	B	A	U	A	A	X	A	U	A	X	A	U	A	U	U	X	B	U	A	A	A	A
Sdchr1:0-67539466	6481049	6482050	X	U	U	X	A	A	U	A	B	A	A	U	A	U	B	U	U	X	B	B	X	B	B	U	U	B	A	U	A	A	X	A	X	A	X	A	U	A	U	U	U	B	X	A	A	A	A
Sdchr1:0-67539466	6491049	6492050	U	U	U	U	A	A	U	A	B	A	A	U	A	U	B	U	U	U	B	B	U	B	B	U	B	B	A	U	A	A	X	A	U	A	X	A	X	A	U	U	U	B	U	A	A	A	A
Sdchr1:0-67539466	6501049	6502050	U	U	U	U	A	A	U	A	U	A	A	U	A	U	B	U	U	U	B	B	X	B	B	X	B	B	A	U	A	A	X	A	U	A	X	A	U	A	U	U	X	B	X	A	A	A	A
Sdchr1:0-67539466	6511049	6512050	U	U	U	U	A	A	U	A	U	A	A	U	A	U	B	U	U	U	B	B	U	B	B	U	B	B	A	U	A	A	U	A	U	A	U	A	U	A	U	U	U	B	X	A	A	A	A
Sdchr1:0-67539466	6521049	6522050	U	X	U	U	A	A	U	A	U	A	A	U	A	U	B	U	U	U	B	B	X	B	B	U	U	B	A	U	A	A	U	A	U	A	X	A	U	A	U	U	U	B	X	A	A	A	A
Sdchr1:0-67539466	6531049	6532050	X	U	U	X	A	A	U	A	U	A	A	U	A	X	B	U	U	U	B	B	U	B	B	U	U	B	A	U	A	A	X	A	U	A	U	A	X	A	U	U	X	B	U	A	A	A	A
Sdchr1:0-67539466	6541049	6542050	X	U	U	U	A	A	U	A	U	A	A	U	A	U	B	U	U	U	B	B	U	U	U	U	U	B	A	U	A	U	X	A	U	A	X	A	U	A	X	U	X	B	X	U	A	A	A
Sdchr1:0-67539466	6551049	6552050	U	U	U	U	A	A	U	A	U	A	A	U	A	U	B	U	U	U	B	B	U	U	U	U	U	B	A	U	A	U	U	A	U	A	U	A	U	A	U	X	X	B	U	U	A	A	A
Sdchr1:0-67539466	6561049	6562050	U	U	U	X	A	A	U	A	U	A	A	U	A	U	B	U	U	U	B	B	U	U	U	U	U	B	A	U	A	U	U	A	X	A	U	A	U	A	U	U	X	B	U	U	A	A	A
Sdchr1:0-67539466	6571049	6572050	U	U	U	U	A	A	U	A	U	A	A	U	A	U	B	U	U	U	B	B	U	B	B	U	U	B	A	U	A	U	X	A	X	A	X	U	U	A	U	U	X	B	U	A	A	A	A
Sdchr1:0-67539466	6611049	6612050	U	U	U	U	A	A	X	A	U	U	A	U	A	U	U	X	U	U	B	B	U	B	B	U	U	B	A	U	A	U	U	A	U	A	U	A	X	A	U	U	X	B	U	A	A	A	A
Sdchr1:0-67539466	6621049	6622050	U	U	U	U	A	A	U	A	U	A	A	U	A	U	U	U	U	U	B	B	U	B	B	U	U	B	A	U	A	U	X	A	U	A	U	A	U	A	U	U	U	B	U	A	A	A	A
Sdchr1:0-67539466	6641049	6642050	U	U	U	U	A	A	U	A	U	A	A	U	A	U	B	U	U	U	B	B	U	B	B	U	B	B	A	U	A	U	U	A	U	A	X	A	U	A	U	U	U	B	U	A	A	U	A
Sdchr1:0-67539466	6651049	6652050	X	U	U	U	A	A	X	A	U	A	A	U	A	U	B	U	U	U	U	B	U	U	B	X	U	B	A	U	A	X	U	A	X	A	U	A	U	A	U	X	U	B	U	A	A	U	A
Sdchr1:0-67539466	6661049	6662050	U	U	U	X	A	A	U	A	B	A	A	U	A	U	B	U	U	U	U	B	U	U	B	X	U	B	A	X	A	X	X	A	X	A	U	A	U	A	U	U	X	B	X	A	A	A	A
Sdchr1:0-67539466	6671049	6672050	U	X	U	U	A	A	U	A	B	A	A	U	A	U	B	U	U	U	U	B	U	U	B	U	U	B	A	U	A	U	U	A	X	A	X	A	U	A	U	U	U	B	X	A	A	A	A
Sdchr1:0-67539466	6681049	6682050	U	U	U	U	A	A	U	A	B	A	A	U	A	U	B	U	U	U	B	B	U	B	B	U	U	B	A	U	A	U	U	A	U	A	U	A	X	A	U	U	U	B	U	A	A	A	A
Sdchr1:0-67539466	6691049	6692050	X	U	U	U	A	A	U	A	B	A	A	U	A	U	B	U	U	U	B	B	U	B	B	U	U	B	A	U	A	X	U	A	U	A	U	A	U	A	U	U	U	B	X	A	A	A	A
Sdchr1:0-67539466	6701049	6702050	U	U	U	U	A	A	X	A	U	A	A	U	A	U	B	U	U	U	B	B	U	B	B	U	U	B	A	U	A	U	U	A	U	A	X	A	X	A	U	U	X	B	U	A	A	A	A
Sdchr1:0-67539466	6711049	6712050	U	X	U	U	A	A	X	A	U	A	A	U	A	U	B	X	U	U	B	B	X	B	B	U	U	B	A	U	A	U	U	A	U	A	U	A	X	A	U	U	U	B	U	A	A	A	A
Sdchr1:0-67539466	6721049	6722050	U	U	U	U	A	A	U	A	U	A	A	U	A	U	B	U	U	U	B	B	U	B	B	U	U	B	A	U	A	U	X	A	U	A	U	A	U	A	U	U	X	B	X	A	A	A	A
Sdchr1:0-67539466	6731049	6732050	U	U	X	U	A	A	X	A	B	A	A	U	A	X	B	U	U	U	B	B	U	B	B	X	U	B	A	U	A	U	U	A	X	A	X	A	U	A	U	U	U	B	U	A	A	A	A
Sdchr1:0-67539466	6741049	6742050	U	X	U	X	A	A	X	A	U	A	A	U	A	U	B	U	U	U	B	B	U	B	B	U	U	B	A	U	A	X	U	A	U	A	U	A	U	A	X	U	U	B	X	A	A	A	A
Sdchr1:0-67539466	6751049	6752050	X	U	U	U	A	A	U	U	U	A	A	U	A	U	U	U	U	U	U	B	U	U	B	U	U	U	A	U	A	X	U	A	U	A	X	A	U	A	U	X	U	B	U	U	A	A	U
Sdchr1:0-67539466	6761049	6762050	U	U	U	U	A	A	U	U	U	A	A	U	A	U	U	U	U	U	U	B	U	U	B	U	U	U	A	U	A	U	U	A	U	A	U	A	X	A	X	U	U	B	U	U	A	A	U
Sdchr1:0-67539466	6771049	6772050	U	U	U	U	A	A	U	U	U	U	A	U	A	U	U	X	U	U	U	B	U	U	B	U	U	U	A	U	A	U	U	A	X	A	U	A	U	A	U	U	X	B	U	U	A	A	U
Sdchr1:0-67539466	6781049	6782050	U	U	U	X	A	A	U	A	B	U	A	X	A	U	B	U	U	U	B	B	X	U	B	U	U	B	A	U	A	X	U	A	U	A	X	A	U	A	U	U	U	B	U	A	A	A	U
Sdchr1:0-67539466	6791049	6792050	U	U	U	U	A	A	U	A	B	U	A	U	A	U	B	U	U	X	B	B	U	B	B	U	U	B	A	U	A	X	U	A	U	A	U	A	U	A	U	U	U	B	U	A	A	A	U
Sdchr1:0-67539466	6801049	6802050	U	U	U	U	A	A	U	A	U	A	A	U	A	U	B	U	U	U	B	B	U	B	B	U	U	B	A	U	A	U	U	A	U	A	X	A	U	A	U	U	U	B	U	A	A	A	A
Sdchr1:0-67539466	6811049	6812050	U	X	X	U	A	U	U	A	U	U	A	U	A	U	U	U	U	U	B	B	U	B	B	U	U	B	A	U	A	X	U	A	X	A	X	U	U	A	U	U	U	B	X	A	A	A	A
Sdchr1:0-67539466	6821049	6822050	U	U	U	U	A	U	U	A	U	U	A	U	A	U	U	U	U	U	B	B	U	U	B	U	U	B	A	U	A	U	U	A	U	A	U	U	U	A	U	U	U	B	U	A	A	A	A
Sdchr1:0-67539466	6831049	6832050	U	U	U	U	U	U	U	A	U	U	A	U	A	U	U	U	U	U	B	B	U	U	B	U	U	B	A	U	A	U	X	A	U	A	U	U	X	A	U	U	U	B	U	A	A	A	A
Sdchr1:0-67539466	6841049	6842050	U	U	U	U	U	A	X	A	U	U	A	U	A	U	B	U	U	U	B	B	U	U	B	U	U	B	A	U	A	U	U	A	U	A	U	A	U	A	X	U	X	B	U	A	A	A	A
Sdchr1:0-67539466	6851049	6852050	U	U	U	U	U	A	U	A	U	U	A	U	A	U	B	X	U	U	B	B	U	B	B	U	U	B	A	U	A	X	U	A	U	A	U	A	U	A	U	U	U	B	U	A	A	A	A
Sdchr1:0-67539466	6861049	6862050	X	U	U	U	A	A	U	A	U	U	A	X	A	U	B	U	U	U	B	B	U	B	B	U	U	B	A	U	A	U	U	A	U	A	U	A	U	A	U	U	U	B	X	A	A	A	A
Sdchr1:0-67539466	6871049	6872050	U	X	U	U	A	A	U	A	U	U	A	U	A	U	B	U	U	X	B	B	U	B	B	U	U	B	A	X	A	U	U	A	U	A	X	A	X	A	X	X	U	B	U	A	A	A	A
Sdchr1:0-67539466	6881049	6882050	U	U	U	X	A	A	U	A	U	A	A	X	A	U	B	U	U	U	B	B	U	B	B	U	U	B	A	U	A	X	X	A	U	A	U	A	X	A	U	U	U	B	U	A	A	A	A
Sdchr1:0-67539466	6891049	6892050	U	X	U	U	A	A	U	A	B	U	A	U	A	U	B	U	U	U	B	B	X	B	B	U	U	B	A	U	A	X	X	A	U	A	X	A	X	A	U	U	U	B	U	A	A	A	A
Sdchr1:0-67539466	6901049	6902050	U	U	U	U	A	A	U	A	U	U	A	U	A	U	B	X	U	U	B	B	U	B	B	U	U	B	A	U	A	X	U	A	U	A	X	A	X	A	U	U	X	B	X	A	A	A	A
Sdchr1:0-67539466	6911049	6912050	X	U	U	U	A	A	U	A	U	U	A	U	A	U	B	U	U	U	B	B	U	B	B	U	U	B	A	U	A	X	U	A	U	A	X	A	U	A	U	U	U	B	X	A	A	A	A
Sdchr1:0-67539466	6921049	6922050	U	U	U	U	A	A	U	A	U	U	A	U	A	U	B	X	U	U	B	B	U	B	B	U	U	B	A	U	A	X	U	A	U	A	U	A	X	A	U	U	X	B	U	A	A	A	A
Sdchr1:0-67539466	6931049	6932050	U	X	U	U	A	A	X	A	U	A	A	U	A	U	B	U	U	X	B	B	U	B	B	U	U	B	A	U	A	X	X	A	X	A	U	A	U	A	U	U	U	B	X	A	A	A	A
Sdchr1:0-67539466	6941049	6942050	U	U	U	U	A	A	U	A	U	A	A	U	A	U	B	U	U	U	B	B	U	B	B	U	U	B	A	U	A	X	U	A	U	A	X	A	U	A	U	U	X	B	X	A	A	A	A
Sdchr1:0-67539466	6951049	6952050	U	U	U	U	U	A	U	A	U	U	A	U	A	U	B	U	U	U	B	B	U	B	B	U	U	B	A	U	A	U	X	A	X	A	U	A	U	A	U	X	U	B	U	A	A	A	A
Sdchr1:0-67539466	6961049	6962050	U	U	U	U	U	A	U	A	U	U	A	U	A	U	B	U	U	U	B	B	U	B	B	U	B	B	A	U	A	X	U	A	U	A	U	A	U	A	U	U	X	B	U	A	A	A	A
Sdchr1:0-67539466	6971049	6972050	U	U	U	X	U	A	U	A	U	U	A	U	A	U	B	X	U	U	B	B	U	B	B	U	U	B	A	X	A	X	U	A	U	A	X	A	X	U	U	U	X	B	U	A	A	A	A
Sdchr1:0-67539466	6981049	6982050	X	U	U	X	A	A	U	A	B	U	A	U	A	U	B	U	U	U	B	B	U	B	B	U	U	B	A	U	A	U	U	A	U	A	X	A	U	U	U	U	U	B	X	A	A	A	A
Sdchr1:0-67539466	6991049	6992050	U	U	U	U	A	A	U	A	U	U	A	U	A	U	B	U	U	U	B	B	U	B	B	U	U	B	A	U	A	U	X	A	U	A	X	A	U	U	U	U	X	B	U	A	A	A	A
Sdchr1:0-67539466	7001049	7002050	U	U	U	U	A	A	U	A	U	U	A	U	A	U	B	U	U	U	B	B	U	B	B	U	U	B	A	U	A	U	U	A	U	A	X	A	U	A	U	U	X	B	X	A	A	A	A
Sdchr1:0-67539466	7011049	7012050	U	U	U	U	A	A	U	A	U	A	A	U	A	U	B	U	U	U	B	B	U	U	B	X	U	B	A	U	A	U	U	A	X	A	U	A	U	A	U	X	X	B	X	A	A	A	A
Sdchr1:0-67539466	7021049	7022050	U	U	U	U	A	A	U	A	U	A	A	U	A	U	B	X	U	U	B	B	U	U	B	U	U	B	A	U	A	U	U	A	U	A	U	A	U	A	U	U	X	B	U	A	A	A	A
Sdchr1:0-67539466	7031049	7032050	U	U	U	U	A	A	U	A	U	A	A	U	A	U	B	U	U	U	B	B	U	U	B	U	U	B	A	U	A	X	U	A	U	A	U	A	U	A	U	U	X	B	X	A	A	A	A
Sdchr1:0-67539466	7041049	7042050	U	U	U	U	A	A	U	A	U	A	A	U	A	U	B	U	U	U	B	B	U	B	B	U	U	B	A	U	A	U	U	A	U	A	U	A	U	A	U	U	X	B	U	A	A	A	A
Sdchr1:0-67539466	7051049	7052050	U	U	U	U	A	A	X	A	U	A	A	U	A	X	B	U	U	U	B	B	U	U	B	U	B	B	A	U	A	U	U	A	U	A	X	A	U	A	U	U	X	B	U	A	A	A	A
Sdchr1:0-67539466	7061049	7062050	U	X	U	X	A	A	U	A	U	A	A	U	U	U	B	X	U	U	B	B	U	U	B	U	U	B	A	U	A	U	U	U	U	A	U	A	U	A	U	U	U	B	X	A	A	A	A
Sdchr1:0-67539466	7071049	7072050	U	U	U	U	A	A	U	A	U	A	A	U	U	U	B	X	U	U	B	B	U	U	B	U	U	B	A	U	A	U	U	U	X	A	U	A	X	A	U	X	U	B	U	A	A	A	A
Sdchr1:0-67539466	7081049	7082050	U	U	U	U	A	A	X	A	U	A	A	U	U	U	B	U	U	U	B	B	U	B	B	U	U	B	A	U	A	U	X	U	U	A	U	A	X	A	U	U	X	B	X	A	A	A	A
Sdchr1:0-67539466	7091049	7092050	U	X	U	X	A	A	U	A	B	A	A	U	A	U	B	U	U	U	B	B	X	B	B	U	B	B	A	U	A	U	X	A	U	A	U	A	U	A	U	U	X	B	U	A	A	A	A
Sdchr1:0-67539466	7101049	7102050	U	U	U	U	A	A	U	A	B	A	A	U	A	U	B	U	U	U	B	B	U	B	B	U	B	B	A	U	A	U	U	A	U	A	U	A	U	A	U	U	U	B	U	A	A	A	A
Sdchr1:0-67539466	7111049	7112050	X	U	U	U	A	A	X	A	B	A	A	U	A	U	B	U	U	U	B	B	U	B	B	U	B	B	A	U	A	U	U	A	U	A	U	A	U	A	U	U	U	B	X	A	A	A	A
Sdchr1:0-67539466	7121049	7122050	X	U	U	U	A	A	U	A	B	A	A	U	A	X	B	X	U	U	B	B	U	B	B	U	B	B	A	U	A	U	X	A	U	A	U	A	U	A	U	X	U	B	U	A	A	A	A
Sdchr1:0-67539466	7131049	7132050	U	U	U	U	A	A	X	A	B	A	A	U	A	X	B	X	U	U	B	B	U	B	B	U	B	B	A	U	A	U	U	A	X	A	X	A	X	A	X	U	U	B	X	A	A	A	A
Sdchr1:0-67539466	7141049	7142050	U	X	U	U	A	A	U	A	U	A	A	U	A	U	B	U	U	U	B	B	U	B	B	U	B	B	A	U	A	U	U	A	U	A	U	A	X	A	U	U	U	B	U	A	A	A	A
Sdchr1:0-67539466	7151049	7152050	U	U	U	U	A	A	U	A	U	A	A	U	A	U	B	U	U	U	B	B	U	B	B	U	B	B	A	U	A	U	U	A	U	A	U	A	U	A	U	U	U	B	U	A	A	A	A
Sdchr1:0-67539466	7161049	7162050	U	U	U	U	A	A	U	A	U	A	A	U	A	U	B	X	U	U	B	B	X	B	B	U	B	B	A	U	A	X	U	A	U	A	X	A	U	A	U	U	X	B	U	A	A	A	A
Sdchr1:0-67539466	7171049	7172050	U	U	U	U	A	A	X	A	B	A	A	U	A	U	B	U	A	U	B	B	U	B	B	U	B	B	A	U	A	U	U	A	U	A	X	A	U	A	U	U	U	B	X	A	A	A	A
Sdchr1:0-67539466	7181049	7182050	X	U	U	U	A	A	U	A	B	U	A	U	A	U	B	U	U	U	B	B	U	B	B	U	B	B	A	X	A	U	X	A	U	A	U	A	X	A	U	U	U	B	U	A	A	A	A
Sdchr1:0-67539466	7191049	7192050	U	U	U	U	A	A	U	A	U	U	A	U	A	U	B	U	U	U	B	B	U	U	B	U	B	B	A	U	A	X	U	A	U	A	U	A	U	A	U	X	X	B	U	A	A	A	A
Sdchr1:0-67539466	7201049	7202050	X	X	U	X	A	A	U	A	U	U	A	U	A	U	B	U	U	U	B	B	U	U	B	U	U	B	A	U	A	U	U	A	U	A	U	A	U	A	U	X	X	B	U	A	U	A	A
Sdchr1:0-67539466	7211049	7212050	U	U	U	U	A	A	U	A	U	A	A	U	A	U	B	U	U	U	B	B	U	U	B	U	U	B	A	U	A	X	U	A	U	A	U	A	U	A	U	U	U	B	X	A	U	A	A
Sdchr1:0-67539466	7221049	7222050	U	U	U	X	A	A	U	A	U	A	A	X	A	U	B	U	U	U	B	B	U	B	B	U	U	B	A	U	A	X	U	A	U	A	U	A	U	A	U	U	U	B	U	A	U	A	A
Sdchr1:0-67539466	7231049	7232050	U	U	U	U	A	A	U	A	U	A	A	U	A	U	B	X	U	U	B	B	U	B	B	U	U	B	A	U	A	U	X	A	U	A	X	A	X	A	U	U	U	B	U	A	A	A	A
Sdchr1:0-67539466	7241049	7242050	U	U	U	U	A	A	X	A	U	A	A	U	A	U	B	U	U	U	B	B	U	B	B	U	U	B	A	U	A	X	U	A	U	A	X	A	X	A	U	U	U	B	U	A	A	A	A
Sdchr1:0-67539466	7251049	7252050	U	U	U	X	A	A	U	A	U	A	A	X	A	U	B	X	U	U	B	B	U	B	B	U	U	B	A	U	A	U	X	A	U	A	U	A	U	A	U	U	U	B	U	A	A	A	A
Sdchr1:0-67539466	7261049	7262050	U	U	U	U	A	A	U	A	U	A	A	U	A	U	B	U	U	U	B	B	X	B	B	X	U	B	A	U	A	U	U	A	U	A	U	A	U	A	U	U	U	B	U	A	A	A	A
Sdchr1:0-67539466	7271049	7272050	U	X	U	U	A	A	X	A	U	U	A	U	U	U	U	U	U	U	B	B	U	U	B	U	U	B	A	U	A	X	X	A	U	A	U	A	X	A	U	U	U	B	U	A	A	A	A
Sdchr1:0-67539466	7281049	7282050	U	U	U	U	A	A	U	A	U	U	A	U	U	U	U	X	U	U	B	B	U	U	B	U	U	B	U	U	A	U	U	A	U	A	X	A	U	A	U	U	U	B	U	A	A	A	A
Sdchr1:0-67539466	7291049	7292050	U	X	U	U	A	A	U	U	U	U	A	U	U	U	U	U	U	X	B	B	U	U	B	U	U	B	U	U	A	U	U	A	U	A	X	A	X	A	U	X	U	B	X	A	A	A	A
Sdchr1:0-67539466	7301049	7302050	X	U	U	U	A	A	U	U	B	U	A	U	A	U	B	X	U	U	B	B	X	U	B	U	U	B	U	X	A	X	U	A	X	A	U	A	U	A	X	U	U	B	U	A	A	A	A
Sdchr1:0-67539466	7311049	7312050	U	U	U	U	A	A	U	U	B	U	A	U	A	U	B	X	U	U	B	B	U	B	B	U	B	B	A	X	A	X	U	A	U	A	U	A	U	A	U	X	U	B	U	A	A	A	A
Sdchr1:0-67539466	7321049	7322050	U	U	U	U	A	A	U	U	B	A	A	U	A	U	B	U	U	U	B	B	U	B	B	U	B	B	A	U	A	U	X	A	U	A	U	A	U	A	U	U	U	B	U	A	A	A	A
Sdchr1:0-67539466	7331049	7332050	U	U	U	X	A	A	U	X	B	A	A	U	A	U	B	X	U	U	B	B	U	B	B	U	B	B	A	U	A	U	X	A	U	A	U	A	U	A	U	U	U	B	X	A	A	A	A
Sdchr1:0-67539466	7341049	7342050	U	U	U	U	A	A	U	U	B	A	A	U	A	U	B	X	U	U	B	B	U	B	B	U	B	B	A	U	A	X	U	A	U	A	X	A	X	A	U	X	X	B	X	A	A	A	A
Sdchr1:0-67539466	7351049	7352050	U	U	U	X	A	A	U	X	B	U	A	U	A	U	B	U	U	U	B	B	U	B	B	U	B	B	A	U	A	U	U	A	X	A	X	A	U	A	U	U	X	B	U	A	A	A	A
Sdchr1:0-67539466	7361049	7362050	U	U	U	U	A	A	U	U	B	U	A	U	A	U	B	X	U	U	B	B	X	B	B	U	U	B	A	U	A	U	U	A	U	A	X	A	X	A	U	U	U	B	U	A	A	A	A
Sdchr1:0-67539466	7371049	7372050	U	U	U	U	A	A	X	U	B	U	A	U	A	U	B	U	U	U	B	B	U	B	B	U	U	B	A	U	A	U	U	A	U	A	X	A	X	A	U	U	U	B	U	A	A	A	A
Sdchr1:0-67539466	7381049	7382050	U	U	U	U	A	A	U	U	B	A	A	U	A	U	B	U	A	U	B	B	U	B	B	U	U	B	A	U	A	U	U	A	U	A	U	A	X	A	U	U	U	B	U	A	A	A	A
Sdchr1:0-67539466	7391049	7392050	U	U	U	U	A	A	U	U	B	A	A	U	A	U	B	U	U	U	B	B	U	B	B	U	B	B	A	U	A	U	U	A	U	A	U	A	U	A	U	U	U	B	U	A	A	A	A
Sdchr1:0-67539466	7401049	7402050	U	U	U	U	A	A	X	U	B	A	A	U	A	U	B	X	U	U	B	B	U	B	B	U	B	B	A	U	A	U	U	A	U	A	U	A	U	A	U	U	U	B	U	A	A	A	A
Sdchr1:0-67539466	7411049	7412050	X	X	U	U	A	A	U	U	B	A	A	U	A	U	B	X	U	U	B	B	U	B	B	U	U	B	A	U	A	U	X	A	U	A	U	A	U	A	U	U	U	B	U	A	A	A	A
Sdchr1:0-67539466	7421049	7422050	U	U	U	X	A	A	X	X	B	A	A	U	A	U	B	U	U	U	B	B	U	B	B	U	U	B	A	U	A	U	X	A	U	A	X	A	U	A	U	U	U	B	U	A	A	A	A
Sdchr1:0-67539466	7431049	7432050	U	X	U	U	A	A	U	U	B	A	A	X	A	U	B	X	U	U	B	B	U	B	B	U	U	B	A	X	A	X	U	A	U	A	X	A	U	A	U	U	X	B	X	A	A	A	A
Sdchr1:0-67539466	7441049	7442050	U	U	U	U	A	A	U	U	B	U	A	U	A	U	B	U	U	U	B	B	U	B	B	U	U	B	A	U	A	U	U	A	U	A	X	A	U	A	U	U	U	B	U	A	A	A	A
Sdchr1:0-67539466	7451049	7452050	U	U	U	U	A	A	U	U	B	U	A	U	A	U	B	X	U	U	B	B	U	B	B	U	B	B	A	U	A	U	X	A	U	A	U	A	U	A	U	U	U	B	U	A	A	A	A
Sdchr1:0-67539466	7461049	7462050	U	U	U	X	A	A	U	U	U	U	A	U	A	U	B	X	U	U	B	B	U	B	B	U	B	B	A	U	A	U	X	A	U	A	U	A	U	A	U	U	U	B	U	A	A	A	A
Sdchr1:0-67539466	7471049	7472050	U	U	U	U	A	A	U	U	U	A	A	U	A	U	B	U	U	U	B	B	U	B	B	U	B	B	A	U	A	U	U	A	U	A	U	A	U	A	U	U	U	B	U	A	A	A	A
Sdchr1:0-67539466	7481049	7482050	U	U	U	U	A	A	X	U	U	A	A	U	A	U	B	U	U	X	B	B	U	B	B	U	B	B	A	U	A	X	U	A	U	A	U	A	U	A	U	U	X	B	U	A	A	A	A
Sdchr1:0-67539466	7491049	7492050	U	U	U	U	A	A	U	U	B	A	A	U	A	U	B	U	U	U	B	B	U	B	B	U	B	B	A	U	A	X	U	A	U	A	X	A	U	A	U	U	U	B	X	A	A	A	A
Sdchr1:0-67539466	7501049	7502050	U	U	U	U	A	A	U	U	B	A	A	U	A	U	B	U	U	U	B	B	U	B	B	U	B	B	A	U	A	U	U	A	U	A	X	A	U	A	U	U	U	B	U	A	A	A	A
Sdchr1:0-67539466	7511049	7512050	U	U	U	U	A	A	U	U	B	A	A	U	A	U	B	X	A	U	B	B	U	B	B	U	B	B	A	U	A	X	U	A	U	A	U	A	U	A	U	U	U	B	U	A	A	A	A
Sdchr1:0-67539466	7521049	7522050	U	U	U	U	A	A	U	U	B	A	A	X	A	X	B	U	A	U	B	B	U	B	B	U	B	B	A	U	A	U	X	A	U	A	U	A	U	A	U	U	X	B	U	A	A	A	A
Sdchr1:0-67539466	7561049	7562050	U	U	U	U	A	A	X	U	B	A	A	U	A	U	B	X	U	U	B	B	X	B	B	U	B	B	A	U	A	U	U	A	U	A	U	A	U	A	U	U	X	B	X	A	A	A	A
Sdchr1:0-67539466	7571049	7572050	U	X	U	U	A	A	U	U	B	A	A	U	A	U	B	X	U	X	B	B	U	B	B	U	B	B	A	U	A	X	U	A	X	A	X	A	U	A	U	X	U	B	U	A	A	A	A
Sdchr1:0-67539466	7581049	7582050	U	U	U	U	A	A	U	X	B	A	A	U	A	U	B	U	U	U	B	B	U	B	B	U	B	B	A	U	A	U	U	A	U	A	X	A	U	A	U	U	X	B	U	A	A	A	A
Sdchr1:0-67539466	7591049	7592050	U	X	U	X	A	A	U	U	B	A	A	U	A	U	B	X	U	U	B	B	U	B	B	U	B	B	A	U	A	U	U	A	U	A	X	A	X	A	U	U	X	B	U	A	A	A	A
Sdchr1:0-67539466	7601049	7602050	X	U	U	U	A	A	U	U	B	A	A	U	A	U	B	U	U	U	B	B	U	B	B	U	B	B	A	U	A	U	U	A	U	A	X	A	U	A	U	U	X	B	U	A	A	A	A
Sdchr1:0-67539466	7611049	7612050	U	U	U	U	A	A	U	U	B	A	A	U	A	U	B	U	U	U	B	B	U	B	B	U	B	B	A	U	A	X	U	A	U	A	X	A	U	A	U	U	U	B	U	A	A	A	A
Sdchr1:0-67539466	7621049	7622050	U	U	U	U	A	A	X	U	B	A	A	U	A	U	B	U	U	U	B	B	U	B	B	U	B	B	A	U	A	X	U	A	U	A	U	A	X	A	U	U	U	B	U	A	A	A	A
Sdchr1:0-67539466	7631049	7632050	U	U	U	U	A	A	U	U	B	A	A	U	A	U	B	X	U	U	B	B	X	B	B	U	B	B	A	U	A	U	X	A	U	A	U	A	U	A	U	U	X	B	X	A	A	A	A
Sdchr1:0-67539466	7641049	7642050	U	U	U	U	A	A	U	U	B	A	A	U	A	U	B	U	U	U	B	B	U	B	B	U	B	B	A	U	A	U	U	A	U	A	U	A	U	A	U	U	X	B	U	A	A	A	A
Sdchr1:0-67539466	7651049	7652050	U	U	U	U	A	A	U	X	B	A	A	U	A	U	B	U	U	U	B	B	U	B	B	U	B	B	A	U	A	U	U	A	U	A	U	A	X	A	U	U	X	B	X	A	A	A	A
Sdchr1:0-67539466	7661049	7662050	U	U	U	U	A	A	U	U	B	A	A	U	A	U	B	X	U	U	B	B	X	B	B	U	B	B	A	X	A	X	U	A	X	A	U	A	U	A	U	X	U	B	U	A	A	A	A
Sdchr1:0-67539466	7671049	7672050	U	U	U	U	A	A	X	X	B	A	A	U	A	U	B	U	U	U	B	B	U	B	B	U	B	B	A	U	A	U	U	A	U	A	U	A	U	A	U	U	U	B	U	A	A	A	A
Sdchr1:0-67539466	7681049	7682050	U	U	U	U	A	A	U	X	B	A	A	U	A	U	B	U	U	U	B	B	X	B	B	U	B	B	A	U	A	U	U	A	U	A	U	A	U	A	U	U	X	B	U	A	A	A	A
Sdchr1:0-67539466	7701049	7702050	U	U	U	U	A	A	X	U	B	A	A	U	A	U	B	X	U	X	B	B	U	B	B	U	U	B	A	U	A	U	U	U	U	A	U	A	U	A	U	U	U	B	U	A	A	A	A
Sdchr1:0-67539466	7711049	7712050	U	U	U	X	U	A	U	U	B	A	A	U	A	U	B	X	U	U	B	B	U	B	B	U	U	B	A	U	A	X	U	U	U	A	U	A	U	A	U	U	U	B	U	A	A	A	A
Sdchr1:0-67539466	7721049	7722050	U	U	U	U	U	A	U	U	B	U	A	U	U	U	B	U	U	U	B	B	U	U	B	U	U	B	A	U	A	U	U	U	U	A	U	A	U	A	U	X	U	B	U	A	A	A	A
Sdchr1:0-67539466	7741049	7742050	U	U	U	U	A	A	X	U	U	U	A	U	U	U	B	U	U	U	B	B	U	U	B	U	B	B	A	X	A	U	U	A	U	A	U	A	U	A	U	U	X	B	U	A	A	A	A
Sdchr1:0-67539466	7751049	7752050	U	U	U	U	A	A	X	X	U	A	A	U	A	U	B	U	U	U	B	B	U	B	B	U	B	B	A	U	A	X	U	A	U	A	X	A	U	A	U	U	U	B	X	A	A	A	A
Sdchr1:0-67539466	7761049	7762050	U	U	U	U	A	A	U	U	U	A	A	U	A	U	B	U	U	U	B	B	U	B	B	U	B	B	A	U	A	U	U	A	U	A	X	A	U	A	U	U	U	B	U	A	A	A	A
Sdchr1:0-67539466	7771049	7772050	U	U	U	U	A	A	U	X	B	A	A	U	A	X	B	X	U	U	B	B	U	U	B	U	B	B	A	U	A	U	U	A	U	A	U	A	X	A	U	U	U	B	U	A	A	A	A
Sdchr1:0-67539466	7781049	7782050	U	U	U	U	A	A	X	U	B	A	A	U	A	U	B	X	U	U	B	B	U	U	B	U	U	B	A	U	A	U	U	A	U	A	U	A	U	A	U	U	U	B	X	A	A	A	A
Sdchr1:0-67539466	7791049	7792050	U	U	U	U	A	A	U	X	B	A	A	U	A	U	B	U	U	U	B	B	U	U	B	U	U	B	A	U	A	U	X	A	U	A	U	A	U	A	X	U	X	B	U	A	A	A	A
Sdchr1:0-67539466	7801049	7802050	U	U	U	U	A	A	U	U	U	A	A	U	A	U	B	U	U	U	B	B	U	B	B	U	U	B	A	U	A	U	U	A	U	A	X	A	U	A	U	U	U	B	U	A	A	A	A
Sdchr1:0-67539466	7811049	7812050	X	U	U	U	A	A	U	U	U	U	A	U	A	U	B	U	U	U	B	B	U	B	B	U	B	B	A	U	A	U	X	A	U	A	U	A	U	A	U	U	X	B	X	A	A	A	A
Sdchr1:0-67539466	7851049	7852050	U	U	U	U	A	A	X	U	B	A	A	U	A	U	B	U	A	U	U	B	U	B	B	U	U	B	A	U	A	U	U	A	X	A	U	A	U	A	U	U	U	B	U	A	A	A	A
Sdchr1:0-67539466	7861049	7862050	U	U	U	U	A	A	U	U	U	A	A	U	A	U	B	U	A	U	B	B	X	B	B	U	B	B	A	U	A	X	U	A	U	A	U	A	U	A	X	U	U	B	U	A	A	A	A
Sdchr1:0-67539466	7871049	7872050	U	U	U	X	A	A	X	X	U	A	A	U	A	U	B	U	A	X	B	B	U	B	B	U	B	B	A	U	A	U	X	A	U	A	U	A	X	A	U	U	X	B	U	A	A	A	A
Sdchr1:0-67539466	7881049	7882050	X	X	U	U	A	A	U	U	U	A	A	U	A	U	B	X	A	U	B	B	U	B	B	U	B	B	A	U	A	U	X	A	U	A	X	A	X	A	U	U	X	B	X	A	A	A	A
Sdchr1:0-67539466	7891049	7892050	U	U	U	U	A	A	X	U	B	A	A	U	A	U	B	U	A	U	B	B	U	B	B	U	B	B	A	U	A	X	X	A	U	A	U	A	X	A	U	U	U	B	U	A	A	A	A
Sdchr1:0-67539466	7901049	7902050	U	U	U	U	A	A	X	U	B	A	A	U	A	U	B	X	A	U	B	B	U	B	B	U	B	B	A	U	A	U	U	A	U	A	X	A	U	A	U	U	X	B	U	A	A	A	A
Sdchr1:0-67539466	7911049	7912050	U	U	U	U	A	A	U	U	B	A	A	U	A	U	B	X	U	U	B	B	U	B	B	U	U	B	A	U	A	X	U	A	U	A	U	A	X	A	U	X	X	B	U	A	A	A	A
Sdchr1:0-67539466	7921049	7922050	U	U	U	U	A	A	U	U	B	A	A	U	A	U	B	X	U	U	B	B	X	B	B	U	U	B	A	U	A	X	U	A	U	A	X	A	U	A	U	X	X	B	U	A	A	A	A
Sdchr1:0-67539466	7931049	7932050	U	U	U	U	A	A	U	U	B	A	A	U	A	U	B	U	U	U	B	B	U	B	B	U	U	B	A	U	A	U	U	A	U	A	X	A	X	A	U	U	U	B	X	A	A	A	A
Sdchr1:0-67539466	7941049	7942050	U	U	U	U	A	A	U	X	B	A	A	U	A	U	B	U	A	X	B	B	U	B	B	U	B	B	A	U	A	U	U	A	U	A	U	A	U	A	U	X	U	B	X	A	A	A	A
Sdchr1:0-67539466	7951049	7952050	U	X	U	U	A	A	U	U	B	A	A	U	A	U	B	U	A	U	B	B	U	B	B	U	B	B	A	U	A	U	U	A	U	A	U	A	U	A	U	U	U	B	U	A	A	A	A
Sdchr1:0-67539466	7961049	7962050	U	U	U	U	A	A	U	U	B	U	A	U	A	U	B	U	A	U	B	B	U	B	B	U	U	B	A	U	A	U	U	A	U	A	U	A	X	A	U	U	X	B	U	A	A	A	A
Sdchr1:0-67539466	7971049	7972050	U	X	U	U	A	A	U	U	B	U	A	U	A	U	B	U	A	U	B	B	U	B	B	U	U	B	A	X	A	U	U	A	U	A	X	A	U	A	U	U	X	B	X	A	A	A	A
Sdchr1:0-67539466	7986918	7987919	B	B	U	X	A	B	U	A	U	A	U	B	U	B	A	A	U	U	U	U	X	U	A	U	U	U	U	B	A	A	B	B	A	B	U	X	U	U	A	A	X	A	B	U	B	U	A
Sdchr1:0-67539466	8301049	8302050	U	X	U	U	A	A	U	U	U	U	A	U	A	U	B	U	U	U	B	B	U	U	B	U	B	B	A	X	A	X	U	A	U	A	X	A	U	A	U	U	U	B	U	A	A	A	A
Sdchr1:0-67539466	8311049	8312050	U	U	U	U	U	A	X	U	U	A	A	U	A	U	B	U	U	U	B	B	U	B	U	U	U	B	A	U	A	U	X	A	U	U	U	A	X	U	U	U	U	B	U	A	A	U	A
Sdchr1:0-67539466	8321049	8322050	U	U	U	U	U	A	U	U	U	A	A	U	A	U	B	U	U	X	B	B	X	B	U	U	U	B	A	X	A	U	U	A	U	U	X	A	U	U	X	U	U	B	U	A	A	U	A
Sdchr1:0-67539466	8331049	8332050	U	X	U	U	U	A	X	U	U	U	A	U	A	U	B	U	U	U	B	B	U	B	U	U	U	B	A	U	A	U	X	A	U	U	U	A	U	U	U	U	U	B	U	A	A	U	A
Sdchr1:0-67539466	8341049	8342050	U	U	U	U	A	A	X	U	U	U	A	U	A	U	B	U	U	U	B	B	U	B	B	U	U	B	A	U	A	U	U	A	U	A	U	A	U	A	U	U	U	B	U	A	A	A	A
Sdchr1:0-67539466	8351049	8352050	U	U	U	U	A	A	U	X	U	U	U	U	A	U	B	X	U	U	B	B	U	B	B	U	U	B	A	U	A	U	U	A	U	A	X	A	U	A	U	U	X	B	U	A	A	A	A
Sdchr1:0-67539466	8361049	8362050	U	U	X	U	A	A	X	U	U	A	U	U	A	U	B	U	U	U	B	B	U	U	B	U	U	B	A	U	A	X	U	A	U	A	X	A	U	A	X	U	X	B	U	A	A	A	A
Sdchr1:0-67539466	8371049	8372050	U	X	U	U	A	A	U	X	U	A	U	U	A	U	B	X	U	U	B	B	U	U	B	U	U	B	A	U	A	X	U	A	U	A	U	A	U	A	U	U	U	B	U	A	A	A	A
Sdchr1:0-67539466	8381049	8382050	X	X	U	X	A	A	U	U	U	A	A	U	A	U	B	U	U	U	B	B	U	U	B	U	U	B	A	U	A	X	X	A	U	A	X	A	U	A	U	X	U	B	U	A	A	A	A
Sdchr1:0-67539466	8391049	8392050	U	U	U	U	A	A	U	U	U	U	A	U	A	U	B	U	U	U	B	B	U	B	B	X	U	B	A	U	A	U	U	A	U	A	U	A	U	A	X	U	U	B	U	A	A	A	A
Sdchr1:0-67539466	8401049	8402050	U	X	U	U	A	A	U	U	U	U	A	U	A	U	B	X	U	U	B	B	U	B	B	U	U	B	A	U	A	U	U	A	X	A	U	A	U	A	X	U	U	B	U	A	A	A	A
Sdchr1:0-67539466	8411049	8412050	U	U	U	X	A	A	X	U	U	U	A	U	A	U	B	X	U	U	B	B	X	B	B	U	U	B	A	U	A	U	U	A	X	A	X	A	U	A	U	U	U	B	U	A	A	A	A
Sdchr1:0-67539466	8561049	8562050	U	X	U	U	A	A	U	U	B	A	A	U	A	U	B	U	U	U	B	B	X	U	U	U	U	B	A	A	U	X	X	A	U	A	X	X	X	A	U	U	A	B	X	A	A	A	A
Sdchr1:0-67539466	8571049	8572050	X	U	U	X	A	A	X	U	B	A	A	U	A	U	B	X	U	U	B	B	U	U	X	U	X	B	A	A	U	U	X	A	U	A	X	U	U	A	X	U	A	B	U	A	A	A	A
Sdchr1:0-67539466	8581049	8582050	U	X	U	U	A	A	U	U	U	A	A	U	A	U	B	X	A	X	B	B	X	B	U	U	U	B	A	A	X	U	X	A	U	A	U	U	U	A	U	X	A	B	U	A	A	A	A
Sdchr1:0-67539466	8591049	8592050	U	U	U	U	A	A	U	U	U	A	A	U	A	U	B	U	U	U	B	B	U	B	U	U	U	B	A	A	X	X	U	A	U	A	X	U	U	A	U	U	A	B	U	A	A	A	A
Sdchr1:0-67539466	8601049	8602050	U	X	U	U	A	A	U	U	U	A	A	U	A	X	B	U	U	U	B	B	U	B	U	U	B	B	A	A	U	U	U	A	U	A	U	U	U	A	U	U	A	B	U	A	A	A	A
Sdchr1:0-67539466	8611049	8612050	U	U	U	U	A	A	U	X	B	A	A	U	A	U	B	X	U	U	B	B	U	B	U	U	B	B	A	A	U	X	U	A	U	A	X	U	U	A	U	U	A	B	X	A	A	A	A
Sdchr1:0-67539466	8621049	8622050	U	U	U	X	A	A	U	U	B	A	A	U	A	U	B	X	U	U	B	B	U	B	U	U	U	B	A	A	U	U	U	A	U	A	X	U	U	A	U	X	A	B	U	A	A	A	A
Sdchr1:0-67539466	8631049	8632050	X	X	U	U	A	A	X	U	B	A	A	U	A	U	B	U	U	U	B	B	U	B	U	U	U	B	A	A	U	X	U	A	U	A	X	U	U	A	U	U	A	B	X	A	A	A	A
Sdchr1:0-67539466	8641049	8642050	U	U	U	U	A	A	U	U	B	A	A	U	A	U	B	X	A	U	B	B	X	B	U	U	U	B	A	A	U	U	U	A	X	A	U	U	U	A	U	U	A	B	U	A	A	A	A
Sdchr1:0-67539466	8651049	8652050	U	U	U	X	A	A	X	U	B	A	A	U	A	U	B	U	A	U	B	B	U	B	U	U	B	B	A	A	U	X	U	A	U	A	X	U	U	A	U	U	A	B	U	A	A	A	A
Sdchr1:0-67539466	8661049	8662050	U	U	U	X	A	A	U	U	B	A	A	U	A	U	B	U	A	U	B	B	U	B	U	U	U	B	A	A	U	U	U	A	U	A	U	U	X	A	U	U	A	B	U	A	A	A	A
Sdchr1:0-67539466	8671049	8672050	U	U	U	U	A	A	X	U	B	A	A	U	A	U	B	X	U	U	B	B	U	B	U	U	U	B	A	A	U	X	U	A	U	A	X	U	X	A	U	X	A	B	U	A	A	A	A
Sdchr1:0-67539466	8681049	8682050	U	U	U	U	A	A	U	U	B	A	A	U	A	U	B	U	U	U	B	B	U	B	U	U	U	B	A	A	U	U	U	A	U	A	X	U	U	A	U	U	A	B	U	A	A	A	A
Sdchr1:0-67539466	8691049	8692050	U	U	U	U	A	A	X	U	B	A	A	U	A	U	B	X	U	U	B	B	U	B	U	U	U	B	A	A	U	U	U	A	U	A	U	X	U	A	U	X	A	B	X	A	A	A	A
Sdchr1:0-67539466	8701049	8702050	X	U	U	X	A	A	U	X	B	A	A	U	A	U	B	X	U	U	B	B	U	B	X	U	U	B	A	A	U	U	U	A	U	A	X	X	U	A	U	U	A	B	U	A	A	A	A
Sdchr1:0-67539466	8711049	8712050	U	U	U	X	A	A	U	X	B	A	A	U	A	U	B	U	U	U	B	B	U	B	X	U	U	B	A	A	U	X	U	A	U	A	X	U	X	A	U	U	A	B	X	A	A	A	A
Sdchr1:0-67539466	8751049	8752050	U	U	U	U	A	A	U	U	U	A	A	U	A	U	B	X	U	U	B	B	U	B	U	U	U	B	A	A	U	X	U	A	U	A	X	U	U	A	U	U	A	B	U	A	A	A	A
Sdchr1:0-67539466	8941049	8942050	U	U	U	U	A	A	U	U	U	U	A	U	A	U	B	U	U	U	B	B	U	U	U	U	U	B	A	A	U	U	U	A	U	A	U	U	U	A	X	U	A	B	X	A	A	A	A
Sdchr1:0-67539466	8951049	8952050	U	U	U	U	A	A	U	U	B	U	A	U	A	U	B	U	U	U	B	B	U	U	U	U	B	B	A	A	U	U	U	A	U	A	U	U	U	A	U	U	A	B	U	A	A	A	A
Sdchr1:0-67539466	8961049	8962050	U	U	U	X	A	A	X	U	B	A	A	U	A	U	B	U	U	U	B	B	U	U	U	U	B	B	A	A	U	X	X	A	U	A	U	U	X	A	U	U	A	B	U	A	A	A	A
Sdchr1:0-67539466	8971049	8972050	U	U	U	U	A	A	U	X	B	A	A	U	A	U	B	U	U	U	B	B	U	U	U	U	B	B	A	A	U	X	U	A	U	A	U	U	U	A	X	U	A	B	U	A	A	A	A
Sdchr1:0-67539466	8981049	8982050	U	U	U	X	A	A	U	X	B	A	A	U	A	U	B	U	U	U	B	B	U	U	U	U	B	B	A	A	X	X	U	A	U	A	U	U	U	A	U	X	A	B	X	A	A	A	A
Sdchr1:0-67539466	8991049	8992050	U	U	U	U	A	A	U	U	B	A	A	U	A	U	B	U	U	U	B	B	U	U	U	U	B	B	A	A	U	U	U	A	U	A	X	U	U	A	U	U	A	B	U	A	A	A	A
Sdchr1:0-67539466	9001049	9002050	U	U	U	U	A	A	U	U	B	A	A	U	A	U	B	U	U	U	B	B	U	U	U	U	B	B	A	A	U	U	U	A	U	A	U	U	U	A	U	X	A	B	X	A	A	A	A
Sdchr1:0-67539466	9011049	9012050	U	U	U	U	A	A	U	U	U	A	A	U	A	U	B	U	U	U	B	B	U	U	U	U	U	B	A	A	U	U	U	A	X	A	U	U	U	A	U	U	A	B	U	A	A	A	A
Sdchr1:0-67539466	9021049	9022050	U	U	X	U	A	A	U	U	U	A	A	U	A	U	B	U	U	U	B	B	X	U	U	U	U	B	A	A	U	U	U	A	U	A	X	U	X	A	X	U	A	B	U	A	A	A	A
Sdchr1:0-67539466	9031049	9032050	U	X	U	X	A	A	U	X	U	U	A	U	A	U	B	U	U	U	B	B	U	U	U	U	U	B	A	A	X	U	U	A	X	A	X	U	X	A	U	X	A	B	U	A	A	A	A
Sdchr1:0-67539466	9041049	9042050	X	U	U	U	A	A	U	X	B	U	A	U	A	U	B	U	U	U	B	B	U	U	U	U	U	B	A	A	U	X	U	A	U	A	X	U	U	A	U	U	A	B	U	A	A	A	A
Sdchr1:0-67539466	9051049	9052050	U	U	U	U	A	A	U	U	B	U	A	U	A	U	B	U	U	U	B	B	U	U	U	U	U	B	A	A	U	X	U	A	U	A	X	U	U	A	U	U	A	B	U	A	A	A	A
Sdchr1:0-67539466	9061049	9062050	U	U	U	U	A	A	X	X	B	A	A	U	A	U	B	U	U	U	B	B	X	U	U	U	U	B	A	A	U	X	U	A	U	A	X	U	U	A	U	U	A	B	U	A	A	A	A
Sdchr1:0-67539466	9071049	9072050	U	U	U	U	A	A	U	U	B	A	A	X	A	U	B	U	A	U	B	B	U	U	U	U	U	B	A	A	U	U	U	A	U	A	X	U	U	A	U	U	A	B	U	A	A	A	A
Sdchr1:0-67539466	9081049	9082050	U	U	U	X	A	A	U	U	B	A	A	U	A	U	B	U	A	U	B	B	U	U	U	U	U	B	A	A	U	X	U	A	U	A	X	U	U	A	U	U	A	B	X	A	A	A	A
Sdchr1:0-67539466	9091049	9092050	U	U	U	U	A	A	X	U	B	A	A	U	A	U	B	X	U	U	B	B	U	U	U	U	B	B	A	A	U	U	X	A	U	A	X	U	U	A	U	U	A	B	U	A	A	A	A
Sdchr1:0-67539466	9101049	9102050	U	U	U	X	A	A	U	X	B	A	A	U	A	U	B	X	U	U	B	B	U	U	U	U	U	B	A	A	U	X	U	A	U	A	X	U	U	A	U	U	A	B	U	A	A	A	A
Sdchr1:0-67539466	9111049	9112050	U	U	U	U	A	A	U	U	B	A	A	U	A	U	B	U	U	U	B	B	U	U	U	U	U	B	A	A	U	U	U	A	U	A	X	U	U	A	X	X	A	B	U	A	A	A	A
Sdchr1:0-67539466	9121049	9122050	U	U	U	U	A	A	U	U	B	A	A	U	A	U	B	U	U	U	B	B	U	U	U	U	U	B	A	A	U	U	B	A	U	A	U	U	U	A	U	U	A	B	U	A	A	A	A
Sdchr1:0-67539466	9131049	9132050	U	U	U	X	A	A	X	U	B	A	A	U	A	U	B	U	U	U	B	B	U	U	U	U	B	B	A	A	U	X	B	A	U	A	U	U	U	A	U	U	A	B	U	A	A	A	A
Sdchr1:0-67539466	9141049	9142050	U	U	U	U	A	A	X	U	B	A	A	U	A	U	B	U	A	U	B	B	X	U	U	U	U	B	A	A	U	X	B	A	U	A	U	U	X	A	U	U	A	B	U	A	A	A	A
Sdchr1:0-67539466	9151049	9152050	U	U	U	U	A	A	U	U	B	A	A	U	A	U	B	U	A	U	B	B	U	U	U	U	U	B	A	A	U	U	B	A	U	A	U	U	U	A	U	U	A	B	X	A	A	A	A
Sdchr1:0-67539466	9161049	9162050	U	U	U	U	A	A	U	U	B	A	A	U	A	U	B	X	A	U	B	B	U	U	U	U	U	B	A	A	U	U	B	A	U	A	U	U	U	A	U	U	A	B	U	A	A	A	A
Sdchr1:0-67539466	9171049	9172050	U	U	U	X	A	A	U	U	B	U	A	U	A	U	B	X	A	U	B	B	U	U	U	U	B	B	A	A	U	U	B	A	U	A	U	U	X	A	U	U	A	B	U	A	A	A	A
Sdchr1:0-67539466	9181049	9182050	U	U	U	U	A	A	X	U	B	U	A	U	A	U	B	U	A	U	B	B	U	U	X	U	B	B	A	A	U	X	B	A	X	A	X	U	X	A	U	U	A	B	U	A	A	A	A
Sdchr1:0-67539466	9191049	9192050	X	U	U	U	A	A	U	U	B	U	A	U	A	U	B	X	A	U	B	B	U	U	U	U	B	B	A	A	U	X	B	A	U	A	X	U	U	A	U	U	A	B	X	A	A	A	A
Sdchr1:0-67539466	9201049	9202050	U	X	X	X	A	A	U	U	B	A	A	U	A	U	B	X	U	X	B	B	U	U	U	U	B	B	A	A	U	X	B	A	U	A	U	U	U	A	U	U	A	B	U	A	A	A	A
Sdchr1:0-67539466	9211049	9212050	U	U	U	U	A	A	U	U	B	A	A	U	A	U	B	U	U	U	B	B	U	U	U	U	B	B	A	A	U	U	B	A	U	A	X	U	U	A	U	U	A	B	U	A	A	A	A
Sdchr1:0-67539466	9221049	9222050	U	X	U	U	A	A	U	U	B	A	A	U	A	U	B	U	U	U	B	B	U	U	U	U	B	B	A	A	U	U	B	A	U	A	X	U	U	A	U	U	A	B	U	A	A	A	A
Sdchr1:0-67539466	9231049	9232050	U	U	U	U	A	A	U	U	U	A	A	U	A	U	B	U	U	U	B	B	U	U	U	U	B	B	A	A	X	U	B	A	U	A	U	U	U	A	U	U	A	B	U	A	A	A	A
Sdchr1:0-67539466	9241049	9242050	U	U	U	U	A	A	U	U	U	A	A	U	A	U	B	U	U	U	B	B	U	U	U	U	B	B	A	A	U	X	B	A	U	A	U	U	U	A	U	U	A	B	U	A	A	A	A
Sdchr1:0-67539466	9251049	9252050	U	U	U	U	A	A	X	U	U	A	A	U	A	U	B	U	A	U	B	B	U	U	U	U	B	B	A	A	U	U	B	A	U	A	U	U	U	A	U	U	A	B	X	A	A	A	A
Sdchr1:0-67539466	9261049	9262050	X	X	U	U	A	A	U	U	B	A	A	U	A	U	B	U	A	U	B	B	U	U	U	U	B	B	A	A	U	U	B	A	U	A	U	U	U	A	U	X	A	B	U	A	A	A	A
Sdchr1:0-67539466	9271049	9272050	U	U	U	U	A	A	X	U	B	A	A	U	A	U	B	X	A	U	B	B	U	U	U	U	B	B	A	A	U	X	B	A	U	A	X	U	U	A	U	U	A	B	U	A	A	A	A
Sdchr1:0-67539466	9281049	9282050	U	U	U	U	A	A	U	U	B	A	A	U	A	U	B	U	U	U	B	B	U	U	U	U	B	B	A	A	U	X	B	A	U	A	U	U	U	A	U	U	A	B	X	A	A	A	A
Sdchr1:0-67539466	9291049	9292050	U	U	U	U	A	A	U	U	B	U	A	U	A	U	B	X	U	U	B	B	U	U	U	U	B	B	A	A	U	U	B	A	U	A	X	U	U	A	U	U	A	B	U	A	A	A	A
Sdchr1:0-67539466	9301049	9302050	U	U	U	U	A	A	U	X	B	U	A	U	A	U	B	X	U	U	B	B	U	U	U	U	B	B	A	A	U	U	B	A	U	A	U	U	U	A	U	U	A	B	U	A	A	A	A
Sdchr1:0-67539466	9311049	9312050	U	U	U	U	A	A	U	U	B	U	A	U	A	U	B	U	U	U	B	B	U	U	U	U	U	B	A	A	U	U	B	A	U	A	U	U	U	A	U	U	A	B	U	A	A	A	A
Sdchr1:0-67539466	9321049	9322050	U	U	U	U	A	A	U	U	B	A	A	U	A	U	B	X	U	U	B	B	U	U	X	U	U	B	A	A	U	U	B	A	U	A	U	U	U	A	U	U	A	B	U	A	A	A	A
Sdchr1:0-67539466	9331049	9332050	U	U	U	U	A	A	U	X	B	A	A	U	A	U	B	U	U	U	B	B	U	U	U	U	U	B	A	A	U	U	B	A	U	A	X	U	U	A	U	U	A	B	U	A	U	A	A
Sdchr1:0-67539466	9341049	9342050	X	U	U	U	A	A	U	U	U	A	A	U	A	U	B	U	U	U	B	B	U	U	U	U	U	B	A	A	U	U	B	A	X	A	X	U	U	A	U	U	A	B	U	A	U	A	A
Sdchr1:0-67539466	9351049	9352050	U	U	U	U	A	A	U	U	U	U	A	U	A	U	B	U	U	U	B	B	U	U	U	U	U	B	A	A	U	U	B	A	U	A	X	U	U	A	U	U	A	B	X	A	U	A	A
Sdchr1:0-67539466	9361049	9362050	X	U	U	U	A	A	U	U	U	U	A	U	A	U	B	U	U	U	B	B	U	U	U	U	B	B	A	A	U	U	B	A	U	A	U	U	U	A	X	U	A	B	U	A	A	A	A
Sdchr1:0-67539466	9371049	9372050	X	U	U	U	A	A	X	U	U	U	A	U	A	U	B	U	U	U	B	B	U	U	U	U	B	B	A	A	U	U	B	A	U	A	X	U	U	A	U	U	A	B	X	A	A	A	A
Sdchr1:0-67539466	9381049	9382050	U	U	U	X	A	A	X	U	B	A	A	U	A	U	B	U	U	U	B	B	U	U	U	U	B	B	A	A	U	X	B	A	U	A	U	X	U	A	U	U	A	B	X	A	A	A	A
Sdchr1:0-67539466	9391049	9392050	U	U	U	U	A	A	U	U	B	U	A	U	A	U	B	U	A	U	B	B	U	U	X	U	U	B	A	A	U	U	B	A	U	A	U	U	U	A	U	U	A	B	X	A	A	A	A
Sdchr1:0-67539466	9401049	9402050	U	X	U	U	A	A	U	X	U	U	A	U	A	U	B	U	U	U	B	B	U	U	U	U	U	B	A	A	U	U	B	A	U	A	X	U	U	A	U	U	A	B	U	A	A	A	A
Sdchr1:0-67539466	9411049	9412050	X	U	U	U	A	A	U	U	U	U	A	U	A	U	B	U	U	U	B	B	X	U	U	U	U	B	A	A	U	U	B	A	U	A	X	U	U	A	U	U	A	B	U	A	A	A	A
Sdchr1:0-67539466	9451049	9452050	U	U	U	U	U	A	U	X	U	U	A	U	U	U	B	U	U	U	U	U	U	U	U	U	U	B	A	U	U	U	B	A	U	A	U	U	U	U	X	U	A	B	X	A	A	A	A
Sdchr1:0-67539466	9521049	9522050	U	U	U	U	A	A	U	U	U	U	A	X	A	U	B	U	U	U	B	B	U	U	U	U	U	B	A	A	U	U	B	A	U	A	U	U	U	A	U	U	A	B	U	A	A	A	A
Sdchr1:0-67539466	9531049	9532050	U	U	U	U	A	A	U	X	B	U	A	U	A	U	B	X	U	U	B	B	U	U	U	U	U	B	A	A	U	X	B	A	U	A	U	U	U	A	U	U	A	B	U	A	A	A	A
Sdchr1:0-67539466	9541049	9542050	U	U	U	X	A	A	U	U	B	U	A	U	A	U	B	U	U	U	B	B	U	U	U	U	U	B	A	A	U	U	B	A	U	A	X	U	U	A	U	U	A	B	X	A	A	A	A
Sdchr1:0-67539466	9551049	9552050	U	U	U	U	A	A	U	U	B	U	A	U	A	U	B	X	U	U	B	B	X	U	U	U	U	B	A	A	U	U	B	A	U	A	U	U	U	A	U	U	A	B	X	A	A	A	A
Sdchr1:0-67539466	9561049	9562050	U	U	U	X	A	A	X	U	B	U	A	U	A	U	B	X	U	U	B	B	U	U	U	U	U	B	A	A	U	U	B	A	U	A	U	U	X	A	U	U	A	B	U	A	A	A	A
Sdchr1:0-67539466	9571049	9572050	U	U	U	X	A	A	U	U	B	U	A	U	A	U	B	U	U	U	B	B	U	U	X	U	B	B	A	A	U	U	B	A	U	A	U	U	X	A	U	X	A	B	U	A	A	A	A
Sdchr1:0-67539466	9581049	9582050	U	U	U	U	A	A	X	U	B	U	A	U	A	U	B	U	U	U	B	B	X	U	U	U	B	B	A	A	U	U	B	A	U	A	U	U	U	A	U	U	A	B	X	A	X	A	A
Sdchr1:0-67539466	9591049	9592050	X	X	U	U	A	A	U	U	B	U	A	U	A	U	B	X	U	U	B	B	U	U	U	U	B	B	A	A	U	U	B	A	U	A	U	X	U	A	U	U	A	B	U	A	U	A	A
Sdchr1:0-67539466	9601049	9602050	U	U	U	U	A	A	X	X	B	A	A	U	A	U	B	X	U	U	B	B	U	U	U	U	B	B	A	A	U	U	B	A	U	A	U	U	U	A	X	U	A	B	U	A	U	A	A
Sdchr1:0-67539466	9611049	9612050	U	U	U	U	A	A	U	U	B	A	A	U	A	U	B	U	U	U	B	B	U	U	U	U	U	B	A	A	U	U	B	A	U	A	X	U	U	A	U	U	A	B	U	A	U	A	A
Sdchr1:0-67539466	9621049	9622050	U	U	U	U	A	A	U	U	B	A	A	U	A	U	B	U	U	U	B	B	U	U	U	U	U	B	A	A	U	U	B	A	U	A	X	U	X	A	U	U	A	B	U	A	X	A	A
Sdchr1:0-67539466	9631049	9632050	U	U	U	X	A	A	U	U	U	A	A	U	A	U	B	U	U	U	B	B	U	U	U	U	U	B	A	A	X	U	B	A	U	A	U	U	U	A	U	U	A	B	U	A	X	A	A
Sdchr1:0-67539466	9641049	9642050	X	U	U	U	A	A	U	U	U	A	A	U	A	U	B	U	U	U	B	B	U	U	U	U	B	B	A	A	U	X	B	A	U	A	U	X	U	A	U	U	A	B	X	A	U	A	A
Sdchr1:0-67539466	9651049	9652050	U	U	U	U	A	A	U	U	U	A	A	U	A	U	B	U	U	U	B	B	U	U	U	U	B	B	A	A	U	U	B	A	U	A	U	U	X	A	U	U	A	B	U	A	U	A	A
Sdchr1:0-67539466	9661049	9662050	U	U	U	U	A	A	U	U	U	U	A	U	A	U	B	U	U	U	B	B	U	U	U	U	B	B	A	A	U	U	B	A	U	A	X	U	X	A	X	U	A	B	X	A	X	A	A
Sdchr1:0-67539466	9671049	9672050	U	U	U	X	A	A	U	U	U	U	A	U	A	U	B	U	U	U	B	B	U	U	U	U	B	B	A	A	U	U	B	A	U	A	X	U	U	A	U	U	A	B	X	A	U	A	A
Sdchr1:0-67539466	9681049	9682050	U	U	U	U	A	A	U	U	U	U	A	U	A	U	B	X	U	U	B	B	X	X	U	U	B	B	A	A	U	U	B	A	U	A	U	U	U	A	U	U	A	B	U	A	U	A	A
Sdchr1:0-67539466	9691049	9692050	U	U	X	U	A	A	U	U	U	U	A	U	A	U	B	U	U	U	B	B	U	U	U	U	B	B	A	A	U	U	B	A	U	A	U	U	U	A	X	U	A	B	X	A	U	A	A
Sdchr1:0-67539466	9701049	9702050	U	U	U	X	A	A	U	X	U	U	A	U	A	U	B	U	U	U	B	B	X	U	U	U	U	B	A	A	U	U	B	A	U	A	U	X	X	A	U	X	A	B	X	A	U	A	A
Sdchr1:0-67539466	9711049	9712050	X	U	U	U	A	A	U	U	U	U	U	U	U	U	B	X	U	U	B	B	U	U	U	U	U	B	U	U	U	X	B	A	U	A	U	U	U	U	U	U	U	B	U	A	U	A	U
Sdchr1:0-67539466	9721049	9722050	U	U	U	X	A	A	X	X	U	U	U	U	U	U	B	X	U	U	B	B	X	U	U	U	U	B	U	U	U	X	B	A	U	A	U	U	U	U	U	U	U	B	X	A	U	A	U
Sdchr1:0-67539466	9741049	9742050	U	U	U	U	A	A	U	U	B	U	A	U	A	U	B	U	U	U	B	B	U	U	U	U	U	B	A	A	U	U	B	A	U	A	X	U	U	A	U	U	A	B	U	A	X	A	A
Sdchr1:0-67539466	9751049	9752050	U	U	U	X	A	A	X	U	U	U	A	U	A	U	B	U	U	U	B	B	U	U	X	U	U	B	A	A	U	X	B	A	U	A	U	U	X	A	U	U	A	B	X	A	X	A	A
Sdchr1:0-67539466	9801049	9802050	U	U	X	U	A	A	U	U	U	U	A	U	A	U	B	U	U	U	B	B	U	U	X	U	U	B	A	U	U	U	B	U	X	A	U	X	X	U	U	U	A	U	U	A	U	A	A
Sdchr1:0-67539466	9811049	9812050	U	U	U	U	A	A	U	U	U	U	A	U	A	U	B	U	U	U	B	B	X	U	U	U	B	B	A	A	U	X	B	U	U	A	U	U	X	A	U	U	A	U	U	A	X	A	A
Sdchr1:0-67539466	9851049	9852050	U	U	U	U	A	A	U	U	B	U	A	U	A	U	U	U	U	U	B	B	U	U	U	U	U	U	A	A	U	X	U	A	U	A	U	U	U	A	U	U	A	B	U	A	U	A	A
Sdchr1:0-67539466	9861049	9862050	U	U	U	X	A	A	X	U	B	U	A	U	A	U	B	U	A	X	B	B	U	U	U	U	B	B	A	A	U	U	B	A	U	A	X	U	X	A	U	U	A	B	U	A	X	A	A
Sdchr1:0-67539466	9871049	9872050	U	U	U	U	A	A	U	U	B	A	A	U	A	U	B	U	U	U	B	B	U	U	X	U	B	B	A	A	U	U	B	A	U	A	X	U	U	A	U	U	A	B	U	A	U	A	A
Sdchr1:0-67539466	9881049	9882050	U	U	U	U	A	A	U	X	B	U	A	U	A	U	B	U	U	U	B	B	U	U	U	U	B	B	A	A	U	U	B	A	U	A	U	U	X	A	U	U	A	B	U	A	X	A	A
Sdchr1:0-67539466	9891049	9892050	U	U	U	U	A	A	X	U	B	U	A	U	A	U	B	U	U	U	B	B	U	U	U	U	B	B	A	A	U	X	B	A	U	A	X	U	U	A	U	X	A	B	U	A	U	A	A
Sdchr1:0-67539466	9901049	9902050	U	U	U	U	A	A	U	U	B	U	A	U	A	U	B	U	U	U	B	B	X	U	U	U	B	B	A	A	U	U	B	A	U	A	U	U	U	A	U	U	A	B	X	A	U	A	A
Sdchr1:0-67539466	9911049	9912050	U	U	U	U	A	A	U	U	U	U	A	U	A	U	B	U	U	U	B	B	U	U	U	U	U	B	U	A	U	X	B	A	U	A	X	U	U	A	U	U	A	B	X	A	U	A	A
Sdchr1:0-67539466	9921049	9922050	U	U	U	U	A	A	U	U	U	A	A	U	A	U	B	U	U	U	B	B	U	U	U	U	U	B	U	A	U	X	B	A	U	A	U	U	U	A	U	U	A	B	U	A	U	A	A
Sdchr1:0-67539466	9931049	9932050	U	U	U	U	A	A	U	U	U	U	A	U	A	U	B	U	U	U	B	B	U	U	U	U	U	B	U	A	X	U	B	A	U	A	U	U	U	A	U	U	A	B	U	A	U	A	A
Sdchr1:0-67539466	9941049	9942050	U	U	U	U	A	A	U	U	B	U	A	U	A	U	B	U	U	U	B	B	U	U	U	U	U	B	A	A	U	U	B	A	U	A	U	U	U	A	U	U	A	B	X	A	X	A	A
Sdchr1:0-67539466	9951049	9952050	U	U	U	X	A	A	U	U	B	U	A	U	A	U	B	U	U	U	B	B	U	U	U	U	U	B	A	A	X	U	B	A	U	A	X	U	U	A	U	U	A	B	X	A	U	A	A
Sdchr1:0-67539466	9961049	9962050	X	U	U	X	A	A	X	U	B	A	A	U	A	U	B	X	U	U	B	B	U	U	U	U	B	B	A	A	X	U	B	A	U	A	X	X	U	A	U	X	A	B	U	A	X	A	A
Sdchr1:0-67539466	9971049	9972050	X	U	U	U	A	A	U	U	U	A	A	U	A	U	B	X	U	U	B	B	U	U	X	U	B	B	A	A	U	X	B	U	U	A	U	U	U	A	U	U	A	B	U	A	U	A	A
Sdchr1:0-67539466	9981049	9982050	U	U	U	U	A	A	U	X	U	A	A	U	A	U	B	U	U	U	B	B	U	U	U	U	B	B	A	A	U	U	B	U	U	A	U	U	X	A	U	U	A	B	U	A	U	A	A
Sdchr1:0-67539466	10001049	10002050	U	U	U	U	A	A	U	X	B	U	A	U	A	U	B	U	A	U	B	B	X	U	U	U	B	B	A	A	U	X	B	A	X	A	U	U	U	A	U	U	A	B	U	A	U	A	A
Sdchr1:0-67539466	10011049	10012050	U	U	U	U	U	A	U	U	B	U	A	U	A	U	B	X	A	U	B	B	U	U	X	U	B	B	A	A	U	U	B	A	U	A	U	U	U	A	U	U	A	B	U	A	U	A	A
Sdchr1:0-67539466	10021049	10022050	X	U	U	X	U	A	U	U	U	U	A	U	A	X	B	U	U	U	B	U	U	U	U	U	U	B	A	A	U	U	B	A	U	A	X	U	U	A	U	U	A	U	U	A	U	A	A
Sdchr1:0-67539466	10081049	10082050	U	U	U	U	A	A	U	U	B	A	A	U	A	U	B	U	U	U	B	B	U	U	U	U	U	B	A	A	U	U	B	A	U	A	U	U	U	A	U	U	A	B	U	A	X	A	A
Sdchr1:0-67539466	10091049	10092050	U	U	U	X	A	A	U	X	U	A	A	U	U	U	U	U	U	U	U	B	U	U	U	U	U	B	U	U	U	U	U	A	U	A	X	U	X	A	U	X	A	B	X	A	U	A	A
Sdchr1:0-67539466	10101049	10102050	U	U	U	U	U	A	U	U	U	A	A	U	U	U	U	U	U	U	U	B	U	U	X	U	U	B	U	U	X	X	U	A	X	A	X	X	X	A	U	U	A	U	X	A	U	U	A
Sdchr1:0-67539466	10111049	10112050	U	U	U	U	U	A	U	U	U	A	A	U	U	U	U	U	U	U	U	B	U	U	X	U	U	B	U	U	U	X	U	A	U	A	U	U	U	A	U	U	A	U	U	A	U	U	A
Sdchr1:0-67539466	10121049	10122050	U	U	U	U	U	A	U	U	U	U	A	U	A	U	B	U	U	U	B	B	U	U	U	U	U	B	U	A	U	U	B	A	U	A	X	U	U	A	U	U	A	U	X	A	U	U	A
Sdchr1:0-67539466	10131049	10132050	U	U	U	X	A	A	U	U	B	U	A	U	A	X	B	U	U	U	B	B	U	U	U	U	U	B	A	A	U	X	B	A	U	A	X	U	U	A	X	U	A	B	X	A	U	A	A
Sdchr1:0-67539466	10141049	10142050	U	X	U	U	A	A	U	U	B	U	A	U	A	U	B	X	U	U	B	B	X	U	U	U	B	B	A	A	U	U	B	A	U	A	U	X	U	A	U	U	A	B	X	A	U	A	A
Sdchr1:0-67539466	10151049	10152050	U	U	U	U	A	A	U	U	B	U	A	U	A	U	B	X	U	U	B	B	U	U	X	U	U	B	A	A	U	U	B	A	U	A	X	U	U	A	U	U	A	B	U	A	U	A	A
Sdchr1:0-67539466	10161049	10162050	U	X	U	U	A	A	U	U	U	A	A	U	A	U	B	U	U	U	B	B	U	U	U	U	U	B	A	A	U	X	B	A	U	A	X	U	U	A	X	U	A	B	U	A	U	A	A
Sdchr1:0-67539466	10171049	10172050	X	U	U	U	A	A	U	U	U	A	A	U	A	U	B	U	U	U	B	B	U	U	X	U	U	B	A	A	U	U	B	A	U	A	U	U	U	A	U	U	A	B	U	A	U	A	A
Sdchr1:0-67539466	10181049	10182050	U	U	U	U	A	A	U	U	U	A	A	U	A	U	B	X	U	U	B	B	U	U	U	U	U	B	A	A	X	X	B	A	U	A	X	U	U	A	X	U	A	B	U	A	U	A	A
Sdchr1:0-67539466	10191049	10192050	U	U	U	U	A	A	X	U	B	A	A	U	A	U	B	X	U	U	B	B	U	U	U	U	U	B	A	A	X	X	B	A	U	A	U	U	U	A	U	U	A	B	U	A	U	A	A
Sdchr1:0-67539466	10201049	10202050	U	X	U	X	A	A	U	U	U	A	A	U	A	U	B	U	U	U	B	B	U	U	U	U	U	B	A	A	X	X	B	A	U	A	X	U	X	A	U	U	A	B	U	A	U	A	A
Sdchr1:0-67539466	10211049	10212050	U	X	U	U	A	A	X	U	U	A	A	U	A	U	B	X	U	U	B	B	U	U	U	U	B	B	A	A	U	U	B	A	U	A	U	U	U	A	X	X	A	B	U	A	U	A	A
Sdchr1:0-67539466	10221049	10222050	U	U	U	U	A	A	U	U	U	U	A	U	A	U	B	U	U	U	B	B	U	U	U	U	U	B	A	A	U	U	B	A	U	A	U	U	X	A	U	U	A	B	U	A	X	A	A
Sdchr1:0-67539466	10231049	10232050	U	U	U	X	A	A	X	U	U	U	A	U	U	U	B	U	U	X	B	B	U	U	U	U	U	B	A	A	U	U	B	U	U	A	U	U	U	A	U	U	A	B	X	A	U	A	A
Sdchr1:0-67539466	10241049	10242050	X	U	U	U	A	A	U	X	U	U	A	U	U	U	B	U	U	U	B	B	X	U	U	U	U	B	A	A	U	X	B	U	U	A	X	U	U	A	U	U	A	B	U	A	U	A	A
Sdchr1:0-67539466	10251049	10252050	X	U	U	U	U	U	U	U	U	U	U	U	U	U	U	U	U	U	B	B	U	U	X	U	U	B	A	U	U	X	B	U	U	A	U	U	U	A	U	U	U	B	U	U	U	U	A
Sdchr1:0-67539466	10281049	10282050	U	U	U	U	A	A	U	U	U	U	A	U	A	U	B	U	U	U	U	B	U	U	U	U	U	B	U	A	U	X	B	A	U	A	X	X	U	A	U	U	A	B	U	A	U	A	A
Sdchr1:0-67539466	10291049	10292050	U	U	U	U	A	A	U	U	U	U	A	U	A	U	B	U	U	U	U	B	U	U	U	U	U	B	U	A	U	U	B	A	U	A	U	U	U	A	U	U	A	B	U	A	U	A	A
Sdchr1:0-67539466	10301049	10302050	U	U	U	X	A	A	U	U	B	A	A	U	A	U	B	X	U	U	U	B	U	U	U	U	U	B	A	A	U	X	B	A	U	A	U	U	U	A	U	U	A	B	U	A	X	A	A
Sdchr1:0-67539466	10311049	10312050	X	U	U	U	A	A	U	U	B	A	A	U	A	U	B	U	U	U	B	B	U	U	U	U	U	B	A	A	U	U	B	A	U	A	X	U	U	A	U	U	A	B	U	A	U	A	A
Sdchr1:0-67539466	10321049	10322050	U	U	U	U	A	A	U	X	B	A	A	U	A	U	B	U	U	U	B	B	U	U	U	U	U	B	A	A	U	U	B	A	U	A	X	U	U	A	U	U	A	B	X	A	U	A	A
Sdchr1:0-67539466	10331049	10332050	U	U	U	X	A	A	U	U	B	A	A	U	A	U	B	U	U	U	B	B	X	U	U	U	U	B	A	A	U	U	B	A	U	A	U	U	U	A	U	U	A	B	U	A	X	A	A
Sdchr1:0-67539466	10341049	10342050	U	U	U	U	A	A	U	U	B	A	A	U	A	U	B	U	U	U	B	B	U	U	U	U	U	B	A	A	U	U	B	A	U	A	X	U	U	A	U	X	A	B	U	A	U	A	A
Sdchr1:0-67539466	10351049	10352050	U	U	U	X	A	A	U	U	B	U	A	U	A	U	B	U	U	U	B	B	U	U	U	U	B	B	A	A	U	U	B	A	U	A	U	U	U	A	U	U	A	B	U	A	U	A	A
Sdchr1:0-67539466	10361049	10362050	U	X	U	U	A	A	U	U	B	U	A	U	A	U	B	U	U	U	B	B	U	U	U	U	B	B	A	A	X	U	B	A	U	A	X	U	U	A	U	U	A	B	U	A	U	A	A
Sdchr1:0-67539466	10371049	10372050	U	U	U	X	A	A	X	X	U	U	U	U	U	U	B	X	U	U	B	B	U	U	U	X	B	B	U	A	U	X	B	A	U	A	U	U	U	A	U	U	A	B	U	A	X	A	A
Sdchr1:0-67539466	10381049	10382050	U	U	U	U	A	A	U	X	U	U	U	U	U	U	B	X	U	U	B	B	U	U	U	U	B	B	U	A	U	X	B	A	U	A	X	U	U	A	X	U	A	B	U	A	U	A	A
Sdchr1:0-67539466	10391049	10392050	U	X	U	U	A	A	U	U	U	U	U	U	U	U	B	U	U	U	B	B	U	U	U	U	B	B	U	A	U	X	B	A	U	A	U	U	U	A	U	U	A	B	U	A	U	A	A
Sdchr1:0-67539466	10401049	10402050	U	U	U	U	A	A	U	X	B	A	A	U	A	U	B	X	U	U	B	B	U	U	U	U	B	B	A	A	U	X	B	A	U	A	X	U	U	A	U	U	A	B	X	A	U	A	A
Sdchr1:0-67539466	10411049	10412050	U	U	U	X	A	A	X	U	B	A	A	U	A	U	B	X	U	U	B	B	U	U	U	U	B	B	A	A	X	U	B	A	U	A	X	U	U	A	X	X	A	B	U	A	X	A	A
Sdchr1:0-67539466	10421049	10422050	X	U	U	U	A	A	U	U	B	A	A	U	A	U	B	X	U	X	B	B	U	A	X	U	B	B	A	A	U	X	B	A	U	A	X	U	X	A	U	U	A	B	X	A	U	A	A
Sdchr1:0-67539466	10431049	10432050	U	U	U	U	A	A	U	X	B	A	A	U	A	U	B	U	U	U	B	B	X	U	U	U	B	B	A	A	U	U	B	A	U	A	U	U	X	A	U	U	A	B	U	A	U	A	A
Sdchr1:0-67539466	10441049	10442050	U	U	U	U	A	A	U	X	B	A	A	U	A	U	B	U	U	U	B	B	U	U	U	U	B	B	A	A	B	X	B	A	U	A	X	U	U	A	U	U	A	B	U	A	X	A	A
Sdchr1:0-67539466	10451049	10452050	U	U	U	U	A	A	U	X	B	A	A	U	A	U	B	X	U	U	B	B	X	U	U	U	B	B	A	A	B	U	B	A	U	A	U	U	U	A	U	X	A	B	X	A	U	A	A
Sdchr1:0-67539466	10461049	10462050	U	U	U	U	A	A	U	U	B	A	A	U	A	U	B	U	U	U	B	B	U	U	U	X	B	B	A	A	B	U	B	A	X	A	U	U	X	A	U	U	A	B	U	A	U	A	A
Sdchr1:0-67539466	10471049	10472050	U	U	U	U	A	A	U	U	U	A	A	U	A	U	B	U	U	U	B	B	U	U	U	U	U	B	A	A	B	U	B	A	X	A	X	U	U	A	U	U	A	B	U	A	U	A	A
Sdchr1:0-67539466	10481049	10482050	U	X	U	U	A	A	U	U	U	A	A	U	A	U	B	U	U	U	B	B	U	U	U	U	U	B	U	A	B	X	B	A	U	A	U	X	U	A	U	U	A	B	U	A	U	A	A
Sdchr1:0-67539466	10521049	10522050	U	U	U	U	A	A	U	U	U	A	A	U	A	U	B	U	U	X	B	B	U	U	U	U	U	B	A	A	B	U	B	A	U	A	U	U	U	A	U	U	A	B	U	A	U	A	A
Sdchr1:0-67539466	10531049	10532050	U	U	U	U	A	A	U	U	U	U	A	U	U	U	B	U	U	U	B	B	U	U	U	X	U	B	A	A	B	U	B	A	U	A	U	U	U	A	U	U	A	B	U	A	U	A	A
Sdchr1:0-67539466	10541049	10542050	U	U	U	U	A	A	U	U	U	U	A	U	U	U	B	U	U	U	B	B	U	U	U	U	B	B	A	A	B	U	B	A	U	A	U	U	U	A	U	X	A	B	U	A	U	A	A
Sdchr1:0-67539466	10551049	10552050	U	U	U	U	A	A	U	X	U	U	A	U	U	U	B	U	U	U	B	U	U	U	U	U	U	B	U	A	B	X	B	A	U	A	X	X	U	A	U	U	U	U	X	A	U	U	A
Sdchr1:0-67539466	10561049	10562050	U	U	U	U	A	A	X	U	U	U	A	U	U	U	B	U	U	U	B	U	U	U	U	U	U	B	U	A	B	U	B	A	U	A	X	U	U	A	U	U	U	U	X	A	U	U	A
Sdchr1:0-67539466	10581049	10582050	U	U	U	U	A	U	U	U	U	U	U	U	U	U	B	X	U	U	U	U	U	U	U	U	U	B	U	U	B	X	B	U	U	A	U	U	U	U	U	U	A	B	X	A	U	U	U
Sdchr1:0-67539466	10601049	10602050	U	U	U	U	A	A	U	X	U	A	U	U	U	U	B	U	U	U	B	B	U	U	X	U	U	B	U	U	B	U	B	U	U	A	U	U	U	A	U	U	A	B	U	A	U	A	A
Sdchr1:0-67539466	10611049	10612050	U	X	U	U	A	A	U	U	U	A	A	U	A	U	B	X	U	X	B	B	U	U	U	U	U	B	A	A	B	X	B	U	U	A	X	X	U	A	U	U	A	B	U	A	U	A	A
Sdchr1:0-67539466	10621049	10622050	U	U	U	U	A	A	U	X	U	A	A	U	A	U	B	U	U	U	B	B	U	U	U	U	B	B	A	A	B	X	B	A	U	A	X	U	U	A	U	U	A	B	U	A	U	A	A
Sdchr1:0-67539466	10631049	10632050	U	U	U	X	A	A	X	U	U	A	A	U	A	U	B	X	U	U	B	B	X	U	U	U	B	B	A	A	B	U	B	A	U	A	X	U	U	A	U	U	A	B	U	A	U	A	A
Sdchr1:0-67539466	10641049	10642050	U	U	U	X	A	A	U	U	U	A	A	U	A	U	B	X	U	U	B	B	U	U	U	U	B	B	A	A	B	U	B	A	U	A	U	X	X	A	U	U	A	B	U	A	U	A	A
Sdchr1:0-67539466	10651049	10652050	U	U	U	U	A	A	X	U	U	A	A	U	A	U	B	U	U	U	B	B	U	U	U	U	B	B	A	A	B	U	B	A	U	A	U	U	U	A	U	U	A	B	X	A	U	A	A
Sdchr1:0-67539466	10661049	10662050	U	U	U	U	A	A	X	U	U	A	A	U	A	U	B	U	U	U	B	B	U	U	U	U	B	B	A	A	B	U	B	A	U	A	U	U	U	A	U	U	A	B	X	A	X	A	A
Sdchr1:0-67539466	10671049	10672050	U	U	U	U	A	A	U	U	B	A	A	U	A	U	B	U	U	U	B	B	U	U	U	U	B	B	A	A	B	U	B	A	U	A	U	X	U	A	U	U	A	B	U	A	U	A	A
Sdchr1:0-67539466	10681049	10682050	X	U	U	U	A	A	X	U	B	A	A	U	A	U	B	U	U	U	B	B	U	U	U	U	B	B	A	A	B	U	B	A	U	A	U	U	U	A	U	U	A	B	U	A	U	A	A
Sdchr1:0-67539466	10701049	10702050	A	U	U	U	A	A	U	X	B	U	A	U	A	U	B	U	U	U	B	B	U	U	U	U	B	B	A	A	B	X	B	A	U	A	U	U	U	A	U	U	A	B	U	A	U	A	A
Sdchr1:0-67539466	10711049	10712050	A	U	U	X	A	A	U	X	B	U	A	U	A	U	B	X	U	U	B	B	U	U	U	U	B	B	A	A	B	U	B	A	U	A	U	U	U	A	U	X	A	B	U	A	U	A	A
Sdchr1:0-67539466	10721049	10722050	A	U	U	U	A	A	U	U	B	U	A	U	A	U	B	U	U	U	B	B	U	U	U	U	B	B	A	A	B	U	B	A	U	A	X	U	X	A	U	U	A	B	U	A	X	A	A
Sdchr1:0-67539466	10731049	10732050	A	U	U	U	A	A	U	U	B	U	A	U	A	U	B	U	U	U	B	B	U	U	U	U	B	B	A	A	B	U	B	A	U	A	X	U	U	A	U	U	A	B	X	A	U	A	A
Sdchr1:0-67539466	10741049	10742050	A	U	U	U	A	A	U	U	B	U	A	U	A	U	B	U	U	U	B	B	U	U	U	U	U	B	A	A	B	X	B	A	U	A	X	U	U	A	U	U	A	B	U	A	U	A	A
Sdchr1:0-67539466	10751049	10752050	A	U	U	U	A	A	U	U	B	A	A	U	A	U	B	X	U	U	B	B	U	U	U	U	U	B	A	A	B	U	B	A	U	A	U	U	U	A	U	U	A	B	U	A	U	A	A
Sdchr1:0-67539466	10761049	10762050	A	U	U	U	A	A	U	U	B	A	A	U	A	U	B	U	U	U	B	B	U	U	U	U	U	B	A	A	B	U	B	A	U	A	U	U	U	A	U	U	A	B	U	A	U	A	A
Sdchr1:0-67539466	10771049	10772050	A	X	U	U	A	A	U	U	B	U	A	U	A	U	B	U	U	U	B	B	U	A	U	U	B	B	A	A	B	U	B	A	U	A	U	U	U	A	U	U	A	B	X	A	U	A	A
Sdchr1:0-67539466	10781049	10782050	A	U	U	U	A	A	U	U	B	U	A	X	A	U	B	U	U	U	B	B	U	U	U	U	B	B	A	A	B	U	B	A	U	A	U	U	U	A	U	U	A	B	X	A	U	A	A
Sdchr1:0-67539466	10791049	10792050	A	U	U	U	A	A	U	U	B	U	A	U	A	U	B	U	A	U	B	B	U	U	U	U	B	B	A	A	B	U	B	A	U	A	U	U	U	A	U	U	A	B	U	A	U	A	A
Sdchr1:0-67539466	10801049	10802050	A	U	U	U	A	A	U	U	B	U	A	U	A	U	B	U	A	U	B	B	U	U	U	U	U	B	A	A	B	U	B	A	U	A	U	U	U	A	U	X	A	B	U	A	U	A	A
Sdchr1:0-67539466	10811049	10812050	U	U	U	U	A	A	U	U	U	U	A	U	A	U	B	U	U	U	B	B	X	U	U	U	U	B	A	A	B	X	B	A	U	A	U	U	U	A	U	U	A	B	U	A	X	A	U
Sdchr1:0-67539466	10821049	10822050	U	U	U	U	A	A	U	U	U	U	A	U	A	U	B	U	U	U	B	B	U	U	U	U	U	B	A	A	B	U	B	A	U	A	U	X	U	A	U	U	A	B	U	A	U	A	U
Sdchr1:0-67539466	10931049	10932050	U	U	U	U	A	A	U	U	U	A	U	U	A	U	U	U	U	U	U	B	U	U	U	U	U	U	A	U	U	U	U	A	U	A	U	U	U	A	U	U	A	U	U	A	U	A	A
Sdchr1:0-67539466	10941049	10942050	U	U	U	U	A	A	X	U	U	A	U	U	A	U	U	U	U	U	U	B	U	U	X	U	U	U	A	A	U	U	U	A	U	A	U	U	U	A	U	U	A	B	X	A	X	A	A
Sdchr1:0-67539466	10951049	10952050	A	X	U	U	A	A	U	U	U	A	U	U	A	U	U	U	U	U	U	B	U	U	U	U	U	U	A	A	U	U	U	A	U	A	X	U	U	A	U	U	A	B	U	A	X	A	A
Sdchr1:0-67539466	10971049	10972050	A	U	U	U	A	A	U	U	B	A	A	U	A	U	B	U	U	U	B	B	U	U	U	U	U	B	A	A	B	U	B	A	U	A	U	U	U	A	U	U	A	B	U	A	X	A	A
Sdchr1:0-67539466	10981049	10982050	A	X	U	U	A	A	U	X	B	U	A	U	A	U	B	U	A	U	B	B	U	U	U	U	U	B	A	A	B	X	B	A	U	A	U	U	X	A	U	U	A	B	U	A	X	A	A
Sdchr1:0-67539466	10991049	10992050	A	U	U	U	A	A	U	U	B	U	A	U	A	U	B	X	U	U	B	B	U	U	U	U	U	B	A	A	B	U	B	A	U	A	X	U	U	A	U	U	A	B	U	A	U	A	A
Sdchr1:0-67539466	11001049	11002050	A	U	U	U	A	A	U	U	B	U	A	U	A	U	B	U	U	U	B	B	U	U	U	U	U	B	A	A	B	X	B	A	U	A	U	U	U	A	U	U	A	B	U	A	U	A	A
Sdchr1:0-67539466	11011049	11012050	A	U	U	U	A	A	U	U	B	U	A	U	A	U	B	X	U	U	B	B	X	U	U	U	U	B	A	A	B	X	B	A	X	A	X	U	U	A	U	X	A	B	X	A	U	A	A
Sdchr1:0-67539466	11021049	11022050	A	X	U	X	U	A	U	X	U	U	U	U	U	U	B	X	U	U	U	B	U	U	U	U	U	B	U	U	U	U	B	U	X	A	U	X	U	U	U	U	U	B	X	A	U	A	A
Sdchr1:0-67539466	11031049	11032050	A	U	U	U	U	A	U	U	U	U	U	U	U	U	B	U	U	U	U	B	X	U	X	U	U	B	U	U	U	X	B	U	U	A	U	U	U	U	U	U	U	B	U	A	U	A	A
Sdchr1:0-67539466	11041049	11042050	A	U	U	U	U	A	U	U	U	U	U	U	U	U	B	U	U	U	U	B	U	U	U	U	U	B	U	U	U	U	B	U	U	A	U	U	U	U	U	U	U	B	U	A	U	A	A
Sdchr1:0-67539466	11051049	11052050	A	U	U	U	A	A	X	X	U	U	A	U	A	U	B	X	U	U	B	B	U	U	U	U	U	B	A	A	B	X	B	A	U	A	X	X	U	A	U	U	A	B	U	A	U	A	A
Sdchr1:0-67539466	11061049	11062050	A	U	U	U	A	A	U	U	U	U	A	U	A	U	B	U	U	X	B	B	U	U	X	U	U	B	A	A	B	U	B	A	U	A	U	U	U	A	U	U	A	B	X	A	U	A	A
Sdchr1:0-67539466	11071049	11072050	A	U	U	X	A	A	X	U	U	A	A	U	A	U	B	U	U	U	B	B	U	U	U	U	U	B	A	A	B	U	B	A	U	A	U	U	U	A	U	U	A	B	U	A	X	A	A
Sdchr1:0-67539466	11081049	11082050	A	U	U	U	A	A	U	U	B	A	A	U	A	U	B	B	U	U	B	B	U	U	X	U	U	B	A	A	B	U	B	A	U	A	U	U	U	A	U	U	A	B	U	A	X	A	A
Sdchr1:0-67539466	11091049	11092050	A	U	U	U	A	A	U	U	B	A	A	U	A	U	B	B	U	U	B	B	X	U	X	U	U	B	A	A	B	X	B	A	U	A	X	U	U	A	U	U	A	B	U	A	U	A	A
Sdchr1:0-67539466	11101049	11102050	A	U	U	U	A	A	U	U	B	A	A	U	A	U	B	B	U	U	B	B	U	U	U	U	U	B	A	A	B	U	B	A	U	A	X	U	X	A	U	U	A	B	X	A	U	A	A
Sdchr1:0-67539466	11111049	11112050	A	U	X	U	A	A	U	X	U	A	A	U	A	U	B	B	U	U	B	B	X	U	X	X	U	B	A	A	B	U	B	A	U	A	U	X	U	A	U	X	A	B	U	A	U	A	A
Sdchr1:0-67539466	11121049	11122050	A	U	U	X	A	A	U	U	U	U	A	U	A	U	B	B	U	U	B	B	U	U	U	U	X	B	A	A	B	X	B	A	U	A	U	U	U	A	U	U	A	B	X	A	U	A	A
Sdchr1:0-67539466	11131049	11132050	A	U	U	U	A	A	U	U	U	U	A	U	A	U	B	B	U	U	B	B	X	U	U	U	U	B	A	A	B	U	B	A	U	A	U	X	U	A	U	U	A	B	U	A	U	A	A
Sdchr1:0-67539466	11141049	11142050	A	X	U	U	A	A	U	U	U	U	A	U	A	X	B	B	U	U	B	B	U	X	U	U	U	B	A	A	B	U	B	A	U	A	X	X	X	A	U	X	A	B	U	A	X	A	A
Sdchr1:0-67539466	11181049	11182050	A	X	U	U	A	A	U	U	U	A	U	U	A	U	B	B	U	U	B	B	U	U	U	U	U	B	A	A	B	U	B	A	U	A	U	X	U	A	U	U	A	B	U	A	U	A	A
Sdchr1:0-67539466	11191049	11192050	A	U	U	U	A	A	X	U	U	A	U	U	A	U	B	B	U	U	B	B	X	U	U	X	U	B	A	A	B	U	U	A	U	A	U	U	U	A	U	U	A	B	X	A	U	A	A
Sdchr1:0-67539466	11201049	11202050	A	X	U	X	A	A	U	U	U	A	U	U	A	X	B	B	U	U	B	B	U	U	U	U	U	B	A	A	B	U	U	A	X	A	U	U	U	A	U	U	A	B	X	A	U	A	A
Sdchr1:0-67539466	11211049	11212050	A	X	U	U	A	A	U	U	B	A	A	U	A	U	B	B	U	U	B	B	U	U	U	X	U	B	A	A	B	U	U	A	U	A	U	U	U	A	U	X	A	B	U	A	U	A	A
Sdchr1:0-67539466	11341049	11342050	A	U	U	X	A	A	U	X	B	U	A	U	A	U	B	B	U	U	B	U	U	U	U	U	U	B	A	A	B	X	B	A	U	A	U	U	X	A	U	U	A	B	X	A	U	A	A
Sdchr1:0-67539466	11351049	11352050	A	U	U	U	A	A	U	X	B	U	A	X	A	X	B	B	A	U	B	U	U	U	U	U	U	B	A	A	B	U	B	A	U	A	U	U	X	A	U	X	A	B	U	A	U	A	A
Sdchr1:0-67539466	11361049	11362050	A	U	U	X	X	A	X	U	U	U	A	U	U	U	B	B	U	U	B	X	X	U	U	U	U	U	A	U	B	X	B	A	U	U	U	U	U	A	U	U	A	B	U	A	U	A	A
Sdchr1:0-67539466	11371049	11372050	A	U	U	U	X	A	U	X	U	U	A	U	U	U	B	B	U	X	B	U	U	U	U	U	U	U	A	U	B	U	B	A	U	U	X	X	X	A	U	U	A	B	U	A	X	A	A
Sdchr1:0-67539466	11381049	11382050	A	U	U	U	X	A	U	U	U	U	A	U	U	U	B	B	U	U	B	X	U	U	U	U	U	U	A	U	B	X	B	A	U	U	U	U	X	A	X	U	A	B	U	A	X	A	A
Sdchr1:0-67539466	11391049	11392050	A	U	U	U	U	A	U	U	B	U	A	X	A	U	B	B	U	U	B	U	U	U	U	U	U	B	A	A	B	U	B	A	U	A	X	U	U	A	U	U	A	B	U	A	U	A	A
Sdchr1:0-67539466	11401049	11402050	A	U	U	X	U	A	U	X	U	A	A	U	A	U	B	B	U	U	B	U	X	U	U	X	U	B	A	A	B	U	B	A	U	A	X	U	U	A	U	U	A	B	U	A	U	A	A
Sdchr1:0-67539466	11411049	11412050	A	U	U	U	U	A	U	U	U	U	A	U	A	U	U	B	U	U	B	U	U	U	U	U	U	B	A	A	B	X	B	A	U	A	U	U	U	A	U	U	A	B	U	A	U	A	A
Sdchr1:0-67539466	11421049	11422050	A	U	U	U	X	A	U	U	U	U	A	U	A	U	U	B	U	U	B	U	U	U	X	U	X	B	A	A	B	U	B	A	U	A	X	X	X	A	U	X	A	B	U	A	X	A	A
Sdchr1:0-67539466	11431049	11432050	A	U	U	U	U	A	X	U	U	U	A	U	A	U	U	B	U	U	B	U	U	U	U	U	U	B	A	A	B	U	B	A	U	A	U	U	U	A	U	U	A	B	U	A	U	A	A
Sdchr1:0-67539466	11441049	11442050	A	U	U	U	U	A	X	U	U	A	A	U	A	U	B	B	U	U	B	U	U	U	U	U	U	B	A	A	B	U	B	A	U	A	U	U	U	A	U	U	A	B	U	A	U	A	A
Sdchr1:0-67539466	11451049	11452050	A	U	U	U	U	A	U	U	U	A	A	U	A	U	B	B	U	U	B	U	U	U	U	U	U	B	A	A	B	U	B	A	U	A	U	U	U	A	U	U	A	B	U	A	U	A	A
Sdchr1:0-67539466	11461049	11462050	A	U	U	U	U	A	U	U	B	A	A	U	A	U	B	B	U	U	B	U	U	U	U	U	U	B	A	A	B	X	B	A	U	A	U	U	U	A	U	U	A	B	U	A	X	A	A
Sdchr1:0-67539466	11471049	11472050	A	U	U	X	X	A	U	X	B	A	A	U	A	U	B	B	U	X	B	U	U	U	U	X	U	B	A	A	B	U	B	A	X	A	X	X	X	A	U	U	A	B	U	A	X	A	A
Sdchr1:0-67539466	11511049	11512050	A	U	U	U	X	U	U	U	B	U	A	U	A	U	B	B	U	U	U	U	U	U	U	U	U	B	A	A	B	U	B	A	U	A	U	U	U	A	U	U	A	B	U	A	U	A	A
Sdchr1:0-67539466	11521049	11522050	A	U	U	U	X	A	U	U	B	U	A	U	A	U	B	B	U	U	B	U	U	U	U	U	U	B	A	A	B	U	B	A	U	A	U	U	U	A	U	U	A	B	U	A	X	A	A
Sdchr1:0-67539466	11531049	11532050	A	U	U	U	U	A	X	U	B	U	A	U	A	U	B	B	U	U	B	X	U	U	U	U	U	B	A	A	B	U	B	A	U	A	U	U	U	A	U	X	A	B	U	A	U	A	A
Sdchr1:0-67539466	11541049	11542050	A	U	U	U	U	A	U	U	B	U	A	U	A	U	B	B	U	U	B	U	U	U	U	U	U	B	U	A	B	X	B	A	X	A	U	X	X	A	U	U	A	B	X	A	U	A	A
Sdchr1:0-67539466	11551049	11552050	A	U	U	U	U	A	U	X	B	U	A	U	A	U	B	B	U	X	B	X	U	U	U	X	U	B	U	A	B	U	B	A	X	A	U	U	X	A	U	U	A	B	U	A	U	A	A
Sdchr1:0-67539466	11561049	11562050	A	U	U	X	U	A	U	U	U	U	A	U	A	U	B	B	U	U	B	X	U	U	X	U	U	B	U	A	B	U	B	A	U	A	U	U	U	A	U	U	A	B	U	A	U	A	A
Sdchr1:0-67539466	11571049	11572050	A	U	U	U	X	A	X	U	U	U	A	U	A	U	B	B	U	U	B	U	U	U	U	U	U	B	A	A	B	U	B	A	U	A	U	U	U	A	U	U	A	B	U	A	U	A	A
Sdchr1:0-67539466	11581049	11582050	A	X	U	U	U	A	U	U	U	A	A	U	A	U	B	B	U	U	B	U	U	U	U	U	U	B	A	A	B	U	B	A	U	A	U	U	U	A	U	U	A	B	U	A	U	U	A
Sdchr1:0-67539466	11591049	11592050	A	U	U	U	U	A	X	U	U	U	A	U	A	U	B	B	U	U	B	U	U	X	U	U	U	B	A	A	B	U	B	A	U	A	X	U	U	A	U	U	A	B	U	A	U	U	A
Sdchr1:0-67539466	11601049	11602050	A	X	U	X	U	A	U	U	U	U	A	U	A	U	B	B	U	U	B	U	U	U	U	U	U	B	A	A	B	U	B	A	U	A	U	U	U	A	U	U	A	B	U	A	U	U	A
Sdchr1:0-67539466	11611049	11612050	A	U	U	U	U	A	X	U	U	U	A	U	A	U	B	B	U	U	B	U	U	U	U	U	U	B	A	A	B	X	B	A	U	A	U	U	U	A	U	U	A	B	U	A	X	A	A
Sdchr1:0-67539466	11621049	11622050	A	U	U	U	U	A	U	U	U	A	A	U	A	U	B	B	A	U	B	X	U	U	U	U	U	B	A	A	B	U	B	A	U	A	U	U	U	A	U	U	A	B	U	A	U	A	A
Sdchr1:0-67539466	11631049	11632050	A	U	U	U	U	A	U	U	U	A	A	U	A	U	B	B	U	U	B	U	U	U	U	U	U	B	A	A	B	U	B	A	U	A	X	U	U	A	U	U	A	B	U	A	U	A	A
Sdchr1:0-67539466	11641049	11642050	A	U	U	U	U	A	U	U	U	U	A	U	A	U	B	B	U	U	B	U	U	U	X	U	U	B	A	A	B	U	B	A	U	A	X	U	U	A	U	U	A	B	U	A	U	A	A
Sdchr1:0-67539466	11651049	11652050	A	U	U	U	U	A	U	U	U	U	A	U	A	U	B	B	U	U	B	U	U	U	X	U	U	B	A	A	B	U	B	A	U	A	X	U	U	A	U	U	A	B	U	A	X	A	A
Sdchr1:0-67539466	11661049	11662050	A	U	U	U	U	A	U	U	U	U	A	U	A	U	B	B	U	X	B	U	U	U	U	U	U	B	A	A	B	X	B	A	U	A	X	U	U	A	U	U	A	B	U	A	U	A	A
Sdchr1:0-67539466	11671049	11672050	A	X	U	U	U	A	X	U	U	U	A	U	A	U	B	B	U	U	B	U	U	U	U	U	U	B	A	A	B	U	B	A	U	A	U	U	U	A	U	U	A	B	U	A	X	A	A
Sdchr1:0-67539466	11681049	11682050	A	U	U	U	U	A	X	U	U	U	A	U	A	U	B	B	U	X	B	X	X	U	U	U	U	B	A	A	B	U	B	A	U	A	X	U	X	A	U	X	A	B	U	A	X	A	A
Sdchr1:0-67539466	11691049	11692050	A	U	U	U	X	A	X	X	U	U	A	U	A	U	B	B	U	U	U	U	U	U	U	U	U	B	A	A	B	U	B	A	U	A	U	U	U	A	U	U	A	B	U	A	U	A	A
Sdchr1:0-67539466	11701049	11702050	A	U	U	U	U	A	X	U	U	U	A	U	A	U	B	B	U	U	U	U	U	U	U	U	U	B	A	A	B	X	B	A	U	A	U	U	U	A	U	U	A	B	U	A	U	A	A
Sdchr1:0-67539466	11711049	11712050	A	U	U	X	U	A	X	U	U	A	A	U	U	U	B	B	U	U	U	U	U	U	U	U	U	B	A	A	B	U	B	A	U	A	U	U	U	A	U	U	A	B	U	A	U	A	A
Sdchr1:0-67539466	11721049	11722050	A	U	U	X	U	A	U	U	U	U	A	U	U	U	B	B	U	U	B	U	U	U	X	U	U	B	A	A	B	U	B	U	U	A	X	U	U	A	U	X	A	B	U	A	U	A	A
Sdchr1:0-67539466	11731049	11732050	A	U	U	U	X	A	U	X	U	U	A	U	U	U	B	B	U	U	B	X	U	U	U	U	X	B	A	A	B	U	B	U	U	A	U	U	U	A	U	U	A	B	U	A	U	A	A
Sdchr1:0-67539466	11741049	11742050	A	U	U	U	U	A	U	U	U	U	A	U	A	U	B	B	U	U	B	X	U	U	U	U	U	B	A	U	B	X	B	U	U	A	X	U	U	A	U	U	A	B	U	A	X	A	A
Sdchr1:0-67539466	11751049	11752050	A	U	U	U	X	A	U	X	U	U	A	X	A	U	B	B	U	U	B	U	X	U	U	U	U	B	A	U	U	U	B	A	X	A	U	X	U	A	U	U	A	B	U	A	U	A	A
Sdchr1:0-67539466	11761049	11762050	A	X	X	U	U	A	U	U	U	X	A	U	A	U	B	B	U	U	B	U	U	U	X	U	U	B	A	U	U	U	B	A	X	A	X	U	U	A	U	U	A	B	U	A	B	A	A
Sdchr1:0-67539466	11771049	11772050	A	X	U	U	U	A	U	U	U	U	A	U	A	U	B	B	U	U	B	U	U	U	U	X	U	B	A	A	U	U	B	A	X	U	U	U	U	A	U	X	A	B	U	A	B	A	A
Sdchr1:0-67539466	11781049	11782050	A	U	U	X	X	A	U	U	U	U	A	U	A	U	B	B	U	U	B	U	U	U	U	U	U	B	A	A	U	U	B	A	U	U	U	U	X	A	U	U	A	B	U	A	B	A	A
Sdchr1:0-67539466	11841049	11842050	U	U	U	X	X	A	X	U	B	A	A	U	A	B	B	B	U	U	B	U	U	U	U	U	U	B	A	A	X	U	B	A	U	A	U	U	X	A	X	U	A	B	U	A	B	A	A
Sdchr1:0-67539466	11851049	11852050	U	U	U	U	U	A	U	U	B	A	A	U	A	U	B	B	U	U	B	U	X	U	U	X	U	B	A	A	U	X	B	A	U	A	X	U	U	A	U	U	A	B	X	A	B	A	A
Sdchr1:0-67539466	11861049	11862050	U	U	U	U	U	A	U	U	B	A	A	U	A	U	B	B	U	U	B	U	U	U	U	U	U	B	A	A	U	U	B	A	X	A	X	X	U	A	U	U	A	B	X	A	B	A	A
Sdchr1:0-67539466	11871049	11872050	U	U	U	U	X	A	U	U	B	A	A	U	A	U	B	B	U	U	B	U	X	U	U	U	U	B	A	A	U	U	B	A	U	A	U	U	U	A	U	U	A	B	X	A	B	A	A
Sdchr1:0-67539466	11881049	11882050	U	U	U	U	U	A	U	U	B	A	A	U	A	U	B	B	U	U	B	U	U	U	U	U	U	B	A	A	U	U	B	A	U	A	U	U	U	A	U	U	A	B	U	A	B	A	A
Sdchr1:0-67539466	11891049	11892050	U	U	U	U	U	A	U	U	B	A	A	U	A	U	B	B	U	U	B	U	U	U	U	U	U	B	A	A	U	X	B	A	U	A	X	X	X	A	U	U	A	B	U	A	B	A	A
Sdchr1:0-67539466	11901049	11902050	U	U	U	U	X	A	X	X	B	A	A	U	A	U	B	B	U	U	B	U	U	U	U	U	U	B	A	A	U	X	B	A	U	A	U	X	X	A	U	U	A	B	U	A	B	A	A
Sdchr1:0-67539466	11911049	11912050	U	U	U	U	U	A	U	U	B	A	A	U	A	U	B	B	U	U	B	U	U	U	U	U	U	B	A	A	U	U	B	A	U	A	U	U	U	A	U	X	A	B	U	A	B	A	A
Sdchr1:0-67539466	11921049	11922050	U	U	U	X	U	A	U	U	B	A	A	U	A	U	B	B	U	U	B	U	U	U	U	U	U	B	A	A	U	U	B	A	U	A	U	U	U	A	U	U	A	B	U	A	B	A	A
Sdchr1:0-67539466	11931049	11932050	U	U	U	U	X	A	X	U	B	U	A	U	A	U	B	B	U	U	B	U	U	U	U	U	U	B	A	A	U	U	B	A	U	A	X	U	U	A	U	U	A	B	U	A	B	A	A
Sdchr1:0-67539466	12111049	12112050	U	X	U	X	U	A	U	U	U	A	A	U	A	U	B	B	U	U	B	U	U	U	U	U	U	B	A	A	U	X	B	U	U	A	U	X	U	A	U	U	A	B	U	A	B	U	U
Sdchr1:0-67539466	12121049	12122050	U	U	U	U	U	A	U	X	U	A	U	U	A	U	B	B	U	X	B	U	U	U	U	U	U	B	A	A	U	U	B	U	U	A	U	U	X	U	U	U	U	B	U	A	B	U	U
Sdchr1:0-67539466	12131049	12132050	U	U	U	U	U	A	U	U	U	A	U	U	A	U	B	B	U	U	B	U	X	U	X	U	U	B	A	A	U	U	B	U	X	A	U	U	U	U	U	U	U	B	U	A	B	U	U
Sdchr1:0-67539466	12141049	12142050	U	U	U	U	U	A	U	U	U	A	U	U	A	U	B	B	U	U	B	U	X	U	U	U	U	B	A	A	U	U	B	A	U	A	X	X	X	U	U	U	U	B	X	A	B	A	A
Sdchr1:0-67539466	12151049	12152050	U	U	U	U	X	A	U	U	B	A	A	U	A	U	B	B	U	U	B	U	U	U	U	U	U	B	A	A	U	U	B	A	U	A	U	U	X	A	U	U	A	B	X	A	B	A	A
Sdchr1:0-67539466	12161049	12162050	U	X	U	U	U	A	U	U	U	A	A	U	A	U	B	B	U	U	B	U	X	U	U	U	U	B	A	A	U	X	B	A	U	A	X	X	U	A	U	U	A	B	U	A	B	A	A
Sdchr1:0-67539466	12171049	12172050	U	U	U	U	U	A	U	U	U	A	A	U	A	U	B	B	A	U	B	U	U	U	U	U	U	B	A	A	U	X	B	A	U	A	U	U	U	A	U	U	A	B	X	A	B	A	A
Sdchr1:0-67539466	12181049	12182050	U	X	U	U	U	A	U	X	U	A	A	U	A	U	B	B	A	U	B	U	U	U	U	U	U	B	A	A	U	U	B	A	U	A	X	U	X	A	X	U	A	B	U	A	B	A	A
Sdchr1:0-67539466	12191049	12192050	U	U	U	U	U	A	U	U	U	A	A	U	A	B	B	B	U	U	B	U	U	U	U	U	U	B	A	A	U	X	B	A	U	A	U	X	U	A	U	U	A	B	X	A	B	A	A
Sdchr1:0-67539466	12201049	12202050	U	X	U	U	U	A	U	U	U	A	A	U	A	B	B	B	U	U	B	U	X	U	U	U	U	B	A	A	U	U	B	A	U	A	X	U	U	A	U	U	A	B	U	A	B	A	A
Sdchr1:0-67539466	12211049	12212050	U	U	U	U	U	A	U	U	U	A	A	U	A	B	B	B	U	X	B	U	U	U	U	U	U	B	A	A	U	U	U	A	X	A	X	X	U	A	U	U	A	B	X	A	B	A	A
Sdchr1:0-67539466	12221049	12222050	U	U	U	U	U	A	U	X	U	A	A	U	A	U	B	B	U	U	B	U	U	U	U	U	U	B	U	U	U	X	U	A	U	A	U	U	U	A	U	U	A	B	U	A	U	A	A
Sdchr1:0-67539466	12231049	12232050	U	U	U	U	U	A	U	U	U	U	A	U	A	U	B	B	U	U	B	U	U	U	U	X	U	B	U	U	U	U	U	A	U	A	U	U	U	A	U	U	A	B	U	A	U	A	A
Sdchr1:0-67539466	12241049	12242050	U	U	U	U	U	A	U	X	U	U	U	U	A	U	B	B	U	U	B	U	U	U	U	U	U	B	U	U	U	X	U	A	U	A	U	U	U	A	U	U	A	B	U	A	U	A	A
Sdchr1:0-67539466	12251049	12252050	U	X	U	U	U	A	X	U	B	U	U	U	A	B	B	B	U	U	B	U	U	U	X	U	U	B	A	A	X	U	U	A	U	A	X	U	U	A	U	U	A	B	U	A	B	A	A
Sdchr1:0-67539466	12271049	12272050	U	X	U	U	U	A	X	X	U	U	U	U	A	B	B	B	U	U	B	U	U	U	U	U	X	B	A	A	U	U	U	A	U	U	U	U	X	A	U	X	A	B	U	A	B	A	A
Sdchr1:0-67539466	12281049	12282050	U	U	U	U	U	A	U	U	U	A	U	U	A	B	B	B	U	U	B	X	U	U	U	U	U	B	A	A	U	U	U	A	U	U	X	X	X	A	U	U	A	B	U	A	B	A	A
Sdchr1:0-67539466	12291049	12292050	U	U	U	U	X	A	U	U	B	A	U	X	A	B	B	B	U	U	B	U	U	U	U	U	U	B	A	A	U	U	X	A	U	A	X	U	U	A	U	U	A	B	U	A	B	A	A
Sdchr1:0-67539466	12301049	12302050	U	U	U	U	U	A	X	U	U	A	U	U	A	B	B	B	U	U	B	U	X	U	X	U	U	B	A	A	U	U	U	A	U	A	X	U	U	A	U	U	A	B	U	A	B	A	A
Sdchr1:0-67539466	12311049	12312050	U	U	U	U	U	A	U	U	U	A	U	U	A	B	B	B	U	U	B	U	U	U	U	U	U	B	A	A	U	U	X	A	U	A	U	X	U	A	U	U	A	B	X	A	B	A	A
Sdchr1:0-67539466	12321049	12322050	U	U	U	U	U	A	X	X	U	A	U	U	A	B	B	B	U	U	B	X	U	U	U	X	U	B	A	A	U	U	U	A	U	A	U	U	U	A	U	U	A	B	U	A	B	A	A
Sdchr1:0-67539466	12331049	12332050	U	U	U	X	X	A	U	U	U	A	U	U	A	B	B	B	U	X	B	U	U	U	U	U	U	B	A	A	X	U	U	A	X	A	X	U	X	A	U	U	A	B	U	A	B	A	A
Sdchr1:0-67539466	12341049	12342050	U	U	U	U	U	A	U	X	U	A	U	U	A	U	U	B	U	U	B	U	U	U	U	U	U	B	A	U	U	X	U	U	U	A	X	U	X	A	U	U	A	B	U	A	U	A	A
Sdchr1:0-67539466	12351049	12352050	U	U	U	U	U	A	U	U	U	U	U	U	U	U	U	U	U	U	B	U	U	U	U	U	U	B	U	U	X	U	U	U	U	A	X	U	U	U	U	U	U	B	U	A	U	A	A
Sdchr1:0-67539466	12371049	12372050	U	U	U	U	U	A	U	U	U	U	U	U	U	U	B	U	U	U	B	U	X	U	U	U	U	B	U	A	U	U	U	U	U	A	U	U	U	U	X	X	U	B	U	A	B	A	A
Sdchr1:0-67539466	12381049	12382050	U	U	U	X	U	A	U	U	U	A	U	U	A	B	B	B	U	U	B	U	U	U	U	U	U	B	A	A	U	X	U	A	U	A	X	U	U	A	U	U	A	B	U	A	B	A	A
Sdchr1:0-67539466	12391049	12392050	U	U	U	U	U	A	U	U	U	A	U	U	A	B	B	B	U	U	B	U	U	X	U	U	U	B	A	A	U	U	X	A	U	A	U	X	U	A	U	U	A	B	U	A	B	A	A
Sdchr1:0-67539466	12401049	12402050	U	U	U	U	X	A	U	U	U	A	U	U	A	B	B	B	U	X	B	U	X	U	U	U	U	B	U	A	U	U	U	A	U	A	U	U	X	U	U	U	A	B	U	A	B	A	A
Sdchr1:0-67539466	12441049	12442050	U	U	U	U	U	U	U	U	U	U	U	U	U	B	B	B	U	U	U	U	U	U	U	U	U	U	A	U	U	U	X	U	X	A	U	U	U	A	U	U	A	B	X	A	B	A	A
Sdchr1:0-67539466	12461049	12462050	U	X	U	U	U	A	U	U	U	A	U	U	A	B	B	B	U	U	U	U	U	U	U	U	U	B	A	A	U	U	U	A	U	A	U	X	U	A	U	U	A	B	U	A	B	A	A
Sdchr1:0-67539466	12471049	12472050	U	U	U	U	U	A	U	U	U	A	X	U	A	B	B	B	U	U	U	U	U	U	X	U	U	B	A	A	X	U	U	A	X	A	U	X	U	A	U	U	A	B	U	A	B	A	A
Sdchr1:0-67539466	12481049	12482050	U	U	U	U	U	A	U	U	U	U	U	U	U	B	U	U	U	U	U	U	U	U	U	U	U	B	U	U	X	U	X	A	U	A	U	X	U	A	U	U	U	U	U	A	B	U	U
Sdchr1:0-67539466	12491049	12492050	U	U	U	U	U	A	U	U	U	U	U	U	U	B	U	U	U	U	B	U	U	U	U	U	U	U	U	U	U	X	U	A	U	A	U	U	U	A	U	X	U	U	U	A	B	U	U
Sdchr1:0-67539466	12511049	12512050	U	U	U	U	U	U	U	U	U	U	U	U	U	U	U	U	U	U	B	U	U	U	X	U	U	U	A	A	U	U	U	A	U	A	X	U	U	A	U	U	A	U	U	A	U	U	U
Sdchr1:0-67539466	12541049	12542050	U	U	U	U	U	U	U	U	U	U	U	U	U	B	B	B	U	U	B	U	U	U	U	U	U	B	A	A	U	U	X	A	U	A	U	U	X	U	U	U	A	B	U	U	B	A	A
Sdchr1:0-67539466	12551049	12552050	U	X	U	U	U	U	U	U	U	U	U	U	U	B	B	B	U	U	U	U	U	U	U	U	U	B	A	A	U	U	U	A	U	A	U	U	U	U	U	U	A	B	U	U	B	A	A
Sdchr1:0-67539466	12561049	12562050	U	U	U	U	U	A	U	U	U	A	U	U	A	B	B	B	U	U	U	U	U	U	U	U	U	B	A	A	U	X	U	A	U	A	U	U	X	A	U	U	A	B	X	A	B	A	A
Sdchr1:0-67539466	12571049	12572050	U	X	U	U	U	A	U	U	U	A	U	U	A	B	B	B	U	U	U	U	U	U	U	U	X	B	A	A	U	U	U	A	U	A	U	U	U	A	X	U	A	B	U	A	B	A	A
Sdchr1:0-67539466	12581049	12582050	U	X	U	U	U	A	U	U	U	A	U	U	A	B	B	B	U	U	B	U	U	U	U	U	U	B	A	A	X	U	X	A	U	A	U	U	U	A	X	U	A	B	U	A	B	A	A
Sdchr1:0-67539466	12591049	12592050	U	U	U	U	U	U	U	U	U	U	X	U	A	B	U	B	U	U	U	X	U	U	U	U	U	B	U	U	U	X	U	U	U	U	X	U	U	A	U	X	U	U	U	U	B	U	U
Sdchr1:0-67539466	12601049	12602050	U	U	X	U	U	U	U	U	U	U	U	U	A	B	U	B	U	U	U	U	U	U	U	U	X	B	U	U	X	U	X	U	X	U	X	U	U	A	U	U	U	U	U	U	B	U	U
Sdchr1:0-67539466	12621049	12622050	U	U	U	U	U	A	U	U	B	A	U	U	A	B	B	B	U	U	B	U	U	U	U	U	U	B	A	A	U	U	U	A	U	A	U	U	U	A	U	U	A	B	U	A	B	A	A
Sdchr1:0-67539466	12631049	12632050	U	U	U	U	U	A	U	X	U	A	U	U	A	B	B	B	U	U	B	U	U	U	X	U	U	B	A	U	X	U	X	A	U	A	U	U	U	A	U	U	A	B	X	A	B	A	A
Sdchr1:0-67539466	12641049	12642050	U	X	U	U	U	A	X	U	U	A	U	U	A	B	B	B	U	U	B	U	U	U	X	U	U	B	A	U	U	U	U	A	U	A	X	U	X	A	U	U	A	B	X	A	B	A	A
Sdchr1:0-67539466	12651049	12652050	U	U	U	U	X	A	U	U	U	A	U	U	A	B	B	B	U	U	B	U	X	U	U	U	U	B	A	U	U	U	U	A	U	A	U	U	U	A	X	U	A	B	U	A	B	A	A
Sdchr1:0-67539466	12661049	12662050	U	U	U	U	U	A	U	U	U	A	U	U	A	B	B	B	U	U	B	U	U	U	U	U	U	B	A	A	U	X	X	A	U	A	X	U	U	A	U	U	A	B	X	A	B	A	A
Sdchr1:0-67539466	12671049	12672050	U	U	U	U	U	A	U	U	U	A	U	U	A	B	B	B	U	U	B	U	U	U	U	U	U	B	A	A	U	U	U	A	U	A	U	U	X	A	U	U	A	B	U	A	B	A	A
Sdchr1:0-67539466	12681049	12682050	U	U	U	U	X	A	X	U	U	A	U	U	A	B	B	B	U	U	B	U	U	U	U	U	U	B	A	A	X	U	U	A	U	A	X	U	X	A	U	U	A	B	X	A	B	A	A
Sdchr1:0-67539466	12691049	12692050	U	X	U	U	X	A	U	U	U	U	U	U	A	B	B	B	U	U	B	U	U	U	U	U	U	B	A	A	U	U	U	A	U	A	X	U	U	A	U	U	A	B	X	A	B	A	A
Sdchr1:0-67539466	12701049	12702050	U	U	U	U	U	A	U	X	B	U	U	U	A	B	B	B	U	U	B	U	U	U	U	U	U	B	A	A	U	U	U	A	U	A	X	U	U	A	U	X	A	B	U	A	B	A	A
Sdchr1:0-67539466	12711049	12712050	U	X	U	U	U	A	U	X	B	A	U	U	A	B	B	B	U	U	B	U	U	U	U	X	U	B	A	A	U	U	X	A	U	A	U	X	U	A	X	U	A	B	U	A	B	A	A
Sdchr1:0-67539466	12721049	12722050	U	U	U	U	U	A	U	U	B	A	U	U	A	B	B	B	U	U	B	U	X	U	X	X	U	B	A	A	U	U	U	A	U	A	U	U	U	A	U	U	A	B	X	A	B	A	A
Sdchr1:0-67539466	12731049	12732050	U	U	U	U	U	A	U	U	B	A	U	U	A	B	B	B	U	U	B	U	X	U	U	U	U	B	A	A	X	U	X	A	U	A	U	X	U	A	U	U	A	B	X	A	B	A	A
Sdchr1:0-67539466	12741049	12742050	U	X	U	U	X	A	U	U	U	A	U	U	A	B	B	B	U	U	B	X	U	U	X	U	U	B	A	A	U	U	X	A	U	A	X	X	U	A	U	U	A	B	U	A	B	A	A
Sdchr1:0-67539466	12751049	12752050	U	U	U	U	U	A	U	U	U	A	U	U	A	B	B	B	U	U	B	U	U	U	U	U	U	B	A	A	U	U	U	A	U	A	X	U	U	A	U	U	A	B	U	A	B	A	A
Sdchr1:0-67539466	12761049	12762050	U	U	U	U	U	A	U	U	U	A	U	U	A	B	B	B	U	U	B	U	U	U	U	U	U	B	A	A	U	X	U	A	U	A	U	U	U	A	U	U	A	B	U	A	B	U	A
Sdchr1:0-67539466	12771049	12772050	U	X	U	U	U	A	U	U	B	A	U	U	A	B	B	B	U	U	B	U	U	U	U	U	U	B	A	A	U	U	U	A	U	A	U	X	U	A	U	U	A	B	U	A	B	U	A
Sdchr1:0-67539466	12781049	12782050	U	U	U	U	U	A	U	U	U	U	U	U	A	B	B	B	U	X	U	U	U	U	U	X	U	B	U	U	U	X	U	U	U	A	U	X	U	A	U	U	A	B	U	A	B	U	A
Sdchr1:0-67539466	12791049	12792050	U	U	U	U	U	A	X	U	U	U	X	U	A	B	B	B	U	U	U	U	U	U	U	U	U	B	U	U	U	U	U	U	U	A	U	X	U	A	U	U	A	B	X	A	B	A	A
Sdchr1:0-67539466	12801049	12802050	U	U	U	U	U	A	U	U	U	U	U	U	A	B	B	B	U	U	U	U	U	U	U	U	U	B	U	U	U	U	X	U	U	A	U	U	U	A	U	U	A	B	U	A	B	A	A
Sdchr1:0-67539466	12811049	12812050	U	U	U	U	U	A	X	X	B	U	U	U	A	B	B	B	U	U	B	U	U	U	U	U	U	B	A	A	U	X	U	A	U	A	X	U	U	A	U	U	A	B	U	A	B	A	A
Sdchr1:0-67539466	12821049	12822050	U	U	X	U	U	A	U	U	B	U	U	U	A	B	B	B	U	U	B	U	U	U	X	U	U	B	A	A	U	X	U	A	U	A	U	U	X	A	U	U	A	B	X	A	B	A	A
Sdchr1:0-67539466	12831049	12832050	U	U	U	U	U	U	U	U	U	U	U	U	A	B	B	B	U	U	U	U	X	U	U	U	X	B	A	A	X	U	U	A	U	A	U	U	X	A	U	U	A	B	U	U	B	A	U
Sdchr1:0-67539466	12841049	12842050	X	U	U	U	U	U	U	U	U	A	U	U	A	B	B	B	U	U	U	U	U	U	U	U	U	B	A	A	U	U	U	U	U	A	U	U	U	A	U	U	A	B	U	U	B	A	U
Sdchr1:0-67539466	12851049	12852050	U	U	U	U	U	U	U	U	U	A	U	U	A	B	B	B	U	U	U	X	U	U	U	X	U	B	A	A	U	U	U	U	U	A	X	U	U	A	U	X	A	B	U	U	B	A	U
Sdchr1:0-67539466	12861049	12862050	U	U	U	U	X	A	X	U	U	A	U	U	A	B	B	B	U	U	B	U	U	U	U	U	U	B	A	A	U	X	U	U	U	A	U	U	U	A	U	U	A	B	U	A	B	A	A
Sdchr1:0-67539466	12871049	12872050	U	U	U	U	U	A	U	U	B	A	U	U	A	B	B	B	U	U	B	U	U	U	U	U	U	B	A	A	U	U	X	A	U	A	U	U	U	A	U	U	A	B	U	A	B	A	A
Sdchr1:0-67539466	12911049	12912050	U	U	U	U	U	A	U	U	B	A	U	U	A	B	B	B	U	U	B	U	U	U	U	U	U	B	A	A	U	U	X	A	U	A	U	U	U	A	U	U	A	B	U	A	B	A	A
Sdchr1:0-67539466	12921049	12922050	U	U	U	U	X	A	X	X	B	A	X	U	A	B	B	B	U	U	B	U	U	U	X	U	U	B	U	A	U	U	U	A	U	A	X	U	U	A	U	U	A	B	U	A	B	A	A
Sdchr1:0-67539466	12931049	12932050	U	U	U	U	U	U	U	U	U	A	U	U	A	B	B	B	U	U	B	U	U	U	U	U	U	B	U	A	U	U	U	U	U	A	U	U	X	A	U	U	A	B	U	A	B	A	A
Sdchr1:0-67539466	12941049	12942050	U	X	U	U	U	U	U	X	U	A	U	U	A	B	B	B	U	U	B	U	X	U	U	U	U	B	U	A	U	U	U	U	U	A	U	U	U	A	U	U	A	B	U	A	B	A	A
Sdchr1:0-67539466	12951049	12952050	U	U	X	U	U	U	U	U	U	A	U	U	A	U	B	B	U	X	U	U	U	U	U	U	U	B	U	A	U	U	U	U	U	A	U	U	U	U	U	U	A	U	U	A	U	A	A
Sdchr1:0-67539466	13041049	13042050	U	U	U	U	U	A	U	X	U	U	U	U	A	B	B	U	U	X	U	U	U	U	U	U	U	B	U	A	U	U	U	A	U	A	U	U	U	U	U	U	A	B	U	U	U	A	A
Sdchr1:0-67539466	13051049	13052050	U	U	U	U	U	A	U	U	U	U	U	U	A	B	B	B	U	U	U	U	U	U	U	U	U	B	A	A	U	U	U	A	U	A	U	U	U	A	U	U	A	B	U	A	B	A	A
Sdchr1:0-67539466	13061049	13062050	U	U	U	U	U	U	U	X	U	U	U	U	A	U	B	B	U	U	B	X	U	U	U	U	U	B	A	U	U	X	U	A	U	A	X	U	U	U	U	X	A	B	U	U	U	U	A
Sdchr1:0-67539466	13071049	13072050	U	U	U	U	X	U	X	X	U	A	U	U	A	U	B	B	U	U	B	U	X	U	X	U	U	B	A	U	U	U	X	U	U	A	U	U	U	U	U	U	A	B	U	U	U	U	A
Sdchr1:0-67539466	13081049	13082050	U	U	U	U	U	U	U	U	U	A	U	U	A	U	B	B	U	U	B	U	U	U	U	U	U	B	A	U	X	U	U	U	U	A	U	U	U	U	U	U	A	B	X	U	U	U	A
Sdchr1:0-67539466	13091049	13092050	U	U	U	U	X	A	U	U	U	A	X	U	A	B	B	B	U	U	B	U	X	U	U	U	U	B	A	A	X	X	X	U	U	U	U	U	U	A	U	U	A	B	X	A	B	A	A
Sdchr1:0-67539466	13101049	13102050	U	X	U	U	X	A	U	U	U	A	U	U	A	B	B	B	U	U	B	U	U	U	U	U	U	B	A	A	U	U	U	X	U	U	U	U	U	A	X	U	A	B	U	A	B	A	A
Sdchr1:0-67539466	13111049	13112050	U	X	U	X	U	A	U	U	U	A	U	U	A	B	B	B	U	U	B	U	U	U	X	U	U	B	A	A	U	U	U	U	U	U	X	U	U	A	U	X	A	B	U	A	B	A	A
Sdchr1:0-67539466	13121049	13122050	U	U	U	U	U	A	X	X	U	A	U	U	A	B	B	B	U	U	B	X	U	U	U	U	U	B	A	A	U	U	U	U	U	A	U	U	U	A	U	U	A	B	U	A	B	A	A
Sdchr1:0-67539466	13131049	13132050	U	U	U	U	U	A	U	U	U	A	U	U	A	U	B	U	U	U	B	X	U	U	U	U	U	B	A	U	U	U	U	U	U	A	U	X	U	A	U	U	A	B	U	A	B	A	A
Sdchr1:0-67539466	13141049	13142050	U	X	U	X	X	A	U	U	U	U	U	U	A	U	B	U	U	U	B	U	U	U	U	U	X	B	A	U	X	U	X	U	U	A	X	U	U	A	X	X	A	B	U	A	B	A	A
Sdchr1:0-67539466	13151049	13152050	U	X	U	U	U	A	U	U	U	U	U	X	A	U	B	U	U	U	B	X	U	U	X	U	U	B	A	U	X	U	U	U	U	A	U	U	X	A	U	U	A	B	U	A	B	A	A
Sdchr1:0-67539466	13161049	13162050	X	X	U	U	U	A	U	U	U	U	U	U	A	B	B	B	U	U	B	U	U	U	U	U	U	B	U	A	U	U	U	U	U	A	U	U	U	A	U	U	A	B	U	A	B	A	A
Sdchr1:0-67539466	13171049	13172050	U	X	U	U	U	A	U	U	B	A	U	U	A	B	B	B	U	U	B	X	X	U	U	U	U	B	U	A	U	U	U	U	U	A	U	U	X	A	U	U	A	B	U	A	B	A	A
Sdchr1:0-67539466	13221049	13222050	X	X	U	U	U	A	U	U	B	A	U	U	A	B	B	B	U	X	B	U	U	U	U	U	U	B	A	A	U	X	U	U	U	A	X	U	X	A	U	X	A	B	X	A	B	A	A
Sdchr1:0-67539466	13231049	13232050	U	U	U	U	U	A	U	U	U	U	U	U	A	U	B	B	U	U	B	U	U	U	U	U	U	B	A	A	U	X	U	U	U	U	U	U	X	A	U	U	A	B	U	A	B	A	A
Sdchr1:0-67539466	13241049	13242050	U	A	U	U	U	A	X	U	U	U	U	U	A	U	B	B	U	U	B	U	U	U	U	X	U	B	A	A	U	U	U	U	U	U	X	X	U	A	U	U	A	B	X	A	B	A	A
Sdchr1:0-67539466	13251049	13252050	U	A	U	U	U	A	U	U	U	U	U	U	A	U	B	B	U	U	B	U	U	U	U	U	U	B	A	A	U	U	U	U	U	U	U	X	U	A	U	U	A	B	U	A	B	A	A
Sdchr1:0-67539466	13261049	13262050	U	A	U	U	U	A	U	X	U	A	U	U	A	B	B	B	U	U	B	X	X	U	U	U	U	B	A	A	U	X	X	U	U	A	U	U	U	A	U	U	A	B	X	A	B	A	A
Sdchr1:0-67539466	13271049	13272050	U	A	U	X	U	A	U	U	U	U	U	U	A	B	B	B	U	U	B	U	U	U	U	U	U	B	A	A	U	X	U	U	U	A	X	U	U	A	U	U	A	B	U	A	B	A	A
Sdchr1:0-67539466	13281049	13282050	U	A	X	U	U	A	X	U	U	U	X	U	A	B	U	B	U	U	B	X	U	U	U	U	U	B	A	A	X	U	U	U	U	A	X	U	U	A	U	U	A	B	U	A	B	A	A
Sdchr1:0-67539466	13291049	13292050	U	A	U	U	X	A	U	X	U	U	X	U	U	U	U	B	U	U	B	U	U	U	U	U	U	B	U	A	U	U	U	U	U	A	U	X	U	U	U	X	A	U	X	U	B	U	A
Sdchr1:0-67539466	13321049	13322050	U	A	U	U	X	A	X	U	U	A	U	U	A	U	B	B	U	U	U	U	U	U	X	X	U	B	U	A	U	U	X	U	U	A	U	U	U	U	U	U	A	B	U	A	U	A	A
Sdchr1:0-67539466	13331049	13332050	U	A	U	U	U	A	U	U	U	A	U	U	A	B	B	B	U	U	B	U	U	U	U	U	U	B	A	A	U	U	U	U	X	A	U	U	U	A	U	U	A	B	U	A	B	A	A
Sdchr1:0-67539466	13341049	13342050	U	A	U	X	U	A	X	U	U	A	U	U	A	B	B	B	U	U	B	U	U	U	U	X	U	B	A	A	X	U	X	U	U	A	U	U	X	A	X	U	A	B	U	A	B	X	A
Sdchr1:0-67539466	13351049	13352050	U	A	U	U	U	A	U	U	U	A	U	U	U	B	B	B	U	U	B	U	U	U	U	U	U	B	A	A	U	U	X	U	U	A	U	U	U	A	U	U	A	B	U	A	B	U	A
Sdchr1:0-67539466	13361049	13362050	U	A	U	U	X	A	X	U	B	A	U	U	U	B	B	B	U	U	B	U	U	U	U	U	U	B	A	A	U	X	U	U	U	A	U	U	U	A	U	U	A	B	X	A	B	X	A
Sdchr1:0-67539466	13371049	13372050	X	A	U	X	X	A	U	U	B	A	U	U	U	B	B	B	U	U	B	U	U	U	U	U	U	B	A	A	X	U	U	U	U	A	U	U	X	A	U	U	A	B	X	A	B	U	A
Sdchr1:0-67539466	13381049	13382050	U	A	U	U	U	A	U	U	B	A	U	U	A	B	B	B	U	U	B	U	U	U	U	U	U	B	A	A	U	U	U	U	U	A	X	U	X	A	U	U	A	B	U	A	B	U	A
Sdchr1:0-67539466	13391049	13392050	U	U	U	U	U	A	U	U	U	A	U	U	A	B	U	B	U	U	B	U	U	U	U	U	U	B	A	A	U	U	U	U	U	A	X	U	X	A	U	U	A	B	U	A	B	X	A
Sdchr1:0-67539466	13401049	13402050	U	U	U	U	X	A	U	U	U	A	U	U	A	B	U	B	U	U	B	U	U	U	U	U	U	B	A	A	X	U	U	U	U	A	U	U	X	A	U	U	A	B	X	A	B	U	A
Sdchr1:0-67539466	13411049	13412050	U	U	U	U	U	A	U	B	U	A	U	X	A	B	U	B	U	U	B	U	U	U	U	U	U	B	A	A	U	X	X	U	U	A	U	X	U	A	U	U	A	B	U	A	B	U	A
Sdchr1:0-67539466	13421049	13422050	U	A	U	U	X	A	U	B	B	A	U	U	A	B	B	B	U	U	B	U	U	U	U	U	U	B	A	A	U	U	U	U	U	A	U	U	X	A	U	U	A	B	U	A	B	U	A
Sdchr1:0-67539466	13431049	13432050	U	A	U	U	X	A	U	B	B	A	U	U	A	B	B	B	A	U	B	U	U	U	U	U	U	B	A	A	U	U	U	U	U	A	X	U	U	A	U	U	A	B	X	A	B	U	A
Sdchr1:0-67539466	13441049	13442050	U	A	U	U	U	A	U	B	B	A	U	U	A	B	B	B	A	U	B	X	X	U	U	U	U	B	A	A	U	U	X	U	U	A	U	U	U	A	U	U	A	B	U	A	B	X	A
Sdchr1:0-67539466	13451049	13452050	U	A	U	U	U	A	U	B	B	A	U	U	A	B	B	B	U	U	U	X	U	U	U	U	U	B	A	A	U	U	U	U	U	A	X	U	U	A	U	U	A	B	X	A	B	U	A
Sdchr1:0-67539466	13461049	13462050	U	A	U	U	U	A	U	B	B	A	U	U	A	B	B	B	U	U	U	U	U	U	U	U	U	B	A	A	U	U	U	U	X	A	X	U	X	A	U	U	A	B	U	A	B	U	A
Sdchr1:0-67539466	13471049	13472050	X	A	U	X	U	A	U	B	B	A	U	U	A	B	B	B	U	X	U	X	U	U	U	U	U	B	A	A	U	U	U	U	U	A	U	X	U	A	U	U	A	B	X	A	B	X	A
Sdchr1:0-67539466	13481049	13482050	U	A	U	U	U	A	U	B	B	A	U	U	A	B	B	B	U	U	B	U	X	U	U	U	U	B	A	A	X	U	U	U	U	A	X	U	X	A	U	U	A	B	U	A	B	U	A
Sdchr1:0-67539466	13491049	13492050	U	A	U	U	U	A	U	B	B	A	U	U	A	B	B	B	U	U	B	U	U	U	U	U	U	B	A	A	U	U	U	U	U	A	X	U	U	A	U	U	A	B	U	A	B	X	A
Sdchr1:0-67539466	13501049	13502050	U	A	U	U	U	A	U	B	U	A	U	U	A	B	B	B	U	U	B	U	X	U	U	U	U	B	A	A	U	X	U	U	X	A	U	X	X	A	X	X	A	B	U	A	B	X	A
Sdchr1:0-67539466	13511049	13512050	U	A	U	U	U	A	U	B	U	A	U	U	A	B	B	B	U	U	B	X	U	U	U	U	U	B	A	A	U	U	U	U	U	A	U	U	U	A	U	U	A	B	U	A	B	U	A
Sdchr1:0-67539466	13521049	13522050	U	A	U	U	U	A	U	B	U	A	U	U	A	U	B	B	U	U	B	U	U	U	U	U	U	B	A	A	U	U	U	U	U	A	U	U	U	A	U	U	A	B	U	A	B	U	A
Sdchr1:0-67539466	13531049	13532050	X	A	U	U	U	A	U	B	B	A	U	U	A	U	B	B	U	U	B	U	U	U	U	U	U	B	A	A	U	X	U	U	X	A	U	U	U	A	U	U	A	B	X	A	B	U	A
Sdchr1:0-67539466	13541049	13542050	U	A	X	U	U	A	X	B	U	A	U	U	A	U	B	B	U	U	B	U	X	U	U	U	U	B	A	A	U	U	U	U	U	A	U	X	U	A	U	U	A	B	U	A	B	U	A
Sdchr1:0-67539466	13551049	13552050	U	A	U	U	X	A	U	B	U	A	U	U	A	B	B	B	U	U	B	U	U	U	U	U	U	B	A	A	U	U	U	X	U	A	U	U	U	A	U	U	A	B	U	A	B	U	A
Sdchr1:0-67539466	13561049	13562050	U	A	X	U	U	A	U	B	U	A	U	U	A	B	B	B	U	U	B	X	U	U	U	U	X	B	A	A	X	U	U	U	U	A	U	U	X	A	X	X	A	B	X	A	B	U	A
Sdchr1:0-67539466	13571049	13572050	U	A	U	U	U	A	U	B	B	A	U	U	A	B	B	B	U	U	B	X	U	U	U	U	U	B	A	A	U	U	U	U	U	A	U	U	U	A	U	U	A	B	U	A	B	X	A
Sdchr1:0-67539466	13581049	13582050	X	A	U	U	X	A	U	B	B	A	U	U	A	B	B	B	U	U	B	U	U	U	U	U	U	B	A	A	U	U	U	U	U	A	U	U	U	A	U	U	A	B	U	A	B	U	A
Sdchr1:0-67539466	13591049	13592050	U	A	U	U	U	A	U	B	U	A	U	U	A	B	B	B	U	U	B	U	U	U	U	U	U	B	A	A	U	U	U	U	U	A	U	U	U	A	U	U	A	B	U	A	B	U	A
Sdchr1:0-67539466	13601049	13602050	U	A	U	U	U	A	U	B	U	A	U	U	A	B	B	B	U	U	B	U	U	U	U	U	U	B	A	A	U	X	U	U	U	A	U	U	U	A	U	U	A	B	X	A	B	U	A
Sdchr1:0-67539466	13611049	13612050	U	A	U	U	U	A	U	U	U	A	U	U	A	B	B	B	U	U	B	X	U	U	U	U	U	B	A	A	U	U	X	U	U	A	X	U	U	A	U	U	A	B	U	A	B	X	A
Sdchr1:0-67539466	13621049	13622050	U	A	U	U	U	A	U	U	U	A	U	U	A	U	B	B	U	U	B	U	U	U	U	U	U	B	A	A	U	U	U	U	U	A	U	U	U	A	U	X	A	B	U	A	B	U	A
Sdchr1:0-67539466	13631049	13632050	U	A	U	X	U	A	U	U	U	A	U	U	A	U	B	B	U	U	B	X	U	U	U	U	U	B	A	A	X	U	U	U	U	A	U	U	U	A	U	U	A	B	U	A	B	U	U
Sdchr1:0-67539466	13641049	13642050	U	A	U	U	X	A	U	B	U	A	U	U	A	U	B	B	U	X	B	U	U	U	U	U	U	B	A	A	U	X	U	U	U	A	X	U	U	A	U	U	A	B	U	A	B	U	U
Sdchr1:0-67539466	13661049	13662050	U	A	U	U	X	A	X	B	B	A	U	U	A	B	B	B	U	U	B	U	U	U	U	U	U	B	A	A	U	U	X	U	U	A	U	U	U	A	U	U	A	B	U	A	B	U	U
Sdchr1:0-67539466	13671049	13672050	U	A	U	U	U	A	X	B	U	A	U	U	A	B	B	B	U	U	B	U	U	U	U	U	U	B	A	A	U	U	U	X	U	A	U	U	X	A	U	U	A	B	U	A	B	X	U
Sdchr1:0-67539466	13681049	13682050	U	A	X	U	U	A	U	B	U	A	U	U	A	B	B	B	U	U	B	X	U	U	U	U	U	B	A	A	U	U	U	U	U	A	X	U	U	A	U	U	A	U	U	A	B	U	U
Sdchr1:0-67539466	13691049	13692050	U	A	U	U	U	A	U	B	U	A	U	U	A	B	B	B	U	U	B	U	U	U	U	U	U	B	A	A	U	U	U	U	U	A	U	U	U	A	U	X	A	U	U	A	B	U	U
Sdchr1:0-67539466	13701049	13702050	U	A	U	U	U	A	X	B	B	A	U	U	A	B	B	B	U	U	B	U	X	U	U	U	U	B	A	A	U	X	U	U	U	A	U	U	X	A	U	U	A	U	U	A	B	U	U
Sdchr1:0-67539466	13711049	13712050	U	A	U	U	U	A	U	B	B	A	U	U	A	B	B	B	U	U	B	X	U	U	X	U	U	B	A	A	X	U	U	U	U	A	U	U	U	A	U	U	A	B	U	A	B	X	U
Sdchr1:0-67539466	13721049	13722050	U	A	U	U	U	A	U	B	B	A	U	U	A	B	B	B	U	U	B	X	X	U	U	U	U	B	A	A	U	X	U	U	U	A	U	X	U	A	U	U	A	B	U	A	B	X	U
Sdchr1:0-67539466	13731049	13732050	U	A	U	U	X	A	U	B	B	A	U	U	A	B	B	B	U	U	B	U	U	U	U	U	U	B	A	A	U	U	U	U	U	A	U	U	U	A	U	U	A	B	U	A	B	X	U
Sdchr1:0-67539466	13741049	13742050	U	A	X	U	U	A	U	B	B	A	U	U	A	B	B	B	U	U	B	X	U	U	U	U	U	B	A	A	U	X	X	X	U	A	U	U	U	A	U	U	A	B	U	A	B	U	U
Sdchr1:0-67539466	13751049	13752050	U	A	U	U	U	A	U	B	B	A	U	U	A	B	B	B	U	U	B	U	U	U	X	U	U	B	A	A	U	U	X	U	U	A	X	U	U	A	X	U	A	B	U	A	B	U	X
Sdchr1:0-67539466	13761049	13762050	U	A	U	U	U	A	U	B	B	A	X	U	A	B	B	B	U	U	B	U	U	U	U	U	U	B	A	A	U	X	U	U	U	A	X	U	U	A	U	U	A	B	U	A	B	U	U
Sdchr1:0-67539466	13771049	13772050	U	A	U	U	U	A	U	B	B	A	U	U	A	B	B	B	U	U	B	U	U	U	U	U	U	B	A	A	U	U	U	U	U	A	U	U	U	A	U	U	A	B	U	A	B	U	U
Sdchr1:0-67539466	13781049	13782050	U	A	U	U	U	A	X	B	B	A	U	U	A	B	B	B	U	U	B	U	U	U	U	U	U	B	U	A	U	U	U	U	U	A	U	U	X	A	U	U	A	B	U	A	B	U	U
Sdchr1:0-67539466	13791049	13792050	U	A	U	U	X	A	U	B	B	A	U	U	A	B	B	B	U	U	B	U	U	U	U	U	U	B	U	A	U	U	U	U	U	A	X	U	X	A	U	U	A	B	X	A	B	U	X
Sdchr1:0-67539466	13801049	13802050	U	A	U	U	U	A	U	B	B	A	U	U	A	B	B	B	U	U	B	U	U	U	U	U	U	B	U	A	U	U	U	U	X	A	U	U	U	A	U	U	A	B	X	A	B	U	U
Sdchr1:0-67539466	13811049	13812050	U	A	U	X	X	A	U	B	B	U	U	U	A	B	B	B	U	X	B	U	U	U	U	U	U	B	U	A	U	U	U	U	U	A	U	U	U	A	U	X	A	B	U	A	B	U	U
Sdchr1:0-67539466	13821049	13822050	U	A	U	U	U	A	U	B	U	U	U	U	A	B	B	B	U	U	B	U	X	U	X	U	U	B	U	A	U	U	U	U	U	A	X	U	U	A	U	U	A	B	X	A	B	U	U
Sdchr1:0-67539466	13831049	13832050	U	A	U	U	U	A	U	B	U	U	U	U	A	B	B	B	U	U	B	U	X	B	U	U	U	B	U	A	U	X	U	U	U	A	U	U	U	A	U	X	A	B	U	A	B	U	U
Sdchr1:0-67539466	13841049	13842050	U	A	U	U	X	A	X	B	U	A	X	U	A	B	B	B	U	U	B	U	U	U	U	U	U	B	U	A	U	U	U	U	U	A	U	U	U	A	U	U	A	B	U	A	B	U	U
Sdchr1:0-67539466	13851049	13852050	U	A	U	U	U	A	U	B	U	A	U	U	A	B	B	B	U	U	B	X	U	U	U	U	U	B	U	A	U	U	U	X	U	A	U	U	U	A	U	U	A	B	U	A	B	U	U
Sdchr1:0-67539466	13861049	13862050	U	A	U	U	U	A	U	B	U	A	U	U	A	B	B	B	U	U	B	U	U	U	U	X	U	B	U	A	U	U	U	U	U	A	U	U	U	A	U	U	A	B	U	A	B	U	U
Sdchr1:0-67539466	13871049	13872050	U	A	U	U	U	A	X	B	U	A	U	U	A	B	B	B	U	U	B	U	U	U	U	U	U	B	U	A	U	U	U	U	U	A	U	U	U	A	U	U	A	B	X	A	B	U	U
Sdchr1:0-67539466	13881049	13882050	U	A	U	U	X	A	X	B	B	U	U	U	A	B	B	B	U	U	B	U	U	U	U	U	U	B	U	A	U	U	U	U	U	A	U	U	X	A	U	U	A	B	U	A	B	U	U
Sdchr1:0-67539466	13891049	13892050	U	A	U	U	U	A	U	B	B	U	U	U	A	B	B	B	U	U	B	U	U	U	U	U	U	B	U	A	U	U	U	U	U	A	U	U	U	A	U	U	A	B	U	A	B	U	X
Sdchr1:0-67539466	13901049	13902050	U	A	U	U	U	A	U	B	B	U	U	U	A	B	B	B	U	U	B	U	X	U	U	U	U	B	U	A	X	U	U	U	U	A	X	U	X	A	U	U	A	B	U	A	B	U	U
Sdchr1:0-67539466	13911049	13912050	U	A	U	U	U	A	U	B	U	A	U	U	A	B	B	B	U	U	B	U	U	U	X	U	U	B	U	A	X	X	U	U	U	A	U	U	U	A	U	U	A	B	U	A	B	X	U
Sdchr1:0-67539466	13921049	13922050	U	A	U	U	U	A	U	B	U	A	U	U	A	B	B	B	U	U	B	U	U	U	U	U	U	B	U	A	U	U	U	U	U	A	X	U	U	A	U	U	A	B	U	A	B	U	U
Sdchr1:0-67539466	13931049	13932050	U	A	U	U	U	A	U	B	U	A	U	U	A	B	B	B	U	U	B	U	X	U	U	U	U	B	X	A	U	U	U	U	U	A	U	X	U	A	U	U	A	B	U	A	B	U	U
Sdchr1:0-67539466	13941049	13942050	U	A	U	U	U	A	U	B	U	A	U	U	A	B	B	B	U	X	B	U	X	U	U	U	U	B	U	A	U	U	U	U	U	A	U	U	U	A	X	U	A	B	U	A	B	U	U
Sdchr1:0-67539466	13951049	13952050	U	U	U	U	U	A	U	U	B	A	U	U	A	B	B	B	U	U	B	U	X	U	U	U	U	B	U	U	U	X	U	U	U	A	X	U	U	A	U	U	A	B	U	A	B	X	U
Sdchr1:0-67539466	13961049	13962050	U	U	U	U	U	A	U	U	U	A	U	U	A	B	B	B	U	U	B	U	U	U	U	U	U	B	U	U	U	U	U	U	U	A	X	U	U	A	U	U	A	B	U	A	B	X	U
Sdchr1:0-67539466	13971049	13972050	X	U	U	U	U	A	X	U	U	U	U	U	A	B	B	B	U	U	B	U	U	U	U	U	U	B	U	U	U	U	U	X	U	A	U	X	U	A	U	U	A	B	X	U	B	X	X
Sdchr1:0-67539466	13981049	13982050	U	A	U	U	U	A	U	B	U	U	U	U	A	B	B	B	U	U	B	U	U	U	U	U	U	B	U	A	U	X	X	X	U	A	U	X	U	A	U	U	A	B	U	U	B	U	U
Sdchr1:0-67539466	14001049	14002050	X	A	U	U	U	A	U	U	U	U	U	U	A	U	U	B	U	U	U	U	U	U	U	U	U	B	U	A	U	X	U	U	U	A	U	U	U	U	U	U	A	U	X	U	B	U	U
Sdchr1:0-67539466	14021049	14022050	U	A	U	U	X	A	U	B	U	A	U	U	A	B	B	B	U	U	B	U	U	U	U	U	U	B	U	A	U	U	X	U	U	A	X	U	X	A	U	U	A	B	U	A	B	X	X
Sdchr1:0-67539466	14031049	14032050	U	A	U	U	U	U	U	B	B	A	U	U	A	B	B	B	U	U	B	U	X	U	U	U	U	B	U	A	U	U	U	U	U	A	U	U	U	A	X	U	A	B	U	A	B	U	U
Sdchr1:0-67539466	14041049	14042050	U	A	U	U	U	U	U	B	B	A	U	U	A	B	B	B	U	U	B	U	U	U	U	U	U	B	U	A	U	X	U	X	U	A	U	U	U	A	U	U	A	B	U	A	B	X	U
Sdchr1:0-67539466	14051049	14052050	U	A	U	U	U	U	U	B	B	A	U	U	A	B	B	B	A	U	B	U	U	U	U	U	U	B	U	A	U	X	U	U	U	A	U	U	U	A	U	U	A	B	U	A	B	U	U
Sdchr1:0-67539466	14061049	14062050	U	A	U	U	U	U	U	B	B	A	U	U	A	B	B	B	U	U	B	U	X	U	U	U	U	B	U	A	U	U	U	U	U	A	U	U	X	A	U	B	A	B	U	A	B	U	U
Sdchr1:0-67539466	14071049	14072050	U	A	U	U	X	U	U	B	U	A	U	U	A	B	B	B	U	U	B	X	U	U	U	X	U	B	U	A	U	U	U	U	U	A	U	U	U	A	X	B	A	B	X	A	B	U	U
Sdchr1:0-67539466	14081049	14082050	U	A	U	U	U	X	U	B	U	A	U	U	A	B	B	B	U	X	B	X	B	U	U	U	U	B	U	A	U	U	U	U	U	A	U	A	U	A	U	B	A	B	X	A	B	U	U
Sdchr1:0-67539466	14091049	14092050	U	A	U	X	U	U	U	B	U	A	U	X	A	B	B	B	U	U	B	U	B	U	U	U	U	B	X	A	U	U	U	U	U	A	U	A	U	A	U	B	A	B	U	A	B	U	U
Sdchr1:0-67539466	14101049	14102050	U	A	U	X	X	U	U	B	B	A	U	U	A	B	B	B	U	U	B	U	B	U	U	U	U	B	U	A	U	U	U	U	U	A	X	A	U	A	U	B	A	B	U	A	B	X	X
Sdchr1:0-67539466	14111049	14112050	U	A	U	X	U	U	U	B	B	A	U	U	A	B	B	B	U	U	B	X	B	U	X	U	U	B	U	A	U	X	U	U	U	A	X	A	U	A	U	B	A	B	U	A	B	X	U
Sdchr1:0-67539466	14121049	14122050	X	A	U	U	U	X	U	B	B	A	U	U	A	B	B	B	U	U	B	U	B	U	U	U	U	B	U	A	U	X	X	X	U	A	U	A	U	A	U	B	A	B	X	A	B	X	U
Sdchr1:0-67539466	14131049	14132050	U	A	U	U	U	X	X	B	U	A	U	U	A	B	B	U	U	U	B	U	B	U	U	U	U	B	U	A	X	X	U	U	U	A	X	A	X	A	U	B	A	B	X	A	B	U	U
Sdchr1:0-67539466	14141049	14142050	U	A	U	U	U	U	U	B	U	A	X	U	A	B	B	U	U	U	B	U	B	X	U	U	U	B	U	A	X	U	U	U	U	A	U	A	U	A	U	B	A	B	U	A	B	U	U
Sdchr1:0-67539466	14151049	14152050	U	A	X	U	U	U	U	B	B	A	U	U	A	B	B	U	U	U	B	U	B	U	U	U	U	B	U	A	X	X	X	X	U	A	U	A	X	A	U	B	A	B	U	A	B	U	U
Sdchr1:0-67539466	14161049	14162050	U	A	U	U	U	U	U	B	U	A	U	U	A	B	B	B	U	U	B	X	B	U	U	U	U	B	U	A	U	U	U	U	U	A	U	A	U	A	U	B	A	B	U	A	B	U	U
Sdchr1:0-67539466	14171049	14172050	X	A	U	U	U	X	U	B	U	A	U	U	A	B	B	B	U	U	B	X	B	U	U	U	U	B	U	A	X	U	U	U	U	A	U	A	U	A	U	B	A	B	U	A	B	U	U
Sdchr1:0-67539466	14181049	14182050	U	A	U	U	U	X	U	B	U	A	U	U	A	B	B	B	U	U	B	U	B	U	U	U	U	B	U	A	X	X	X	U	X	A	U	A	U	A	U	B	A	B	U	A	B	U	U
Sdchr1:0-67539466	14221049	14222050	X	A	U	U	X	X	X	B	X	A	U	U	A	B	B	B	U	X	B	X	B	U	U	U	U	B	U	A	U	U	X	X	U	A	X	A	X	A	U	B	A	B	U	A	B	U	X
Sdchr1:0-67539466	14231049	14232050	U	A	U	U	U	U	U	B	U	U	X	U	A	B	B	B	U	X	B	U	B	U	U	U	A	B	U	A	U	X	X	U	U	A	X	A	X	A	X	B	A	B	U	A	B	X	U
Sdchr1:0-67539466	14241049	14242050	U	A	U	U	X	U	U	B	U	U	U	U	A	B	B	B	U	U	U	U	B	U	U	U	A	B	X	A	U	U	U	U	U	A	U	A	X	A	X	B	A	B	U	A	B	U	U
Sdchr1:0-67539466	14261049	14262050	U	A	U	U	X	U	U	B	U	A	U	U	A	B	B	B	U	U	U	X	B	U	U	U	U	B	X	A	U	U	U	U	U	A	X	A	U	A	U	B	A	B	U	A	B	X	U
Sdchr1:0-67539466	14271049	14272050	U	A	U	U	U	U	X	B	U	U	U	U	A	B	B	B	U	U	B	U	B	U	U	U	U	B	U	A	U	X	U	U	U	A	U	A	X	A	U	B	A	B	U	A	B	U	X
Sdchr1:0-67539466	14281049	14282050	U	A	U	U	U	U	U	B	U	U	U	U	A	B	B	B	U	U	B	U	B	U	U	U	U	B	U	A	U	U	X	U	U	A	U	A	U	A	U	B	A	B	U	A	B	U	U
Sdchr1:0-67539466	14291049	14292050	U	A	U	U	U	X	U	B	U	U	U	U	A	B	B	B	U	A	B	U	B	U	U	U	U	B	U	A	U	U	U	U	U	A	U	A	U	A	U	B	A	B	U	A	B	U	U
Sdchr1:0-67539466	14301049	14302050	U	A	U	U	U	U	X	B	U	A	U	U	A	B	B	B	U	U	U	U	B	U	U	U	U	B	U	A	U	U	U	U	U	A	X	A	U	A	U	B	A	B	U	A	B	X	U
Sdchr1:0-67539466	14311049	14312050	U	A	U	U	U	U	U	B	U	A	U	U	A	B	B	B	U	U	U	U	B	U	U	U	U	B	U	A	U	U	U	U	U	A	X	A	U	A	X	B	A	B	U	A	B	U	U
Sdchr1:0-67539466	14321049	14322050	U	A	U	U	U	X	U	B	U	A	U	U	A	B	B	B	U	U	U	U	B	U	U	U	U	B	X	A	U	X	U	U	U	A	U	A	U	A	U	B	A	B	X	A	B	U	U
Sdchr1:0-67539466	14331049	14332050	X	A	U	U	X	U	U	B	U	A	U	U	A	B	B	B	U	U	B	U	B	U	U	U	U	B	U	A	U	X	U	X	U	A	U	A	U	A	X	B	A	B	U	A	B	U	X
Sdchr1:0-67539466	14341049	14342050	U	A	U	U	U	X	U	B	U	U	U	U	A	B	B	B	U	U	B	U	B	U	U	U	U	B	U	A	X	U	X	U	U	A	U	A	U	A	U	B	A	B	U	A	B	X	U
Sdchr1:0-67539466	14381049	14382050	X	A	U	U	U	U	X	B	U	A	U	U	A	B	B	U	U	U	B	U	B	U	U	U	U	B	U	A	U	U	U	U	U	A	X	A	U	A	U	B	U	B	U	A	B	U	X
Sdchr1:0-67539466	14391049	14392050	U	U	U	X	U	X	U	B	U	U	U	U	A	B	B	U	U	U	B	U	B	U	U	U	U	B	X	A	U	U	U	U	U	A	X	A	U	A	U	B	U	B	U	A	B	U	U
Sdchr1:0-67539466	14401049	14402050	U	U	U	U	U	U	X	B	U	U	X	U	A	B	B	U	U	U	U	U	B	U	U	U	U	B	U	A	U	U	X	X	U	A	U	A	U	A	U	B	U	B	U	A	B	U	U
Sdchr1:0-67539466	14411049	14412050	X	U	U	U	U	U	U	B	U	U	U	U	A	B	B	B	U	X	U	U	B	U	U	U	U	B	U	A	U	X	U	U	U	A	U	A	U	A	U	B	A	B	U	A	B	U	U
Sdchr1:0-67539466	14421049	14422050	U	A	U	X	U	X	U	B	U	A	U	U	A	B	B	B	U	U	U	U	B	U	U	X	U	B	U	A	U	U	U	U	U	A	X	A	U	A	U	U	A	B	U	A	B	X	U
Sdchr1:0-67539466	14431049	14432050	U	A	U	U	U	U	U	B	U	A	U	U	A	B	B	B	U	U	U	U	B	A	U	U	U	B	U	A	U	X	U	U	U	A	U	A	U	A	U	U	A	B	U	A	B	U	U
Sdchr1:0-67539466	14441049	14442050	U	A	U	U	U	X	X	B	U	A	X	U	A	B	B	B	U	U	U	U	B	U	U	U	U	B	U	A	U	U	X	U	U	A	X	A	U	A	U	U	A	B	U	A	B	U	U
Sdchr1:0-67539466	14451049	14452050	U	A	U	U	U	U	U	U	U	A	U	U	A	B	B	B	U	U	U	U	B	U	U	X	U	B	U	A	X	U	U	U	U	A	U	A	U	A	U	B	A	B	U	A	B	U	U
Sdchr1:0-67539466	14461049	14462050	X	A	U	X	U	X	U	U	U	A	X	U	A	B	B	B	U	X	U	U	B	U	U	U	U	B	U	A	U	U	U	U	U	A	U	A	U	A	U	B	A	B	U	A	B	U	U
Sdchr1:0-67539466	14471049	14472050	U	A	U	U	U	U	U	U	U	A	U	U	A	B	B	B	U	U	U	U	B	U	U	U	U	B	U	A	X	U	U	U	U	A	U	A	U	A	U	B	A	B	U	A	B	U	U
Sdchr1:0-67539466	14481049	14482050	U	A	U	U	U	U	U	U	U	A	U	U	A	B	B	B	U	X	U	U	B	U	U	X	U	B	U	A	U	U	U	U	U	A	U	A	U	A	U	B	A	B	X	A	B	X	U
Sdchr1:0-67539466	14491049	14492050	U	A	U	X	U	U	U	B	U	A	U	U	A	B	B	U	U	U	X	U	B	U	U	U	U	B	U	A	U	X	U	U	U	A	U	A	U	A	U	B	A	U	U	A	B	X	U
Sdchr1:0-67539466	14501049	14502050	U	A	U	U	U	U	U	B	U	A	X	U	U	B	B	U	U	U	X	U	B	U	U	U	U	B	U	A	U	U	U	X	X	A	U	A	U	A	U	B	A	U	X	A	B	U	U
Sdchr1:0-67539466	14511049	14512050	U	A	U	U	U	U	U	B	U	A	U	U	U	B	B	U	U	X	U	U	B	U	U	X	U	B	U	A	U	U	U	U	U	A	U	A	X	A	U	B	A	U	U	A	B	X	U
Sdchr1:0-67539466	14551049	14552050	U	A	U	U	U	U	U	B	A	U	X	A	A	B	B	B	U	U	U	U	B	U	U	U	U	B	U	A	U	U	X	U	U	A	U	A	U	A	U	B	A	B	U	A	B	U	U
Sdchr1:0-67539466	14561049	14562050	U	A	U	X	X	X	X	B	U	U	U	A	A	B	B	B	U	U	U	X	B	U	U	U	U	B	U	A	U	U	U	U	X	A	U	A	X	A	U	B	A	B	U	A	B	X	U
Sdchr1:0-67539466	14571049	14572050	U	A	U	U	U	X	U	B	U	A	U	A	A	B	B	B	U	U	U	U	B	U	U	U	U	B	U	A	U	U	U	U	U	A	X	A	U	A	U	B	A	B	U	A	B	X	U
Sdchr1:0-67539466	14581049	14582050	U	A	U	U	U	X	U	B	U	A	U	A	A	B	B	B	U	U	U	U	B	U	U	U	U	B	U	A	U	U	U	U	U	A	U	A	X	A	U	B	A	B	U	A	B	X	U
Sdchr1:0-67539466	14591049	14592050	U	A	U	U	X	X	U	B	A	A	U	A	A	B	B	B	U	U	X	U	B	U	U	U	U	B	U	A	U	U	U	X	U	A	U	A	U	A	U	B	A	B	U	A	B	U	U
Sdchr1:0-67539466	14601049	14602050	U	A	U	X	X	X	U	B	A	A	U	A	A	B	B	B	U	U	X	U	B	X	U	U	U	B	U	A	U	U	U	U	U	A	U	A	U	A	U	B	A	B	X	A	B	U	U
Sdchr1:0-67539466	14611049	14612050	X	A	U	U	U	X	U	B	A	A	U	A	A	B	B	B	U	U	U	U	B	U	U	U	U	B	U	A	U	X	U	U	U	A	U	A	U	A	U	B	A	B	U	A	B	X	U
Sdchr1:0-67539466	14621049	14622050	U	A	U	X	U	U	U	B	A	A	U	A	A	B	B	B	U	U	U	U	B	U	U	U	U	B	U	A	U	U	U	U	U	A	X	A	U	A	U	B	A	B	U	A	B	X	U
Sdchr1:0-67539466	14631049	14632050	U	A	U	U	U	U	U	B	U	A	U	A	A	B	B	B	U	U	U	U	B	U	X	U	U	B	U	A	U	U	X	U	U	A	X	A	U	A	X	B	A	B	X	A	B	U	U
Sdchr1:0-67539466	14641049	14642050	U	A	U	U	X	U	U	B	U	A	U	A	A	B	B	B	U	U	U	U	B	U	U	U	U	B	U	A	U	U	U	U	U	A	U	A	U	A	U	B	A	B	U	A	B	X	U
Sdchr1:0-67539466	14651049	14652050	U	A	U	U	U	X	U	B	U	A	U	A	A	B	B	B	U	U	U	X	B	U	U	U	U	B	U	A	X	U	X	U	U	A	X	A	X	A	U	B	A	B	X	A	B	U	U
Sdchr1:0-67539466	14661049	14662050	U	A	U	U	U	U	U	B	U	A	U	A	A	B	B	B	U	U	U	U	B	U	U	U	U	B	U	A	U	U	X	U	U	A	X	A	U	A	U	B	A	B	U	A	B	U	U
Sdchr1:0-67539466	14671049	14672050	X	A	U	U	U	U	U	B	U	A	U	A	A	B	B	B	U	U	U	U	B	U	X	X	U	B	U	A	U	U	U	U	U	A	X	A	U	A	U	B	A	B	U	A	B	U	U
Sdchr1:0-67539466	14681049	14682050	U	A	U	U	U	U	X	B	U	A	U	A	A	B	B	B	U	U	U	U	B	U	X	U	U	B	U	A	U	X	U	U	X	A	X	A	U	A	U	B	A	B	U	A	B	U	U
Sdchr1:0-67539466	14691049	14692050	U	U	X	X	U	U	U	B	U	A	U	A	A	U	B	B	U	U	U	U	B	U	U	U	U	B	U	A	U	U	X	X	U	A	U	U	U	A	U	B	A	B	U	U	B	X	U
Sdchr1:0-67539466	14701049	14702050	U	U	U	U	U	U	U	B	U	U	U	A	A	U	B	B	U	U	U	U	B	U	U	U	U	B	U	A	U	U	X	U	U	A	U	U	X	A	X	B	A	B	U	U	B	X	U
Sdchr1:0-67539466	14711049	14712050	U	U	U	X	X	X	U	B	U	U	U	A	A	U	B	B	U	U	U	U	B	U	U	U	U	B	U	A	U	U	U	X	U	A	X	U	X	A	U	B	A	B	X	U	B	U	U
Sdchr1:0-67539466	14721049	14722050	U	A	U	U	U	U	U	B	U	U	U	A	A	B	B	B	U	U	U	U	B	U	U	U	U	B	U	A	U	U	U	U	U	A	U	A	U	A	U	B	A	B	U	A	B	U	U
Sdchr1:0-67539466	14741049	14742050	U	A	U	U	U	U	U	B	U	A	U	A	A	B	B	B	U	U	U	U	B	U	U	U	U	B	U	A	U	U	U	U	U	A	U	A	U	A	U	B	A	B	U	A	B	U	U
Sdchr1:0-67539466	14751049	14752050	X	A	U	U	X	U	U	B	U	A	U	A	A	B	B	B	U	U	U	U	B	U	U	U	U	B	X	A	U	U	U	U	X	A	U	A	U	A	U	B	A	B	U	A	B	U	U
Sdchr1:0-67539466	14761049	14762050	U	A	U	U	U	U	U	B	A	A	U	A	A	B	B	B	U	U	U	U	B	U	U	U	U	B	U	A	U	U	U	U	U	A	X	A	X	A	U	B	A	B	U	A	B	U	U
Sdchr1:0-67539466	14771049	14772050	U	A	U	U	U	U	U	B	A	A	U	A	A	B	B	B	U	U	U	U	B	U	U	U	U	B	U	A	U	X	U	U	U	A	X	A	X	A	X	B	A	B	U	A	B	U	U
Sdchr1:0-67539466	14781049	14782050	X	A	U	U	U	X	X	B	U	A	U	A	A	B	B	B	U	U	U	U	B	U	U	U	U	B	U	A	U	U	U	U	U	A	U	A	X	A	U	B	A	B	X	A	B	U	U
Sdchr1:0-67539466	14791049	14792050	U	A	U	U	U	X	U	B	U	A	U	A	A	B	B	B	U	X	X	U	B	U	X	U	U	B	U	A	U	X	X	U	U	A	U	A	U	A	U	B	A	B	X	A	B	U	U
Sdchr1:0-67539466	14831049	14832050	X	A	U	U	U	X	U	B	U	A	U	A	A	B	B	B	U	U	U	X	B	U	U	U	U	B	U	A	U	X	U	X	U	A	U	A	U	A	U	B	A	B	U	A	B	X	U
Sdchr1:0-67539466	14841049	14842050	U	A	U	X	U	U	U	B	A	A	U	A	A	B	B	B	U	U	U	U	B	U	U	U	U	B	U	A	U	U	U	U	U	A	U	A	U	A	U	B	A	B	U	A	B	X	U
Sdchr1:0-67539466	14851049	14852050	U	A	U	U	X	U	U	B	A	A	U	A	A	B	B	B	U	U	X	X	B	U	U	U	U	B	U	A	X	U	U	U	U	A	X	A	U	A	U	B	A	B	U	A	B	U	U
Sdchr1:0-67539466	14861049	14862050	U	A	U	X	X	U	U	B	U	A	U	A	A	B	B	B	U	U	X	U	B	U	U	U	U	B	U	A	U	U	U	U	U	A	U	A	U	A	U	B	A	B	U	A	B	U	X
Sdchr1:0-67539466	14871049	14872050	U	A	U	U	U	X	U	B	U	A	U	A	A	B	B	B	U	U	U	U	B	U	U	U	A	B	U	A	X	U	U	U	U	A	U	A	U	A	U	B	A	B	X	A	B	X	U
Sdchr1:0-67539466	14881049	14882050	U	A	U	X	X	U	X	B	U	A	U	A	A	B	B	B	U	U	U	U	B	U	X	U	U	B	U	A	U	U	U	U	U	A	U	A	U	A	U	B	A	B	U	A	B	U	U
Sdchr1:0-67539466	14891049	14892050	U	A	U	X	U	U	U	B	U	A	U	A	A	B	B	B	U	U	U	U	B	U	U	U	U	B	U	A	U	U	U	X	U	A	X	A	U	A	A	B	A	B	U	A	B	U	U
Sdchr1:0-67539466	14901049	14902050	U	A	X	U	U	U	U	B	A	A	U	A	A	B	B	B	U	U	U	X	B	U	U	U	U	B	U	A	U	X	U	U	U	A	X	A	U	A	A	B	A	B	U	X	B	U	U
Sdchr1:0-67539466	14911049	14912050	U	A	U	U	U	U	X	B	A	A	U	A	A	B	B	B	U	U	U	U	B	U	U	U	U	B	U	A	U	U	U	U	U	A	U	A	U	A	A	B	A	B	U	U	B	U	U
Sdchr1:0-67539466	14921049	14922050	U	A	U	U	X	U	U	B	U	A	U	A	A	B	B	B	U	U	U	U	U	U	U	U	U	B	U	A	U	U	U	U	U	A	U	A	U	A	A	B	A	B	U	U	B	U	U
Sdchr1:0-67539466	14931049	14932050	U	A	U	U	U	X	X	B	U	A	U	A	A	B	B	B	U	U	U	U	U	U	U	U	U	B	U	A	X	U	U	U	U	A	U	A	U	A	A	B	A	B	U	U	B	X	U
Sdchr1:0-67539466	14941049	14942050	U	A	U	U	U	U	U	B	U	A	U	A	U	B	B	B	U	U	U	U	U	U	U	U	U	B	U	U	U	U	X	U	U	A	X	A	U	A	A	U	A	B	U	U	B	X	X
Sdchr1:0-67539466	14951049	14952050	U	A	U	X	X	U	X	B	U	A	U	U	U	B	B	B	U	X	X	U	B	U	X	U	X	B	U	U	X	U	U	X	X	A	X	A	X	A	A	U	A	B	U	U	B	U	X
Sdchr1:0-67539466	14961049	14962050	U	A	U	U	U	U	U	B	U	A	U	U	U	B	B	B	U	U	U	U	B	U	U	U	U	B	U	U	X	X	X	U	U	A	X	A	U	A	A	U	A	B	U	U	B	U	U
Sdchr1:0-67539466	14971049	14972050	U	A	U	X	U	U	U	B	U	A	X	U	A	B	B	B	U	U	X	U	B	U	X	U	U	B	X	A	U	U	X	U	U	A	U	A	U	U	A	B	A	B	X	U	B	X	U
Sdchr1:0-67539466	14981049	14982050	U	A	U	U	U	U	U	B	U	A	U	A	A	B	B	B	U	U	U	X	B	U	U	U	U	B	U	A	U	U	U	U	U	A	U	A	X	U	A	B	A	B	X	U	B	U	U
Sdchr1:0-67539466	14991049	14992050	X	A	X	U	U	U	U	B	U	A	U	A	A	B	B	B	U	U	U	U	B	U	U	U	U	B	U	A	X	U	U	U	U	A	X	A	U	U	A	B	A	B	U	X	B	U	U
Sdchr1:0-67539466	15001049	15002050	U	A	U	U	X	U	U	B	U	A	U	A	A	B	B	B	U	U	U	X	B	U	U	U	U	B	U	A	U	X	U	U	U	A	U	A	U	A	A	B	A	B	U	U	B	U	U
Sdchr1:0-67539466	15011049	15012050	U	A	U	U	X	U	U	B	U	A	U	A	A	B	B	B	U	U	U	U	B	U	U	U	U	B	U	A	U	U	U	U	X	A	U	A	X	A	A	B	A	B	X	U	B	X	X
Sdchr1:0-67539466	15021049	15022050	U	A	U	U	X	X	X	B	U	A	U	A	A	B	B	B	U	U	U	U	B	U	X	U	U	B	U	A	X	U	X	U	U	A	U	A	U	A	A	B	A	B	X	U	B	X	X
Sdchr1:0-67539466	15031049	15032050	U	A	U	U	U	U	U	B	U	A	A	A	A	B	B	B	U	U	U	U	B	U	X	U	U	B	U	A	U	U	U	U	U	A	U	A	U	A	A	B	A	B	U	U	B	X	U
Sdchr1:0-67539466	15041049	15042050	U	A	U	U	U	U	U	B	U	A	A	A	A	B	B	B	U	U	U	X	B	U	U	U	U	B	U	A	U	U	U	U	U	A	U	A	U	A	A	B	A	B	U	U	B	U	U
Sdchr1:0-67539466	15051049	15052050	U	A	U	U	U	U	U	B	U	A	A	A	U	B	B	B	U	U	U	U	B	U	U	U	U	B	U	A	U	U	U	U	U	A	U	A	U	A	A	B	A	B	U	U	B	U	U
Sdchr1:0-67539466	15061049	15062050	U	A	U	U	U	U	U	B	U	A	A	A	U	B	B	B	U	U	U	U	B	B	U	X	U	B	U	A	U	X	X	U	U	A	U	A	U	A	A	B	A	B	X	U	B	U	U
Sdchr1:0-67539466	15071049	15072050	U	A	U	U	U	U	U	B	U	A	A	A	U	B	B	B	U	U	U	X	B	B	U	U	U	B	U	A	U	U	U	U	U	A	U	A	U	A	A	B	A	B	U	U	B	U	U
Sdchr1:0-67539466	15111049	15112050	X	A	U	U	U	X	X	B	A	U	A	U	A	B	B	B	U	U	U	U	B	U	X	U	U	B	U	A	U	U	U	U	U	A	U	A	X	A	A	B	A	B	U	U	B	X	U
Sdchr1:0-67539466	15121049	15122050	U	A	X	U	U	X	X	B	A	U	A	A	A	B	B	B	U	X	U	U	B	U	U	U	U	B	U	A	U	U	X	U	U	A	U	A	U	A	A	B	A	B	U	U	B	U	U
Sdchr1:0-67539466	15131049	15132050	U	A	U	U	U	U	U	B	U	U	A	U	A	B	B	B	U	U	U	U	B	B	U	U	U	B	U	A	X	U	U	U	U	A	U	A	X	A	A	B	A	B	U	X	B	U	U
Sdchr1:0-67539466	15141049	15142050	U	A	U	U	U	U	X	B	U	U	A	U	A	B	B	B	U	U	U	U	B	B	U	U	U	B	U	A	U	U	U	X	U	A	X	A	U	A	A	B	A	B	U	U	B	U	U
Sdchr1:0-67539466	15151049	15152050	U	A	U	U	X	U	U	B	U	U	A	U	A	B	B	B	U	U	U	U	B	B	U	U	U	B	U	A	U	X	X	U	U	A	U	A	U	A	A	B	A	B	U	X	B	U	U
Sdchr1:0-67539466	15161049	15162050	U	A	U	U	U	U	U	B	A	U	A	A	A	B	B	B	U	X	U	U	B	B	U	U	U	B	U	A	U	U	U	U	X	A	U	A	U	A	A	B	A	B	U	U	B	X	U
Sdchr1:0-67539466	15171049	15172050	U	A	U	X	U	U	U	B	A	U	A	A	A	B	B	B	U	U	U	U	B	B	U	U	U	B	U	A	U	U	X	U	U	A	X	A	U	A	A	B	A	B	U	U	B	U	U
Sdchr1:0-67539466	15181049	15182050	U	A	U	U	U	U	U	B	A	A	A	A	A	B	B	B	U	U	U	U	B	B	X	U	U	B	U	A	U	U	U	U	U	A	U	A	U	A	A	B	A	B	U	U	B	U	U
Sdchr1:0-67539466	15191049	15192050	U	A	U	X	U	U	U	B	A	A	A	A	A	B	B	B	U	U	U	U	B	B	U	U	U	B	U	A	U	U	U	U	U	A	X	A	X	A	A	B	A	B	U	U	B	U	U
Sdchr1:0-67539466	15201049	15202050	U	A	U	U	U	X	U	B	A	A	A	A	A	B	B	B	U	U	U	U	B	B	U	U	U	B	U	A	U	U	U	U	U	A	U	A	U	A	A	B	A	B	X	U	B	U	U
Sdchr1:0-67539466	15211049	15212050	U	A	U	X	U	U	U	B	A	A	A	A	A	B	B	B	U	U	X	U	B	B	U	U	U	B	U	A	U	X	U	U	U	A	U	A	U	A	A	B	A	B	U	U	B	U	U
Sdchr1:0-67539466	15221049	15222050	U	A	U	U	U	U	U	B	A	A	A	A	A	B	B	B	U	U	U	U	B	B	U	U	U	B	U	A	U	X	U	X	U	A	U	A	U	A	A	B	A	B	U	U	B	U	U
Sdchr1:0-67539466	15231049	15232050	U	A	U	U	U	U	U	B	A	U	A	A	A	B	B	B	U	U	X	U	B	B	U	U	U	B	U	A	U	U	U	U	U	A	U	A	U	A	A	B	A	B	U	U	B	U	U
Sdchr1:0-67539466	15241049	15242050	U	A	U	U	U	U	X	B	A	U	A	A	A	B	B	B	U	U	U	U	B	B	U	U	U	B	U	A	U	X	U	U	U	A	X	A	U	A	A	B	A	B	X	X	B	X	U
Sdchr1:0-67539466	15251049	15252050	X	A	U	U	U	X	U	B	A	U	A	A	A	B	B	B	U	U	U	U	B	B	U	X	U	B	U	A	U	X	U	U	X	A	U	A	U	A	A	B	A	B	U	U	B	U	U
Sdchr1:0-67539466	15261049	15262050	U	A	U	U	U	U	U	B	A	A	A	A	A	B	B	B	U	U	U	X	B	B	U	U	U	B	U	A	U	U	U	U	U	A	X	A	X	A	A	B	A	B	U	U	B	U	U
Sdchr1:0-67539466	15271049	15272050	X	A	U	U	U	U	U	B	A	A	A	A	A	B	B	B	U	U	U	X	B	B	U	U	U	B	U	A	X	U	X	U	U	A	U	A	X	A	A	B	A	B	U	X	B	U	U
Sdchr1:0-67539466	15281049	15282050	U	A	X	X	X	U	U	B	A	A	A	A	A	B	B	B	U	U	U	U	B	B	U	U	U	B	U	A	X	X	U	U	U	A	U	A	U	A	A	B	A	B	X	U	B	X	X
Sdchr1:0-67539466	15291049	15292050	U	A	U	U	U	U	U	B	A	A	A	A	A	B	B	B	U	U	X	X	B	B	U	U	U	B	U	A	X	U	X	U	U	A	X	A	U	A	A	B	A	B	U	U	B	U	U
Sdchr1:0-67539466	15301049	15302050	U	A	U	U	X	X	X	B	U	A	A	A	A	B	B	B	U	U	U	U	B	B	U	U	U	B	U	A	U	U	X	U	U	A	U	A	U	A	A	B	A	B	U	U	B	U	U
Sdchr1:0-67539466	15311049	15312050	A	A	U	U	U	U	U	U	U	A	A	A	U	U	U	U	U	U	U	U	B	U	U	U	U	U	U	A	U	U	U	U	U	A	U	A	U	A	A	U	A	U	X	X	B	X	U
Sdchr1:0-67539466	15351049	15352050	A	A	U	U	U	U	U	B	A	A	A	A	A	B	B	B	U	U	U	U	B	B	U	U	U	B	U	A	U	U	U	U	U	A	U	A	U	A	A	B	A	B	U	U	B	U	U
Sdchr1:0-67539466	15361049	15362050	A	A	U	U	U	U	U	B	A	U	A	A	A	B	B	B	U	U	U	U	B	B	U	U	U	B	U	A	U	U	U	U	U	A	U	A	U	A	A	B	A	B	U	U	B	U	U
Sdchr1:0-67539466	15371049	15372050	A	A	U	X	U	X	U	B	A	U	A	A	A	U	B	B	U	U	U	U	B	B	U	U	U	B	U	A	U	U	U	U	U	A	U	A	U	A	A	B	A	B	X	U	B	U	U
Sdchr1:0-67539466	15381049	15382050	A	A	U	X	U	X	X	B	A	U	A	A	A	U	B	B	U	X	U	U	B	B	U	U	U	B	U	A	U	X	X	U	U	A	X	A	U	A	A	B	A	B	U	U	B	U	U
Sdchr1:0-67539466	15391049	15392050	A	A	U	U	U	X	U	B	A	A	A	A	A	U	B	B	U	U	U	U	B	B	U	X	U	B	U	A	U	U	U	U	U	A	U	A	U	A	A	B	A	B	U	X	B	U	U
Sdchr1:0-67539466	15401049	15402050	A	A	U	X	X	U	U	B	A	A	A	A	A	B	B	B	A	U	X	X	B	B	U	U	U	B	U	A	U	X	U	U	U	A	X	A	U	A	A	B	A	B	U	X	B	U	X
Sdchr1:0-67539466	15411049	15412050	A	A	U	U	X	X	U	B	A	A	A	A	A	B	B	B	U	U	U	U	B	B	U	U	U	B	U	A	X	X	U	U	U	A	X	A	U	A	A	B	A	B	X	U	B	X	U
Sdchr1:0-67539466	15421049	15422050	A	A	U	X	U	U	X	B	A	A	A	A	A	B	B	B	U	U	U	X	B	B	U	U	U	B	U	A	U	U	X	U	U	A	X	A	U	A	A	B	A	B	X	X	B	U	X
Sdchr1:0-67539466	15431049	15432050	A	A	U	U	U	U	X	B	A	A	A	A	A	B	B	B	U	U	U	U	B	B	U	U	U	B	U	A	U	U	U	U	U	A	X	A	U	A	A	B	A	B	X	X	B	U	U
Sdchr1:0-67539466	15441049	15442050	A	A	U	X	U	U	U	B	A	A	A	A	A	B	B	B	U	U	U	U	B	B	U	U	X	B	U	A	U	U	U	U	U	A	X	A	U	A	A	B	A	B	U	U	B	U	U
Sdchr1:0-67539466	15451049	15452050	A	A	X	X	X	U	X	B	A	U	A	A	A	B	B	B	U	U	U	U	B	B	U	U	U	B	U	A	U	U	U	U	X	A	U	A	U	A	U	B	A	B	U	X	B	U	X
Sdchr1:0-67539466	15461049	15462050	A	A	X	U	U	X	U	B	U	U	A	A	A	B	B	U	U	U	X	X	B	B	U	U	U	U	U	A	X	X	U	U	U	A	X	A	U	A	U	U	A	B	U	U	B	U	U
Sdchr1:0-67539466	15471049	15472050	A	A	U	U	B	U	X	B	U	U	A	A	A	B	B	U	U	U	U	U	B	B	U	U	U	U	X	A	U	U	U	U	U	A	U	A	U	A	U	U	A	B	U	U	B	X	U
Sdchr1:0-67539466	15482680	15483681	A	U	U	X	X	A	X	B	A	A	A	A	A	B	B	B	U	U	U	A	B	B	X	U	A	B	U	A	U	X	B	U	U	A	X	A	U	A	A	B	X	U	A	X	B	B	A
Sdchr1:0-67539466	15558740	15559741	A	A	U	U	U	U	U	B	A	A	A	A	A	B	B	B	U	U	U	U	B	B	X	U	U	B	U	A	X	U	U	U	U	A	U	A	U	A	A	B	A	B	U	U	U	U	U
Sdchr1:0-67539466	15568740	15569741	A	A	U	U	U	U	U	B	U	U	U	U	A	B	B	U	U	U	U	U	U	U	U	U	U	B	U	A	X	U	U	U	U	A	U	U	U	U	A	U	A	B	U	U	U	U	U
Sdchr1:0-67539466	15608740	15609741	A	A	U	U	U	X	U	B	U	U	U	A	A	U	B	B	U	U	X	U	B	U	U	U	U	B	U	A	X	X	X	U	U	A	U	U	U	A	U	B	U	U	X	U	B	U	U
Sdchr1:0-67539466	15658740	15659741	A	A	X	U	X	U	U	B	U	U	A	U	U	B	B	B	U	U	U	U	B	B	U	U	U	B	U	A	U	U	U	U	U	A	U	A	U	A	A	B	A	B	X	U	B	U	U
Sdchr1:0-67539466	15668740	15669741	A	A	U	X	X	U	X	B	U	U	A	A	U	B	B	B	U	U	U	U	B	B	U	U	U	B	X	A	X	U	U	U	U	A	U	A	U	A	A	B	A	B	U	U	B	X	U
Sdchr1:0-67539466	15678740	15679741	A	A	U	U	U	U	X	B	A	U	A	A	A	B	B	B	U	U	U	U	B	B	U	X	U	B	U	A	U	U	U	U	U	A	U	A	U	A	A	B	A	B	U	U	B	U	U
Sdchr1:0-67539466	15688740	15689741	A	A	X	U	U	U	U	B	A	A	A	A	A	B	B	B	U	U	U	U	B	B	U	U	U	B	U	A	U	U	U	U	U	A	U	A	U	A	A	B	A	B	U	U	B	X	U
Sdchr1:0-67539466	15698740	15699741	A	A	U	X	U	X	X	B	A	A	A	A	A	B	B	B	U	U	U	U	B	B	U	U	U	B	U	A	U	U	U	U	U	A	U	A	U	A	A	B	A	B	U	U	B	X	U
Sdchr1:0-67539466	15708740	15709741	A	A	U	U	U	U	X	B	A	A	A	A	A	B	B	B	U	X	U	U	B	B	U	U	U	B	U	A	U	U	X	U	U	A	U	A	U	A	A	B	A	B	U	X	B	U	U
Sdchr1:0-67539466	15718740	15719741	A	A	U	U	U	U	U	B	A	A	A	A	A	B	B	B	U	X	U	X	B	B	U	X	U	B	U	A	U	X	X	U	U	A	X	A	X	A	A	B	A	B	U	U	B	U	U
Sdchr1:0-67539466	15728740	15729741	A	A	U	U	X	U	U	B	A	A	A	A	A	B	B	B	U	U	U	X	B	B	U	U	U	B	U	A	U	X	X	U	U	A	X	A	U	A	A	B	A	B	U	U	B	U	U
Sdchr1:0-67539466	15738740	15739741	A	A	U	U	U	U	X	B	A	A	A	A	A	B	B	B	U	U	U	U	B	B	U	U	U	B	U	A	U	U	U	U	U	A	U	A	U	A	A	B	A	B	X	U	B	X	U
Sdchr1:0-67539466	15748740	15749741	A	A	U	U	X	U	U	B	A	A	A	A	A	B	B	B	U	U	X	U	B	B	U	U	U	B	U	A	U	X	X	U	U	A	X	A	U	A	A	B	A	B	U	U	B	U	U
Sdchr1:0-67539466	15758740	15759741	A	A	U	X	U	X	U	B	A	A	A	A	A	B	B	B	U	U	U	X	B	B	U	U	U	B	U	A	U	U	U	U	U	A	U	A	U	A	A	B	A	B	U	U	B	U	U
Sdchr1:0-67539466	15768740	15769741	A	A	U	U	U	U	U	B	A	A	A	A	A	B	B	B	U	U	U	U	B	B	U	U	U	B	U	A	U	X	U	U	U	A	X	A	U	A	A	B	A	B	U	U	B	X	U
Sdchr1:0-67539466	15778740	15779741	A	A	U	U	U	X	U	B	A	A	A	A	A	B	B	B	U	U	U	X	B	B	U	U	U	B	U	A	U	U	X	U	U	A	U	A	U	A	A	B	A	B	U	U	B	U	X
Sdchr1:0-67539466	15788740	15789741	A	A	U	X	U	X	U	B	U	A	A	A	A	B	B	B	U	U	U	U	B	B	U	U	U	B	U	A	U	U	U	U	U	A	U	A	U	A	A	B	A	B	U	U	B	U	U
Sdchr1:0-67539466	15798740	15799741	A	A	U	X	X	U	U	B	U	A	A	A	A	B	B	B	U	U	U	U	B	B	U	U	U	B	U	A	U	U	U	U	U	A	U	A	U	A	A	B	A	B	U	X	B	U	U
Sdchr1:0-67539466	15808740	15809741	A	A	U	U	U	U	U	B	U	A	A	A	A	B	B	B	U	U	U	U	B	B	U	U	U	B	U	A	U	U	U	U	U	A	U	A	U	A	A	B	A	B	U	U	B	U	U
Sdchr1:0-67539466	15818740	15819741	A	A	U	U	U	U	U	B	A	A	A	A	A	B	B	B	U	U	U	U	B	B	U	U	U	B	U	A	U	U	U	U	U	A	U	A	U	A	A	B	A	B	U	U	B	U	U
Sdchr1:0-67539466	15828740	15829741	A	A	U	U	U	U	U	B	U	A	A	A	A	B	B	B	U	U	U	U	B	B	U	U	U	B	U	A	X	U	U	U	U	A	U	A	U	A	A	B	A	B	U	X	B	U	U
Sdchr1:0-67539466	15838740	15839741	A	A	U	U	U	U	U	B	U	A	A	A	A	B	B	B	U	U	U	X	B	U	U	X	U	B	U	A	U	X	U	U	U	A	X	A	U	A	A	B	A	B	U	U	B	U	U
Sdchr1:0-67539466	15848740	15849741	A	A	U	X	U	U	U	B	U	A	A	A	A	B	B	B	U	U	U	X	B	U	U	U	U	B	U	A	U	U	U	U	U	A	X	A	X	A	A	B	A	B	U	X	B	X	U
Sdchr1:0-67539466	15858740	15859741	A	A	U	U	U	U	X	B	U	A	A	A	A	B	B	B	U	U	U	U	B	U	U	U	X	B	U	A	U	U	X	U	U	A	U	A	X	A	A	B	A	B	X	U	B	U	U
Sdchr1:0-67539466	15868740	15869741	A	A	U	U	X	U	U	B	U	A	A	A	A	B	B	B	U	U	U	U	B	B	U	U	U	B	U	A	U	U	U	U	U	A	U	A	U	A	A	B	A	B	U	U	B	U	U
Sdchr1:0-67539466	15878740	15879741	A	A	U	U	U	U	U	B	U	U	A	A	A	B	B	B	U	U	U	U	B	B	U	U	U	B	U	A	U	U	U	U	U	A	X	A	U	A	A	B	A	B	U	U	B	X	U
Sdchr1:0-67539466	15888740	15889741	A	A	U	U	X	U	U	B	U	U	A	A	A	B	B	B	U	U	U	U	B	B	U	U	U	B	U	A	U	X	U	U	U	A	X	A	U	A	A	B	A	B	U	U	B	U	U
Sdchr1:0-67539466	15898740	15899741	A	A	U	U	U	X	X	B	A	U	A	A	A	B	B	B	U	U	U	U	B	B	U	U	U	B	U	A	U	X	U	U	U	A	X	A	U	A	A	B	A	B	U	U	B	U	X
Sdchr1:0-67539466	15908740	15909741	A	A	U	U	U	U	U	B	A	A	A	A	A	B	B	B	U	U	U	U	B	B	U	X	U	B	U	A	X	U	U	U	U	A	U	A	U	A	A	B	A	B	U	U	B	U	X
Sdchr1:0-67539466	15918740	15919741	A	A	U	U	X	U	X	B	A	U	A	A	A	B	B	B	U	U	U	X	B	B	U	U	U	B	U	A	X	U	U	U	U	A	X	A	X	A	A	B	A	B	U	U	B	U	X
Sdchr1:0-67539466	15928740	15929741	A	A	U	U	U	X	U	B	A	U	A	A	A	B	B	B	U	U	U	U	B	B	U	X	U	B	U	A	U	X	U	U	U	A	U	A	U	A	A	B	A	B	U	U	B	U	U
Sdchr1:0-67539466	15938740	15939741	A	A	U	U	U	U	U	B	A	U	A	A	A	B	B	B	U	U	U	U	B	B	U	U	U	B	U	A	U	U	U	U	U	A	U	A	U	A	A	B	A	B	U	U	B	U	U
Sdchr1:0-67539466	15948740	15949741	A	A	U	X	U	U	U	B	A	A	A	A	A	B	B	B	U	U	U	X	B	B	U	U	U	B	U	A	U	X	U	U	U	A	X	A	X	A	A	B	A	B	U	U	B	U	U
Sdchr1:0-67539466	15958740	15959741	A	A	U	U	U	U	U	B	A	A	A	A	A	B	B	B	U	U	U	X	B	B	U	U	U	B	U	A	U	X	U	U	U	A	X	A	U	A	A	B	A	B	U	X	B	U	U
Sdchr1:0-67539466	15968740	15969741	A	A	U	X	U	U	X	B	U	A	A	A	A	B	B	B	U	U	U	U	B	B	X	U	U	B	X	A	U	U	U	X	U	A	U	A	U	A	A	B	A	B	U	U	B	U	U
Sdchr1:0-67539466	15978740	15979741	A	U	U	U	U	U	U	B	U	U	A	A	A	B	B	B	U	U	U	U	B	B	X	U	U	B	U	A	U	X	U	X	U	A	U	A	U	A	A	B	A	B	U	U	B	U	U
Sdchr1:0-67539466	15988740	15989741	A	U	U	U	U	U	U	B	U	U	A	A	A	B	B	B	U	U	U	U	B	B	B	U	U	B	X	U	U	U	U	U	U	A	U	A	U	A	A	B	A	B	U	U	B	U	U
Sdchr1:0-67539466	15998740	15999741	A	X	U	U	U	U	X	B	U	U	A	A	A	B	B	B	U	U	U	X	B	B	B	U	U	B	U	U	X	U	U	U	X	A	U	A	X	A	A	B	A	B	X	U	B	U	X
Sdchr1:0-67539466	16008740	16009741	A	U	U	U	U	X	X	B	A	A	A	A	A	B	B	B	U	U	U	U	B	B	B	U	U	B	U	U	U	U	U	U	U	A	X	A	X	A	A	B	A	B	U	U	B	X	U
Sdchr1:0-67539466	16018740	16019741	A	U	U	U	U	U	U	B	A	A	A	A	A	B	B	B	U	U	U	U	B	B	B	U	U	B	U	X	U	U	U	U	X	A	X	A	U	A	A	B	A	B	U	U	B	U	U
Sdchr1:0-67539466	16028740	16029741	A	U	U	U	X	U	U	B	A	A	A	A	A	B	B	B	U	X	U	U	B	B	B	U	U	B	U	U	U	U	U	U	U	A	U	A	U	A	A	B	A	B	U	X	B	X	U
Sdchr1:0-67539466	16038740	16039741	A	U	U	U	U	U	U	B	U	A	A	A	A	B	B	B	U	U	U	U	B	B	B	X	U	B	U	U	X	U	U	U	U	A	U	A	U	A	A	B	A	B	U	X	B	U	U
Sdchr1:0-67539466	16048740	16049741	A	U	U	U	U	U	U	B	U	A	A	A	A	B	B	B	U	U	U	U	B	B	U	U	U	B	U	U	U	U	U	U	U	A	X	A	U	A	A	B	A	B	U	U	B	U	U
Sdchr1:0-67539466	16058740	16059741	A	U	U	U	U	U	X	B	U	A	A	A	A	B	B	B	U	U	U	U	B	B	U	U	U	B	U	U	X	U	U	U	U	A	U	A	U	A	A	B	A	B	U	U	B	U	U
Sdchr1:0-67539466	16068740	16069741	A	U	U	U	X	X	U	B	A	A	A	A	A	B	B	B	U	U	U	U	B	B	U	U	U	B	U	U	U	U	U	U	U	A	U	A	U	A	A	B	A	B	U	U	B	U	U
Sdchr1:0-67539466	16078740	16079741	A	U	U	U	X	X	U	B	A	A	A	A	A	B	B	B	U	U	X	U	B	B	B	U	U	B	U	U	U	U	X	U	U	A	U	A	U	A	A	B	A	B	X	X	B	U	U
Sdchr1:0-67539466	16088740	16089741	A	U	U	U	X	U	U	B	A	A	A	A	A	B	B	B	U	U	U	U	B	B	B	U	U	B	U	U	U	U	U	U	U	A	X	A	U	A	A	B	A	B	U	U	B	U	U
Sdchr1:0-67539466	16098740	16099741	A	X	U	X	U	X	X	B	A	A	A	A	A	B	B	B	U	U	U	U	B	B	B	U	U	B	U	U	U	U	U	U	U	A	U	A	U	A	A	B	A	B	U	X	B	U	U
Sdchr1:0-67539466	16108740	16109741	A	U	U	U	U	U	X	B	A	A	A	A	A	B	B	B	U	U	U	X	B	B	B	U	U	B	U	U	U	X	X	U	U	A	U	A	X	A	A	B	A	B	U	U	B	U	U
Sdchr1:0-67539466	16118740	16119741	A	U	U	U	U	X	U	B	A	A	A	A	A	B	B	B	U	U	U	U	B	B	B	U	U	B	U	U	U	X	X	U	U	A	X	A	U	A	A	B	A	B	A	U	B	U	X
Sdchr1:0-67539466	16128740	16129741	A	U	U	U	X	U	U	B	A	A	A	A	A	B	B	B	U	U	U	X	B	B	B	U	U	B	U	U	U	U	U	U	X	A	U	A	U	A	A	B	A	B	A	U	B	U	U
Sdchr1:0-67539466	16138740	16139741	A	U	U	U	U	U	U	B	A	A	A	A	A	B	B	B	U	U	U	U	B	B	B	U	U	B	U	X	U	U	U	U	U	A	U	A	X	A	A	B	A	B	A	U	B	X	U
Sdchr1:0-67539466	16148740	16149741	A	U	U	X	U	U	U	B	U	A	A	A	A	B	B	B	U	U	U	U	B	B	B	U	U	B	U	U	U	X	U	U	U	A	U	A	U	A	A	B	A	B	A	U	B	U	U
Sdchr1:0-67539466	16158740	16159741	U	U	U	U	U	U	U	B	U	U	U	A	A	B	U	B	U	U	U	U	U	U	B	U	U	B	U	U	U	U	U	U	U	U	U	A	X	A	U	B	U	U	A	U	B	U	U
Sdchr1:0-67539466	16168740	16169741	U	U	U	U	U	U	X	B	U	U	U	A	A	B	U	B	U	U	U	X	U	U	B	U	X	B	U	U	X	U	U	U	U	U	U	A	U	U	U	B	U	U	A	U	B	U	U
Sdchr1:0-67539466	16178740	16179741	U	U	U	X	X	U	U	B	U	U	U	A	A	B	U	B	U	X	X	X	U	U	B	U	U	B	U	U	U	U	U	U	U	U	U	A	X	U	U	B	U	U	A	U	B	U	X
Sdchr1:0-67539466	16188740	16189741	A	U	U	X	U	U	X	B	U	U	A	U	A	U	B	B	U	U	U	U	B	U	B	U	U	B	U	U	U	U	U	U	U	A	X	A	U	U	A	B	A	B	A	X	B	U	X
Sdchr1:0-67539466	16198740	16199741	A	U	U	U	U	U	X	B	U	U	A	U	A	U	B	B	U	X	U	U	B	U	B	U	U	B	U	U	U	X	U	U	X	A	U	A	U	A	A	B	A	B	A	U	B	U	U
Sdchr1:0-67539466	16208740	16209741	A	U	U	U	X	U	U	B	U	U	A	U	A	U	B	B	U	U	U	U	B	U	B	U	U	U	U	U	U	U	U	U	U	A	U	A	U	A	A	B	A	B	A	U	B	U	U
Sdchr1:0-67539466	16218740	16219741	A	U	U	U	X	U	U	B	U	U	A	A	A	B	B	B	U	U	U	U	B	U	B	X	U	U	U	U	U	U	U	U	U	A	U	A	U	A	A	B	A	B	A	U	B	U	U
Sdchr1:0-67539466	16228740	16229741	A	U	U	U	U	X	U	B	A	A	A	A	A	B	B	B	U	U	X	U	U	U	B	U	U	U	U	U	U	U	U	U	U	A	U	A	U	A	A	B	A	B	A	U	B	X	U
Sdchr1:0-67539466	16238740	16239741	A	U	U	U	X	U	X	B	A	U	A	A	A	B	B	B	U	U	U	U	U	B	B	U	U	B	U	U	U	U	X	U	U	A	X	A	U	A	A	B	A	B	A	U	B	U	U
Sdchr1:0-67539466	16248740	16249741	A	U	U	X	X	X	X	B	A	U	A	A	A	B	B	B	U	U	X	U	U	B	B	U	U	B	U	U	U	X	X	U	U	A	U	A	U	A	A	B	A	B	A	U	B	U	X
Sdchr1:0-67539466	16258740	16259741	A	U	U	U	U	U	U	B	A	U	A	A	A	B	B	B	U	U	U	U	B	B	B	U	U	B	U	U	U	U	U	U	U	A	U	A	U	A	A	B	A	B	A	U	B	U	U
Sdchr1:0-67539466	16268740	16269741	A	U	U	X	U	U	U	B	A	U	A	A	A	B	B	B	U	U	U	U	B	B	B	U	U	B	U	X	X	U	X	X	U	A	X	A	U	A	A	B	A	B	A	X	B	X	X
Sdchr1:0-67539466	16278740	16279741	A	U	U	U	U	U	U	B	A	U	A	A	A	B	B	B	U	U	U	X	B	B	B	X	U	B	U	U	U	U	U	X	U	A	U	A	X	A	A	B	A	B	A	X	B	X	U
Sdchr1:0-67539466	16288740	16289741	A	U	U	X	X	U	U	B	A	U	A	A	A	B	B	B	U	U	X	U	B	B	B	U	U	B	U	U	X	U	U	U	U	A	X	A	X	A	A	B	A	B	A	U	B	X	U
Sdchr1:0-67539466	16298740	16299741	A	U	U	U	U	U	U	B	A	A	A	A	A	B	B	B	U	U	X	U	B	B	B	U	U	B	U	U	U	U	U	U	U	A	X	A	U	A	A	B	A	B	A	U	B	X	U
Sdchr1:0-67539466	16308740	16309741	A	X	U	U	U	U	U	B	U	A	A	A	A	B	B	B	U	U	U	U	B	B	B	U	U	B	U	U	U	U	U	U	X	A	X	A	U	A	A	B	A	B	A	U	B	U	U
Sdchr1:0-67539466	16318740	16319741	A	U	U	U	U	U	U	B	U	A	A	A	A	B	B	B	U	U	U	U	B	B	B	U	U	B	X	U	U	U	X	U	U	A	U	A	U	A	A	B	A	B	A	U	B	U	U
Sdchr1:0-67539466	16328740	16329741	A	U	U	U	U	U	U	U	U	A	A	A	A	B	B	B	U	U	U	U	B	B	B	U	U	B	U	U	U	U	U	X	U	A	U	A	U	A	A	B	A	B	A	U	B	U	U
Sdchr1:0-67539466	16338740	16339741	A	U	U	U	U	U	X	U	A	A	A	A	A	B	B	B	U	U	U	U	B	B	B	U	U	B	U	U	U	U	U	U	U	A	U	A	X	A	A	B	A	B	A	U	U	U	U
Sdchr1:0-67539466	16348740	16349741	A	U	U	U	U	U	X	U	A	A	A	A	A	B	B	B	U	U	U	U	B	B	B	U	U	B	U	U	U	U	U	U	U	A	U	A	U	A	A	B	A	B	A	U	U	U	U
Sdchr1:0-67539466	16358740	16359741	A	U	U	U	U	U	U	B	A	A	A	A	A	B	B	B	U	U	U	U	B	B	B	U	U	B	U	U	U	U	U	U	U	A	U	A	U	A	A	B	A	B	A	X	U	U	U
Sdchr1:0-67539466	16378740	16379741	A	U	U	X	X	U	U	B	U	A	A	A	A	U	B	B	U	U	U	U	B	B	B	U	U	B	U	U	U	U	U	X	U	A	X	A	U	A	U	B	A	B	A	U	B	U	U
Sdchr1:0-67539466	16388740	16389741	A	U	U	U	U	X	U	B	U	A	A	A	A	U	B	B	U	U	U	U	B	B	B	U	U	B	U	U	X	X	X	U	U	A	X	A	U	A	U	B	A	B	A	X	B	X	X
Sdchr1:0-67539466	16398740	16399741	A	U	U	U	U	X	U	B	U	A	A	A	A	B	B	B	U	U	U	U	B	B	B	U	U	B	U	X	U	U	X	U	U	A	U	A	U	A	A	B	A	B	A	U	B	U	U
Sdchr1:0-67539466	16408740	16409741	A	X	U	X	U	U	U	B	A	A	A	A	A	B	B	B	U	X	U	X	B	B	B	U	U	B	U	U	U	U	U	U	U	A	X	A	X	A	A	B	A	B	A	U	B	X	U
Sdchr1:0-67539466	16418740	16419741	A	U	U	U	U	X	U	B	A	A	A	A	A	B	B	B	U	U	U	U	B	B	B	U	U	B	X	U	U	U	U	U	U	A	U	A	U	A	A	B	A	B	A	U	B	X	U
Sdchr1:0-67539466	16428740	16429741	A	U	U	U	U	U	U	B	U	U	A	A	A	B	B	B	U	U	U	X	B	B	B	U	U	B	U	U	U	U	U	U	U	A	U	A	U	A	A	B	A	B	A	U	B	U	U
Sdchr1:0-67539466	16438740	16439741	A	U	U	U	U	X	U	B	U	U	A	A	A	B	B	B	U	U	U	U	B	B	B	U	U	B	U	U	U	U	U	U	U	A	X	A	U	A	A	B	A	B	A	U	B	X	U
Sdchr1:0-67539466	16448740	16449741	A	U	U	U	U	U	U	B	U	U	A	A	A	B	B	B	U	U	U	X	B	B	B	U	U	B	U	U	U	X	U	U	X	A	X	A	U	A	A	B	A	B	A	U	B	U	U
Sdchr1:0-67539466	16458740	16459741	A	U	U	U	U	X	U	B	A	A	A	A	A	B	B	B	U	U	U	U	B	B	B	X	U	B	U	U	U	U	U	U	U	A	U	A	X	A	A	B	A	B	A	X	B	U	U
Sdchr1:0-67539466	16468740	16469741	A	U	U	U	U	U	U	B	A	A	A	A	A	B	B	B	U	U	U	U	B	B	B	U	U	B	U	U	X	U	U	U	U	A	U	A	U	A	A	B	A	B	A	U	B	U	U
Sdchr1:0-67539466	16478740	16479741	A	U	U	U	U	U	U	B	A	A	A	A	A	B	B	B	U	U	U	U	B	B	B	U	U	B	U	U	U	U	U	U	U	A	U	A	U	A	A	B	A	B	A	X	B	U	U
Sdchr1:0-67539466	16498740	16499741	A	U	U	U	U	U	U	B	A	A	A	A	A	B	B	B	U	U	U	U	B	B	B	U	U	B	U	U	U	X	U	X	U	A	U	A	U	A	A	B	A	B	A	U	B	U	U
Sdchr1:0-67539466	16508740	16509741	A	X	U	U	U	U	X	B	A	A	A	A	A	B	B	B	U	U	U	X	B	B	B	U	U	B	U	U	U	U	U	U	U	A	X	A	U	A	A	B	A	B	A	X	B	X	U
Sdchr1:0-67539466	16518740	16519741	A	U	U	U	U	X	U	B	A	A	A	A	A	B	B	B	U	U	U	U	B	B	B	U	U	B	U	U	U	U	U	U	U	A	X	A	U	A	A	B	A	B	A	X	B	U	X
Sdchr1:0-67539466	16528740	16529741	A	X	U	X	U	U	U	B	A	A	A	A	A	B	B	B	U	X	X	X	B	B	B	U	U	B	U	U	U	X	U	U	U	A	U	A	U	A	A	B	A	B	A	X	B	X	U
Sdchr1:0-67539466	16538740	16539741	A	U	U	U	U	U	U	B	A	A	A	A	A	B	B	B	U	U	U	U	B	B	B	U	U	B	U	U	X	X	U	U	U	A	U	A	X	A	A	B	A	B	A	U	B	U	X
Sdchr1:0-67539466	16548740	16549741	A	U	U	U	U	U	U	B	A	A	A	A	A	B	B	B	U	U	U	U	B	B	B	U	U	B	U	U	U	X	X	U	U	A	U	A	U	A	A	B	A	B	A	U	B	U	U
Sdchr1:0-67539466	16558740	16559741	A	X	U	U	U	X	U	B	U	A	A	A	A	B	B	B	U	U	U	X	B	B	B	U	U	B	U	U	U	U	U	U	U	A	U	A	U	A	A	B	A	B	A	U	B	U	U
Sdchr1:0-67539466	16568740	16569741	A	U	U	U	U	U	X	B	U	A	A	A	A	B	B	B	U	U	U	U	B	U	B	U	U	B	U	U	U	U	U	U	U	A	X	A	U	A	A	U	A	B	A	U	B	U	U
Sdchr1:0-67539466	16578740	16579741	A	U	U	U	U	U	U	U	U	A	A	A	A	B	B	B	U	U	U	U	B	U	B	U	U	B	U	X	U	U	U	U	U	A	X	A	U	A	A	U	A	U	A	U	B	U	U
Sdchr1:0-67539466	16588740	16589741	A	U	U	U	U	U	X	U	A	A	A	A	A	B	B	B	U	U	U	U	B	U	B	U	U	B	U	U	U	U	U	U	U	A	U	A	U	A	A	U	A	U	A	X	B	U	U
Sdchr1:0-67539466	16598740	16599741	A	U	U	X	U	U	U	U	U	U	U	U	U	U	U	B	U	U	U	U	B	U	B	U	U	B	X	U	U	U	X	U	U	A	U	U	U	A	A	U	A	U	A	U	B	X	X
Sdchr1:0-67539466	16608740	16609741	A	U	U	U	U	U	U	B	U	U	U	U	U	U	U	U	U	U	U	U	B	U	B	U	U	B	U	U	U	U	U	U	U	A	X	U	U	A	A	U	A	U	A	U	B	U	U
Sdchr1:0-67539466	16628740	16629741	A	U	U	U	U	U	U	B	A	A	A	A	A	B	B	U	U	U	U	U	B	U	B	U	U	B	U	U	U	U	U	U	U	A	U	A	U	A	A	B	A	U	A	U	B	U	U
Sdchr1:0-67539466	16638740	16639741	A	U	X	U	U	U	U	B	A	A	A	A	A	B	B	B	U	U	U	U	B	B	B	U	U	B	U	U	U	U	U	U	U	A	U	A	U	A	A	B	A	B	A	U	B	U	U
Sdchr1:0-67539466	16648740	16649741	A	U	U	U	U	U	U	B	A	A	A	A	A	B	B	B	U	U	U	U	B	B	B	U	U	B	U	U	U	U	U	U	U	A	U	A	U	A	A	B	A	B	A	U	B	X	U
Sdchr1:0-67539466	16658740	16659741	A	U	U	U	U	X	X	B	A	A	A	A	A	B	B	B	U	U	U	U	B	B	B	U	U	B	U	U	U	U	U	U	U	A	X	A	U	A	A	B	A	B	A	U	B	U	U
Sdchr1:0-67539466	16668740	16669741	A	U	U	X	U	U	U	B	A	A	A	A	A	B	B	B	U	U	U	U	B	B	B	U	U	B	U	U	U	U	U	U	U	A	X	A	U	A	A	B	A	B	A	X	B	U	U
Sdchr1:0-67539466	16678740	16679741	A	U	U	U	U	U	U	B	A	A	A	A	A	B	B	B	U	U	U	U	B	B	B	U	U	B	U	U	U	U	U	U	U	A	U	A	X	A	A	B	A	B	A	X	B	U	U
Sdchr1:0-67539466	16688740	16689741	A	U	U	U	U	X	U	B	A	A	A	A	A	B	B	B	U	X	U	U	B	B	B	U	U	B	U	U	U	U	U	U	U	A	U	A	U	A	A	B	A	B	A	U	B	U	U
Sdchr1:0-67539466	16698740	16699741	A	X	U	X	X	U	U	B	U	A	A	A	A	B	B	B	U	U	U	U	B	B	B	U	U	B	U	U	U	U	U	U	U	A	U	A	U	A	A	B	A	B	A	X	B	U	U
Sdchr1:0-67539466	16708740	16709741	A	U	U	X	X	X	U	B	U	U	A	A	A	U	B	B	U	U	U	U	B	U	U	U	U	B	U	U	U	U	U	U	U	A	U	A	X	A	A	U	A	B	A	U	B	U	U
Sdchr1:0-67539466	16718740	16719741	A	U	U	U	U	U	U	B	U	U	A	A	A	U	B	B	U	U	X	X	B	U	U	U	U	B	U	U	U	U	U	U	U	A	X	A	U	A	A	U	A	B	A	U	B	U	U
Sdchr1:0-67539466	16728740	16729741	A	U	X	U	U	X	U	B	U	U	A	A	A	U	B	B	U	U	U	U	B	U	U	U	U	B	U	U	U	X	U	U	U	A	U	A	U	A	A	U	A	B	A	X	B	U	U
Sdchr1:0-67539466	16738740	16739741	A	U	U	U	X	X	X	B	U	A	U	A	A	B	B	B	U	U	X	U	B	U	B	U	U	B	U	U	U	U	U	U	U	A	U	A	U	A	A	B	A	B	A	U	B	X	X
Sdchr1:0-67539466	16748740	16749741	A	X	U	U	U	U	X	B	U	A	U	A	A	B	B	B	U	U	U	U	B	U	B	U	U	B	U	U	U	U	U	U	U	A	U	A	U	A	A	B	A	B	A	X	B	X	U
Sdchr1:0-67539466	16758740	16759741	A	U	U	U	U	X	U	B	U	A	U	A	U	B	B	B	U	U	X	X	B	U	B	U	U	B	U	X	U	U	U	U	U	A	U	A	U	A	A	B	A	B	A	U	B	U	U
Sdchr1:0-67539466	16768740	16769741	A	U	U	U	U	U	X	B	U	A	A	U	U	U	B	B	U	U	X	X	U	U	B	U	U	B	X	U	U	X	X	U	U	A	X	A	U	A	A	B	A	B	U	U	B	U	X
Sdchr1:0-67539466	16808740	16809741	A	X	U	U	U	X	U	U	U	A	U	A	A	B	B	U	U	U	X	U	B	U	B	U	U	B	U	U	X	U	U	X	U	A	U	U	U	U	U	U	A	U	U	U	B	X	U
Sdchr1:0-67539466	16818740	16819741	A	U	U	X	U	X	U	U	U	U	U	A	U	U	B	U	U	U	U	U	B	U	B	U	U	B	U	U	U	X	U	U	U	A	U	U	X	U	U	U	A	X	U	U	B	U	U
Sdchr1:0-67539466	16828740	16829741	A	U	U	X	X	X	U	B	U	U	A	A	U	U	B	B	U	U	X	X	B	U	B	U	U	B	U	U	U	U	U	U	X	A	U	U	U	A	A	U	A	U	A	U	B	U	U
Sdchr1:0-67539466	16838740	16839741	A	U	U	X	U	X	X	B	U	U	A	A	U	U	B	B	U	U	U	U	B	U	B	U	U	B	U	U	U	X	X	X	U	A	U	U	X	A	A	U	A	X	A	U	B	X	U
Sdchr1:0-67539466	16848740	16849741	A	U	U	X	U	U	U	B	U	U	A	A	A	B	B	B	U	U	X	U	B	U	B	U	U	B	U	U	U	U	U	U	U	A	U	A	U	A	A	B	A	X	A	X	B	U	U
Sdchr1:0-67539466	16858740	16859741	A	X	U	U	X	U	U	B	U	U	A	A	A	B	B	B	U	U	X	X	B	B	B	U	U	B	U	U	U	U	U	U	U	A	U	A	X	A	A	B	A	U	A	U	B	X	U
Sdchr1:0-67539466	16868740	16869741	A	U	U	U	U	U	U	B	U	A	A	U	A	B	B	B	U	U	U	U	B	B	B	U	U	B	U	U	U	X	X	U	U	A	U	A	U	A	A	B	A	U	A	U	B	U	U
Sdchr1:0-67539466	16878740	16879741	A	U	U	U	U	U	X	B	U	A	A	U	A	B	B	B	U	U	U	U	B	B	B	U	U	B	U	U	U	U	U	U	U	A	X	A	U	A	A	B	A	X	A	U	B	X	X
Sdchr1:0-67539466	16888740	16889741	A	U	U	X	U	U	X	B	U	A	A	U	A	B	B	B	U	U	U	U	B	B	B	U	U	B	U	U	X	U	U	U	U	A	U	A	X	A	U	B	A	U	A	U	U	U	U
Sdchr1:0-67539466	16898740	16899741	A	X	U	U	U	U	X	B	U	A	A	A	A	B	B	B	U	U	U	U	B	B	B	U	U	B	U	U	U	U	U	U	U	A	X	A	U	A	U	B	A	U	A	X	U	U	U
Sdchr1:0-67539466	16908740	16909741	A	U	U	U	U	U	X	B	U	A	A	U	A	B	B	B	U	U	U	U	B	U	B	U	U	B	U	X	U	U	X	U	U	A	U	A	U	A	U	U	A	U	A	U	U	U	U
Sdchr1:0-67539466	16918740	16919741	A	U	U	U	U	U	U	U	U	U	A	U	U	B	B	B	U	U	U	U	B	U	B	U	U	B	U	U	U	U	U	U	U	A	U	A	U	A	A	U	U	U	A	U	B	U	U
Sdchr1:0-67539466	16948740	16949741	A	U	U	U	U	U	U	B	U	A	U	A	A	U	B	U	U	U	X	U	B	U	U	U	U	B	U	U	U	U	U	U	U	A	U	A	X	U	A	U	U	U	A	U	B	X	U
Sdchr1:0-67539466	16958740	16959741	A	X	U	X	U	X	U	B	U	A	U	A	A	U	B	U	U	U	U	X	B	U	B	U	U	B	U	U	U	X	X	U	X	A	X	A	U	A	A	B	A	U	A	U	B	U	U
Sdchr1:0-67539466	16968740	16969741	A	X	U	U	U	U	U	B	U	A	A	A	A	B	B	B	U	U	U	U	B	B	B	U	U	B	U	U	U	X	U	U	X	A	U	A	U	A	A	B	A	U	A	U	B	X	U
Sdchr1:0-67539466	16978740	16979741	A	U	X	U	U	X	U	B	U	A	A	A	A	U	B	B	U	U	U	X	B	B	B	X	U	B	U	U	U	X	X	U	U	A	X	A	X	A	A	B	A	U	A	U	B	X	U
Sdchr1:0-67539466	16998740	16999741	U	U	U	U	U	U	U	B	U	A	A	U	U	U	B	B	U	U	U	U	U	U	B	U	U	U	U	U	U	U	U	U	U	A	X	U	U	A	A	U	A	U	U	X	U	U	U
Sdchr1:0-67539466	17008740	17009741	U	U	U	U	U	U	U	B	U	A	A	U	U	B	B	B	U	U	U	U	U	U	B	U	U	U	U	U	U	U	X	U	U	A	U	U	U	A	A	U	A	U	U	U	U	U	U
Sdchr1:0-67539466	17018740	17019741	A	U	U	U	X	X	U	B	U	A	A	A	A	B	B	B	U	U	U	U	B	U	B	U	U	B	U	U	U	U	X	U	U	A	U	A	U	A	A	B	A	U	A	U	B	U	U
Sdchr1:0-67539466	17028740	17029741	A	U	U	U	U	U	U	B	U	A	A	A	A	B	B	B	U	U	X	U	B	B	B	U	U	B	U	U	U	U	U	U	U	A	U	A	U	A	A	B	A	U	A	U	B	U	X
Sdchr1:0-67539466	17038740	17039741	A	U	X	U	X	U	U	B	U	A	A	A	A	B	B	B	U	U	U	X	B	B	B	U	X	B	U	U	U	U	X	U	U	A	U	A	U	A	A	B	A	U	A	X	B	U	U
Sdchr1:0-67539466	17048740	17049741	A	U	U	U	U	U	U	B	U	A	A	A	A	B	B	B	U	U	U	U	B	B	B	U	U	B	U	U	U	U	U	U	U	A	U	A	U	A	A	B	A	X	A	U	B	U	U
Sdchr1:0-67539466	17058740	17059741	A	U	U	U	X	U	X	B	U	U	A	A	A	B	B	B	U	X	U	U	B	B	B	U	U	B	U	U	U	X	U	U	U	A	X	A	U	A	A	B	A	U	A	U	B	X	U
Sdchr1:0-67539466	17068740	17069741	A	X	U	U	U	U	U	B	A	U	A	A	A	B	B	B	U	U	U	U	B	B	B	U	U	B	U	U	U	U	U	U	X	A	U	A	U	A	A	B	A	X	A	U	B	U	U
Sdchr1:0-67539466	17078740	17079741	A	U	U	U	U	U	U	B	A	U	A	A	A	B	B	B	U	U	U	U	B	B	B	U	U	B	U	U	X	U	U	U	U	A	U	A	U	A	A	B	A	U	A	U	B	U	U
Sdchr1:0-67539466	17088740	17089741	A	U	U	X	U	U	U	B	A	A	A	A	A	B	B	B	U	U	U	U	B	B	B	U	U	B	U	U	U	U	U	U	U	A	U	A	U	A	A	B	A	X	A	U	B	U	U
Sdchr1:0-67539466	17098740	17099741	A	U	U	U	U	U	U	B	A	A	A	A	A	B	B	B	U	U	U	U	B	B	B	U	U	B	U	U	U	U	U	U	U	A	U	A	U	A	A	B	A	U	A	U	B	U	U
Sdchr1:0-67539466	17108740	17109741	A	U	U	U	U	U	U	B	U	A	A	A	A	B	B	B	U	U	X	X	B	B	B	U	U	B	U	U	U	U	U	X	U	A	U	A	U	A	A	B	A	U	A	U	B	U	U
Sdchr1:0-67539466	17118740	17119741	A	U	U	U	X	X	U	B	U	A	A	A	A	B	B	B	U	U	X	U	B	B	B	U	U	B	U	U	U	X	X	U	U	A	X	A	X	A	A	B	A	X	A	U	B	X	U
Sdchr1:0-67539466	17128740	17129741	A	U	U	U	U	U	X	B	U	A	A	A	A	B	B	B	U	U	U	U	B	B	B	U	U	B	U	U	X	U	U	U	X	A	X	A	X	A	A	B	U	U	A	U	U	U	U
Sdchr1:0-67539466	17138740	17139741	A	U	U	U	U	U	U	B	A	A	A	A	A	B	B	B	U	U	U	X	B	B	B	U	U	B	U	U	U	X	U	U	U	A	U	A	U	A	A	B	X	U	A	U	U	U	X
Sdchr1:0-67539466	17148740	17149741	A	X	U	U	U	X	X	B	A	A	A	A	A	B	B	B	U	U	U	U	B	B	B	X	U	B	U	U	X	U	U	U	U	A	U	A	X	A	A	B	X	U	A	U	U	U	U
Sdchr1:0-67539466	17158740	17159741	A	U	U	U	U	U	X	B	A	A	A	A	A	B	B	B	U	U	U	U	B	B	B	U	U	B	U	U	U	U	U	U	U	A	U	A	U	A	A	B	U	X	A	U	B	U	U
Sdchr1:0-67539466	17168740	17169741	A	U	U	U	X	U	X	B	A	A	A	A	A	B	B	B	U	U	U	U	B	B	B	U	U	B	U	U	U	U	U	U	U	A	X	A	U	A	A	B	U	X	A	U	B	U	U
Sdchr1:0-67539466	17178740	17179741	A	U	U	U	X	X	U	B	U	A	A	A	A	B	B	B	U	U	U	U	B	B	B	U	U	B	U	U	U	X	U	U	U	A	U	A	U	A	A	B	U	U	A	X	B	U	U
Sdchr1:0-67539466	17188740	17189741	A	U	U	U	U	U	U	B	U	A	A	A	A	B	B	B	U	U	U	U	B	B	B	U	U	B	U	U	U	U	U	U	U	A	U	A	U	A	A	B	U	U	A	U	B	U	U
Sdchr1:0-67539466	17198740	17199741	A	U	U	U	U	U	U	B	U	A	A	A	A	B	B	B	U	U	U	U	B	B	B	U	U	B	U	U	U	X	U	U	U	A	U	A	U	A	A	B	U	X	A	U	B	U	U
Sdchr1:0-67539466	17208740	17209741	A	U	U	U	U	X	U	B	U	A	A	A	A	B	B	B	U	U	U	U	B	B	B	U	U	B	U	U	U	U	U	U	U	A	U	A	U	A	A	B	U	X	A	X	B	X	U
Sdchr1:0-67539466	17218740	17219741	A	U	U	U	U	U	U	B	U	A	A	U	A	U	B	B	U	X	U	U	B	B	B	U	U	B	U	U	U	X	X	U	U	A	U	A	U	U	U	U	U	X	A	U	B	X	U
Sdchr1:0-67539466	17228740	17229741	A	U	U	U	U	U	U	B	U	A	A	U	A	U	B	B	U	X	U	X	B	B	B	U	U	B	U	U	X	U	X	U	U	A	U	A	U	U	U	U	U	U	A	X	B	U	X
Sdchr1:0-67539466	17238740	17239741	A	U	U	U	U	X	X	B	U	A	A	U	A	U	B	B	U	U	U	X	B	B	B	U	U	B	U	X	U	U	U	U	U	A	X	A	U	U	U	U	U	U	A	U	B	U	U
Sdchr1:0-67539466	17248740	17249741	A	U	U	U	X	U	U	B	A	A	A	A	A	B	B	B	U	U	U	U	B	B	B	U	U	B	U	U	U	X	U	U	U	A	U	A	U	A	A	B	U	U	A	U	B	U	U
Sdchr1:0-67539466	17258740	17259741	A	U	U	U	U	U	X	B	A	A	A	A	A	B	B	B	U	U	U	U	B	B	B	U	U	B	U	U	U	U	X	X	U	A	U	A	U	A	A	B	U	U	A	U	B	X	U
Sdchr1:0-67539466	17268740	17269741	A	U	U	U	U	U	X	B	U	A	A	A	A	B	B	B	U	U	U	U	B	B	B	U	U	B	U	U	U	U	X	U	U	A	X	A	U	A	A	B	U	X	A	X	B	U	U
Sdchr1:0-67539466	17278740	17279741	A	U	U	X	U	U	X	B	U	A	A	A	A	B	B	B	U	X	U	U	B	B	B	U	U	B	U	U	U	U	U	U	X	A	X	A	U	A	A	B	X	U	A	X	B	U	U
Sdchr1:0-67539466	17288740	17289741	A	U	U	X	U	U	U	B	U	A	A	A	A	B	B	B	U	U	X	U	B	B	B	U	U	B	U	U	U	X	U	U	U	A	X	A	U	A	A	B	U	U	A	U	B	U	U
Sdchr1:0-67539466	17298740	17299741	A	U	U	X	U	X	U	B	A	A	A	A	A	B	B	B	U	U	U	U	B	B	B	X	U	B	U	U	U	U	U	U	U	A	U	A	U	A	A	B	X	U	A	U	B	U	U
Sdchr1:0-67539466	17308740	17309741	A	U	U	U	U	X	U	B	A	A	A	A	A	B	B	B	U	U	U	U	B	B	B	U	U	B	U	U	X	X	U	U	U	A	U	A	U	A	A	B	X	U	A	U	B	X	U
Sdchr1:0-67539466	17318740	17319741	A	U	X	X	U	U	U	B	U	A	A	A	A	B	B	B	U	U	U	U	B	B	B	U	U	B	U	U	U	U	U	U	U	A	U	A	U	A	A	B	U	X	A	U	B	U	X
Sdchr1:0-67539466	17328740	17329741	A	U	U	X	X	U	U	B	U	A	A	A	A	B	B	B	U	U	U	U	B	B	B	U	U	B	U	U	U	U	U	U	U	A	X	A	U	A	A	B	U	U	A	U	B	X	U
Sdchr1:0-67539466	17338740	17339741	A	U	U	X	U	X	U	B	U	A	A	A	A	B	B	B	U	U	U	X	B	B	B	U	U	B	U	U	U	X	U	U	X	A	U	A	U	A	A	B	U	U	A	X	B	U	U
Sdchr1:0-67539466	17348740	17349741	A	U	U	U	U	U	X	B	A	A	A	A	A	B	B	B	U	U	U	U	B	B	B	U	U	B	U	U	U	X	U	X	X	A	U	A	U	A	A	B	U	U	A	U	B	U	U
Sdchr1:0-67539466	17358740	17359741	A	U	U	U	U	U	U	B	A	A	A	A	A	B	B	B	U	U	U	U	B	B	B	U	U	B	U	U	U	U	X	X	U	A	X	A	X	A	A	B	U	U	A	X	B	U	U
Sdchr1:0-67539466	17368740	17369741	A	U	U	U	U	U	U	U	U	A	A	A	A	B	B	B	U	U	U	X	B	B	B	U	U	B	U	U	X	U	U	U	U	A	U	A	X	A	A	B	U	U	A	U	B	U	U
Sdchr1:0-67539466	17378740	17379741	A	U	U	U	U	U	X	U	U	A	A	A	A	B	B	B	U	U	U	U	B	B	B	U	U	B	U	U	U	U	U	U	U	A	X	A	U	A	A	B	U	X	A	X	B	U	U
Sdchr1:0-67539466	17388740	17389741	A	U	U	U	U	U	U	U	U	A	A	A	A	B	B	B	U	U	X	U	B	B	B	U	U	B	U	U	U	X	U	U	U	A	X	A	X	A	A	B	U	U	A	U	B	U	U
Sdchr1:0-67539466	17398740	17399741	A	U	U	U	X	A	X	B	U	A	A	A	A	B	B	B	U	U	U	U	B	B	B	X	U	B	U	U	U	U	U	U	X	A	X	A	U	A	A	B	X	U	A	U	B	U	U
Sdchr1:0-67539466	17408740	17409741	A	U	U	U	U	A	U	B	U	A	A	A	A	B	B	B	U	U	U	X	B	U	B	U	U	B	X	X	U	U	X	U	U	A	X	A	X	U	A	B	U	X	A	U	B	U	U
Sdchr1:0-67539466	17418740	17419741	A	U	U	U	U	A	U	B	U	A	A	A	A	U	B	B	U	U	U	U	B	U	B	U	U	B	U	X	U	X	U	U	X	A	U	A	U	U	A	B	U	U	A	X	B	U	U
Sdchr1:0-67539466	17428740	17429741	A	X	U	U	U	A	U	B	U	A	A	A	A	U	B	B	U	U	U	X	B	U	B	U	U	B	U	U	U	X	U	U	U	A	U	A	U	U	A	B	X	U	A	U	B	U	U
Sdchr1:0-67539466	17438740	17439741	A	U	U	U	X	A	X	U	U	A	U	U	A	U	B	B	U	U	U	U	B	B	B	U	U	B	U	U	U	U	U	U	U	A	U	A	U	A	A	B	U	U	A	U	B	U	U
Sdchr1:0-67539466	17528740	17529741	A	U	B	U	X	A	X	B	U	A	A	A	A	B	B	B	U	X	X	U	B	B	B	U	U	B	U	U	U	X	U	U	U	A	U	A	U	A	A	B	U	U	A	U	U	U	U
Sdchr1:0-67539466	17538740	17539741	A	U	B	X	U	A	X	B	A	A	A	A	A	B	B	B	U	U	U	X	B	B	B	U	U	B	U	U	X	U	U	U	U	A	U	A	X	A	A	B	U	U	A	U	B	X	X
Sdchr1:0-67539466	17548740	17549741	A	U	B	U	U	A	U	B	A	A	A	A	A	B	B	B	U	U	U	U	B	B	B	U	U	B	U	U	U	U	U	U	U	A	U	A	U	A	A	B	U	U	A	X	B	U	U
Sdchr1:0-67539466	17558740	17559741	A	U	B	U	U	A	U	B	A	A	A	A	A	B	B	B	U	U	U	X	B	B	B	U	U	B	U	U	U	X	U	U	U	A	X	A	U	A	A	B	U	X	A	U	B	U	U
Sdchr1:0-67539466	17568740	17569741	A	U	B	U	X	A	U	B	A	A	A	A	A	B	B	B	U	U	U	U	B	B	B	U	U	B	U	U	U	U	U	X	U	A	X	A	U	A	A	B	U	X	A	U	B	U	U
Sdchr1:0-67539466	17578740	17579741	A	U	B	U	U	A	U	B	A	A	A	A	A	B	B	B	U	U	U	U	B	B	B	U	U	B	U	U	U	U	U	U	U	A	U	A	X	A	A	B	X	U	A	U	B	X	U
Sdchr1:0-67539466	17588740	17589741	A	X	B	U	X	A	U	B	A	A	A	A	A	B	B	B	U	U	U	U	B	B	B	U	U	B	U	U	X	U	U	U	U	A	U	A	U	A	A	B	U	U	A	X	B	X	U
Sdchr1:0-67539466	17598740	17599741	A	U	B	U	U	A	U	B	U	A	A	U	A	B	B	B	U	U	U	U	B	U	B	U	U	B	U	U	U	U	X	U	U	A	U	A	U	A	A	B	U	X	A	U	B	U	U
Sdchr1:0-67539466	17608740	17609741	A	U	B	U	U	A	U	B	U	A	A	U	A	B	B	B	U	U	U	U	B	U	B	U	U	B	U	U	X	U	U	U	U	A	U	A	U	A	A	B	U	X	A	U	B	U	U
Sdchr1:0-67539466	17618740	17619741	A	U	B	U	U	A	U	U	U	A	A	U	A	B	B	B	U	U	U	X	B	U	B	U	U	B	U	U	U	U	U	U	U	A	U	A	X	A	A	B	U	X	A	U	B	U	U
Sdchr1:0-67539466	17628740	17629741	A	U	B	X	U	A	X	U	A	A	A	A	A	B	B	B	U	U	X	U	B	U	B	U	U	B	U	U	U	U	U	U	U	A	U	A	X	A	A	B	X	X	A	U	B	U	X
Sdchr1:0-67539466	17638740	17639741	A	X	B	U	U	A	U	U	A	A	A	A	A	B	B	B	U	U	U	U	B	B	U	U	U	B	U	U	X	U	U	U	U	A	U	A	U	A	A	B	U	X	A	U	B	U	U
Sdchr1:0-67539466	17648740	17649741	A	U	U	U	U	A	U	U	U	A	U	A	A	B	U	B	U	U	U	U	B	U	U	U	U	B	U	U	U	U	U	U	U	U	X	A	U	A	A	B	U	U	A	U	B	U	U
Sdchr1:0-67539466	17658740	17659741	A	U	U	U	U	A	X	B	U	A	U	A	A	U	U	B	U	U	U	U	B	U	U	U	U	B	U	U	U	X	X	U	U	U	X	A	U	A	U	B	U	X	A	U	B	U	U
Sdchr1:0-67539466	17668740	17669741	A	U	U	U	U	A	U	B	U	A	U	A	A	U	U	B	U	U	U	U	B	U	U	X	U	B	U	U	U	U	U	X	U	U	U	A	U	A	U	B	U	U	A	U	B	U	U
Sdchr1:0-67539466	17678740	17679741	A	U	B	U	U	A	U	B	A	A	A	A	A	U	B	B	U	U	U	U	B	U	U	U	U	B	U	U	U	U	U	U	U	A	U	A	U	A	U	B	U	U	A	U	B	U	U
Sdchr1:0-67539466	17688740	17689741	A	X	B	U	U	A	U	B	A	A	A	A	A	B	B	B	U	U	U	U	B	U	U	X	U	B	U	U	U	U	X	U	U	A	U	A	U	A	A	B	U	U	A	U	B	U	U
Sdchr1:0-67539466	17698740	17699741	A	X	B	U	U	A	U	B	A	A	U	A	A	B	B	B	U	U	U	U	B	U	B	U	U	B	X	U	U	U	U	X	U	A	X	A	X	A	A	B	X	U	A	U	B	U	U
Sdchr1:0-67539466	17708740	17709741	A	X	U	U	U	A	U	B	A	A	U	A	A	B	B	B	U	U	U	U	B	U	B	U	U	B	X	U	U	U	U	U	X	A	U	A	U	A	A	B	U	U	A	X	B	U	U
Sdchr1:0-67539466	17748740	17749741	A	U	B	U	U	U	U	U	U	A	A	A	U	B	B	B	U	U	U	U	B	B	B	U	U	B	U	U	U	X	U	U	U	A	U	A	U	U	A	B	U	U	A	U	B	U	U
Sdchr1:0-67539466	17758740	17759741	A	U	B	U	U	A	U	B	U	A	A	A	A	B	B	B	U	X	U	U	B	B	B	U	U	B	U	U	U	U	X	U	U	A	U	A	U	A	A	B	U	U	A	U	B	U	U
Sdchr1:0-67539466	17768740	17769741	A	U	B	X	U	A	U	B	U	U	A	A	A	B	B	B	U	U	U	U	B	U	B	U	U	U	U	U	U	X	U	U	X	A	U	A	U	A	A	B	U	U	A	U	B	X	U
Sdchr1:0-67539466	17778740	17779741	A	U	B	U	U	A	U	U	U	U	U	A	A	B	U	B	U	U	X	U	U	U	B	U	U	U	U	U	X	U	U	U	U	U	X	A	U	A	A	U	U	U	A	U	B	U	U
Sdchr1:0-67539466	17788740	17789741	A	U	B	U	U	A	U	U	U	U	U	A	A	B	U	B	U	U	U	U	U	U	B	U	U	U	U	U	U	U	U	U	U	U	X	A	U	A	A	U	U	U	A	U	B	U	U
Sdchr1:0-67539466	17798740	17799741	A	U	B	U	U	A	U	U	U	A	U	A	A	U	U	U	U	U	U	X	U	U	U	U	U	B	U	U	U	U	U	U	X	U	U	A	U	A	A	U	U	U	A	U	U	U	U
Sdchr1:0-67539466	17838740	17839741	A	U	B	U	X	A	U	B	U	A	A	U	A	B	B	B	U	U	U	U	B	B	B	U	U	B	U	U	U	U	X	U	U	A	U	A	U	A	A	B	U	U	A	U	B	X	X
Sdchr1:0-67539466	17848740	17849741	A	U	B	U	U	A	U	B	U	A	A	U	A	B	B	B	U	U	U	U	B	B	B	U	U	B	U	U	U	U	X	U	U	A	U	A	U	A	A	B	U	X	A	U	B	U	U
Sdchr1:0-67539466	17858740	17859741	A	X	B	X	U	A	U	B	U	A	A	U	A	B	B	B	U	U	U	X	B	B	B	U	U	B	U	U	U	U	X	U	U	A	U	A	X	A	A	B	U	U	A	U	B	U	U
Sdchr1:0-67539466	17868740	17869741	A	X	B	U	U	A	U	B	U	A	A	U	A	U	B	B	U	U	X	U	B	B	B	U	U	B	U	U	U	X	U	U	U	A	U	A	U	A	A	B	U	U	A	X	B	U	X
Sdchr1:0-67539466	17878740	17879741	A	X	B	U	U	A	U	B	U	A	A	U	A	U	B	B	U	U	U	U	B	B	B	U	U	B	U	U	U	U	U	U	X	A	X	A	U	A	A	B	U	U	A	U	B	U	U
Sdchr1:0-67539466	17888740	17889741	A	U	B	U	U	A	U	B	U	A	A	U	A	U	B	B	U	U	X	U	B	B	B	U	U	B	U	U	U	U	U	U	U	A	U	A	U	A	A	B	U	U	A	U	B	U	U
Sdchr1:0-67539466	17898740	17899741	A	U	B	U	X	A	U	B	A	A	A	A	A	B	B	B	U	U	X	U	B	B	B	U	U	B	U	U	U	X	U	U	U	A	X	A	U	A	A	B	X	U	A	U	B	X	U
Sdchr1:0-67539466	17908740	17909741	A	U	B	U	U	A	X	B	U	A	A	A	A	B	B	B	U	U	U	U	B	B	B	U	U	B	U	U	U	U	U	U	X	A	X	A	U	A	A	B	X	U	A	U	B	X	U
Sdchr1:0-67539466	17918740	17919741	A	U	B	X	X	A	X	B	U	U	A	A	A	B	B	B	U	X	U	X	B	B	B	U	U	B	U	U	U	X	X	U	U	A	X	A	X	A	A	B	X	U	A	X	B	X	U
Sdchr1:0-67539466	17928740	17929741	A	X	B	U	X	A	U	B	U	U	A	A	A	B	B	B	U	U	U	X	B	B	B	U	U	B	U	U	U	U	U	U	U	A	U	A	U	A	A	B	U	U	A	U	B	X	X
Sdchr1:0-67539466	17938740	17939741	A	U	B	U	U	A	U	B	A	U	A	A	A	B	B	B	U	U	X	U	B	B	B	U	U	B	U	U	U	X	U	U	U	A	U	A	U	A	A	B	X	U	A	X	B	U	U
Sdchr1:0-67539466	17948740	17949741	A	U	B	U	X	A	U	B	U	U	A	A	A	B	B	B	U	U	U	U	B	U	B	U	X	B	U	U	U	X	X	U	U	A	U	A	U	A	A	B	U	U	A	U	B	X	U
Sdchr1:0-67539466	17958740	17959741	A	U	B	U	U	A	X	B	U	U	A	A	A	U	B	B	U	U	U	U	B	U	B	U	U	B	U	U	X	U	U	U	U	A	U	A	U	A	A	B	X	U	A	U	B	U	U
Sdchr1:0-67539466	17968740	17969741	A	U	B	U	U	A	U	B	U	U	A	A	A	U	B	B	U	U	U	U	B	U	B	U	U	B	U	U	U	U	U	X	U	A	U	A	X	A	A	U	U	U	A	U	B	X	U
Sdchr1:0-67539466	17978740	17979741	A	U	B	U	U	A	U	B	U	U	A	A	A	U	B	B	U	U	U	U	B	B	B	X	U	B	U	U	U	U	U	U	U	A	X	A	U	A	A	U	U	U	A	X	B	U	U
Sdchr1:0-67539466	17988740	17989741	A	U	B	U	U	A	U	B	U	U	A	A	A	B	B	B	U	U	U	U	B	B	B	U	U	B	U	U	U	U	X	U	U	A	U	A	X	A	A	U	U	X	A	X	B	U	U
Sdchr1:0-67539466	17998740	17999741	A	U	B	U	U	A	U	B	U	A	A	A	A	B	B	B	U	U	U	U	B	B	B	U	U	B	U	U	U	U	X	U	U	A	U	A	X	A	A	B	U	U	A	X	B	U	U
Sdchr1:0-67539466	18008740	18009741	A	X	B	U	U	A	U	B	U	A	A	A	A	B	B	B	U	U	U	U	B	B	B	U	U	B	U	U	U	U	U	U	U	A	X	A	U	A	A	B	U	X	A	U	B	U	U
Sdchr1:0-67539466	18018740	18019741	A	U	B	X	U	A	U	B	U	A	A	A	A	B	B	B	U	U	X	X	B	B	B	X	U	B	U	U	U	U	U	U	U	A	X	A	U	A	A	B	U	U	A	U	B	U	U
Sdchr1:0-67539466	18028740	18029741	A	U	B	U	U	A	X	B	U	A	A	A	A	B	B	B	U	U	X	U	B	B	B	U	U	B	X	U	U	U	U	X	U	A	U	A	U	A	A	B	U	U	A	U	B	U	U
Sdchr1:0-67539466	18038740	18039741	A	U	B	U	X	A	U	B	U	U	A	A	A	B	B	B	U	U	U	U	B	U	B	U	U	B	U	U	U	U	U	U	U	A	X	A	X	A	A	B	U	U	A	U	B	X	U
Sdchr1:0-67539466	18048740	18049741	A	U	B	U	U	A	X	B	U	U	A	A	A	B	B	B	U	U	U	X	B	U	B	U	U	B	U	U	U	X	U	U	U	A	X	A	U	A	A	B	U	U	A	U	B	U	U
Sdchr1:0-67539466	18058740	18059741	U	U	U	U	U	A	X	B	U	U	U	A	A	B	B	B	U	U	U	U	U	U	B	U	U	B	X	U	U	X	U	U	U	A	X	A	U	A	A	B	X	U	A	X	B	X	U
Sdchr1:0-67539466	18068740	18069741	U	X	U	U	U	A	U	B	U	A	U	A	A	B	B	B	U	U	U	U	U	B	B	X	U	B	U	U	U	U	X	U	U	A	X	A	U	A	A	B	U	X	A	U	B	X	U
Sdchr1:0-67539466	18078740	18079741	U	U	U	U	X	A	U	B	U	A	U	A	A	B	B	B	U	U	U	X	U	B	B	U	U	B	U	U	U	U	U	U	U	A	U	A	U	A	A	B	U	U	A	U	B	U	X
Sdchr1:0-67539466	18088740	18089741	A	X	U	U	U	A	U	B	U	A	A	A	A	B	B	B	U	U	U	U	B	B	B	U	U	B	U	U	U	U	U	U	U	A	U	A	U	A	A	B	U	U	A	U	B	U	U
Sdchr1:0-67539466	18098740	18099741	A	U	B	U	U	A	U	B	U	A	A	A	A	B	B	B	U	U	U	U	B	B	B	U	U	B	U	U	U	U	U	U	U	A	U	A	U	A	A	B	U	U	A	U	B	U	U
Sdchr1:0-67539466	18108740	18109741	A	U	B	U	U	A	U	B	U	U	A	A	A	B	U	B	U	U	U	U	B	B	B	U	U	B	U	U	U	X	U	U	X	A	U	U	U	A	A	B	U	U	A	U	B	U	U
Sdchr1:0-67539466	18118740	18119741	A	U	B	U	U	A	U	B	U	U	A	A	A	U	U	B	U	U	U	U	B	B	B	U	U	B	U	U	U	U	U	U	U	A	U	U	U	A	A	B	U	X	A	U	B	U	U
Sdchr1:0-67539466	18128740	18129741	A	U	B	U	U	A	U	B	U	U	A	A	A	U	U	B	U	U	U	U	B	B	B	U	U	B	U	U	X	U	U	U	U	A	U	U	U	A	A	B	U	U	A	U	B	U	U
Sdchr1:0-67539466	18138740	18139741	A	U	B	U	X	A	U	B	U	A	A	A	A	U	B	B	U	U	U	U	B	B	B	U	U	B	U	U	U	X	X	U	U	A	U	A	X	A	A	B	U	U	A	U	B	X	U
Sdchr1:0-67539466	18148740	18149741	U	U	B	U	U	A	X	B	U	A	A	U	A	B	B	B	U	U	U	X	B	U	B	U	U	B	U	U	U	X	U	U	U	A	U	A	U	A	A	B	X	X	U	U	B	U	U
Sdchr1:0-67539466	18158740	18159741	U	U	B	U	X	A	X	B	U	A	A	U	A	B	B	B	U	U	X	X	B	U	B	U	U	B	U	U	U	U	X	U	U	A	U	A	X	A	A	B	U	U	U	U	B	U	U
Sdchr1:0-67539466	18168740	18169741	U	U	B	X	X	A	X	B	U	A	A	U	A	B	B	B	U	X	U	U	B	U	B	U	U	B	U	U	U	U	U	U	U	A	U	A	U	A	A	B	U	U	U	U	B	X	X
Sdchr1:0-67539466	18178740	18179741	A	U	B	U	X	A	U	B	U	A	A	A	A	B	B	B	U	U	U	U	B	B	B	U	U	B	U	U	U	U	U	U	U	A	U	A	X	A	A	B	X	U	A	U	B	X	U
Sdchr1:0-67539466	18198740	18199741	U	X	U	X	U	A	X	B	U	U	A	A	U	B	U	U	U	U	U	U	U	U	U	U	U	B	U	X	U	X	U	U	U	A	X	A	U	A	A	B	X	U	A	U	B	U	U
Sdchr1:0-67539466	18208740	18209741	U	U	U	X	X	A	X	B	U	U	A	A	U	B	U	U	U	U	U	U	U	U	U	U	U	B	U	U	U	U	X	U	U	A	X	A	U	A	A	B	U	U	A	U	B	X	U
Sdchr1:0-67539466	18248740	18249741	A	X	B	U	X	A	U	B	U	A	A	A	U	B	B	U	U	U	X	U	B	B	U	U	U	B	U	X	X	X	U	U	U	A	U	A	U	A	U	B	U	U	A	X	B	U	U
Sdchr1:0-67539466	18308740	18309741	A	U	B	U	U	A	X	B	U	A	A	A	U	U	B	B	U	U	U	U	B	B	X	U	U	B	U	X	U	U	U	U	U	A	U	A	U	A	A	B	U	U	A	U	B	U	X
Sdchr1:0-67539466	18318740	18319741	A	U	B	U	U	A	U	B	U	A	A	A	U	U	B	B	U	U	U	U	B	B	U	U	U	B	U	U	U	U	U	U	U	A	U	A	U	A	A	B	U	X	A	U	B	U	U
Sdchr1:0-67539466	18328740	18329741	A	U	B	U	U	A	X	B	U	A	A	A	U	U	B	B	U	U	U	U	B	B	U	U	U	B	U	U	U	U	U	X	U	A	X	A	U	A	U	B	U	U	A	U	B	U	U
Sdchr1:0-67539466	18338740	18339741	A	U	B	U	U	A	U	B	A	A	A	A	A	B	B	B	U	U	U	U	B	B	U	U	U	B	U	U	U	U	U	U	U	A	X	A	U	A	U	B	X	U	A	U	B	U	U
Sdchr1:0-67539466	18348740	18349741	A	U	U	X	U	A	U	B	A	A	A	A	A	B	B	B	U	U	U	U	U	B	U	U	U	B	U	U	U	U	U	U	U	A	U	A	U	A	U	B	X	U	A	U	B	U	U
Sdchr1:0-67539466	18358740	18359741	A	U	U	U	X	A	U	B	A	A	A	A	A	B	B	B	U	U	U	U	U	B	U	U	U	B	U	U	U	U	U	U	U	A	X	A	X	A	A	B	U	U	A	U	B	U	U
Sdchr1:0-67539466	18368740	18369741	A	X	U	U	U	A	U	B	U	A	A	U	A	B	B	B	U	U	U	X	U	B	X	U	U	B	U	X	U	U	U	X	U	A	U	A	U	A	A	B	U	U	A	U	B	X	U
Sdchr1:0-67539466	18378740	18379741	A	X	B	X	U	A	X	B	U	A	A	U	A	B	B	B	U	U	U	U	B	B	U	U	U	B	U	U	U	U	U	U	U	A	U	A	U	A	A	B	X	U	A	U	B	X	X
Sdchr1:0-67539466	18388740	18389741	A	U	U	X	U	A	U	B	U	A	A	U	A	B	B	B	U	U	U	X	B	B	U	U	U	B	X	X	U	U	U	X	U	A	U	A	U	A	A	B	U	X	A	U	B	U	U
Sdchr1:0-67539466	18408740	18409741	A	U	U	U	U	A	U	B	U	A	A	A	A	B	B	B	U	U	U	U	B	B	X	U	U	B	U	U	U	U	U	U	U	A	U	A	U	A	A	B	U	U	A	U	B	X	U
Sdchr1:0-67539466	18418740	18419741	A	X	B	U	U	A	X	B	A	A	A	A	A	B	B	B	U	U	U	U	B	B	U	U	U	B	U	U	U	U	U	U	U	A	U	A	U	A	A	B	X	U	A	U	B	U	U
Sdchr1:0-67539466	18428740	18429741	A	U	B	U	U	A	X	B	A	A	A	A	A	B	B	B	U	U	U	U	B	B	U	U	U	B	U	U	U	U	U	U	U	A	X	A	U	A	A	B	U	U	A	U	B	U	U
Sdchr1:0-67539466	18438740	18439741	A	U	B	U	U	A	U	B	A	A	A	A	A	B	B	B	U	U	U	U	B	B	U	U	U	B	U	U	U	X	U	U	U	A	U	A	U	A	A	B	U	X	A	X	B	U	U
Sdchr1:0-67539466	18448740	18449741	A	U	B	X	X	A	U	B	A	A	A	A	A	B	B	B	U	U	U	U	B	B	U	U	U	B	U	U	X	U	U	U	U	A	U	A	X	A	A	B	X	U	A	U	B	U	X
Sdchr1:0-67539466	18458740	18459741	A	U	B	U	U	A	U	B	A	A	A	A	A	B	B	B	U	U	U	X	B	B	U	U	U	B	U	U	U	U	U	U	U	A	U	A	U	A	A	B	U	X	A	X	B	X	U
Sdchr1:0-67539466	18468740	18469741	A	U	B	U	U	A	X	B	U	A	A	A	A	B	B	B	U	U	U	U	B	B	U	U	U	B	U	U	U	U	U	U	U	A	U	A	U	A	A	B	U	U	A	X	B	X	U
Sdchr1:0-67539466	18478740	18479741	A	X	B	U	U	A	U	B	U	A	A	A	A	B	B	B	U	U	X	U	B	B	X	U	U	B	U	U	X	U	U	U	U	A	U	A	U	A	A	B	U	U	A	U	B	U	X
Sdchr1:0-67539466	18488740	18489741	A	U	B	U	U	A	U	B	U	A	A	U	A	U	B	B	U	U	U	X	B	B	U	U	U	B	U	U	U	U	U	U	U	A	X	U	U	A	A	B	U	U	A	U	B	U	U
Sdchr1:0-67539466	18498740	18499741	A	U	B	X	U	A	U	B	U	A	A	U	A	U	B	B	U	U	U	U	B	B	X	U	U	B	U	U	U	X	U	U	U	A	U	U	U	A	A	B	X	U	A	U	B	X	U
Sdchr1:0-67539466	18558740	18559741	A	U	B	U	U	A	X	U	U	U	A	U	U	B	B	U	U	U	X	U	B	U	U	U	U	B	U	U	U	U	U	U	U	A	U	A	U	U	A	U	U	U	A	X	B	U	U
Sdchr1:0-67539466	18598740	18599741	A	U	U	U	U	U	U	B	U	U	A	A	U	U	U	U	U	U	U	U	U	U	U	U	U	B	U	U	U	U	U	U	U	A	U	U	U	A	A	B	U	X	A	U	B	U	U
Sdchr1:0-67539466	18628740	18629741	A	U	B	U	X	A	U	B	A	A	A	A	A	B	U	B	U	U	U	X	U	U	U	U	U	B	U	U	U	X	U	X	U	A	X	A	U	A	A	B	U	X	A	U	B	U	U
Sdchr1:0-67539466	18638740	18639741	A	U	B	U	X	A	U	B	A	A	A	A	A	B	B	B	U	U	X	X	B	B	U	U	U	B	X	U	U	U	X	U	X	A	X	A	U	A	A	B	X	U	A	U	B	U	U
Sdchr1:0-67539466	18648740	18649741	A	U	B	X	U	A	U	B	A	A	A	A	A	B	B	B	U	U	U	U	B	B	U	U	U	B	U	U	U	U	U	U	U	A	X	A	U	A	A	B	U	U	A	U	B	U	U
Sdchr1:0-67539466	18658740	18659741	A	U	B	U	U	A	U	B	A	A	A	A	A	B	B	B	U	U	U	U	B	B	U	U	U	B	U	U	U	U	U	U	U	A	U	A	U	A	A	B	U	U	A	U	B	U	U
Sdchr1:0-67539466	18668740	18669741	A	U	B	X	U	A	X	B	A	A	A	A	A	B	B	B	U	U	U	U	B	B	U	U	U	B	U	U	X	U	U	U	U	A	U	A	U	A	A	B	X	X	A	U	B	U	U
Sdchr1:0-67539466	18678740	18679741	A	U	B	U	U	A	U	B	A	A	A	A	A	B	B	B	U	U	U	U	B	B	U	U	U	B	U	U	U	U	X	U	U	A	X	A	U	A	A	B	X	U	A	U	B	X	U
Sdchr1:0-67539466	18688740	18689741	A	U	B	U	U	A	U	B	A	U	A	A	A	B	B	B	U	U	U	U	B	B	U	U	U	B	X	U	X	U	X	U	U	A	X	A	U	A	A	B	U	X	A	U	B	U	U
Sdchr1:0-67539466	18728740	18729741	A	X	B	U	U	A	U	B	A	A	A	A	A	B	B	B	U	U	U	U	B	B	U	U	U	B	U	U	U	U	U	U	U	A	U	A	X	A	A	B	U	U	A	U	B	U	U
Sdchr1:0-67539466	18738740	18739741	A	U	B	U	U	A	X	B	A	A	A	A	A	B	B	B	U	U	U	U	B	B	U	U	U	B	U	U	U	U	U	U	U	A	X	A	U	A	A	B	U	U	A	U	B	U	U
Sdchr1:0-67539466	18748740	18749741	A	U	B	U	U	A	U	B	A	A	A	A	A	B	B	B	U	U	U	U	B	B	U	U	U	B	U	U	U	U	U	U	U	A	U	A	U	A	A	B	U	X	A	U	B	U	U
Sdchr1:0-67539466	18758740	18759741	A	U	B	U	U	A	U	B	A	A	A	A	A	B	B	B	U	U	U	U	B	B	U	U	U	B	U	U	U	U	U	U	U	A	U	A	U	A	A	B	U	U	A	U	B	U	U
Sdchr1:0-67539466	18768740	18769741	A	U	B	U	U	A	U	B	A	A	A	A	A	B	B	B	U	U	U	U	B	B	U	U	U	B	U	U	X	X	U	U	U	A	U	A	U	A	A	B	U	U	A	X	B	X	U
Sdchr1:0-67539466	18778740	18779741	A	U	B	X	U	A	U	B	A	A	A	A	A	B	B	B	U	U	U	X	B	B	U	U	U	B	U	U	U	X	X	U	U	A	X	A	U	A	A	B	U	U	A	U	B	U	U
Sdchr1:0-67539466	18788740	18789741	A	U	B	U	X	A	X	B	A	A	A	A	A	B	B	B	U	U	X	U	B	B	U	U	U	B	U	X	U	X	X	U	U	A	U	A	U	A	A	B	U	U	A	U	B	X	U
Sdchr1:0-67539466	18798740	18799741	A	U	B	U	U	A	U	B	A	A	A	A	A	B	B	B	U	U	U	U	B	B	U	U	U	B	U	U	X	U	U	U	U	A	X	A	U	A	A	B	U	X	A	X	B	U	U
Sdchr1:0-67539466	18808740	18809741	A	X	B	U	X	A	U	B	A	A	A	A	A	B	B	B	U	U	U	U	B	B	U	U	U	B	U	U	X	U	X	U	U	A	U	A	U	A	A	B	X	X	A	U	B	U	U
Sdchr1:0-67539466	18818740	18819741	A	U	B	U	U	A	X	B	A	A	A	A	A	B	B	B	U	U	X	U	B	B	U	U	U	B	U	U	U	U	U	U	X	A	X	A	X	A	A	B	U	U	A	X	B	X	U
Sdchr1:0-67539466	18828740	18829741	A	U	B	U	U	A	U	B	U	A	A	A	A	B	B	B	U	U	U	U	B	B	X	U	U	B	U	U	U	U	U	U	U	A	U	A	U	A	A	B	U	U	A	U	B	U	U
Sdchr1:0-67539466	18838740	18839741	A	U	B	U	X	A	U	B	U	A	A	A	A	B	B	B	U	U	U	U	B	B	U	U	U	B	U	U	U	U	U	U	U	A	U	A	X	A	A	B	U	U	A	U	B	U	U
Sdchr1:0-67539466	18848740	18849741	A	U	B	U	U	A	U	B	U	A	A	A	A	B	B	B	U	U	U	X	B	B	U	U	U	B	U	U	U	U	X	U	U	A	U	A	U	A	A	B	U	U	A	U	B	X	U
Sdchr1:0-67539466	18858740	18859741	A	U	B	U	U	A	X	B	A	A	A	A	A	B	B	B	U	U	U	U	B	B	U	U	U	B	U	U	U	U	U	U	U	A	U	A	U	A	A	B	U	U	A	U	B	U	U
Sdchr1:0-67539466	18868740	18869741	A	U	B	U	U	A	U	B	A	A	A	A	A	B	B	B	U	U	X	U	B	B	U	U	U	B	U	U	U	U	U	U	U	A	X	A	U	A	A	B	X	U	A	U	B	U	U
Sdchr1:0-67539466	18878740	18879741	A	U	B	U	U	A	U	B	A	A	A	A	A	B	B	B	U	U	U	U	B	B	U	U	U	B	U	U	U	U	U	U	U	A	U	A	X	A	A	B	U	U	A	X	B	X	U
Sdchr1:0-67539466	18888740	18889741	A	U	B	U	U	A	X	B	A	A	A	A	A	B	B	B	U	U	U	X	B	B	X	U	U	B	U	U	U	X	U	U	U	A	U	A	X	A	A	B	U	U	A	U	B	U	U
Sdchr1:0-67539466	18898740	18899741	A	U	B	U	U	A	U	B	A	A	A	A	A	B	B	B	U	U	U	U	B	B	X	U	U	B	U	U	U	U	U	U	U	A	X	A	U	A	A	B	X	U	A	U	B	X	X
Sdchr1:0-67539466	18908740	18909741	A	U	B	U	U	A	U	U	U	U	A	A	A	B	B	B	U	U	U	X	B	B	U	U	U	B	U	U	U	X	U	U	U	A	U	A	U	A	A	B	U	X	A	U	B	X	U
Sdchr1:0-67539466	18918740	18919741	A	U	B	U	X	A	U	U	U	U	A	A	A	B	B	B	U	X	U	X	B	B	U	U	U	B	U	U	U	U	U	U	U	A	U	A	X	A	A	B	X	U	A	U	B	U	U
Sdchr1:0-67539466	18928740	18929741	A	U	B	U	X	A	X	U	U	U	A	A	A	B	B	B	U	U	U	X	B	B	X	X	U	B	U	U	X	X	U	X	U	A	U	A	U	A	A	B	X	U	U	U	B	U	U
Sdchr1:0-67539466	18938740	18939741	A	X	B	U	U	A	X	B	U	A	A	A	A	B	B	B	U	U	U	U	B	B	X	U	U	B	U	U	U	U	X	U	U	A	U	A	U	A	A	B	U	U	U	U	B	U	X
Sdchr1:0-67539466	18948740	18949741	A	U	B	U	X	A	X	B	U	A	A	U	A	B	U	B	U	U	X	X	B	B	U	U	U	B	U	U	U	U	U	U	U	A	U	A	U	A	A	B	U	U	U	U	B	U	U
Sdchr1:0-67539466	18958740	18959741	A	X	B	U	U	A	X	B	U	A	A	U	A	B	U	B	U	X	X	U	B	U	U	X	U	B	U	U	U	X	X	X	U	A	U	A	U	A	A	B	X	X	A	U	B	X	X
Sdchr1:0-67539466	18968740	18969741	A	U	B	U	X	A	U	B	U	A	A	U	A	B	U	B	U	U	U	U	B	U	U	U	U	B	U	U	U	U	U	U	U	A	U	A	U	A	A	B	X	U	A	U	B	X	U
Sdchr1:0-67539466	18978740	18979741	A	U	B	U	U	A	U	B	U	A	A	A	A	B	B	B	U	U	U	U	B	U	U	U	U	B	U	U	U	X	U	U	U	A	X	A	U	A	A	B	X	U	A	U	B	X	U
Sdchr1:0-67539466	18988740	18989741	A	U	B	U	U	A	U	B	U	A	A	A	A	B	B	B	U	U	U	U	B	U	U	U	U	B	U	U	X	U	X	U	U	A	X	A	U	A	A	B	U	U	A	U	B	U	U
Sdchr1:0-67539466	18998740	18999741	A	U	B	U	X	A	U	B	A	A	A	A	A	B	B	B	U	U	U	U	B	B	U	U	U	B	U	U	U	X	U	U	U	A	U	A	X	A	A	B	U	U	A	U	B	U	U
Sdchr1:0-67539466	19008740	19009741	A	U	B	U	U	A	U	B	A	A	A	A	A	B	B	B	U	U	U	U	B	B	U	U	U	B	U	U	X	U	X	U	U	A	X	A	X	A	A	B	X	U	A	X	B	U	U
Sdchr1:0-67539466	19018740	19019741	A	U	B	U	U	A	U	B	A	A	A	A	A	B	B	B	U	U	U	U	B	B	U	U	U	B	U	U	U	U	U	U	U	A	U	A	U	A	A	B	U	U	A	U	B	U	U
Sdchr1:0-67539466	19028740	19029741	A	U	B	U	U	A	U	B	A	A	A	A	A	B	B	B	U	U	U	U	B	B	U	U	U	B	U	U	X	U	X	U	U	A	U	A	U	A	A	B	U	X	A	U	B	U	X
Sdchr1:0-67539466	19038740	19039741	A	U	B	U	X	A	X	B	A	U	A	A	A	B	B	B	U	U	U	X	B	B	U	U	U	B	U	U	X	U	X	U	U	A	U	A	U	A	A	B	X	U	A	X	B	U	U
Sdchr1:0-67539466	19048740	19049741	A	U	B	U	U	A	X	B	A	U	A	A	A	B	B	B	U	U	U	U	B	B	U	U	U	B	U	U	U	X	X	X	U	A	U	A	U	A	A	B	X	U	A	U	B	U	U
Sdchr1:0-67539466	19058740	19059741	A	X	B	U	U	A	U	U	A	U	A	A	A	B	B	B	U	U	U	U	B	B	U	U	U	B	U	U	X	U	U	U	U	A	U	A	U	A	A	B	U	X	A	U	U	U	U
Sdchr1:0-67539466	19068740	19069741	A	X	B	U	U	A	U	U	A	A	A	A	A	B	B	B	U	U	U	U	B	B	U	U	U	B	U	X	U	U	U	U	U	A	X	A	U	A	A	B	U	U	A	U	U	X	U
Sdchr1:0-67539466	19078740	19079741	A	U	B	U	U	A	U	U	A	A	A	A	A	B	B	B	U	X	U	X	B	B	X	U	U	B	U	U	U	U	U	U	U	A	U	A	U	A	A	B	U	U	A	U	U	X	U
Sdchr1:0-67539466	19088740	19089741	A	U	B	U	U	A	U	B	A	U	A	A	A	B	B	B	U	U	U	X	B	B	U	U	U	B	U	U	U	U	B	U	U	A	U	A	X	A	A	B	U	U	A	U	B	X	U
Sdchr1:0-67539466	19098740	19099741	A	U	B	U	U	A	U	B	A	U	A	A	A	B	B	B	U	U	U	U	B	B	U	U	U	B	U	U	U	X	B	U	U	A	X	A	U	A	A	B	U	X	A	U	B	U	U
Sdchr1:0-67539466	19108740	19109741	A	U	B	X	U	A	X	B	U	U	A	A	U	B	B	B	U	U	U	U	B	B	U	U	U	B	U	U	U	X	B	U	U	A	U	A	U	A	A	B	U	U	A	U	B	U	U
Sdchr1:0-67539466	19118740	19119741	A	X	B	U	U	A	U	B	U	U	A	A	U	B	B	B	U	X	U	U	B	B	U	U	U	B	U	U	U	X	B	U	U	A	X	A	U	A	A	B	U	U	A	U	B	U	U
Sdchr1:0-67539466	19128740	19129741	A	U	B	U	U	A	X	B	U	U	A	A	U	B	B	B	U	U	U	U	B	B	U	U	U	B	U	U	U	U	B	U	U	A	U	A	U	A	A	B	U	U	A	U	B	U	U
Sdchr1:0-67539466	19138740	19139741	A	U	B	U	X	A	X	B	A	A	A	A	A	B	B	B	U	U	U	A	B	B	U	U	U	B	U	U	U	U	B	U	U	A	X	A	U	A	A	B	X	U	A	U	B	U	U
Sdchr1:0-67539466	19148740	19149741	A	U	B	U	U	A	U	B	A	A	A	A	A	B	B	B	U	U	U	A	B	B	U	U	U	B	U	U	U	U	B	U	U	A	U	A	X	A	A	B	X	U	A	U	B	U	U
Sdchr1:0-67539466	19188740	19189741	A	X	B	U	U	A	U	B	A	A	A	A	A	B	B	B	U	U	U	A	B	B	U	U	U	B	U	X	U	U	B	U	U	A	U	A	U	A	U	B	X	U	A	U	B	X	U
Sdchr1:0-67539466	19198740	19199741	A	U	B	X	U	A	U	B	A	A	A	A	A	B	B	B	U	U	U	A	B	B	U	U	U	B	U	U	X	U	B	U	U	A	X	A	U	A	A	B	X	U	A	U	B	X	U
Sdchr1:0-67539466	19208740	19209741	A	U	B	U	U	A	U	B	A	A	A	A	A	B	B	B	U	U	U	A	B	B	U	U	U	B	U	U	U	U	B	U	U	A	U	A	U	A	A	B	U	U	A	U	B	X	U
Sdchr1:0-67539466	19218740	19219741	A	U	B	U	U	A	U	B	A	A	A	A	A	B	B	B	U	U	U	A	B	B	U	U	U	B	U	U	X	U	B	U	U	A	X	A	U	A	A	B	X	X	A	U	B	X	U
Sdchr1:0-67539466	19228740	19229741	A	U	B	X	U	A	U	B	U	A	A	A	A	U	B	B	U	U	X	A	B	B	X	X	U	B	U	U	U	U	B	U	U	A	U	A	X	A	A	B	X	U	A	X	B	X	U
Sdchr1:0-67539466	19238740	19239741	A	U	B	U	U	A	U	B	U	A	A	A	A	U	B	B	U	U	U	A	B	B	U	U	U	B	U	U	U	U	B	U	U	A	U	A	U	A	A	B	U	X	A	X	B	U	U
Sdchr1:0-67539466	19278740	19279741	A	X	B	X	U	A	U	B	A	A	A	A	A	B	B	B	U	U	U	A	B	B	U	U	U	B	X	U	U	U	B	U	U	A	U	A	U	A	A	B	X	U	A	U	B	U	U
Sdchr1:0-67539466	19288740	19289741	A	U	B	U	X	A	U	B	A	A	A	A	A	B	B	B	U	U	U	A	B	B	U	U	U	B	U	U	U	X	B	X	U	A	U	A	U	A	A	B	X	X	A	U	B	U	U
Sdchr1:0-67539466	19298740	19299741	A	X	B	U	U	A	U	B	A	A	A	A	A	B	B	B	U	U	X	A	B	B	U	U	U	B	U	U	X	U	B	X	U	A	U	A	U	A	A	B	X	U	A	U	B	U	U
Sdchr1:0-67539466	19308740	19309741	A	U	B	U	U	A	U	B	A	A	A	A	A	B	B	B	U	U	U	A	B	B	U	U	U	B	U	X	U	U	B	U	U	A	X	A	X	A	A	B	U	U	A	U	B	U	U
Sdchr1:0-67539466	19318740	19319741	A	U	B	U	U	A	X	B	A	A	A	A	A	U	B	B	B	U	U	A	B	B	U	U	U	B	U	U	U	U	B	U	U	A	U	A	U	A	A	B	U	U	A	U	B	U	U
Sdchr1:0-67539466	19328740	19329741	A	X	B	U	X	A	U	B	A	U	A	A	A	U	B	B	B	U	U	A	B	B	U	U	U	B	U	U	X	X	B	U	U	A	U	A	X	A	A	B	U	U	A	X	B	U	U
Sdchr1:0-67539466	19338740	19339741	A	U	B	U	X	A	X	B	A	U	A	A	A	U	B	B	U	X	X	A	B	B	U	U	U	B	U	U	U	X	B	U	U	A	X	A	X	A	A	B	U	U	A	U	B	X	X
Sdchr1:0-67539466	19348740	19349741	A	U	B	U	U	A	U	B	A	U	A	A	A	U	B	B	U	U	U	A	B	B	U	U	U	B	U	U	U	U	B	U	U	A	X	A	U	A	A	B	U	X	A	U	B	U	U
Sdchr1:0-67539466	19358740	19359741	A	U	B	U	U	A	U	B	U	A	A	A	A	U	B	B	U	U	X	A	B	B	U	U	X	B	U	U	U	U	B	U	U	A	X	A	U	A	A	B	X	X	A	U	B	U	U
Sdchr1:0-67539466	19368740	19369741	A	U	B	U	U	A	U	B	U	A	A	A	A	U	B	B	U	X	U	A	B	B	U	U	U	B	X	U	U	U	B	X	U	A	X	A	U	A	A	B	U	U	A	U	B	X	X
Sdchr1:0-67539466	19378740	19379741	A	U	B	U	U	A	U	B	U	A	A	A	A	B	B	B	U	U	U	A	B	B	U	X	U	B	U	U	U	U	B	U	U	A	X	A	U	A	A	B	U	U	A	U	B	U	U
Sdchr1:0-67539466	19388740	19389741	A	U	U	U	U	A	U	B	U	A	U	U	A	U	B	B	U	U	U	A	B	B	U	U	U	B	U	U	U	X	B	U	U	A	U	A	U	A	A	B	U	U	A	U	B	U	U
Sdchr1:0-67539466	19398740	19399741	A	U	U	U	U	A	U	B	U	A	U	U	A	U	B	B	U	U	U	A	B	B	X	U	U	B	U	U	U	U	B	U	U	A	U	A	U	A	A	B	U	X	A	U	B	U	X
Sdchr1:0-67539466	19408740	19409741	A	U	U	U	X	A	X	B	U	A	U	U	A	U	B	B	U	U	U	A	B	B	U	U	U	B	U	U	U	U	B	U	U	A	X	A	U	A	A	B	U	U	A	U	B	U	U
Sdchr1:0-67539466	19418740	19419741	A	U	B	X	U	A	U	B	U	A	A	A	A	B	B	B	U	U	U	A	B	B	U	U	U	B	U	U	U	X	B	U	U	A	U	A	U	A	A	B	U	U	A	U	B	U	U
Sdchr1:0-67539466	19428740	19429741	A	U	B	U	X	A	U	B	U	A	A	A	A	B	B	B	U	U	A	A	B	B	U	U	U	B	U	U	U	X	B	X	U	A	U	A	X	A	A	B	X	U	A	U	B	X	U
Sdchr1:0-67539466	19438740	19439741	A	U	B	U	U	A	U	B	U	A	A	U	A	B	B	B	U	X	A	A	B	B	U	U	U	B	U	U	X	U	B	U	U	A	U	A	U	A	A	B	U	U	A	U	B	X	U
Sdchr1:0-67539466	19448740	19449741	A	U	U	U	U	A	U	B	U	A	A	U	A	B	B	B	U	U	A	A	B	B	U	U	U	B	U	U	U	U	B	U	U	A	U	A	U	A	A	B	U	U	A	U	B	X	U
Sdchr1:0-67539466	19458740	19459741	A	U	U	U	U	A	U	B	U	U	A	U	A	B	B	B	U	U	A	A	B	B	X	U	U	B	U	U	U	U	B	U	U	A	X	A	U	A	A	B	U	U	A	U	B	U	U
Sdchr1:0-67539466	19468740	19469741	A	U	U	U	X	A	U	B	U	U	A	A	A	B	B	B	U	U	A	A	B	B	U	X	U	B	U	U	U	U	B	X	U	A	U	A	U	A	A	B	U	U	A	U	B	U	X
Sdchr1:0-67539466	19478740	19479741	A	X	U	U	U	A	U	B	U	U	A	A	A	B	B	U	U	U	A	A	B	U	U	U	U	B	U	U	U	U	B	X	U	A	X	U	X	U	A	B	U	U	U	U	B	U	U
Sdchr1:0-67539466	19498740	19499741	A	U	U	U	X	A	U	U	U	U	U	U	U	U	B	U	U	U	A	U	U	U	U	U	U	B	U	U	U	U	B	U	U	A	X	U	U	U	U	B	X	X	U	U	U	X	U
Sdchr1:0-67539466	19508740	19509741	A	X	B	U	U	A	X	U	U	U	U	U	U	U	B	U	U	U	A	U	U	U	U	U	U	B	U	X	U	U	B	U	U	A	U	A	U	A	U	B	X	X	A	U	U	U	U
Sdchr1:0-67539466	19518740	19519741	A	U	B	U	U	A	U	U	U	U	U	U	U	U	B	U	U	U	A	U	U	U	U	U	U	B	U	U	U	U	B	U	U	A	U	A	X	A	U	B	U	U	A	U	U	X	U
Sdchr1:0-67539466	19528740	19529741	A	U	B	U	U	A	U	U	A	A	A	A	A	B	B	B	U	X	A	A	B	B	U	U	U	B	U	U	U	U	B	U	U	A	U	A	U	A	A	B	U	U	A	U	B	U	U
Sdchr1:0-67539466	19538740	19539741	A	U	B	U	X	A	U	U	U	A	A	A	A	B	B	B	U	U	A	A	B	B	U	U	U	B	X	U	U	U	B	U	U	A	U	A	U	A	A	B	U	U	A	U	B	X	U
Sdchr1:0-67539466	19548740	19549741	A	U	B	U	U	A	U	B	U	A	A	A	A	B	B	B	U	U	A	A	B	B	U	U	U	B	U	U	U	U	B	U	U	A	U	A	U	A	A	B	U	U	A	U	B	U	U
Sdchr1:0-67539466	19558740	19559741	A	U	B	U	X	A	U	B	U	U	A	A	A	B	B	B	U	U	A	A	B	B	U	U	U	B	U	U	U	X	B	U	U	A	U	A	X	A	A	B	U	U	A	U	B	U	U
Sdchr1:0-67539466	19568740	19569741	A	U	B	X	U	A	X	B	A	U	A	A	A	B	B	B	U	X	A	A	B	B	U	U	U	B	U	U	U	U	B	U	X	A	X	A	U	A	A	B	X	U	A	U	B	U	U
Sdchr1:0-67539466	19578740	19579741	A	U	B	U	X	A	X	B	A	U	A	A	A	B	B	B	U	X	A	A	B	B	U	U	U	B	U	U	U	U	B	U	U	A	X	A	U	A	A	B	X	U	A	U	B	U	U
Sdchr1:0-67539466	19588740	19589741	A	U	B	U	U	A	U	B	U	A	A	A	A	B	B	B	U	U	A	A	B	B	U	X	U	B	U	U	X	U	B	U	X	A	X	A	X	A	A	B	X	U	A	U	B	X	U
Sdchr1:0-67539466	19598740	19599741	A	U	U	U	U	A	U	B	U	U	A	A	A	B	B	B	U	U	A	A	B	U	U	X	U	B	U	U	X	U	B	U	U	A	U	A	U	A	A	B	U	U	A	U	B	X	U
Sdchr1:0-67539466	19608740	19609741	A	X	U	U	U	A	U	B	U	U	A	A	A	B	B	B	U	U	A	A	B	U	U	X	U	B	U	U	U	U	B	U	U	A	X	A	X	A	A	B	X	U	A	U	B	U	X
Sdchr1:0-67539466	19618740	19619741	A	U	U	X	U	A	U	B	U	U	A	A	U	B	B	B	U	U	A	A	B	U	U	U	X	B	U	U	U	U	B	U	U	A	U	A	U	A	A	B	X	U	A	X	B	X	U
Sdchr1:0-67539466	19628740	19629741	A	U	B	U	X	A	U	B	U	A	A	A	U	B	B	B	U	U	A	A	B	B	U	U	U	B	U	U	U	U	B	U	U	A	U	A	X	A	A	B	U	U	A	X	B	U	U
Sdchr1:0-67539466	19638740	19639741	A	U	B	U	U	A	U	B	A	A	A	A	U	B	B	B	U	U	A	A	B	B	U	U	U	B	U	U	U	U	B	U	U	A	U	A	U	A	A	B	U	U	A	U	B	X	U
Sdchr1:0-67539466	19648740	19649741	A	U	B	U	X	A	U	B	A	A	A	A	A	B	B	B	U	U	A	A	B	B	U	U	U	B	U	U	X	U	B	U	U	A	U	A	U	A	A	B	U	U	A	U	B	U	U
Sdchr1:0-67539466	19658740	19659741	A	U	B	U	U	A	X	B	U	A	A	A	A	U	B	B	U	X	A	A	B	B	U	U	U	B	U	U	U	X	B	X	U	A	U	A	X	A	U	B	X	U	A	X	B	U	U
Sdchr1:0-67539466	19668740	19669741	A	U	B	U	U	A	U	B	U	U	A	A	A	U	B	B	U	U	A	A	B	B	U	U	U	B	U	X	U	U	B	U	X	A	X	A	U	A	U	B	U	U	A	U	B	X	U
Sdchr1:0-67539466	19678740	19679741	A	U	B	U	U	A	U	B	U	U	A	A	A	U	B	B	U	U	A	A	B	B	U	U	U	B	U	U	U	X	B	U	U	A	U	A	U	A	U	B	U	U	A	U	B	U	U
Sdchr1:0-67539466	19688740	19689741	A	U	B	U	U	A	U	U	U	U	A	A	A	B	B	B	U	U	A	A	B	U	X	U	X	B	U	X	U	X	B	U	U	A	U	A	U	A	A	B	U	U	A	U	B	U	U
Sdchr1:0-67539466	19698740	19699741	A	U	B	U	U	A	U	U	U	U	A	A	U	B	B	B	U	X	A	A	B	U	U	U	U	B	U	U	U	U	B	U	U	A	U	A	X	A	A	B	U	U	A	U	B	X	U
Sdchr1:0-67539466	19708740	19709741	A	U	B	U	X	A	U	U	U	A	A	A	U	B	B	B	U	U	A	A	B	U	U	U	U	B	U	U	U	X	B	U	U	A	U	A	U	A	A	B	X	U	A	U	B	U	X
Sdchr1:0-67539466	19718740	19719741	A	U	B	U	U	A	X	B	A	U	A	A	U	B	B	B	U	U	A	A	B	B	U	U	U	B	U	U	X	X	B	U	U	A	U	A	U	A	A	B	U	U	A	X	B	U	U
Sdchr1:0-67539466	19728740	19729741	A	X	B	U	U	A	U	B	A	U	A	A	U	B	B	B	U	U	A	A	B	B	U	U	U	B	U	U	U	U	B	X	U	A	U	A	U	A	A	B	X	U	A	U	B	U	U
Sdchr1:0-67539466	19738740	19739741	A	U	B	U	X	A	U	B	U	U	A	A	U	B	B	B	U	U	A	A	B	U	U	U	U	B	U	U	U	U	B	U	U	A	U	A	U	A	A	B	X	U	A	U	B	U	U
Sdchr1:0-67539466	19748740	19749741	A	U	B	U	U	A	X	B	U	A	A	A	U	B	B	B	U	U	A	A	B	U	U	U	U	B	U	U	U	U	B	U	U	A	U	A	U	A	A	B	X	U	A	U	B	X	U
Sdchr1:0-67539466	19758740	19759741	A	X	B	U	U	A	U	B	U	A	A	A	U	B	B	B	U	U	A	A	B	U	U	U	U	B	U	U	U	U	B	U	U	A	U	A	X	A	A	B	X	U	A	U	B	U	X
Sdchr1:0-67539466	19768740	19769741	A	U	B	X	U	A	U	B	A	A	A	A	U	B	B	B	U	U	A	A	B	B	U	U	U	B	U	U	U	X	B	U	U	A	U	A	X	A	A	B	U	U	A	U	B	U	U
Sdchr1:0-67539466	19778740	19779741	A	U	B	U	U	A	U	U	A	A	A	A	U	B	B	B	U	X	A	A	B	B	U	U	U	B	X	U	X	U	B	U	U	A	X	A	U	A	A	B	U	U	A	U	B	X	U
Sdchr1:0-67539466	19788740	19789741	A	X	B	X	U	U	U	U	U	A	A	A	U	B	B	B	U	X	A	A	B	U	U	X	U	B	U	U	U	U	B	U	U	A	X	A	U	A	A	B	X	U	A	U	B	U	U
Sdchr1:0-67539466	19798740	19799741	A	U	B	U	U	U	U	U	U	A	A	A	U	B	B	B	U	U	A	A	B	U	U	U	U	B	U	U	U	X	B	X	U	A	X	A	U	A	A	B	U	U	A	U	B	X	U
Sdchr1:0-67539466	19808740	19809741	A	U	B	U	X	U	X	B	U	A	A	A	U	B	B	B	U	U	A	A	B	U	U	U	U	B	U	U	U	U	B	U	U	A	X	A	U	A	A	B	U	X	A	U	B	X	U
Sdchr1:0-67539466	19818740	19819741	A	U	B	U	U	A	U	B	U	A	A	A	U	B	B	B	U	U	A	A	B	B	U	U	U	B	U	U	U	U	B	X	U	A	X	A	U	A	A	B	X	U	A	U	B	U	U
Sdchr1:0-67539466	19828740	19829741	A	U	B	U	U	A	X	B	U	U	A	A	U	B	B	B	U	U	A	A	B	B	U	U	U	B	U	U	U	U	B	U	U	A	U	A	U	A	A	B	U	X	A	U	B	U	U
Sdchr1:0-67539466	19838740	19839741	A	U	B	U	U	A	U	B	U	U	A	A	U	B	B	B	U	U	A	A	B	B	U	U	U	B	U	U	U	X	B	U	U	A	U	A	X	A	A	B	U	X	A	U	B	U	U
Sdchr1:0-67539466	19848740	19849741	A	X	B	U	X	A	U	B	A	U	A	A	U	B	B	B	U	U	A	A	B	B	U	X	U	B	U	U	U	U	B	U	U	A	U	A	X	A	A	B	U	X	A	U	B	U	U
Sdchr1:0-67539466	19858740	19859741	A	U	B	U	U	A	X	B	A	A	A	A	U	B	U	B	U	X	A	A	B	B	U	U	U	B	U	X	U	U	B	U	X	A	U	A	U	A	A	B	X	U	A	X	B	U	X
Sdchr1:0-67539466	19868740	19869741	A	U	B	U	U	A	U	B	A	A	A	A	U	B	U	B	U	U	A	A	B	B	U	U	U	B	U	U	U	U	B	U	X	A	U	A	X	A	A	B	U	U	A	U	B	U	U
Sdchr1:0-67539466	19878740	19879741	A	U	B	U	U	A	X	B	A	A	A	A	U	B	U	B	U	U	A	A	B	B	U	U	U	B	X	U	U	X	U	U	U	A	U	A	U	A	A	B	U	U	A	U	B	U	U
Sdchr1:0-67539466	19888740	19889741	A	U	B	X	U	A	X	B	A	A	A	A	X	B	U	B	U	U	A	A	B	B	U	X	U	B	U	U	U	U	U	U	U	A	X	A	U	A	A	B	U	U	A	U	B	U	U
Sdchr1:0-67539466	19898740	19899741	A	U	B	U	U	A	X	B	U	A	A	A	U	B	U	B	U	X	A	A	B	B	U	X	U	B	X	U	U	U	U	U	U	A	U	A	X	A	A	B	U	U	A	U	B	U	U
Sdchr1:0-67539466	19908740	19909741	A	U	B	U	U	A	U	B	U	A	A	A	U	B	X	B	U	U	A	A	B	B	U	U	U	B	U	U	U	X	B	U	U	A	U	A	U	A	A	B	U	U	A	U	B	U	U
Sdchr1:0-67539466	20118740	20119741	A	U	U	U	U	A	U	U	U	A	A	A	U	B	A	B	U	U	A	A	B	B	U	U	U	B	U	U	U	U	B	U	U	A	U	A	X	A	A	B	U	X	A	U	B	X	U
Sdchr1:0-67539466	20128740	20129741	A	U	U	U	U	A	U	B	A	U	A	U	U	U	A	B	U	U	A	U	B	B	U	U	U	B	U	U	U	U	B	U	U	A	X	A	U	A	A	B	U	X	A	X	B	U	U
Sdchr1:0-67539466	20138740	20139741	A	U	U	X	X	A	U	B	U	U	A	U	U	U	A	B	U	U	A	U	B	B	U	U	U	B	U	U	U	X	B	U	U	A	X	A	U	A	A	B	U	U	A	U	B	X	U
Sdchr1:0-67539466	20148740	20149741	A	X	U	U	U	A	U	B	U	U	A	U	U	U	A	B	U	U	A	U	B	B	U	U	U	B	U	U	U	X	B	U	U	A	X	A	X	A	A	B	U	U	A	U	B	X	U
Sdchr1:0-67539466	20158740	20159741	A	U	B	X	U	A	U	B	U	A	A	A	U	B	A	B	U	U	A	A	B	B	U	U	U	B	U	U	U	U	B	U	U	A	X	A	U	A	A	B	U	U	A	U	B	X	U
Sdchr1:0-67539466	20168740	20169741	A	U	B	U	U	A	U	B	A	A	A	A	U	B	A	B	U	U	A	A	B	B	U	U	U	B	U	U	U	U	B	U	U	A	U	A	U	A	A	B	X	U	A	U	B	U	U
Sdchr1:0-67539466	20178740	20179741	A	U	B	U	U	A	U	B	A	A	A	A	U	B	A	B	U	U	A	A	B	B	U	U	U	B	U	U	U	U	B	U	U	A	X	A	U	A	A	B	U	U	A	U	B	U	U
Sdchr1:0-67539466	20188740	20189741	A	U	B	U	U	A	U	B	A	A	A	A	U	B	A	B	U	U	A	A	B	B	U	U	U	B	U	U	U	U	B	U	U	A	U	A	U	A	A	B	U	U	A	U	B	U	U
Sdchr1:0-67539466	20198740	20199741	A	U	B	X	U	A	X	B	A	A	A	A	U	B	A	B	U	U	A	A	B	B	U	U	U	B	U	U	U	U	B	U	U	A	U	A	U	A	A	B	U	U	A	U	B	X	U
Sdchr1:0-67539466	20208740	20209741	A	U	B	U	X	A	X	B	A	A	A	A	U	B	A	B	U	U	A	A	B	B	U	U	U	B	U	U	X	U	B	U	U	A	X	A	U	A	A	B	U	U	A	U	B	U	U
Sdchr1:0-67539466	20218740	20219741	A	U	B	U	U	A	X	B	A	A	A	A	U	B	A	B	U	U	A	A	B	B	U	U	U	B	U	U	U	U	B	U	U	A	U	A	U	A	A	B	U	U	A	U	B	X	U
Sdchr1:0-67539466	20228740	20229741	A	U	B	U	U	A	U	B	A	A	A	A	U	B	A	B	U	U	A	A	B	B	U	U	U	B	U	U	U	U	B	U	U	A	U	A	U	A	A	B	U	U	A	U	B	U	U
Sdchr1:0-67539466	20238740	20239741	A	U	B	U	U	A	X	B	A	A	A	A	U	B	A	B	U	U	A	A	B	B	U	U	U	B	U	U	U	U	B	X	X	A	U	A	U	A	A	B	U	X	A	U	B	U	U
Sdchr1:0-67539466	20248740	20249741	A	U	B	U	X	A	X	B	A	A	A	A	U	B	A	B	U	U	A	A	B	B	U	U	U	B	U	U	U	U	B	U	U	A	U	A	U	A	A	B	U	U	A	X	B	X	U
Sdchr1:0-67539466	20258740	20259741	A	U	B	X	U	A	U	B	A	A	A	A	U	B	A	B	U	U	A	A	B	B	U	U	U	B	U	U	U	X	B	U	U	A	X	A	U	A	A	B	U	U	A	U	B	U	X
Sdchr1:0-67539466	20268740	20269741	A	U	B	X	X	A	X	B	A	A	A	A	U	B	A	B	U	X	A	A	B	B	U	U	X	B	U	U	U	X	B	U	U	A	U	A	X	A	A	B	U	U	A	U	B	U	U
Sdchr1:0-67539466	20278740	20279741	A	U	B	X	X	A	U	B	A	A	A	A	U	B	A	B	U	U	A	A	B	B	U	U	U	B	U	U	U	U	B	U	U	A	U	A	U	A	A	B	U	U	A	U	B	U	U
Sdchr1:0-67539466	20288740	20289741	A	X	B	U	U	A	U	B	A	A	A	A	U	B	A	B	U	U	A	A	B	B	U	U	U	B	U	U	U	U	B	X	U	A	U	A	U	A	A	B	U	U	A	X	B	U	X
Sdchr1:0-67539466	20298740	20299741	A	U	B	X	X	A	X	B	A	A	A	A	U	B	A	B	U	U	A	A	B	B	U	U	U	B	U	U	U	U	B	U	U	A	U	A	U	A	A	B	X	U	A	U	B	U	U
Sdchr1:0-67539466	20308740	20309741	A	U	B	U	U	A	U	B	A	A	A	A	U	B	A	B	U	U	A	A	B	B	U	U	U	B	U	U	U	U	B	U	X	A	U	A	U	A	A	B	X	U	A	U	B	U	U
Sdchr1:0-67539466	20318740	20319741	A	U	B	X	U	A	U	B	A	A	A	A	U	B	A	B	U	U	A	A	B	B	U	U	U	B	U	U	X	U	B	U	U	A	U	A	U	A	A	B	U	U	A	U	B	U	U
Sdchr1:0-67539466	20328740	20329741	A	U	B	U	U	A	U	B	A	A	A	A	U	B	A	B	U	U	A	A	B	B	U	U	U	B	U	U	X	X	B	U	U	A	U	A	X	A	A	B	X	X	A	U	B	U	U
Sdchr1:0-67539466	20338740	20339741	A	U	B	U	U	A	U	B	A	A	A	A	U	B	A	B	U	U	A	A	B	B	U	U	U	B	U	U	U	X	B	U	U	A	U	A	U	A	A	B	U	U	A	U	B	U	U
Sdchr1:0-67539466	20348740	20349741	A	U	B	U	X	A	U	B	A	A	A	A	U	B	A	B	U	U	A	A	B	B	U	U	U	B	U	U	U	U	B	U	U	A	U	A	X	A	A	B	U	X	A	U	B	U	U
Sdchr1:0-67539466	20358740	20359741	A	U	B	X	X	A	X	B	A	A	A	A	U	B	A	B	U	U	A	A	B	B	U	U	U	B	U	U	U	U	B	U	U	A	X	A	X	A	A	B	X	U	A	U	B	X	U
Sdchr1:0-67539466	20368740	20369741	A	U	B	U	X	A	U	B	A	A	A	A	U	B	A	B	U	U	A	A	B	B	U	U	U	B	U	U	X	U	B	U	U	A	U	A	U	A	A	B	U	U	A	U	B	X	U
Sdchr1:0-67539466	20378740	20379741	A	U	B	X	U	A	X	B	A	A	A	A	X	B	A	B	U	U	A	A	B	B	U	U	U	B	U	U	U	X	B	U	U	A	X	A	U	A	A	B	X	U	A	U	B	X	U
Sdchr1:0-67539466	20388740	20389741	A	X	U	U	U	A	U	B	A	A	A	A	U	B	A	B	U	U	A	A	B	B	U	U	U	B	U	U	U	U	B	U	U	A	X	A	U	A	A	B	X	X	A	X	B	U	U
Sdchr1:0-67539466	20398740	20399741	A	U	U	U	U	A	U	B	A	A	A	A	U	U	A	B	U	U	A	A	B	B	U	U	U	B	U	U	X	U	B	U	X	A	X	A	U	A	A	B	U	U	A	U	B	X	U
Sdchr1:0-67539466	20408740	20409741	A	U	U	U	U	A	U	B	A	A	A	A	U	U	A	B	U	U	A	A	B	B	U	U	U	B	U	A	U	U	B	U	U	A	U	A	X	A	A	B	U	U	A	U	B	U	U
Sdchr1:0-67539466	20418740	20419741	A	X	B	U	U	A	U	B	A	A	A	A	U	U	A	B	U	U	A	A	B	B	U	U	U	B	U	A	U	U	B	U	U	A	X	A	U	A	A	B	U	U	A	U	B	U	U
Sdchr1:0-67539466	20428740	20429741	A	U	B	U	U	A	U	B	U	A	A	A	U	B	A	B	U	U	A	A	B	B	U	U	U	B	U	A	U	U	B	U	U	A	X	A	U	A	A	B	U	U	A	U	B	X	U
Sdchr1:0-67539466	20438740	20439741	A	U	B	U	U	A	U	B	U	A	A	A	U	B	A	B	U	U	A	A	B	B	U	U	U	B	U	A	U	U	B	U	U	A	X	A	U	A	A	B	U	U	A	U	B	U	U
Sdchr1:0-67539466	20448740	20449741	A	U	B	U	U	A	U	B	U	A	A	A	U	B	A	B	U	U	A	A	B	B	U	U	U	B	U	A	U	X	B	U	U	A	X	A	U	A	A	B	X	U	A	U	B	X	U
Sdchr1:0-67539466	20458740	20459741	A	U	B	U	U	A	U	B	A	A	A	A	U	B	A	B	U	U	A	A	B	B	U	U	U	B	U	A	U	U	B	U	U	A	X	A	U	A	A	B	X	X	A	U	B	X	U
Sdchr1:0-67539466	20468740	20469741	A	U	B	U	U	A	X	B	A	A	A	A	U	B	A	B	U	U	A	A	B	B	U	U	U	B	U	A	U	U	B	U	X	A	U	A	U	A	A	B	U	U	A	U	B	U	U
Sdchr1:0-67539466	20478740	20479741	A	U	B	X	X	A	X	B	A	A	A	A	U	B	A	B	U	U	A	A	B	B	U	U	U	B	X	A	U	U	B	U	U	A	U	A	U	A	A	B	U	X	A	X	B	U	X
Sdchr1:0-67539466	20488740	20489741	A	U	B	U	U	A	X	B	U	A	A	U	U	B	A	B	U	U	A	A	B	U	U	U	U	B	U	A	U	U	B	U	X	A	U	A	X	A	A	B	U	X	A	U	B	U	U
Sdchr1:0-67539466	20498740	20499741	A	U	B	U	U	A	U	B	U	A	A	U	U	B	A	B	U	U	A	A	B	U	U	U	U	B	U	A	X	U	B	U	U	A	X	A	U	A	A	B	U	U	A	U	B	U	U
Sdchr1:0-67539466	20508740	20509741	A	U	B	U	U	A	X	U	U	A	A	U	U	B	A	B	U	U	A	A	B	U	U	U	U	B	U	A	U	U	B	U	U	A	U	A	U	A	A	B	U	U	A	U	B	U	U
Sdchr1:0-67539466	20528740	20529741	A	U	U	U	U	A	X	U	U	A	U	A	U	U	A	B	U	U	U	A	B	U	U	U	U	B	U	A	U	U	B	U	U	A	X	A	U	A	A	B	X	X	A	U	B	U	U
Sdchr1:0-67539466	20538740	20539741	A	U	U	U	U	A	U	B	U	A	U	A	U	U	A	B	U	U	U	A	B	U	U	U	U	B	U	A	U	X	B	U	U	A	U	A	U	A	A	B	X	U	A	U	B	U	U
Sdchr1:0-67539466	20548740	20549741	A	U	B	U	U	A	U	B	U	A	A	A	U	B	A	B	U	U	A	A	B	B	U	U	U	B	U	A	X	U	B	U	U	A	X	A	X	A	A	B	U	U	A	U	B	X	X
Sdchr1:0-67539466	20558740	20559741	A	X	U	U	U	A	U	B	U	A	A	A	U	B	A	B	U	X	A	A	B	U	X	U	U	B	U	A	U	U	B	U	U	A	U	A	U	A	A	B	U	U	A	U	B	X	X
Sdchr1:0-67539466	20568740	20569741	A	U	U	U	X	A	U	B	U	A	A	A	U	B	A	B	U	U	U	A	B	U	U	U	U	B	U	A	U	X	B	X	U	A	U	A	U	A	A	B	X	X	A	U	B	U	U
Sdchr1:0-67539466	20578740	20579741	A	U	U	U	U	A	X	B	U	A	A	A	X	B	A	B	U	U	U	A	B	U	U	U	U	B	U	A	U	U	B	U	U	A	U	A	U	A	A	B	X	X	A	X	B	U	U
Sdchr1:0-67539466	20588740	20589741	A	U	B	U	U	A	U	B	A	A	A	A	U	B	A	B	U	U	U	A	B	B	U	U	U	B	U	A	U	U	B	U	U	A	X	A	U	A	A	B	U	U	A	X	B	X	U
Sdchr1:0-67539466	20598740	20599741	A	U	B	X	U	A	U	B	A	A	A	A	U	B	A	B	U	X	A	A	B	B	U	U	U	B	U	A	U	U	B	U	X	A	U	A	U	A	A	B	U	X	A	U	B	U	U
Sdchr1:0-67539466	20608740	20609741	A	U	B	U	U	A	U	B	A	A	A	A	X	U	A	B	U	U	A	A	B	U	U	U	U	B	U	A	U	U	B	U	U	A	U	A	X	A	A	B	U	X	A	U	B	U	U
Sdchr1:0-67539466	20618740	20619741	A	U	U	U	X	A	X	U	U	A	A	A	U	U	A	B	U	U	A	A	B	U	X	X	U	B	U	A	X	U	B	X	U	A	U	A	U	U	A	B	U	U	A	U	B	U	U
Sdchr1:0-67539466	20628740	20629741	A	U	U	U	U	A	U	U	U	U	A	A	U	U	A	B	U	X	A	A	B	U	U	U	U	B	U	A	U	U	B	U	U	A	U	A	U	U	A	B	X	U	A	U	B	U	U
Sdchr1:0-67539466	20638740	20639741	A	U	U	U	X	A	U	U	U	U	A	A	U	U	A	B	U	X	A	A	B	B	U	U	U	B	U	A	U	U	B	U	U	A	U	A	X	U	A	B	U	U	A	U	B	U	U
Sdchr1:0-67539466	20648740	20649741	A	U	B	U	X	A	U	B	A	U	A	A	U	B	A	B	U	U	A	A	B	B	U	U	U	B	U	A	X	U	B	U	U	A	U	A	X	A	A	B	X	U	A	X	B	X	X
Sdchr1:0-67539466	20658740	20659741	A	U	B	U	U	A	U	B	A	A	A	A	X	B	A	B	U	U	A	A	B	B	U	U	U	B	U	A	X	X	B	U	U	A	X	A	X	A	A	B	X	X	A	U	B	X	U
Sdchr1:0-67539466	20668740	20669741	A	U	B	U	U	A	U	B	A	A	A	A	U	B	A	B	U	U	A	A	B	B	U	U	U	B	U	A	U	U	B	U	U	A	U	A	U	A	A	U	X	U	A	X	B	U	U
Sdchr1:0-67539466	20678740	20679741	A	U	B	U	X	A	U	B	A	A	A	A	U	B	A	B	U	U	A	A	B	B	U	U	U	B	U	A	U	U	B	U	U	A	U	A	U	A	A	U	X	U	A	U	B	X	U
Sdchr1:0-67539466	20688740	20689741	A	X	B	U	U	A	U	B	A	A	A	A	U	B	A	B	U	U	A	A	B	B	X	U	U	B	X	A	U	U	B	U	X	A	X	A	X	A	A	U	X	X	A	X	B	X	X
Sdchr1:0-67539466	20698740	20699741	A	U	B	U	U	A	U	B	A	A	A	A	X	B	A	B	U	U	A	A	B	B	U	U	U	B	U	A	U	U	B	U	U	A	U	A	U	A	A	U	U	X	A	U	B	U	U
Sdchr1:0-67539466	20708740	20709741	A	U	B	X	X	A	U	B	A	A	A	A	U	B	A	B	U	U	A	A	B	B	U	U	U	B	U	A	U	U	B	U	U	A	X	A	U	A	A	U	U	X	A	X	B	U	U
Sdchr1:0-67539466	20718740	20719741	A	U	B	U	U	A	X	B	A	A	A	A	U	B	A	B	U	U	A	A	B	B	U	U	U	B	U	A	U	U	B	U	U	A	X	A	U	A	A	U	X	U	A	U	B	U	U
Sdchr1:0-67539466	20728740	20729741	A	U	B	X	U	A	U	B	A	A	A	A	U	B	A	B	U	U	A	A	B	B	U	U	U	B	U	A	U	X	B	U	U	A	U	A	U	A	A	U	X	U	A	U	B	U	U
Sdchr1:0-67539466	20738740	20739741	A	X	B	U	X	A	X	B	U	A	A	A	U	B	A	B	U	U	A	A	B	B	U	U	X	B	U	A	U	U	B	U	X	A	X	A	X	A	A	U	U	X	A	U	B	U	U
Sdchr1:0-67539466	20748740	20749741	A	U	B	U	X	A	X	B	U	A	A	A	U	B	A	B	U	U	A	A	B	B	U	U	U	B	U	A	X	U	B	U	U	A	U	A	U	A	A	U	U	U	A	U	B	U	U
Sdchr1:0-67539466	20758740	20759741	A	U	B	U	U	A	U	B	U	A	A	A	U	B	A	B	U	U	A	A	B	B	U	U	U	B	U	A	U	X	B	U	U	A	X	A	U	A	A	U	X	X	A	U	B	U	U
Sdchr1:0-67539466	20768740	20769741	A	U	B	U	X	A	U	B	A	A	A	A	U	B	A	B	U	U	A	A	B	B	U	U	U	B	U	A	X	U	B	U	U	A	X	A	X	A	A	X	U	U	A	U	B	U	U
Sdchr1:0-67539466	20778740	20779741	A	U	B	U	U	A	U	B	A	A	A	A	U	B	A	B	U	U	A	A	B	B	U	U	U	B	U	A	U	X	B	U	U	A	U	A	U	A	A	U	U	U	A	U	B	U	U
Sdchr1:0-67539466	20788740	20789741	A	U	B	U	U	A	U	B	A	A	A	A	U	B	A	B	U	U	A	A	B	B	U	X	U	B	U	A	U	U	B	U	U	A	U	A	U	A	A	U	X	X	A	U	B	U	U
Sdchr1:0-67539466	20798740	20799741	A	U	B	U	U	A	X	B	A	A	A	A	U	B	A	B	U	U	A	A	B	B	U	U	U	B	U	A	U	U	B	U	U	A	U	A	U	A	A	U	U	U	A	U	B	U	U
Sdchr1:0-67539466	20808740	20809741	A	U	B	U	X	A	U	B	A	A	A	A	U	B	A	B	U	U	A	A	B	B	U	U	U	B	U	A	U	U	B	U	U	A	U	A	U	A	A	U	X	X	A	U	B	U	U
Sdchr1:0-67539466	20818740	20819741	A	U	B	U	U	A	X	B	A	A	A	A	U	B	A	B	U	U	A	A	B	B	U	U	U	B	U	A	U	X	B	U	U	A	U	A	U	A	A	U	U	U	A	U	B	X	X
Sdchr1:0-67539466	20828740	20829741	A	U	B	X	U	A	U	B	U	A	A	A	U	B	A	B	U	U	A	A	B	U	U	U	U	B	U	A	U	U	B	U	U	A	U	A	U	A	A	U	U	U	A	U	B	U	U
Sdchr1:0-67539466	20838740	20839741	A	U	B	U	X	A	U	B	U	A	A	A	U	B	A	B	U	U	A	A	B	U	U	U	U	B	U	A	U	U	B	U	U	A	U	A	U	A	A	U	U	U	A	U	B	X	U
Sdchr1:0-67539466	20848740	20849741	A	U	B	U	X	A	U	B	U	A	A	A	X	B	A	B	U	U	A	A	B	U	U	U	U	B	U	A	U	U	U	U	U	A	U	A	U	A	A	U	U	U	A	U	U	X	U
Sdchr1:0-67539466	20858740	20859741	A	U	B	U	U	A	U	U	A	A	A	A	U	B	A	B	U	U	A	A	B	U	U	U	U	B	U	A	U	U	U	U	U	A	X	A	U	A	A	U	U	X	A	U	U	U	U
Sdchr1:0-67539466	20868740	20869741	A	U	B	X	X	A	U	U	U	U	A	A	U	B	A	B	U	U	A	A	B	U	U	U	U	B	U	A	U	X	U	U	U	A	U	A	U	A	A	U	U	X	A	U	U	U	U
Sdchr1:0-67539466	20908740	20909741	A	X	B	U	X	A	U	B	U	U	A	A	U	B	U	B	U	X	A	U	B	U	U	U	U	B	U	A	U	U	B	U	U	A	U	U	U	U	A	U	X	X	A	X	B	U	U
Sdchr1:0-67539466	20918740	20919741	A	U	B	X	U	A	X	B	A	A	A	A	U	B	A	B	U	U	A	A	B	B	X	U	U	B	U	A	X	X	B	U	U	A	U	A	X	A	A	U	X	U	A	U	B	X	U
Sdchr1:0-67539466	20928740	20929741	A	U	B	U	X	A	U	B	A	A	A	A	U	B	A	B	U	U	A	A	B	B	U	X	U	B	U	A	X	U	B	U	U	A	U	A	U	A	A	U	X	X	A	U	B	X	U
Sdchr1:0-67539466	20938740	20939741	A	U	B	U	X	A	U	B	A	A	A	A	U	B	A	B	U	U	A	A	B	B	U	X	U	B	U	A	X	X	B	U	U	A	U	A	U	A	A	U	U	X	A	U	B	U	U
Sdchr1:0-67539466	20948740	20949741	A	U	B	X	U	A	U	B	A	A	A	A	U	B	A	B	U	U	A	A	B	B	U	U	U	B	U	A	U	U	B	U	U	A	X	A	U	A	A	U	X	U	A	U	B	X	U
Sdchr1:0-67539466	20958740	20959741	A	U	B	U	U	A	X	B	A	U	A	A	U	B	A	B	U	U	A	A	B	B	U	U	U	B	U	A	U	U	B	U	U	A	U	A	U	A	A	U	U	U	A	U	B	X	U
Sdchr1:0-67539466	20968740	20969741	A	U	B	X	U	A	U	B	A	U	A	A	U	B	A	B	U	U	A	A	B	B	U	U	U	B	U	A	U	X	B	U	U	A	U	A	U	A	A	U	U	U	A	U	B	U	U
Sdchr1:0-67539466	20978740	20979741	A	U	B	U	X	A	U	B	A	U	A	A	U	B	A	B	U	U	A	A	B	B	U	U	U	B	U	A	U	U	B	U	X	A	X	A	U	A	A	U	U	U	A	X	B	U	U
Sdchr1:0-67539466	20988740	20989741	A	U	B	U	U	A	U	B	A	A	A	A	U	B	A	B	U	U	A	A	B	B	U	U	A	B	U	A	U	U	B	U	U	A	U	A	U	A	A	U	U	X	A	X	B	U	U
Sdchr1:0-67539466	20998740	20999741	A	U	B	U	X	A	U	B	A	A	A	A	U	B	A	B	U	U	A	A	B	B	U	U	A	B	U	A	U	U	B	U	U	A	X	A	U	A	A	U	X	U	A	U	B	U	U
Sdchr1:0-67539466	21008740	21009741	A	U	B	U	U	A	U	B	A	A	A	A	U	B	A	B	U	U	A	A	B	B	U	U	A	B	U	A	U	U	B	U	U	A	U	A	X	A	A	U	U	X	A	U	B	U	U
Sdchr1:0-67539466	21018740	21019741	A	X	B	U	U	A	X	B	A	A	A	A	U	B	A	B	U	U	A	A	B	B	U	U	A	B	U	A	U	U	B	X	U	A	U	A	U	A	A	X	X	U	A	U	B	U	U
Sdchr1:0-67539466	21028740	21029741	A	U	B	X	U	A	U	B	A	A	A	A	U	B	A	B	U	U	A	A	B	B	U	U	A	B	U	A	U	X	B	U	U	A	X	A	X	A	A	U	X	X	A	U	B	U	U
Sdchr1:0-67539466	21038740	21039741	A	X	B	X	U	A	X	B	A	A	A	A	X	B	A	B	U	U	A	A	B	B	U	U	A	B	U	A	X	U	B	U	U	A	X	A	U	A	A	X	X	X	A	X	B	U	U
Sdchr1:0-67539466	21048740	21049741	A	X	B	U	U	A	U	B	U	A	A	A	U	B	A	B	U	U	A	A	B	B	U	U	A	B	U	A	U	U	B	U	U	A	U	A	U	A	A	X	X	X	A	U	B	X	X
Sdchr1:0-67539466	21058740	21059741	A	U	B	X	U	A	X	B	U	A	A	A	U	B	A	B	U	U	A	A	B	B	U	U	A	B	U	A	U	U	B	U	U	A	U	A	U	A	A	U	X	U	A	U	B	U	U
Sdchr1:0-67539466	21068740	21069741	A	U	B	U	U	A	X	B	U	A	A	A	U	B	A	B	U	U	A	A	B	B	U	U	A	B	U	A	U	U	B	U	U	A	X	A	U	A	A	U	X	U	A	U	B	U	U
Sdchr1:0-67539466	21078740	21079741	A	U	B	U	U	A	U	B	A	A	A	A	U	B	A	B	U	U	A	A	B	B	U	U	A	B	U	A	U	U	B	U	U	A	X	A	U	A	A	X	X	U	A	U	B	U	U
Sdchr1:0-67539466	21088740	21089741	A	U	B	U	X	A	U	B	A	A	A	A	U	B	A	B	U	U	A	A	B	B	U	U	A	B	U	A	U	U	B	U	U	A	X	A	U	A	A	U	U	U	A	U	B	U	U
Sdchr1:0-67539466	21098740	21099741	A	U	B	X	U	A	U	B	U	A	A	A	U	B	A	B	U	U	A	A	B	B	X	U	A	B	U	A	U	U	B	U	U	A	U	A	U	A	A	U	U	U	A	U	B	U	U
Sdchr1:0-67539466	21108740	21109741	A	U	B	U	U	A	U	B	U	A	A	A	U	B	A	B	U	U	A	A	B	B	U	U	A	B	U	A	X	U	B	U	U	A	X	A	U	A	A	U	U	U	A	U	B	U	U
Sdchr1:0-67539466	21118740	21119741	A	U	B	U	U	A	U	B	U	A	A	A	U	B	A	B	U	U	A	A	B	B	U	U	A	B	U	A	U	U	B	U	U	A	X	A	U	A	A	U	U	U	A	U	B	U	U
Sdchr1:0-67539466	21128740	21129741	A	U	B	U	X	A	U	B	U	A	A	A	U	B	A	B	U	U	A	A	B	B	U	U	A	B	U	A	U	U	B	U	U	A	X	A	U	A	A	U	U	U	A	U	B	U	U
Sdchr1:0-67539466	21138740	21139741	A	U	B	U	U	A	U	B	U	A	A	A	U	B	A	B	U	U	A	A	B	B	U	U	A	B	U	A	U	U	B	U	U	A	X	A	X	A	A	U	X	U	A	X	B	U	X
Sdchr1:0-67539466	21148740	21149741	A	U	B	U	U	A	U	B	U	A	A	A	U	B	A	B	U	U	A	A	B	B	U	U	A	B	U	A	U	X	B	U	U	A	U	A	U	A	A	U	X	U	A	U	B	X	U
Sdchr1:0-67539466	21158740	21159741	A	U	B	U	U	A	U	B	A	A	A	A	U	B	A	B	U	U	A	A	B	B	U	U	A	B	U	A	U	X	B	U	U	A	X	A	U	A	A	U	X	U	A	U	B	U	U
Sdchr1:0-67539466	21168740	21169741	A	U	B	U	U	A	X	B	U	A	A	A	U	B	A	B	U	U	A	A	B	B	U	U	A	B	U	A	U	U	B	U	U	A	X	A	U	A	A	U	X	U	A	U	B	U	U
Sdchr1:0-67539466	21178740	21179741	A	X	B	X	U	A	X	B	U	A	A	A	U	B	A	B	U	U	A	A	B	B	U	U	A	B	U	A	U	U	B	U	U	A	X	A	X	A	A	U	X	U	A	U	B	X	X
Sdchr1:0-67539466	21188740	21189741	A	U	B	X	X	A	U	B	U	A	A	A	X	B	A	B	B	U	A	A	B	B	U	U	A	B	U	A	U	X	B	U	X	A	X	A	X	A	A	U	X	U	A	U	B	U	U
Sdchr1:0-67539466	21198740	21199741	A	U	B	U	U	A	U	B	A	A	A	A	U	B	A	B	B	U	A	A	B	B	U	U	A	B	U	A	U	U	B	U	U	A	U	A	X	A	A	U	X	U	A	U	B	U	U
Sdchr1:0-67539466	21208740	21209741	A	U	B	U	U	A	X	B	A	A	A	A	U	B	A	B	U	U	A	A	B	B	U	U	A	B	U	A	U	U	B	U	U	A	U	A	U	A	A	U	U	U	A	U	B	U	U
Sdchr1:0-67539466	21218740	21219741	A	U	B	U	U	A	U	B	A	A	A	A	U	B	A	B	U	U	A	A	B	B	U	U	A	B	U	A	U	U	B	U	U	A	X	A	U	A	A	U	U	U	A	U	B	U	U
Sdchr1:0-67539466	21228740	21229741	A	U	B	U	U	A	U	B	A	A	A	A	U	B	A	B	U	U	A	A	B	B	U	U	A	B	U	A	U	U	B	U	U	A	X	A	U	A	A	U	U	X	A	U	B	U	U
Sdchr1:0-67539466	21238740	21239741	A	X	B	U	X	A	U	B	A	A	A	A	U	B	A	B	U	U	A	A	U	B	U	U	A	B	U	A	U	U	B	U	U	A	X	A	X	A	A	U	U	U	A	X	B	U	U
Sdchr1:0-67539466	21248740	21249741	A	U	B	U	X	A	U	B	A	A	A	A	U	B	A	B	U	U	A	A	U	B	U	U	A	B	U	A	X	X	B	U	U	A	U	A	X	A	A	U	U	U	A	X	B	U	U
Sdchr1:0-67539466	21258740	21259741	A	U	B	X	U	A	X	B	A	A	A	A	U	B	A	B	U	U	A	A	U	B	U	U	A	B	U	A	U	U	B	U	U	A	U	A	U	A	A	U	X	X	A	U	B	U	U
Sdchr1:0-67539466	21268740	21269741	A	U	B	U	U	A	U	B	A	A	A	A	U	B	A	B	U	U	A	A	B	B	U	U	A	B	U	A	X	X	B	U	U	A	U	A	U	A	A	U	U	U	A	U	B	U	U
Sdchr1:0-67539466	21278740	21279741	A	U	B	U	U	A	U	B	A	A	A	A	U	B	A	B	U	U	A	A	B	B	U	U	A	B	U	A	U	U	B	U	U	A	U	A	U	A	A	U	U	X	A	U	B	U	U
Sdchr1:0-67539466	21288740	21289741	A	U	B	U	U	A	U	B	A	A	A	A	U	B	A	B	U	U	A	A	B	B	U	U	A	B	U	A	X	U	B	U	U	A	U	A	U	A	A	U	X	U	A	X	B	X	U
Sdchr1:0-67539466	21298740	21299741	A	U	B	U	U	A	U	B	A	A	A	A	U	B	A	B	U	U	A	A	B	B	U	U	A	B	U	A	U	U	B	U	U	A	X	A	U	A	A	U	U	U	A	U	B	U	U
Sdchr1:0-67539466	21308740	21309741	A	U	B	U	U	A	U	B	A	A	A	A	U	B	A	B	U	U	A	A	B	B	U	U	A	B	U	A	U	X	B	U	U	A	U	A	U	A	A	U	U	U	A	U	B	U	U
Sdchr1:0-67539466	21318740	21319741	A	U	B	U	X	A	U	B	A	A	A	A	U	B	A	B	U	U	A	A	B	B	U	U	A	B	U	A	U	U	B	U	U	A	U	A	U	A	A	U	U	U	A	U	B	X	U
Sdchr1:0-67539466	21328740	21329741	A	U	B	U	U	A	U	B	A	A	A	A	U	B	A	B	U	U	A	A	B	B	U	U	A	B	U	A	X	U	B	U	U	A	U	A	X	A	A	U	U	X	A	U	B	X	U
Sdchr1:0-67539466	21338740	21339741	A	U	B	X	X	A	U	B	A	A	A	A	U	B	A	B	U	U	A	A	B	B	U	U	A	B	U	A	U	X	B	U	U	A	U	A	X	A	A	U	U	U	A	U	B	U	U
Sdchr1:0-67539466	21348740	21349741	A	U	B	X	U	A	U	B	A	A	A	A	U	B	A	B	U	U	A	A	B	B	U	U	A	B	U	A	X	U	B	U	U	A	U	A	U	A	A	U	U	X	A	U	B	X	U
Sdchr1:0-67539466	21358740	21359741	A	U	B	U	U	A	U	B	A	A	A	A	U	B	A	B	B	X	A	A	B	B	U	U	A	B	U	A	U	U	B	U	U	A	U	A	U	A	A	U	U	X	A	U	B	U	U
Sdchr1:0-67539466	21368740	21369741	A	U	B	X	U	A	U	B	A	A	A	A	U	B	A	B	U	U	A	A	B	B	X	U	A	B	U	A	U	X	B	U	U	A	X	A	U	A	A	U	U	U	A	U	B	U	U
Sdchr1:0-67539466	21378740	21379741	A	U	B	U	X	A	U	B	A	A	A	A	U	B	A	B	U	X	A	A	B	B	U	U	A	B	U	A	U	U	B	U	U	A	U	A	X	A	A	U	U	U	A	X	B	U	U
Sdchr1:0-67539466	21388740	21389741	A	U	B	U	U	A	U	B	U	A	A	A	X	B	A	B	U	U	U	A	B	B	U	U	A	B	U	A	U	X	B	U	U	A	U	A	U	A	A	U	U	U	A	U	B	U	U
Sdchr1:0-67539466	21398740	21399741	A	U	B	X	U	U	U	B	U	A	U	U	U	B	A	B	U	U	U	U	B	U	X	X	U	B	U	U	U	U	B	U	U	A	X	U	U	A	A	U	U	U	A	X	B	U	U
Sdchr1:0-67539466	21408740	21409741	A	U	B	X	U	U	U	B	U	A	U	U	U	B	A	B	U	U	U	U	B	U	U	U	U	B	U	U	X	X	B	U	U	A	X	U	U	A	A	U	U	U	A	U	B	X	U
Sdchr1:0-67539466	21418740	21419741	A	U	B	U	U	U	X	B	U	A	U	U	U	B	A	B	U	U	A	U	B	U	U	U	U	B	U	U	U	U	B	X	U	A	U	U	U	U	A	U	X	U	A	X	B	U	U
Sdchr1:0-67539466	21428740	21429741	A	U	B	U	U	A	U	B	A	A	A	A	U	B	A	B	U	U	A	A	B	B	U	U	U	B	U	A	X	U	B	U	U	A	U	A	X	U	A	U	U	U	A	U	B	U	U
Sdchr1:0-67539466	21438740	21439741	A	U	B	U	U	A	X	B	U	A	A	A	U	U	A	B	U	U	A	A	B	B	X	U	U	B	U	U	X	U	B	U	U	U	U	A	U	U	A	X	X	U	A	U	B	U	U
Sdchr1:0-67539466	21448740	21449741	A	U	B	U	U	A	U	B	U	A	A	A	U	U	A	B	U	U	A	A	B	B	U	U	U	B	U	U	X	U	B	U	X	U	U	A	U	A	A	U	U	U	A	U	B	U	U
Sdchr1:0-67539466	21458740	21459741	A	X	B	X	U	A	U	B	U	A	A	A	U	U	A	B	U	U	A	A	B	B	U	U	U	B	U	U	U	U	B	U	U	U	U	A	U	A	A	U	X	U	A	X	B	U	U
Sdchr1:0-67539466	21468740	21469741	A	U	B	U	U	A	U	B	A	A	A	A	U	B	A	B	U	X	A	A	B	B	U	U	A	B	U	A	U	U	B	U	U	A	X	A	U	A	A	U	U	U	A	U	B	U	U
Sdchr1:0-67539466	21478740	21479741	A	U	B	U	U	A	X	B	U	U	A	A	U	B	A	B	U	U	A	A	B	B	U	U	U	B	U	A	U	U	B	U	U	A	X	A	U	A	A	U	U	X	A	U	B	X	U
Sdchr1:0-67539466	21488740	21489741	A	U	B	U	U	A	U	B	U	U	A	A	U	B	A	B	U	U	A	A	B	B	U	U	U	B	U	A	U	U	B	U	U	A	U	A	U	A	A	U	X	U	A	U	B	U	U
Sdchr1:0-67539466	21498740	21499741	A	X	B	U	U	A	U	B	U	U	A	A	U	B	A	B	U	U	A	A	B	B	U	U	U	B	U	A	X	X	B	U	U	A	U	A	U	A	A	U	U	U	A	U	B	X	U
Sdchr1:0-67539466	21508740	21509741	A	U	B	X	X	A	U	B	U	U	A	A	X	B	A	B	U	U	A	A	B	B	U	U	U	B	U	A	U	U	B	X	X	A	X	A	X	A	A	U	U	X	A	U	B	U	U
Sdchr1:0-67539466	21518740	21519741	A	U	B	X	U	A	X	U	U	U	A	A	U	B	A	B	U	U	A	A	B	U	U	U	U	B	U	A	U	U	B	U	U	A	U	A	X	A	A	U	U	X	A	U	B	U	U
Sdchr1:0-67539466	21528740	21529741	A	U	B	U	U	A	X	U	U	U	A	A	U	B	A	B	U	U	A	A	B	U	U	U	A	B	U	A	U	U	B	X	U	A	U	A	U	A	A	U	U	U	A	U	B	X	U
Sdchr1:0-67539466	21538740	21539741	A	U	B	U	U	A	U	U	U	U	A	U	U	U	A	B	U	U	A	A	B	U	U	U	A	B	X	A	U	U	B	U	U	A	X	A	X	A	A	U	U	U	A	U	B	U	U
Sdchr1:0-67539466	21588740	21589741	U	U	B	U	U	A	U	U	U	A	U	U	U	U	A	B	U	X	A	A	B	U	U	U	A	B	U	A	U	U	B	U	U	A	U	A	U	A	U	U	U	U	A	U	B	U	U
Sdchr1:0-67539466	21598740	21599741	U	U	B	U	U	A	U	B	U	A	U	U	U	U	A	B	U	U	A	A	B	U	U	U	A	B	U	A	U	U	B	U	U	A	U	A	U	A	U	U	U	U	A	U	B	U	U
Sdchr1:0-67539466	21608740	21609741	A	U	B	X	U	A	U	B	U	A	U	U	U	U	A	B	U	U	A	A	B	U	U	U	A	B	U	A	U	U	B	U	U	A	U	A	X	A	U	X	X	U	A	U	B	U	U
Sdchr1:0-67539466	21618740	21619741	A	U	U	U	U	A	U	U	U	U	A	U	U	U	A	B	U	U	A	U	B	U	U	U	A	U	U	U	U	X	U	U	U	U	X	A	U	A	U	U	U	X	A	U	U	U	U
Sdchr1:0-67539466	21628740	21629741	A	X	U	X	U	A	U	U	U	U	A	U	U	U	A	B	U	X	A	U	B	U	U	U	U	U	U	U	U	U	U	X	U	U	X	A	U	A	U	X	U	X	A	U	U	U	U
Sdchr1:0-67539466	21638740	21639741	A	U	U	U	U	A	U	U	U	U	A	U	U	U	A	B	U	U	A	U	B	U	X	U	U	U	U	U	U	U	U	U	U	U	U	A	U	A	U	U	U	U	A	U	U	U	U
Sdchr1:0-67539466	21648740	21649741	A	U	B	U	X	A	U	U	U	U	A	A	U	B	A	B	U	U	A	A	B	U	U	U	U	B	U	A	U	U	B	U	U	A	U	A	U	A	U	U	U	U	A	U	B	U	U
Sdchr1:0-67539466	21658740	21659741	A	U	B	U	U	A	U	B	A	U	A	A	U	B	A	B	U	U	A	A	B	B	U	U	U	B	U	A	U	X	B	U	X	A	X	A	X	A	A	X	X	U	A	U	B	X	X
Sdchr1:0-67539466	21698740	21699741	A	U	B	X	X	A	U	B	U	A	A	A	U	B	U	B	U	U	A	A	B	U	U	U	A	B	U	A	U	X	B	U	U	A	X	A	U	A	A	U	U	U	A	U	B	U	U
Sdchr1:0-67539466	21708740	21709741	A	X	B	X	U	A	U	B	U	A	A	A	U	B	U	B	U	U	A	A	B	U	U	U	A	B	U	A	X	X	B	U	U	A	U	A	U	A	A	X	U	U	A	X	B	U	U
Sdchr1:0-67539466	21718740	21719741	A	U	B	X	U	A	U	B	A	U	A	A	U	B	A	B	U	U	A	A	B	B	U	U	U	B	X	A	X	U	B	U	X	A	X	A	X	A	A	U	U	U	A	U	B	U	U
Sdchr1:0-67539466	21728740	21729741	A	X	B	U	U	A	U	B	A	U	A	A	U	B	A	B	U	U	A	A	B	B	U	X	U	B	U	U	U	U	B	U	X	A	X	A	U	U	A	U	X	U	A	U	U	U	U
Sdchr1:0-67539466	21738740	21739741	A	U	B	U	U	A	U	U	A	U	A	A	U	B	A	B	U	U	A	A	B	B	U	U	U	B	U	U	X	X	B	U	U	A	U	A	U	U	A	U	U	U	A	U	U	U	U
Sdchr1:0-67539466	21748740	21749741	A	U	B	U	U	A	U	U	A	U	A	A	X	B	A	B	U	U	U	A	B	B	U	U	A	B	U	U	U	U	B	X	U	A	X	A	U	U	U	X	X	U	A	U	U	U	U
Sdchr1:0-67539466	21758740	21759741	A	U	B	U	U	A	U	U	A	U	A	A	U	B	A	B	U	X	U	A	B	B	U	U	A	B	U	A	U	U	B	U	U	A	U	A	U	A	U	U	X	U	A	U	B	X	U
Sdchr1:0-67539466	21768740	21769741	A	U	B	U	U	A	U	B	A	U	A	A	U	B	A	B	U	U	U	A	B	B	U	U	A	B	U	A	U	U	B	U	U	A	U	A	X	A	U	U	X	U	A	U	B	X	U
Sdchr1:0-67539466	21778740	21779741	A	U	B	X	U	A	U	B	U	A	A	A	U	B	A	B	U	U	A	A	B	B	U	U	A	B	U	A	U	U	B	U	X	A	X	A	U	A	A	U	U	U	A	U	B	U	U
Sdchr1:0-67539466	21788740	21789741	A	U	B	U	U	A	U	B	U	A	A	A	U	B	A	B	U	U	A	A	B	B	U	U	U	B	U	A	U	U	B	U	U	A	U	A	U	A	A	U	U	U	A	U	B	U	U
Sdchr1:0-67539466	21798740	21799741	A	U	B	U	U	A	U	B	U	A	A	A	U	B	A	B	U	U	A	A	B	B	U	U	U	B	U	A	U	U	B	X	U	A	U	A	X	A	A	U	X	X	A	U	B	U	U
Sdchr1:0-67539466	21808740	21809741	A	X	B	U	U	A	U	B	U	U	A	A	U	B	A	B	U	U	A	A	B	B	U	U	U	B	U	A	U	X	B	U	U	A	U	A	U	A	A	U	U	U	A	U	B	X	U
Sdchr1:0-67539466	21818740	21819741	A	X	B	U	U	A	U	B	U	U	A	A	U	B	A	B	U	U	A	A	B	B	U	U	A	B	U	A	U	X	B	U	U	A	X	A	U	A	A	X	U	X	A	X	B	U	U
Sdchr1:0-67539466	21858740	21859741	A	U	U	U	X	U	U	B	U	A	A	U	U	U	A	B	U	U	A	A	B	U	U	U	U	B	U	U	X	X	B	U	U	A	U	A	U	A	A	U	U	U	A	U	B	U	U
Sdchr1:0-67539466	21868740	21869741	A	U	U	U	U	U	X	B	U	A	A	U	U	U	A	B	U	U	A	A	B	U	U	U	U	B	U	U	X	X	B	U	U	A	X	A	U	U	A	X	U	U	A	U	B	U	U
Sdchr1:0-67539466	21878740	21879741	A	U	B	U	U	U	X	B	U	A	A	U	X	B	A	B	U	U	A	A	B	U	U	U	U	B	U	A	U	U	B	U	U	A	X	A	U	U	A	U	X	U	A	U	B	U	U
Sdchr1:0-67539466	21888740	21889741	A	U	B	U	X	A	X	B	U	A	A	A	U	B	A	B	U	U	A	A	B	U	U	U	U	B	U	A	U	X	B	X	U	A	U	A	U	U	A	U	X	U	A	U	B	U	X
Sdchr1:0-67539466	21988740	21989741	A	X	B	X	U	A	U	B	U	A	A	U	U	B	A	B	U	U	A	A	B	B	U	U	U	B	X	A	U	U	B	X	U	A	U	A	X	U	A	X	U	U	A	U	U	X	U
Sdchr1:0-67539466	21998740	21999741	A	U	B	X	U	A	U	B	U	A	A	U	U	U	A	B	U	X	A	A	B	B	X	U	U	B	U	A	X	U	B	U	U	A	U	A	X	U	A	X	U	U	A	U	U	U	U
Sdchr1:0-67539466	22008740	22009741	A	U	B	U	U	A	U	B	U	A	A	U	U	U	A	B	U	U	A	A	B	B	U	U	U	B	U	A	U	X	B	U	U	A	X	A	X	U	A	U	U	U	A	U	U	U	U
Sdchr1:0-67539466	22018740	22019741	A	U	B	X	U	A	U	B	U	A	A	A	U	U	A	B	U	U	A	A	B	B	X	U	U	B	X	A	U	U	B	U	U	A	U	A	U	A	U	X	U	U	A	U	B	X	U
Sdchr1:0-67539466	22028740	22029741	A	U	B	U	U	A	U	B	U	U	A	A	U	B	A	B	U	U	A	A	B	B	U	U	U	B	U	A	U	U	B	U	X	A	X	A	U	A	U	U	U	U	A	U	B	U	U
Sdchr1:0-67539466	22038740	22039741	A	U	B	U	U	A	U	B	U	U	A	A	U	B	A	B	U	U	A	A	B	B	U	U	U	U	U	A	U	X	B	U	X	A	U	A	U	A	U	U	U	U	A	U	B	X	X
Sdchr1:0-67539466	22088740	22089741	U	U	U	X	U	A	U	U	U	A	A	U	U	U	U	U	U	U	U	A	B	U	U	U	U	B	U	U	U	U	B	U	U	A	U	A	X	A	A	U	B	U	A	U	B	X	X
Sdchr1:0-67539466	22098740	22099741	U	U	U	U	U	A	X	U	U	A	A	U	U	U	U	U	U	U	U	A	B	U	X	U	U	B	U	U	U	U	B	U	U	A	X	A	X	A	A	U	B	U	A	X	B	U	U
Sdchr1:0-67539466	22108740	22109741	A	X	B	U	U	A	U	B	U	A	A	A	U	U	A	B	U	U	A	A	B	B	U	U	A	B	U	A	U	U	B	U	U	A	U	A	U	A	A	U	B	U	A	U	B	U	U
Sdchr1:0-67539466	22118740	22119741	A	U	B	U	U	A	X	B	U	A	A	A	U	U	A	B	U	U	A	A	B	B	U	U	A	B	U	A	U	U	B	U	U	A	U	A	U	A	A	X	B	U	A	U	B	X	U
Sdchr1:0-67539466	22158740	22159741	A	U	B	U	U	A	U	U	U	A	A	A	U	B	A	B	U	U	A	A	B	U	U	U	A	B	U	A	U	X	B	U	X	A	U	A	X	A	A	U	B	U	A	U	B	U	U
Sdchr1:0-67539466	22168740	22169741	A	U	B	U	U	A	U	B	U	A	A	A	U	B	A	B	U	U	A	A	B	U	U	U	A	B	U	A	U	U	B	U	U	A	X	A	U	A	A	U	B	X	A	U	B	U	U
Sdchr1:0-67539466	22178740	22179741	A	U	B	U	U	A	X	B	U	A	A	A	U	B	A	B	U	U	A	A	B	U	U	U	A	B	U	A	U	U	B	U	U	A	U	A	U	A	A	U	B	U	A	X	B	U	U
Sdchr1:0-67539466	22188740	22189741	A	U	B	U	U	A	U	B	A	A	A	A	U	B	A	B	U	U	A	A	B	B	U	U	A	B	U	A	U	X	B	U	U	A	X	A	X	A	A	U	B	X	A	U	B	U	U
Sdchr1:0-67539466	22198740	22199741	A	U	B	U	U	A	U	B	U	A	A	A	U	B	A	B	U	U	A	A	B	B	U	U	A	B	U	A	U	U	B	U	U	A	U	A	X	A	A	U	B	U	A	U	B	U	X
Sdchr1:0-67539466	22208740	22209741	A	X	B	U	U	A	X	B	U	A	A	A	U	B	A	B	U	U	A	A	B	B	U	U	A	B	X	A	U	U	B	U	U	A	U	A	U	A	A	U	B	X	A	U	B	U	U
Sdchr1:0-67539466	22218740	22219741	A	U	B	U	U	A	X	B	U	A	A	U	U	B	A	B	U	U	A	A	B	B	U	U	A	B	U	A	U	X	B	U	U	A	U	A	U	A	A	U	B	U	A	U	B	U	U
Sdchr1:0-67539466	22228740	22229741	A	U	B	U	U	A	U	B	U	A	A	U	X	B	A	B	U	U	A	A	B	B	U	X	U	B	U	A	U	X	B	U	U	A	U	A	U	A	A	U	B	U	A	U	U	U	U
Sdchr1:0-67539466	22238740	22239741	A	U	B	U	U	A	U	B	U	A	A	U	U	B	A	B	U	U	A	A	B	B	U	U	U	B	U	A	U	U	B	X	U	A	U	A	U	A	A	U	B	U	A	X	U	X	U
Sdchr1:0-67539466	22248740	22249741	A	U	B	U	U	A	U	B	U	A	A	U	U	B	A	B	U	U	A	A	B	B	U	U	U	B	U	A	U	U	B	U	U	A	U	A	U	A	A	U	B	U	A	X	U	U	X
Sdchr1:0-67539466	22258740	22259741	A	U	B	U	U	A	U	B	A	A	A	A	X	B	A	B	U	U	A	A	B	B	U	U	A	B	U	A	U	X	B	U	U	A	U	A	U	A	A	U	B	U	A	U	U	U	U
Sdchr1:0-67539466	22268740	22269741	U	U	U	U	U	A	U	B	U	U	A	A	U	B	U	U	U	U	A	U	B	U	U	U	A	U	U	U	U	U	B	U	U	A	U	A	U	A	A	U	B	U	U	U	U	X	U
Sdchr1:0-67539466	22278740	22279741	U	U	U	U	U	A	X	B	U	U	A	A	U	B	U	U	U	U	A	U	B	U	U	U	A	U	U	U	U	U	B	U	U	A	X	A	U	A	A	U	B	U	U	U	U	X	U
Sdchr1:0-67539466	22288740	22289741	U	U	U	U	U	A	X	B	U	U	A	A	U	B	U	U	U	U	A	U	B	U	X	X	A	U	U	U	U	U	B	U	U	A	X	A	U	A	A	U	B	U	U	U	U	U	U
Sdchr1:0-67539466	22298740	22299741	A	U	U	U	U	A	X	B	U	U	A	A	U	B	A	B	U	U	A	A	B	B	U	U	A	B	U	A	U	U	B	U	U	A	U	A	U	A	A	U	B	U	A	U	X	U	U
Sdchr1:0-67539466	22308740	22309741	A	U	B	U	U	A	X	B	U	U	A	A	U	B	A	B	U	U	A	A	B	B	U	U	A	B	U	A	U	U	B	U	U	A	U	A	U	A	A	U	B	U	A	U	U	U	U
Sdchr1:0-67539466	22318740	22319741	A	U	B	U	U	A	U	B	U	U	A	A	U	B	A	B	U	U	A	A	B	B	U	U	A	B	U	A	U	X	B	U	U	A	U	A	U	A	A	U	B	U	A	U	U	U	X
Sdchr1:0-67539466	22328740	22329741	A	U	B	U	U	A	U	B	A	A	A	A	U	B	A	B	U	U	A	A	B	B	U	U	A	B	U	A	U	X	B	U	U	A	U	A	U	A	A	U	B	U	A	X	U	U	U
Sdchr1:0-67539466	22338740	22339741	A	U	B	U	U	A	X	B	A	U	A	A	U	B	A	B	U	U	A	A	B	B	U	U	A	B	U	A	U	X	B	U	U	A	X	A	U	A	A	U	B	X	A	U	X	U	U
Sdchr1:0-67539466	22348740	22349741	A	X	B	U	U	A	U	B	A	U	A	A	U	B	A	B	U	U	A	A	B	B	U	U	U	B	U	A	U	U	B	U	U	A	U	A	X	A	A	X	B	U	A	U	U	U	U
Sdchr1:0-67539466	22358740	22359741	A	U	B	X	U	A	U	B	U	U	A	A	X	B	A	B	U	U	A	A	B	B	U	X	U	B	U	A	X	U	B	U	U	A	U	U	U	A	A	U	B	X	A	U	U	U	U
Sdchr1:0-67539466	22368740	22369741	A	U	B	U	U	A	U	B	U	U	A	A	U	U	A	B	U	U	A	A	B	B	U	U	U	B	U	A	X	U	B	U	X	A	U	U	X	A	A	X	B	X	A	U	U	U	U
Sdchr1:0-67539466	22378740	22379741	A	U	B	U	X	A	U	U	U	U	A	U	U	U	U	B	U	U	A	A	B	B	U	U	U	U	U	A	U	U	B	U	U	A	U	U	U	A	A	U	B	U	A	U	U	X	U
Sdchr1:0-67539466	22388740	22389741	A	U	B	U	U	A	U	U	U	A	A	U	U	U	U	B	U	U	A	A	B	B	U	U	U	U	U	A	U	X	B	U	U	A	U	A	U	A	A	U	B	U	A	U	U	U	U
Sdchr1:0-67539466	22398740	22399741	A	U	B	U	U	A	U	U	U	U	A	U	U	B	U	B	U	U	A	A	B	B	U	U	A	U	U	A	U	X	B	U	U	A	U	A	U	A	A	U	B	X	A	U	U	U	U
Sdchr1:0-67539466	22408740	22409741	A	U	B	U	U	A	U	B	U	U	A	A	U	B	A	B	U	U	U	A	B	U	U	U	A	B	U	A	U	U	B	U	X	A	U	A	U	A	A	U	B	U	A	U	U	U	U
Sdchr1:0-67539466	22418740	22419741	A	U	B	X	X	A	X	B	U	U	A	A	U	B	A	B	U	U	U	A	B	U	U	U	A	B	U	A	U	U	B	U	U	A	X	A	U	A	A	U	B	U	A	X	U	U	U
Sdchr1:0-67539466	22428740	22429741	A	U	B	U	U	A	X	B	U	A	A	A	U	B	A	B	U	U	U	A	B	U	U	U	A	B	U	A	U	X	B	U	X	A	U	A	X	A	A	U	B	U	A	X	U	U	U
Sdchr1:0-67539466	22438740	22439741	A	U	B	X	U	A	U	B	U	U	A	A	U	B	A	B	U	U	A	A	B	B	U	U	A	B	U	A	X	U	B	U	U	A	X	A	U	A	A	U	B	U	A	X	U	U	U
Sdchr1:0-67539466	22448740	22449741	A	U	B	U	U	A	U	B	U	U	A	A	U	B	A	B	U	U	A	A	B	B	U	U	A	B	U	A	U	U	B	U	U	A	U	A	U	A	A	U	B	U	A	U	U	X	U
Sdchr1:0-67539466	22458740	22459741	A	U	B	U	U	A	U	B	U	U	A	A	U	B	A	B	U	U	A	A	B	B	U	U	A	B	U	A	U	X	B	U	U	A	U	A	U	A	A	U	B	U	A	U	U	U	U
Sdchr1:0-67539466	22468740	22469741	A	U	B	U	U	A	X	B	U	A	A	A	U	B	A	U	U	U	A	A	B	B	U	U	A	B	U	A	U	U	B	U	U	A	U	A	U	A	A	X	B	X	A	U	U	U	U
Sdchr1:0-67539466	22488740	22489741	A	U	B	U	U	A	X	B	U	A	A	A	U	B	A	U	U	U	A	A	B	B	U	U	A	B	U	A	U	X	U	X	U	A	U	A	U	A	A	U	B	U	A	U	U	U	U
Sdchr1:0-67539466	22498740	22499741	A	U	B	U	U	A	X	B	U	A	A	A	X	B	A	B	U	X	A	U	B	B	U	U	A	B	X	A	U	U	U	U	U	A	X	A	U	A	A	X	B	U	A	U	X	U	U
Sdchr1:0-67539466	22508740	22509741	A	U	B	U	U	A	U	B	U	A	A	A	U	B	A	B	U	U	A	U	B	B	X	U	A	B	U	A	U	U	B	U	U	A	U	A	U	A	A	U	B	U	A	U	U	U	U
Sdchr1:0-67539466	22518740	22519741	A	U	B	X	U	A	U	B	U	A	A	A	U	B	A	B	U	U	A	U	B	B	U	X	A	B	U	A	U	U	B	U	U	A	X	A	U	A	A	U	B	U	A	U	U	U	U
Sdchr1:0-67539466	22528740	22529741	A	U	U	U	U	A	U	U	U	A	A	U	U	U	A	B	U	U	A	A	B	U	X	U	U	B	U	A	U	X	B	U	U	A	U	A	X	A	A	U	B	U	A	U	X	U	X
Sdchr1:0-67539466	22538740	22539741	A	U	U	U	U	A	U	U	U	A	A	U	U	U	A	B	U	U	A	A	B	U	U	U	U	B	U	A	U	U	B	U	U	A	U	A	U	A	A	U	B	X	A	U	U	U	U
Sdchr1:0-67539466	22548740	22549741	A	U	U	U	U	A	X	U	U	A	A	U	U	U	A	B	U	U	A	A	B	U	U	U	U	B	U	A	U	U	B	U	U	A	X	A	X	A	A	U	B	U	A	U	U	U	U
Sdchr1:0-67539466	22558740	22559741	A	U	B	X	X	A	U	B	A	A	A	A	U	B	A	B	U	U	A	A	B	B	U	U	A	B	U	A	U	U	B	U	U	A	X	A	U	A	A	X	B	U	A	U	U	U	U
Sdchr1:0-67539466	22568740	22569741	A	X	B	U	U	A	U	B	A	A	A	A	U	B	A	B	U	U	A	A	B	B	U	U	A	B	U	A	U	U	B	U	U	A	X	A	X	A	A	U	B	U	A	X	X	X	U
Sdchr1:0-67539466	22578740	22579741	A	U	B	X	U	A	U	B	A	A	A	A	U	B	A	B	U	U	A	A	B	B	U	U	A	B	U	A	X	U	B	U	U	A	X	A	U	A	A	X	B	X	A	U	U	X	U
Sdchr1:0-67539466	22588740	22589741	A	U	B	U	U	A	U	B	A	A	A	A	U	B	A	B	U	U	A	A	B	B	U	U	A	B	U	A	U	U	B	U	U	A	U	A	U	A	A	U	B	U	A	U	U	X	U
Sdchr1:0-67539466	22598740	22599741	A	U	B	U	X	A	U	B	U	A	A	A	U	B	A	B	U	U	A	A	B	B	U	U	A	B	U	A	U	U	B	X	U	A	X	A	U	A	A	U	B	U	A	U	U	U	U
Sdchr1:0-67539466	22638740	22639741	A	U	B	U	U	A	U	B	U	A	A	A	U	B	A	B	U	U	A	A	B	B	U	U	A	B	U	A	U	U	B	U	U	A	U	A	U	A	A	U	B	U	A	U	U	U	U
Sdchr1:0-67539466	22648740	22649741	A	U	B	X	U	A	U	B	U	A	A	A	U	B	A	B	U	U	A	A	B	B	U	U	A	B	U	A	U	U	B	U	X	A	U	A	U	A	A	U	B	X	A	U	U	X	U
Sdchr1:0-67539466	22658740	22659741	A	U	U	U	U	A	U	B	U	A	A	A	U	B	A	B	U	U	A	A	B	B	U	U	A	B	U	A	U	U	B	U	U	A	U	A	U	A	A	U	B	U	A	U	U	U	X
Sdchr1:0-67539466	22668740	22669741	A	U	U	U	U	A	U	B	U	A	A	A	U	B	A	B	U	U	A	A	B	U	U	U	U	B	U	A	U	X	B	U	U	A	U	A	U	A	A	U	B	X	A	U	U	U	U
Sdchr1:0-67539466	22678740	22679741	A	U	U	U	U	A	U	B	U	U	A	A	U	B	U	B	U	U	A	A	B	U	U	U	U	B	U	A	U	X	B	U	U	A	U	A	U	A	A	U	B	U	A	U	U	U	U
Sdchr1:0-67539466	22688740	22689741	A	X	B	U	U	A	U	B	U	U	A	A	U	B	U	B	U	U	A	A	B	U	U	U	U	B	U	A	U	U	B	U	U	A	U	A	U	A	A	U	B	U	A	U	U	U	U
Sdchr1:0-67539466	22708740	22709741	A	U	B	X	U	A	U	B	U	U	A	A	U	B	A	B	U	U	A	A	B	B	U	U	A	B	U	A	U	U	B	X	U	A	U	A	X	A	A	U	B	U	A	X	U	U	U
Sdchr1:0-67539466	22718740	22719741	A	U	B	U	U	A	X	B	U	U	A	A	U	B	A	B	U	U	A	A	B	B	U	U	A	B	U	A	U	U	B	U	U	A	U	A	X	A	A	U	B	U	A	U	U	U	U
Sdchr1:0-67539466	22728740	22729741	A	U	B	U	U	A	U	B	A	U	A	A	U	B	A	B	U	U	A	A	B	B	U	U	A	B	U	A	U	U	B	U	U	A	U	A	U	A	A	U	B	U	A	U	U	U	U
Sdchr1:0-67539466	22738740	22739741	A	U	B	U	U	A	X	B	A	A	A	A	U	B	A	B	U	U	A	A	B	B	U	U	A	B	U	A	X	U	B	U	U	A	U	A	U	A	A	U	B	U	A	U	U	U	U
Sdchr1:0-67539466	22748740	22749741	A	U	B	U	U	A	U	B	A	A	A	A	U	B	A	B	U	U	A	A	B	B	U	X	A	B	U	A	U	U	B	U	U	A	X	A	U	A	A	U	B	X	A	U	U	X	U
Sdchr1:0-67539466	22758740	22759741	A	U	B	A	U	A	U	B	A	A	A	A	U	B	A	B	U	U	A	A	B	B	U	U	A	B	U	A	U	X	B	U	U	A	U	A	U	A	A	U	B	U	A	U	U	U	U
Sdchr1:0-67539466	22768740	22769741	A	U	B	A	U	A	U	B	A	A	A	A	U	B	A	B	U	U	A	A	B	B	U	U	A	B	U	A	U	U	B	U	U	A	X	A	U	A	A	U	B	U	A	U	U	U	U
Sdchr1:0-67539466	22778740	22779741	A	U	B	A	U	A	U	B	A	A	A	A	U	B	A	B	U	U	A	A	B	B	U	U	A	B	U	A	U	U	B	U	U	A	U	A	U	A	A	U	B	U	A	U	U	U	U
Sdchr1:0-67539466	22788740	22789741	A	U	B	A	U	A	U	B	A	A	A	A	U	B	A	B	U	U	A	A	B	B	U	U	A	B	X	A	U	U	B	U	U	A	X	A	X	A	A	U	B	U	A	U	U	U	X
Sdchr1:0-67539466	22798740	22799741	A	U	B	A	U	A	U	B	A	A	A	A	U	B	A	B	U	U	A	A	B	B	U	U	A	B	U	A	U	X	B	U	U	A	U	A	U	A	A	X	B	U	A	U	U	U	U
Sdchr1:0-67539466	22808740	22809741	A	U	B	A	U	A	U	B	A	A	A	A	U	B	A	B	U	U	A	A	B	B	U	U	A	B	U	A	U	X	B	U	U	A	U	A	X	A	A	U	B	U	A	U	U	X	U
Sdchr1:0-67539466	22818740	22819741	A	X	B	A	U	A	U	B	A	A	A	A	U	B	A	B	U	U	A	A	B	B	U	U	A	B	U	A	X	U	B	U	U	A	X	A	U	A	A	U	B	X	A	U	U	U	U
Sdchr1:0-67539466	22828740	22829741	A	U	B	A	X	A	U	B	A	A	A	A	U	B	A	B	U	U	A	A	B	B	U	U	A	B	U	A	U	X	B	U	U	A	U	A	U	A	A	U	B	U	A	X	U	U	U
Sdchr1:0-67539466	22838740	22839741	A	U	B	A	U	A	U	B	A	A	A	A	U	B	A	B	U	U	A	A	B	B	U	X	A	B	U	A	U	U	B	U	U	A	U	A	X	A	A	U	B	U	A	U	X	U	U
Sdchr1:0-67539466	22848740	22849741	A	U	B	A	U	A	U	B	A	A	A	A	U	B	A	B	U	U	A	A	B	B	X	X	A	B	U	A	U	U	B	U	U	A	X	A	U	A	A	U	B	U	A	U	X	X	U
Sdchr1:0-67539466	22858740	22859741	A	U	B	A	U	A	U	B	A	A	A	A	U	B	A	B	U	U	A	A	B	B	U	U	A	B	U	A	X	X	B	U	U	A	U	A	X	A	A	U	B	U	A	U	U	U	U
Sdchr1:0-67539466	22868740	22869741	A	X	B	A	U	A	U	B	U	A	A	A	U	B	A	B	U	U	A	A	B	B	X	U	A	B	X	A	U	X	B	U	U	A	U	A	X	A	A	U	B	U	A	U	U	X	U
Sdchr1:0-67539466	22878740	22879741	A	U	B	A	U	A	U	B	U	A	A	A	U	B	A	B	U	U	A	A	B	B	U	U	U	B	U	A	U	X	B	U	U	A	U	A	X	A	A	U	B	X	A	U	U	U	X
Sdchr1:0-67539466	22888740	22889741	A	U	B	A	X	A	U	B	U	A	A	A	U	B	A	B	U	U	A	A	B	B	U	U	U	B	U	A	U	X	B	U	U	A	X	A	U	A	A	U	B	U	A	U	U	X	U
Sdchr1:0-67539466	22898740	22899741	A	U	B	A	U	A	U	B	U	A	A	A	U	B	A	B	U	U	A	A	B	B	U	U	U	B	U	A	U	U	B	U	U	A	U	A	U	A	A	U	B	X	A	U	X	U	U
Sdchr1:0-67539466	22908740	22909741	A	U	B	A	U	A	U	B	A	A	A	A	U	B	A	B	U	U	A	A	B	B	U	U	U	B	U	A	U	X	B	U	U	A	U	A	U	A	A	U	B	U	A	X	U	U	U
Sdchr1:0-67539466	22918740	22919741	A	U	B	A	U	A	U	B	A	A	A	A	U	B	A	B	U	U	A	A	B	B	U	U	U	B	U	A	X	U	B	U	U	A	U	A	U	A	A	U	B	U	A	U	U	U	U
Sdchr1:0-67539466	22928740	22929741	A	U	B	A	U	A	U	B	A	A	A	A	U	B	A	B	U	U	A	A	B	B	U	U	U	B	U	A	U	U	B	U	U	A	X	A	U	A	A	U	B	U	A	U	U	U	U
Sdchr1:0-67539466	22938740	22939741	A	U	B	A	U	A	X	B	A	A	A	A	U	B	A	B	U	U	A	A	B	B	U	U	A	B	U	A	U	U	B	U	U	A	X	A	X	A	A	U	B	X	A	U	U	U	U
Sdchr1:0-67539466	22948740	22949741	A	U	B	A	U	A	U	B	A	A	A	A	U	B	A	B	U	U	A	A	B	B	X	U	A	B	U	A	U	X	B	U	U	A	U	A	X	A	A	X	B	U	A	U	U	X	U
Sdchr1:0-67539466	22958740	22959741	A	U	B	A	U	A	U	B	A	A	A	A	U	B	A	B	U	U	A	A	B	B	U	U	A	B	U	A	U	U	B	U	U	A	X	A	U	A	A	U	B	U	A	U	U	U	U
Sdchr1:0-67539466	22978740	22979741	A	U	B	A	U	A	U	B	A	A	A	A	U	B	A	B	U	U	A	A	B	B	U	U	A	B	U	A	X	U	B	U	U	A	U	A	X	A	A	U	B	U	A	U	U	X	U
Sdchr1:0-67539466	22988740	22989741	A	U	B	A	U	A	U	B	A	A	A	A	U	B	A	B	U	U	A	A	B	B	U	U	A	B	U	A	U	U	B	U	U	A	X	A	U	A	A	U	B	U	A	U	U	U	U
Sdchr1:0-67539466	22998740	22999741	A	U	B	A	X	A	U	B	U	A	A	A	U	B	A	B	U	U	A	A	B	B	U	U	A	B	U	A	X	X	B	U	U	A	X	A	X	A	A	U	B	X	A	X	U	U	U
Sdchr1:0-67539466	23008740	23009741	A	X	B	A	U	A	U	B	U	U	A	A	U	B	A	B	U	U	A	A	B	B	U	U	A	B	U	A	U	U	B	X	U	A	U	A	U	A	A	U	B	U	A	X	U	U	U
Sdchr1:0-67539466	23018740	23019741	A	U	B	A	U	A	B	B	U	U	A	A	U	B	A	B	U	U	A	A	B	B	U	U	A	B	U	A	U	U	B	U	U	A	X	A	X	A	A	U	B	U	A	X	U	U	U
Sdchr1:0-67539466	23028740	23029741	A	X	B	A	U	A	B	B	U	U	A	A	U	B	A	B	U	U	A	A	B	B	U	U	A	B	U	A	X	U	B	U	U	A	U	A	U	A	A	U	B	U	A	U	U	U	U
Sdchr1:0-67539466	23038740	23039741	A	U	B	A	U	A	B	B	U	U	A	A	U	B	A	B	U	U	A	A	B	B	U	U	A	B	U	A	U	U	B	U	U	A	X	A	U	A	A	U	B	U	A	U	U	X	U
Sdchr1:0-67539466	23048740	23049741	A	U	B	A	X	A	B	B	U	U	A	A	U	B	A	B	U	U	A	A	B	B	U	U	A	B	U	A	U	U	B	U	U	A	U	A	X	A	A	U	B	U	A	U	U	X	U
Sdchr1:0-67539466	23058740	23059741	A	U	B	A	U	A	B	B	U	A	A	A	U	B	A	B	U	U	A	A	B	B	U	U	A	B	U	A	U	U	B	X	U	A	U	A	U	A	A	U	B	U	A	X	U	U	U
Sdchr1:0-67539466	23068740	23069741	A	U	B	A	X	A	B	B	U	A	A	A	U	B	A	B	U	X	A	A	B	B	U	U	A	B	U	A	U	X	B	U	U	A	X	A	X	A	A	U	B	U	A	U	U	U	U
Sdchr1:0-67539466	23078740	23079741	A	U	B	A	U	A	B	U	U	A	A	A	U	B	A	B	U	X	A	A	B	B	U	U	A	B	U	A	X	U	B	U	X	A	X	A	U	U	A	U	B	U	A	X	X	U	U
Sdchr1:0-67539466	23088740	23089741	A	U	B	A	X	A	B	U	A	U	A	A	U	B	A	B	U	U	A	A	B	B	X	U	U	U	U	A	U	X	B	U	U	A	X	A	X	U	A	U	B	U	A	U	U	U	U
Sdchr1:0-67539466	23098740	23099741	A	U	B	A	U	A	B	U	A	U	A	A	U	B	A	B	U	U	A	A	B	B	U	U	U	U	U	A	U	X	B	U	U	A	U	A	U	U	A	U	B	U	A	U	X	U	U
Sdchr1:0-67539466	23108740	23109741	A	U	B	A	U	A	B	B	A	U	A	A	U	B	A	B	U	U	A	A	B	B	U	U	U	U	U	A	U	X	B	U	U	A	U	A	U	A	A	U	B	U	A	U	U	X	U
Sdchr1:0-67539466	23118740	23119741	A	X	B	A	U	A	B	B	U	A	A	A	U	B	A	B	U	U	A	A	B	B	U	U	A	B	U	A	U	U	B	U	U	A	U	A	U	A	A	U	B	U	A	U	U	X	U
Sdchr1:0-67539466	23128740	23129741	A	U	U	A	U	A	B	B	U	A	A	A	U	B	A	B	U	U	A	A	B	B	U	U	A	B	U	A	U	U	B	U	U	A	U	A	U	A	A	U	B	U	A	U	U	U	U
Sdchr1:0-67539466	23138740	23139741	A	U	U	A	U	A	B	B	U	A	A	A	U	B	A	B	U	U	A	A	B	B	U	U	A	B	U	A	U	U	B	U	U	A	U	A	U	A	A	U	B	U	A	U	U	U	U
Sdchr1:0-67539466	23148740	23149741	A	U	U	A	U	A	B	B	U	A	A	A	U	B	A	B	U	U	A	A	B	B	U	X	A	B	U	A	X	X	B	U	U	A	X	A	X	A	A	U	B	X	A	U	U	U	U
Sdchr1:0-67539466	23158740	23159741	A	U	B	A	U	A	B	B	A	A	A	A	U	B	A	B	U	U	A	A	B	B	U	U	A	B	U	A	U	X	B	U	U	A	U	A	X	A	A	U	B	U	A	X	U	U	U
Sdchr1:0-67539466	23168740	23169741	A	U	B	A	X	A	B	B	U	A	A	A	U	B	A	B	U	U	A	A	B	B	X	U	A	B	U	A	U	U	B	U	X	A	U	A	X	A	A	U	B	X	A	U	U	U	U
Sdchr1:0-67539466	23178740	23179741	A	U	B	A	U	A	B	B	U	A	A	A	U	B	A	B	U	U	A	A	B	B	U	U	A	B	U	A	U	U	B	U	U	A	X	A	U	A	A	U	B	U	A	U	U	X	U
Sdchr1:0-67539466	23188740	23189741	A	U	B	A	U	A	B	B	U	A	A	A	U	B	A	B	U	U	A	A	B	B	U	U	A	B	U	A	U	U	B	U	U	A	X	A	U	A	A	U	B	U	A	U	X	X	U
Sdchr1:0-67539466	23198740	23199741	A	U	B	A	U	A	B	U	U	U	A	A	U	B	A	B	U	U	A	A	B	U	X	U	U	B	U	A	U	U	B	U	U	A	X	A	X	A	A	U	B	X	A	U	U	U	U
Sdchr1:0-67539466	23238740	23239741	A	U	B	A	U	A	U	U	U	A	A	U	U	B	U	B	U	U	A	A	B	B	U	U	A	B	U	U	U	U	B	U	U	A	U	U	U	A	U	U	B	U	A	U	U	X	U
Sdchr1:0-67539466	23278740	23279741	A	X	U	U	U	A	B	U	U	U	U	U	U	B	A	U	U	U	A	A	B	U	U	U	U	B	U	A	U	U	B	U	U	U	X	A	U	A	A	U	B	X	A	U	U	U	X
Sdchr1:0-67539466	23288740	23289741	U	U	U	U	X	A	B	U	U	U	U	U	U	B	U	B	U	U	A	A	U	U	U	U	U	B	U	A	U	U	B	U	U	U	X	A	U	A	A	U	B	U	A	X	U	X	U
Sdchr1:0-67539466	23298740	23299741	U	X	U	U	U	A	B	U	U	U	U	U	U	B	U	B	U	U	A	A	U	U	U	U	A	B	U	A	U	U	B	U	U	U	U	A	U	A	A	U	B	U	A	U	U	X	U
Sdchr1:0-67539466	23318740	23319741	A	X	B	A	U	A	B	U	U	U	A	U	X	U	A	B	U	U	A	U	U	U	U	U	U	B	U	A	X	U	B	U	U	U	U	U	U	U	U	U	B	X	A	U	U	X	U
Sdchr1:0-67539466	23328740	23329741	A	U	B	A	U	A	B	U	U	U	A	U	X	U	A	B	U	X	A	U	U	U	U	U	U	B	X	A	U	U	B	U	U	U	X	U	U	U	U	U	B	X	A	U	U	X	U
Sdchr1:0-67539466	23338740	23339741	A	U	B	A	U	A	B	B	A	U	A	A	U	B	A	B	U	X	A	A	B	U	U	U	A	B	U	A	U	U	B	U	U	A	U	A	X	A	A	U	B	X	A	U	X	U	U
Sdchr1:0-67539466	23348740	23349741	A	U	B	A	U	A	B	B	U	U	A	A	U	B	A	U	U	X	A	A	B	B	U	U	A	B	U	A	U	X	B	U	U	A	U	A	U	A	A	U	B	X	A	U	U	U	U
Sdchr1:0-67539466	23358740	23359741	A	U	U	A	U	A	B	B	U	U	U	U	U	B	A	U	U	U	A	A	B	U	U	U	A	U	U	A	X	U	B	U	U	A	U	A	X	A	A	U	U	U	A	U	U	U	X
Sdchr1:0-67539466	23368740	23369741	A	U	U	A	U	A	B	B	U	U	U	U	U	B	A	U	U	U	A	A	B	U	U	U	A	U	U	A	U	X	B	U	X	A	U	A	U	A	A	U	U	U	A	U	U	U	X
Sdchr1:0-67539466	23408740	23409741	U	U	U	A	U	A	B	B	U	U	A	A	U	B	A	B	U	U	A	A	B	U	U	U	A	B	U	A	U	X	B	U	U	A	U	A	U	A	A	U	B	U	A	U	U	X	U
Sdchr1:0-67539466	23418740	23419741	U	U	U	A	U	A	B	U	U	U	A	A	U	U	A	B	U	U	A	A	B	U	U	U	U	B	U	A	A	X	B	U	U	A	U	A	U	A	A	X	B	U	A	U	U	X	U
Sdchr1:0-67539466	23428740	23429741	A	U	U	U	U	A	B	U	U	U	A	A	U	U	A	U	U	U	A	A	B	U	U	U	U	B	U	A	U	U	B	U	U	A	U	A	U	A	A	U	B	U	A	U	U	U	U
Sdchr1:0-67539466	23438740	23439741	A	U	U	U	U	A	B	U	U	A	A	A	U	U	A	U	U	U	A	A	B	U	U	U	U	B	U	A	U	U	B	U	U	A	U	A	U	A	A	U	U	U	A	U	U	U	U
Sdchr1:0-67539466	23488740	23489741	A	U	B	A	X	A	B	B	U	A	A	A	U	B	A	B	U	U	A	A	B	B	U	U	A	B	U	A	U	X	B	U	U	A	U	A	U	A	A	U	B	U	A	U	U	U	U
Sdchr1:0-67539466	23498740	23499741	A	U	B	A	U	A	B	B	U	A	A	A	U	B	A	B	U	U	A	A	B	B	U	U	A	B	U	A	U	U	B	U	U	A	U	A	U	A	A	U	B	U	A	U	U	U	U
Sdchr1:0-67539466	23508740	23509741	A	U	B	A	U	A	B	B	A	U	A	A	U	B	A	B	U	U	A	A	B	B	U	U	A	B	U	A	U	U	B	U	U	A	U	A	U	A	A	U	B	U	A	X	U	X	X
Sdchr1:0-67539466	23518740	23519741	A	U	B	A	X	A	B	B	A	U	A	A	U	B	A	B	U	U	A	A	B	B	U	U	U	B	U	A	U	X	B	U	U	A	U	A	U	A	A	U	B	U	A	U	U	U	U
Sdchr1:0-67539466	23528740	23529741	A	X	B	A	X	A	B	B	A	U	A	A	U	B	A	B	U	U	A	A	B	B	X	U	U	B	U	A	U	U	B	U	U	A	X	A	U	A	A	U	B	U	A	X	X	U	U
Sdchr1:0-67539466	23538740	23539741	A	U	B	A	X	A	B	B	A	A	A	A	U	B	A	B	U	U	A	A	B	B	U	U	U	B	U	A	X	U	B	U	U	A	X	A	X	A	A	U	B	U	A	U	U	U	U
Sdchr1:0-67539466	23548740	23549741	A	X	B	A	X	A	B	B	U	A	A	A	U	B	A	B	U	U	A	A	B	B	U	U	A	B	U	A	U	U	B	U	U	A	U	A	U	A	A	X	B	U	A	X	U	U	U
Sdchr1:0-67539466	23558740	23559741	A	U	B	A	X	A	B	B	U	A	A	A	U	B	A	B	U	U	A	A	B	B	U	U	A	B	U	A	U	U	B	U	X	A	X	A	U	A	A	U	B	U	A	U	U	U	U
Sdchr1:0-67539466	23568740	23569741	A	U	B	A	U	A	B	B	U	A	A	A	U	B	A	B	U	U	A	A	B	B	U	U	A	B	U	A	U	U	B	U	U	A	X	A	X	A	A	U	B	U	A	X	U	U	U
Sdchr1:0-67539466	23578740	23579741	A	U	B	A	U	A	B	B	A	A	A	A	U	B	A	B	U	U	A	A	B	B	U	U	A	B	U	A	U	U	B	U	U	A	X	A	U	A	A	U	B	U	A	U	X	X	U
Sdchr1:0-67539466	23588740	23589741	A	U	B	A	X	A	B	B	A	A	A	A	U	B	A	B	U	U	A	A	B	B	U	U	A	B	U	A	U	U	B	X	U	A	U	A	U	A	A	U	B	U	A	U	X	U	U
Sdchr1:0-67539466	23598740	23599741	A	U	B	A	U	A	B	B	A	A	A	A	U	B	A	B	U	U	A	A	B	B	U	U	A	B	U	A	U	U	B	U	U	A	X	A	U	A	A	U	B	U	A	U	U	U	U
Sdchr1:0-67539466	23608740	23609741	A	U	B	A	U	A	B	B	A	A	A	A	U	B	A	B	U	U	A	A	B	B	U	U	U	B	U	A	U	U	B	U	U	A	U	A	U	A	A	U	B	U	A	U	U	U	U
Sdchr1:0-67539466	23618740	23619741	A	U	B	A	X	A	B	B	A	A	A	A	U	B	A	B	U	U	A	A	B	B	U	U	U	B	U	A	U	U	B	U	A	A	X	A	U	A	A	U	B	U	A	U	U	X	U
Sdchr1:0-67539466	23628740	23629741	A	U	B	A	U	A	B	B	U	A	A	A	U	B	A	B	U	U	A	A	B	B	X	U	U	B	U	A	X	U	B	U	A	A	U	A	U	A	A	U	B	U	A	U	X	U	U
Sdchr1:0-67539466	23638740	23639741	A	U	B	A	U	A	B	B	U	A	A	A	U	B	A	B	U	U	A	A	B	B	X	U	A	B	X	A	U	X	B	U	A	A	U	A	X	A	A	U	B	U	A	U	U	U	U
Sdchr1:0-67539466	23648740	23649741	A	U	B	A	U	A	B	B	U	A	A	A	U	B	A	B	U	U	A	A	B	B	U	U	A	B	U	A	U	U	B	U	A	A	U	A	U	A	A	U	B	U	A	U	U	U	X
Sdchr1:0-67539466	23658740	23659741	A	U	B	A	U	A	B	B	A	A	A	A	U	B	A	B	U	U	A	A	B	B	U	U	A	B	U	A	U	X	B	U	A	A	X	A	U	A	A	X	B	U	A	U	X	U	U
Sdchr1:0-67539466	23668740	23669741	A	U	B	A	X	A	B	B	U	A	A	A	U	B	A	B	U	U	A	A	B	B	U	U	A	B	U	A	X	U	B	U	A	A	U	A	U	A	A	X	B	U	A	U	U	U	U
Sdchr1:0-67539466	23678740	23679741	A	U	B	A	U	A	B	U	U	U	A	A	U	B	A	B	U	U	A	A	B	B	U	U	U	U	U	A	U	U	B	U	A	A	X	A	X	A	A	U	B	X	A	X	U	U	U
Sdchr1:0-67539466	23688740	23689741	A	U	B	A	U	A	B	U	U	U	A	A	U	B	A	B	U	U	A	A	B	B	U	U	U	U	U	A	U	X	B	U	A	A	U	A	U	A	A	U	B	U	A	U	U	U	U
Sdchr1:0-67539466	23698740	23699741	A	X	B	A	X	A	B	U	U	U	A	A	U	B	A	B	U	U	A	A	B	B	U	U	U	U	U	A	U	X	B	U	A	A	U	A	U	A	A	U	B	U	A	U	U	U	X
Sdchr1:0-67539466	23708740	23709741	A	U	B	A	U	A	B	B	U	A	A	A	U	B	A	B	U	X	A	A	B	B	U	U	A	B	U	A	U	X	B	U	A	A	X	A	U	A	A	U	B	U	A	U	U	U	X
Sdchr1:0-67539466	23718740	23719741	A	U	B	A	X	A	B	B	U	A	A	A	U	B	A	B	U	U	A	A	B	B	U	X	A	B	U	A	U	X	B	U	A	A	U	A	U	A	A	X	B	U	A	X	U	U	U
Sdchr1:0-67539466	23728740	23729741	A	U	B	A	X	A	B	B	A	A	A	A	U	B	A	B	U	U	A	A	B	B	U	U	A	B	U	A	U	U	B	U	A	A	X	A	U	A	A	U	B	U	A	U	X	U	U
Sdchr1:0-67539466	23738740	23739741	A	U	B	A	U	A	B	B	A	A	A	A	U	B	A	B	U	U	A	A	B	B	U	U	A	B	U	A	U	U	B	U	A	A	U	A	U	A	A	U	B	U	A	U	U	U	U
Sdchr1:0-67539466	23748740	23749741	A	X	B	A	U	A	B	B	A	A	A	A	U	B	A	B	U	U	A	A	B	B	U	U	A	B	U	A	U	U	B	U	A	A	X	A	U	A	A	U	B	U	A	U	U	X	U
Sdchr1:0-67539466	23758740	23759741	A	U	B	A	U	A	B	B	A	A	A	A	U	B	A	B	U	U	A	A	B	B	U	U	A	B	U	A	U	U	B	U	A	A	U	A	U	A	A	X	B	U	A	U	U	U	U
Sdchr1:0-67539466	23768740	23769741	A	U	B	A	U	A	B	B	A	A	A	A	U	B	A	B	U	U	A	A	B	B	U	U	A	B	U	A	U	U	B	U	A	A	U	A	U	A	A	U	B	X	A	U	U	X	U
Sdchr1:0-67539466	23778740	23779741	A	U	B	A	U	A	B	B	A	A	A	A	U	B	A	B	U	U	A	A	B	B	U	U	A	B	U	A	U	X	B	U	A	A	U	A	U	A	A	U	B	U	A	U	X	U	U
Sdchr1:0-67539466	23788740	23789741	A	U	B	A	U	A	B	B	A	A	A	A	U	B	A	B	U	X	A	A	B	B	U	U	A	B	U	A	U	U	B	U	A	A	U	A	U	A	A	U	B	U	A	U	X	U	U
Sdchr1:0-67539466	23798740	23799741	A	U	B	A	U	A	B	B	A	A	A	A	U	B	A	B	U	U	A	A	B	B	U	U	A	B	U	A	U	U	B	U	A	A	U	A	X	A	A	U	B	X	A	U	U	U	U
Sdchr1:0-67539466	23808740	23809741	A	U	B	A	U	A	B	B	A	A	A	A	U	B	A	B	U	U	A	A	B	B	U	U	A	B	U	A	U	U	B	U	A	A	U	A	U	A	A	U	B	X	A	U	U	U	U
Sdchr1:0-67539466	23818740	23819741	A	U	B	A	X	A	B	U	U	A	A	A	U	B	A	B	U	U	A	A	B	U	U	U	A	B	U	A	U	X	B	X	U	A	X	A	U	A	A	X	B	U	A	U	U	X	U
Sdchr1:0-67539466	23828740	23829741	A	U	B	A	U	A	B	U	U	U	U	U	U	B	U	B	U	U	U	A	U	U	U	U	U	U	U	A	U	U	B	U	U	A	U	A	U	U	A	U	B	U	A	U	U	U	U
Sdchr1:0-67539466	23838740	23839741	A	U	B	A	U	A	B	U	U	U	U	U	U	B	U	B	U	U	U	A	U	U	X	U	U	U	U	A	U	U	B	U	U	A	U	A	U	U	A	U	U	U	A	U	U	X	U
Sdchr1:0-67539466	23848740	23849741	A	X	B	A	X	A	B	U	U	U	U	U	U	B	U	B	U	U	U	A	U	U	U	U	U	U	U	A	U	X	B	U	U	A	U	A	U	U	A	U	U	U	A	U	U	U	U
Sdchr1:0-67539466	23858740	23859741	A	U	B	A	U	A	B	X	U	U	A	A	U	B	A	B	U	U	A	A	B	B	U	U	A	B	U	A	U	X	B	U	A	A	U	A	X	A	A	U	U	U	A	U	U	U	U
Sdchr1:0-67539466	23868740	23869741	A	X	B	A	X	A	B	U	U	A	A	A	U	B	A	B	U	U	A	A	B	B	U	U	A	B	U	A	U	U	B	U	A	A	U	A	X	A	A	U	B	U	A	X	U	U	U
Sdchr1:0-67539466	23878740	23879741	A	U	B	A	U	A	B	U	A	A	A	A	U	B	A	B	U	U	A	A	B	B	U	U	A	B	U	A	U	U	B	U	A	A	X	A	X	A	A	U	B	U	A	U	U	U	U
Sdchr1:0-67539466	23888740	23889741	A	U	B	A	U	A	B	U	A	A	A	A	U	B	A	B	U	U	A	A	B	B	U	U	A	B	U	A	U	X	B	U	A	A	X	A	U	A	A	U	B	U	A	X	U	U	U
Sdchr1:0-67539466	23898740	23899741	A	U	B	A	X	A	B	U	A	A	A	A	U	B	A	B	U	U	A	A	B	B	X	U	A	B	U	A	U	X	B	U	A	A	X	A	U	A	A	U	B	U	A	U	X	U	U
Sdchr1:0-67539466	23908740	23909741	A	U	B	A	U	A	B	U	A	A	A	A	U	B	A	B	U	U	A	A	B	B	X	U	A	B	U	A	U	U	B	U	A	A	X	A	U	A	A	U	B	U	A	U	X	U	U
Sdchr1:0-67539466	23918740	23919741	A	U	B	A	U	A	B	U	A	A	A	A	U	B	A	B	U	U	A	A	B	B	U	U	A	B	U	A	U	X	B	U	A	A	U	A	U	A	A	U	B	U	A	U	U	U	U
Sdchr1:0-67539466	23928740	23929741	A	U	B	A	U	A	B	X	A	A	A	A	U	B	A	B	U	U	A	A	B	U	U	U	A	B	U	A	U	U	B	U	A	A	X	A	U	A	A	U	B	U	A	X	U	X	U
Sdchr1:0-67539466	23938740	23939741	A	U	B	A	U	A	B	U	U	A	A	A	U	B	A	B	U	U	A	A	B	U	X	U	A	B	U	A	U	X	B	U	A	A	U	A	U	A	A	U	B	U	A	X	X	U	U
Sdchr1:0-67539466	23948740	23949741	A	U	B	A	U	A	B	U	U	A	A	A	U	B	A	B	U	U	A	A	B	U	U	U	A	B	U	A	U	X	B	U	A	A	X	A	U	A	A	U	B	U	A	U	X	U	U
Sdchr1:0-67539466	23958740	23959741	A	U	B	A	X	A	B	U	U	A	A	A	U	B	A	B	U	U	A	A	B	B	U	U	A	B	U	A	U	X	B	U	A	A	U	A	U	A	A	U	B	U	A	U	U	U	U
Sdchr1:0-67539466	23968740	23969741	A	U	B	A	U	A	B	U	A	A	A	A	U	B	A	B	U	U	A	A	B	B	U	X	A	B	U	A	X	X	B	U	A	A	U	A	U	A	A	U	B	U	A	U	U	U	U
Sdchr1:0-67539466	23988740	23989741	A	U	B	A	U	A	B	U	A	A	A	A	U	B	A	B	A	U	A	A	B	B	U	U	A	B	U	A	U	U	B	X	A	A	X	A	X	A	A	U	B	U	A	U	U	U	U
Sdchr1:0-67539466	23998740	23999741	A	U	B	A	X	A	B	U	U	A	A	A	U	B	A	B	U	U	A	A	B	B	X	U	A	B	U	A	U	U	B	U	A	A	X	A	U	A	A	U	B	U	A	U	U	U	X
Sdchr1:0-67539466	24008740	24009741	A	U	B	A	U	A	B	U	U	A	A	A	U	B	A	B	U	U	A	A	B	B	U	U	A	B	U	A	X	U	B	U	A	A	X	A	U	A	A	U	B	U	A	U	U	U	U
Sdchr1:0-67539466	24018740	24019741	A	U	B	A	X	A	B	X	U	A	A	A	U	B	A	B	U	U	A	A	B	B	U	U	A	B	U	A	U	U	B	U	A	A	X	A	X	A	A	U	B	U	A	U	U	U	X
Sdchr1:0-67539466	24028740	24029741	A	U	B	A	U	A	B	U	A	A	A	A	U	B	A	B	U	U	A	A	B	U	U	U	A	B	U	A	U	U	B	U	A	A	U	A	U	A	A	U	B	U	A	X	X	U	U
Sdchr1:0-67539466	24038740	24039741	A	U	B	A	X	A	B	X	A	A	A	A	U	B	A	B	U	U	A	A	B	U	U	U	A	B	U	A	U	U	B	U	A	A	X	A	U	A	A	U	B	U	A	U	U	U	U
Sdchr1:0-67539466	24048740	24049741	A	U	B	A	U	A	B	U	U	A	A	A	U	B	A	B	U	U	A	A	B	U	U	U	A	B	U	A	U	U	B	X	A	A	U	A	U	A	A	U	B	U	A	U	U	X	X
Sdchr1:0-67539466	24058740	24059741	A	U	B	A	U	A	B	U	U	A	A	A	U	B	A	B	U	U	A	A	B	B	U	U	A	B	U	A	U	X	B	U	A	A	X	A	U	A	A	U	B	X	A	U	U	U	X
Sdchr1:0-67539466	24068740	24069741	A	U	B	A	U	A	B	U	U	A	A	A	U	B	A	B	U	U	A	A	B	U	U	U	A	B	U	A	U	U	B	U	A	A	U	A	U	A	A	U	B	X	A	U	X	U	U
Sdchr1:0-67539466	24078740	24079741	A	U	B	A	U	A	B	X	U	A	A	A	U	B	A	B	U	U	A	A	B	U	U	U	A	B	U	A	U	U	B	U	A	A	U	A	U	A	A	U	B	X	A	U	U	U	U
Sdchr1:0-67539466	24088740	24089741	A	X	B	A	U	A	B	U	U	A	A	A	U	B	A	B	U	U	A	A	B	U	U	U	A	B	U	A	U	X	B	U	A	A	X	A	X	A	A	U	B	X	A	X	U	X	U
Sdchr1:0-67539466	24098740	24099741	A	U	B	U	U	A	B	U	U	A	A	A	U	B	A	B	U	U	A	A	B	B	U	U	A	B	U	A	U	U	B	U	A	A	U	A	U	A	A	U	B	U	A	U	U	X	U
Sdchr1:0-67539466	24108740	24109741	A	U	B	U	U	A	B	U	U	A	A	A	U	B	A	B	U	U	A	A	B	B	U	U	A	B	U	A	U	U	B	U	A	A	U	A	U	A	A	U	B	X	A	U	X	U	U
Sdchr1:0-67539466	24118740	24119741	A	U	B	U	U	A	B	U	U	A	A	A	U	B	A	B	U	X	A	A	B	B	U	U	A	B	U	A	U	U	B	U	A	A	U	A	U	A	A	X	B	U	A	U	U	U	U
Sdchr1:0-67539466	24128740	24129741	A	U	B	A	U	A	B	U	A	A	A	A	U	B	A	B	U	U	A	A	B	B	U	U	A	B	U	A	U	U	B	U	A	A	U	A	U	A	A	U	B	U	A	X	X	X	U
Sdchr1:0-67539466	24138740	24139741	A	U	B	A	U	A	B	U	A	A	A	A	U	B	A	B	U	U	U	A	B	B	U	U	U	B	U	A	U	U	B	U	A	A	U	A	U	A	A	U	B	U	A	U	U	X	U
Sdchr1:0-67539466	24148740	24149741	A	U	B	A	U	A	B	U	U	U	A	A	U	B	A	U	U	U	U	A	B	B	U	U	U	B	U	A	U	U	B	U	A	A	U	A	U	A	A	U	B	X	A	U	U	U	U
Sdchr1:0-67539466	24158740	24159741	A	U	B	A	U	A	B	X	U	U	A	A	U	B	A	U	U	U	U	A	B	B	U	U	U	B	U	A	U	U	B	U	A	A	U	A	U	A	A	U	B	U	A	U	U	U	U
Sdchr1:0-67539466	24168740	24169741	A	U	B	A	U	A	B	U	U	U	A	A	U	B	A	U	U	X	A	A	B	B	X	U	A	B	U	A	U	X	B	U	A	A	X	A	U	A	A	U	B	X	A	U	U	X	X
Sdchr1:0-67539466	24178740	24179741	A	U	B	A	U	A	B	U	A	A	A	A	U	B	A	B	U	U	A	A	B	B	U	U	A	B	X	A	X	X	B	U	A	A	X	A	X	A	A	U	B	X	A	U	U	U	U
Sdchr1:0-67539466	24188740	24189741	A	U	B	A	U	A	B	U	A	A	A	A	U	B	A	B	U	U	A	A	B	B	U	U	A	B	U	A	U	U	B	U	A	A	X	A	U	A	A	U	B	X	A	X	X	U	U
Sdchr1:0-67539466	24198740	24199741	A	U	B	A	U	A	B	U	A	A	A	A	U	B	A	B	U	U	A	A	B	B	U	U	A	B	U	A	U	U	B	U	A	A	X	A	U	A	A	U	B	X	A	U	U	U	U
Sdchr1:0-67539466	24208740	24209741	A	U	B	A	X	A	B	U	U	A	A	A	U	B	A	B	U	U	A	A	B	B	U	U	A	B	U	A	U	X	B	U	A	A	U	A	U	A	A	U	B	U	A	X	X	X	U
Sdchr1:0-67539466	24218740	24219741	A	U	B	A	X	A	B	U	U	A	A	A	U	B	A	B	U	U	A	A	B	B	U	U	A	B	U	A	U	U	B	X	A	A	U	A	X	A	A	U	B	U	A	U	U	U	U
Sdchr1:0-67539466	24228740	24229741	A	U	B	A	X	A	B	U	U	A	A	A	U	B	A	B	U	U	A	A	B	U	U	U	A	B	U	A	U	U	B	U	A	A	U	A	U	A	A	U	B	U	A	X	U	U	U
Sdchr1:0-67539466	24238740	24239741	A	U	U	A	U	A	U	U	U	A	A	A	U	B	A	U	U	U	A	U	B	U	U	U	U	B	U	A	U	U	U	U	A	A	U	A	U	A	A	U	U	U	A	U	U	U	U
Sdchr1:0-67539466	24248740	24249741	A	U	U	A	U	A	U	U	U	A	A	A	U	B	A	U	U	U	A	U	B	U	U	U	U	B	U	A	U	X	U	X	A	A	U	A	U	A	A	U	U	U	A	U	U	X	U
Sdchr1:0-67539466	24258740	24259741	A	U	U	A	X	A	U	U	U	A	A	A	U	B	A	U	U	U	A	U	B	U	U	U	U	B	U	A	U	X	U	U	A	A	X	A	U	A	A	U	U	U	A	U	X	X	U
Sdchr1:0-67539466	24268740	24269741	A	U	U	A	U	A	B	U	U	A	A	A	U	B	A	B	U	U	A	A	B	B	U	U	A	B	U	A	U	U	B	U	A	A	U	A	U	A	A	U	B	U	A	U	U	U	U
Sdchr1:0-67539466	24278740	24279741	A	U	U	A	U	A	B	X	U	A	A	A	U	B	A	B	U	U	A	A	B	B	U	U	A	B	X	A	U	U	B	U	A	A	X	A	U	A	A	U	B	U	A	U	U	X	U
Sdchr1:0-67539466	24288740	24289741	A	U	U	A	U	A	B	U	U	A	A	A	X	B	A	B	U	U	A	A	B	U	X	U	U	B	U	A	U	X	B	X	A	A	X	A	U	A	A	U	B	X	A	X	X	U	X
Sdchr1:0-67539466	24298740	24299741	A	U	B	A	U	A	B	U	U	A	A	A	U	B	A	B	U	U	A	A	B	U	U	U	U	B	X	A	U	X	B	U	A	A	U	A	U	A	A	U	B	U	U	U	U	X	U
Sdchr1:0-67539466	24308740	24309741	A	U	B	A	U	A	B	U	U	A	A	A	U	B	A	B	U	U	A	A	B	U	U	U	U	B	U	A	U	U	B	U	A	A	X	A	U	A	A	U	B	U	U	X	U	U	U
Sdchr1:0-67539466	24318740	24319741	A	U	B	U	U	A	B	U	U	A	A	A	U	B	A	B	U	U	A	A	B	U	U	U	A	B	U	A	U	X	B	U	A	A	X	A	X	A	A	U	B	X	U	U	U	U	U
Sdchr1:0-67539466	24328740	24329741	U	U	B	U	U	A	B	U	U	U	A	U	U	U	A	B	U	U	A	A	B	U	U	U	U	B	U	A	U	U	B	U	A	A	U	A	U	A	U	U	B	U	U	U	U	X	U
Sdchr1:0-67539466	24338740	24339741	U	U	B	U	U	A	B	U	U	U	A	U	U	U	A	B	U	U	A	A	B	B	U	U	U	B	U	A	U	X	B	U	A	A	U	A	U	A	U	U	B	U	U	X	U	U	U
Sdchr1:0-67539466	24348740	24349741	U	U	U	U	U	A	B	U	U	U	U	U	U	U	A	B	U	U	A	A	B	B	U	U	U	B	U	A	U	U	B	U	A	A	U	A	U	A	U	U	B	U	U	U	U	U	U
Sdchr1:0-67539466	24358740	24359741	U	U	U	U	U	A	B	U	U	U	U	A	U	B	A	B	U	U	A	A	B	B	U	U	U	B	U	A	U	U	B	U	A	A	X	A	U	A	A	U	B	U	A	U	U	U	U
Sdchr1:0-67539466	24368740	24369741	U	U	U	U	X	A	B	U	U	U	U	A	U	B	A	B	U	U	A	A	B	B	U	U	U	B	U	A	U	U	B	U	A	A	X	A	U	A	A	U	B	U	A	U	U	U	U
Sdchr1:0-67539466	24388740	24389741	A	U	B	A	U	A	B	U	U	U	A	A	U	B	A	B	U	U	A	A	B	B	U	U	U	B	U	A	U	U	B	U	A	A	U	A	U	A	A	U	B	X	A	U	U	U	U
Sdchr1:0-67539466	24398740	24399741	A	X	B	A	U	A	B	U	U	U	A	A	U	B	A	B	U	U	A	A	B	B	U	U	U	B	U	A	U	U	B	U	A	A	X	A	U	A	A	U	B	U	A	U	U	U	U
Sdchr1:0-67539466	24408740	24409741	A	U	B	A	U	U	B	U	U	U	U	A	U	B	A	B	U	U	A	A	B	B	U	U	U	B	U	A	U	U	B	U	U	A	U	A	U	A	U	U	B	U	U	U	U	U	U
Sdchr1:0-67539466	24418740	24419741	A	U	B	A	X	U	B	U	U	U	U	A	U	B	A	B	U	U	A	A	B	B	U	U	U	U	X	A	U	X	B	X	U	A	X	A	U	A	U	U	B	U	U	X	U	U	X
Sdchr1:0-67539466	24438740	24439741	U	X	B	A	U	A	B	U	U	U	U	U	U	U	A	U	U	U	A	U	B	U	U	U	U	U	U	A	X	U	B	X	A	A	U	A	U	A	A	X	B	U	A	U	U	X	U
Sdchr1:0-67539466	24448740	24449741	U	U	B	A	X	A	B	U	U	A	U	U	U	U	A	U	U	U	A	U	B	U	U	U	U	B	U	A	U	U	B	U	A	A	U	A	U	A	A	U	B	X	A	U	U	U	U
Sdchr1:0-67539466	24458740	24459741	A	U	B	A	U	A	B	U	A	A	A	A	U	B	A	B	U	X	A	A	B	B	U	U	A	B	U	A	U	U	B	U	A	A	X	A	X	A	A	U	B	U	A	U	U	U	U
Sdchr1:0-67539466	24468740	24469741	A	X	B	A	X	A	B	U	A	A	A	A	U	B	A	B	U	U	A	A	B	B	U	U	A	B	U	A	U	U	B	U	A	A	U	A	U	A	A	U	B	X	A	U	X	X	U
Sdchr1:0-67539466	24478740	24479741	A	U	B	A	U	A	B	U	A	A	A	A	U	B	A	B	A	U	A	A	B	B	U	U	A	B	U	A	U	U	B	U	A	A	X	A	U	A	A	U	B	U	A	U	U	U	U
Sdchr1:0-67539466	24488740	24489741	A	U	B	A	U	A	B	U	A	A	A	A	U	B	A	B	U	U	A	A	B	B	U	U	A	B	U	A	U	U	B	U	A	A	X	A	U	A	A	U	B	U	A	U	U	U	U
Sdchr1:0-67539466	24498740	24499741	A	U	B	A	U	A	B	U	A	A	A	A	U	B	A	B	U	U	A	A	B	B	U	U	A	B	U	A	U	U	B	U	A	A	U	A	U	A	A	U	B	X	A	U	U	U	U
Sdchr1:0-67539466	24508740	24509741	A	U	B	A	U	A	B	U	A	A	A	A	U	B	A	B	U	X	A	A	B	B	U	U	A	B	U	A	U	X	B	U	A	A	U	A	U	A	A	U	B	U	A	U	U	U	U
Sdchr1:0-67539466	24518740	24519741	A	U	B	A	A	A	B	X	A	A	A	A	U	B	A	B	U	U	A	A	B	B	U	U	A	B	U	A	X	U	B	X	A	A	U	A	U	A	A	U	B	X	A	U	U	X	U
Sdchr1:0-67539466	24528740	24529741	A	X	B	A	A	A	B	U	A	A	A	A	U	B	A	B	U	U	A	A	B	B	U	U	U	B	U	A	X	U	B	U	A	A	U	U	U	A	A	U	B	U	A	X	U	U	U
Sdchr1:0-67539466	24548740	24549741	A	U	B	A	A	A	B	U	A	A	A	A	U	B	A	B	U	U	A	A	B	B	U	U	U	B	U	A	U	U	B	U	A	A	A	U	U	A	A	U	B	X	A	X	U	U	U
Sdchr1:0-67539466	24588740	24589741	A	U	B	A	A	A	B	X	A	U	A	A	U	B	A	B	U	U	A	A	B	B	U	U	A	B	U	A	U	X	B	U	A	A	A	A	U	A	A	U	B	U	A	U	X	U	U
Sdchr1:0-67539466	24598740	24599741	A	U	B	A	A	A	B	U	A	X	A	A	B	B	A	B	U	U	A	A	B	B	U	U	A	B	U	A	X	U	B	U	A	A	A	A	U	A	A	U	B	X	A	X	U	U	U
Sdchr1:0-67539466	24608740	24609741	A	U	B	A	A	A	B	U	A	U	A	A	B	B	A	B	U	U	A	A	B	B	U	U	A	B	U	A	U	U	B	U	A	A	A	A	U	A	A	U	B	X	A	U	U	X	U
Sdchr1:0-67539466	24618740	24619741	A	U	B	A	A	A	B	U	A	U	A	A	B	B	A	B	U	U	A	A	B	B	U	U	A	B	U	A	U	U	B	U	A	A	A	A	U	A	A	U	B	U	A	U	U	U	U
Sdchr1:0-67539466	24628740	24629741	A	U	B	A	A	A	B	U	A	U	A	A	B	B	A	B	U	U	A	A	B	B	U	U	A	B	U	A	U	U	B	U	A	A	A	A	U	A	A	U	B	U	A	U	U	U	U
Sdchr1:0-67539466	24638740	24639741	A	U	B	A	A	A	B	U	A	U	A	A	B	B	A	B	U	U	A	A	B	B	U	U	A	B	U	A	U	U	B	U	A	A	A	A	U	A	A	U	B	U	A	U	U	U	U
Sdchr1:0-67539466	24648740	24649741	A	U	B	A	A	A	B	U	A	U	A	A	B	B	A	B	U	U	A	A	B	B	U	U	A	B	U	A	U	X	B	U	A	A	A	A	U	A	A	U	B	U	A	U	U	U	U
Sdchr1:0-67539466	24658740	24659741	A	U	B	A	A	A	B	U	A	U	A	A	B	B	A	B	U	U	A	A	B	B	U	U	U	B	U	A	U	X	B	U	A	A	A	A	U	A	A	U	B	X	A	X	U	X	U
Sdchr1:0-67539466	24668740	24669741	A	U	B	A	A	A	B	U	A	U	A	A	B	B	A	B	U	X	A	A	B	B	U	U	U	B	U	A	U	U	B	U	A	A	A	A	U	A	A	U	B	X	A	U	U	X	U
Sdchr1:0-67539466	24678740	24679741	A	U	B	A	A	A	B	U	A	U	A	A	B	B	A	B	U	U	A	A	B	B	U	U	U	B	U	A	U	U	B	U	A	A	A	A	U	A	A	U	B	U	A	U	U	X	U
Sdchr1:0-67539466	24688740	24689741	A	U	B	A	A	A	B	X	A	U	A	A	B	B	A	B	U	U	A	A	B	B	U	U	A	B	U	A	U	U	B	U	A	A	A	A	U	A	A	U	B	X	A	U	X	X	U
Sdchr1:0-67539466	24698740	24699741	A	U	B	A	A	A	B	U	A	U	A	A	B	B	A	B	A	U	A	A	B	B	U	U	A	B	U	A	U	X	B	U	A	A	A	A	X	A	A	U	B	U	A	U	U	U	X
Sdchr1:0-67539466	24708740	24709741	A	X	B	A	A	A	B	X	A	U	A	A	B	B	A	B	U	U	A	A	B	B	X	U	A	B	X	A	U	X	B	U	A	A	A	A	U	A	A	U	B	U	A	X	X	X	U
Sdchr1:0-67539466	24718740	24719741	A	U	B	A	A	A	B	U	A	U	A	A	B	B	A	B	U	U	A	A	B	B	U	X	A	B	U	A	U	U	B	U	A	A	A	A	X	A	A	U	B	X	A	U	X	X	U
Sdchr1:0-67539466	24728740	24729741	A	U	B	A	A	A	B	U	A	U	A	A	B	B	A	B	U	U	A	A	U	B	U	U	A	B	U	A	U	U	B	U	A	A	A	A	U	A	A	U	B	U	A	U	U	U	U
Sdchr1:0-67539466	24738740	24739741	A	X	U	A	A	A	B	U	U	U	A	A	U	B	A	B	U	U	A	A	U	B	U	U	A	B	U	U	U	U	B	U	A	A	A	A	U	A	A	U	B	U	A	U	U	U	X
Sdchr1:0-67539466	24748740	24749741	A	U	U	A	A	A	B	U	U	U	A	A	U	U	A	B	U	U	A	A	U	U	X	U	A	B	U	U	U	U	U	U	A	A	A	U	U	A	U	X	B	U	A	U	U	U	U
Sdchr1:0-67539466	24758740	24759741	A	U	U	A	A	A	B	X	U	U	A	A	U	U	A	B	U	U	A	A	U	U	U	U	A	B	U	U	U	U	U	U	A	A	A	U	U	A	U	U	B	X	A	U	U	X	U
Sdchr1:0-67539466	24768740	24769741	A	U	B	A	A	U	B	U	U	U	A	U	B	U	A	B	U	U	A	A	U	U	U	U	A	B	X	A	U	X	U	U	A	A	A	U	X	A	U	U	B	U	A	U	U	X	U
Sdchr1:0-67539466	24778740	24779741	A	U	B	A	A	U	B	U	U	U	A	U	B	B	A	B	U	U	A	A	U	B	U	U	A	B	U	A	U	X	B	U	A	A	A	A	X	A	A	U	B	U	A	X	U	U	U
Sdchr1:0-67539466	24788740	24789741	A	U	B	A	A	U	B	U	U	U	A	U	B	B	A	B	U	U	A	A	U	B	U	U	A	B	U	A	U	U	B	U	A	A	A	A	U	A	A	U	B	U	A	U	U	U	U
Sdchr1:0-67539466	24798740	24799741	A	U	B	A	A	U	B	U	U	U	A	A	B	B	A	B	U	U	A	A	U	B	U	U	A	B	U	A	U	U	B	U	A	A	A	A	U	A	A	U	B	U	A	U	X	U	U
Sdchr1:0-67539466	24918740	24919741	U	U	B	A	A	U	B	U	A	U	A	A	B	B	A	B	U	U	A	A	U	B	U	U	U	B	U	A	U	A	B	X	A	A	A	A	U	A	A	U	B	U	A	U	X	X	U
Sdchr1:0-67539466	24928740	24929741	A	U	B	A	A	U	B	U	A	U	A	A	B	B	A	B	U	U	A	A	U	B	X	U	A	B	U	A	X	A	B	U	A	A	A	A	X	A	A	U	B	U	A	U	U	U	U
Sdchr1:0-67539466	24938740	24939741	A	U	B	A	A	U	B	X	A	U	A	A	B	B	A	B	U	U	A	A	X	B	U	U	A	B	U	A	U	A	B	U	A	A	A	A	U	A	A	U	B	U	A	U	X	U	U
Sdchr1:0-67539466	24948740	24949741	U	U	U	U	A	X	B	U	U	U	U	U	U	U	U	B	U	U	U	U	U	U	U	U	U	B	U	A	U	A	B	U	U	U	U	A	U	U	U	U	B	U	U	U	U	U	U
Sdchr1:0-67539466	24958740	24959741	U	U	U	U	A	X	B	U	U	U	U	U	U	U	U	B	U	U	U	U	U	U	U	U	U	B	U	A	U	A	B	U	U	U	U	A	U	U	U	U	B	U	U	U	X	U	U
Sdchr1:0-67539466	24998740	24999741	A	X	U	A	U	U	B	U	U	U	U	U	B	B	A	U	U	U	A	A	U	U	U	U	A	B	U	U	U	A	B	U	U	A	U	U	U	U	U	U	B	U	A	U	U	U	U
Sdchr1:0-67539466	25008740	25009741	A	U	B	A	A	U	B	X	U	U	A	A	B	B	A	B	U	U	A	A	U	B	U	U	A	B	U	U	U	A	B	U	A	A	A	A	X	A	A	U	B	U	A	U	U	U	U
Sdchr1:0-67539466	25018740	25019741	A	U	B	A	A	U	B	U	A	U	A	A	B	B	A	B	U	U	A	A	U	U	U	U	A	B	U	U	U	A	B	U	A	A	A	A	U	A	A	U	B	U	A	U	U	X	U
Sdchr1:0-67539466	25028740	25029741	A	U	B	A	A	U	B	X	A	U	A	A	B	B	A	B	U	X	A	A	U	U	X	U	A	B	U	U	U	A	B	U	A	A	A	A	U	A	A	U	B	U	A	U	U	U	U
Sdchr1:0-67539466	25038740	25039741	A	U	B	A	A	U	B	X	A	U	A	A	B	B	A	B	A	U	A	A	U	U	U	U	A	B	U	U	X	A	B	U	A	A	A	A	U	A	A	U	B	U	A	U	X	U	X
Sdchr1:0-67539466	25048740	25049741	A	U	B	A	A	U	B	U	A	U	A	A	B	B	A	B	A	U	A	A	U	U	U	U	A	B	U	U	U	A	B	U	A	A	A	A	U	A	A	U	B	X	A	U	U	U	U
Sdchr1:0-67539466	25058740	25059741	A	U	B	A	A	X	B	U	A	U	A	A	B	B	A	B	U	U	A	A	X	U	U	U	A	B	U	U	X	A	B	U	A	A	A	A	B	A	A	U	B	U	A	U	U	U	U
Sdchr1:0-67539466	25068740	25069741	A	U	B	A	A	U	B	U	A	U	A	A	B	B	A	B	U	U	A	A	U	U	U	U	U	B	U	U	U	A	B	U	A	A	A	A	B	A	A	U	B	X	A	U	U	U	U
Sdchr1:0-67539466	25078740	25079741	A	U	B	A	A	U	B	U	A	U	A	A	B	B	A	B	U	U	A	A	X	U	U	U	U	B	U	U	U	A	B	U	A	A	A	A	B	A	U	U	B	X	A	X	U	U	U
[truncated: 3,641 more rows]
[truncated: 127 more columns]

## Sheet: Bhd2
Sdchr2:0-59685122	7904	8905	ScMARQn_32.1780000	ScMARQn_32.1780000	189.796	ScMARQn_32.1780000	B	U	U	U	U	U	A	B	U	B	B	B	U	U	U	B	U	U	U	U	B	A	U	U	U	B	B	U	A	U	U	A	U	U	U	U	B	U	U	U	X	A	U
Sdchr2:0-59685122	17904	18905	ScMARQn_32.1770000	ScMARQn_32.1770000	189.796	ScMARQn_32.1770000	B	U	U	U	X	A	A	B	U	U	B	B	U	B	A	B	U	U	U	U	B	A	U	U	U	B	B	U	A	U	U	A	U	U	X	B	B	U	U	U	X	A	U
Sdchr2:0-59685122	27904	28905	ScMARQn_32.1760000	ScMARQn_32.1760000	189.796	ScMARQn_32.1760000	B	U	U	X	X	A	A	B	U	U	B	B	U	B	A	B	U	U	U	U	B	A	U	U	U	B	B	U	A	X	U	A	U	U	U	B	B	X	U	X	U	A	X
Sdchr2:0-59685122	37904	38905	ScMARQn_32.1750000	ScMARQn_32.1750000	189.796	ScMARQn_32.1750000	B	U	U	U	U	A	A	B	U	U	B	B	U	B	A	B	U	U	U	U	B	U	U	U	U	B	B	U	A	U	U	A	U	U	X	B	B	U	U	U	U	A	U
Sdchr2:0-59685122	47904	48905	ScMARQn_32.1740000	ScMARQn_32.1740000	189.796	ScMARQn_32.1740000	U	U	U	U	U	A	A	B	U	U	B	B	U	U	A	B	U	U	U	U	B	U	U	X	U	B	B	U	A	U	U	A	U	U	U	B	B	U	U	U	U	A	U
Sdchr2:0-59685122	57904	58905	ScMARQn_32.1730000	ScMARQn_32.1730000	189.796	ScMARQn_32.1730000	U	U	U	U	U	A	A	B	U	U	B	B	X	U	A	B	U	U	U	U	B	U	X	U	U	B	B	U	A	U	U	A	U	U	X	B	B	U	U	U	U	A	U
Sdchr2:0-59685122	67904	68905	ScMARQn_32.1720000	ScMARQn_32.1720000	189.796	ScMARQn_32.1720000	U	U	U	X	U	A	A	B	U	U	B	U	U	U	A	B	U	U	X	U	U	U	U	U	U	B	B	U	A	U	U	A	U	X	X	B	B	U	U	U	U	A	X
Sdchr2:0-59685122	77904	78905	ScMARQn_32.1710000	ScMARQn_32.1710000	189.796	ScMARQn_32.1710000	U	U	U	U	U	A	A	B	U	U	B	U	U	B	A	B	U	U	U	U	U	U	U	U	U	B	B	U	A	U	U	A	U	X	U	B	B	U	U	U	U	A	U
Sdchr2:0-59685122	87904	88905	ScMARQn_32.1700000	ScMARQn_32.1700000	189.796	ScMARQn_32.1700000	U	U	U	U	U	A	A	B	U	U	B	U	U	B	A	B	U	U	U	U	U	U	U	U	U	B	B	U	A	U	U	A	U	U	U	B	B	U	X	U	U	A	U
Sdchr2:0-59685122	97904	98905	ScMARQn_32.1690000	ScMARQn_32.1690000	189.796	ScMARQn_32.1690000	B	U	U	U	U	A	A	B	U	B	B	B	U	B	A	B	U	U	U	U	B	A	U	U	U	B	B	U	A	X	U	A	U	U	U	B	B	U	U	U	U	A	U
Sdchr2:0-59685122	107904	108905	ScMARQn_32.1680000	ScMARQn_32.1680000	189.796	ScMARQn_32.1680000	B	U	U	X	U	A	A	B	U	B	B	B	X	B	A	B	U	U	U	U	B	U	U	U	U	B	B	U	A	U	U	A	X	X	X	B	B	X	U	U	U	A	U
Sdchr2:0-59685122	117904	118905	ScMARQn_32.1670000	ScMARQn_32.1670000	189.796	ScMARQn_32.1670000	B	U	U	U	U	A	A	B	U	B	B	B	U	B	A	B	U	U	X	U	B	U	U	U	U	B	B	U	A	U	U	A	U	U	X	B	B	U	U	U	U	A	U
Sdchr2:0-59685122	127904	128905	ScMARQn_32.1660000	ScMARQn_32.1660000	189.796	ScMARQn_32.1660000	B	U	U	U	U	A	A	B	U	B	B	B	U	B	A	B	U	U	U	X	B	U	U	U	U	B	B	U	A	X	U	A	U	U	U	B	B	U	U	U	U	A	X
Sdchr2:0-59685122	137904	138905	ScMARQn_32.1650000	ScMARQn_32.1650000	189.796	ScMARQn_32.1650000	B	U	U	U	U	A	A	B	U	B	B	B	U	B	A	B	A	U	U	U	B	A	U	U	U	B	B	U	A	U	U	A	U	U	U	B	B	U	U	U	U	A	U
Sdchr2:0-59685122	147904	148905	ScMARQn_32.1640000	ScMARQn_32.1640000	189.796	ScMARQn_32.1640000	B	U	U	U	X	A	A	B	U	B	B	B	U	B	A	B	U	U	U	U	B	A	U	U	U	B	B	U	A	U	U	A	U	U	X	B	B	X	U	X	X	A	X
Sdchr2:0-59685122	157904	158905	ScMARQn_32.1630000	ScMARQn_32.1630000	189.796	ScMARQn_32.1630000	B	U	U	U	U	A	A	B	U	B	B	B	U	B	A	B	U	X	U	U	B	A	U	U	U	B	B	U	A	U	U	A	U	U	U	B	B	U	U	U	U	A	U
Sdchr2:0-59685122	167904	168905	ScMARQn_32.1620000	ScMARQn_32.1620000	189.796	ScMARQn_32.1620000	B	U	U	U	U	A	A	B	U	B	B	B	U	B	A	B	U	U	U	U	B	A	U	U	U	B	B	U	A	U	U	A	U	U	U	B	B	X	U	U	U	A	U
Sdchr2:0-59685122	177904	178905	ScMARQn_32.1610000	ScMARQn_32.1610000	189.796	ScMARQn_32.1610000	B	U	U	U	U	A	A	B	U	B	B	B	U	B	A	B	U	U	U	U	B	A	U	U	U	B	U	X	A	U	U	U	U	X	U	U	B	U	U	U	U	A	U
Sdchr2:0-59685122	257904	258905	ScMARQn_32.1530000	ScMARQn_32.1530000	185.919	ScMARQn_32.1530000	B	U	U	U	U	X	A	B	U	U	B	B	U	B	A	B	U	U	U	X	B	A	U	U	U	B	B	U	A	U	X	A	U	U	X	B	B	U	U	U	U	A	U
Sdchr2:0-59685122	267904	268905	ScMARQn_32.1520000	ScMARQn_32.1520000	188.698	ScMARQn_32.1520000	B	U	U	U	U	X	A	B	U	U	B	B	U	B	A	B	U	U	U	U	B	A	U	U	U	B	B	U	A	X	U	A	U	U	X	B	B	U	U	U	X	A	U
Sdchr2:0-59685122	307904	308905	ScMARQn_32.1480000	ScMARQn_32.1480000	189.796	ScMARQn_32.1480000	B	U	U	U	X	U	A	B	U	B	B	B	U	B	A	B	U	U	X	X	B	A	U	U	U	B	B	U	A	X	U	A	U	U	U	B	U	U	U	U	U	A	U
Sdchr2:0-59685122	317904	318905	ScMARQn_32.1470000	ScMARQn_32.1470000	189.796	ScMARQn_32.1470000	B	U	X	U	U	U	A	B	U	B	B	B	X	B	A	B	U	U	X	X	B	A	U	U	U	B	B	U	A	U	U	A	U	U	U	B	B	X	U	U	U	A	U
Sdchr2:0-59685122	327904	328905	ScMARQn_32.1460000	ScMARQn_32.1460000	189.796	ScMARQn_32.1460000	B	U	U	X	U	U	A	B	U	U	B	B	U	B	A	B	U	U	U	U	B	A	U	U	U	B	B	U	A	U	U	A	U	U	U	B	B	U	U	U	U	A	U
Sdchr2:0-59685122	337904	338905	ScMARQn_32.1450000	ScMARQn_32.1450000	188.698	ScMARQn_32.1450000	B	U	U	U	U	X	A	B	U	U	B	B	U	B	A	B	U	U	U	U	B	A	U	U	U	B	B	U	A	U	U	A	U	U	U	B	B	U	U	U	X	A	U
Sdchr2:0-59685122	347904	348905	ScMARQn_32.1440000	ScMARQn_32.1440000	188.698	ScMARQn_32.1440000	B	U	U	U	U	U	A	B	U	U	B	B	U	B	A	B	U	U	U	U	B	A	U	U	U	B	B	U	A	X	X	A	U	U	U	B	B	X	X	U	X	A	X
Sdchr2:0-59685122	357904	358905	ScMARQn_32.1430000	ScMARQn_32.1430000	189.276	ScMARQn_32.1430000	B	U	U	X	X	U	A	B	U	B	B	B	U	B	A	B	U	U	X	U	B	A	U	U	U	B	B	X	A	X	U	A	U	U	U	B	B	U	U	U	X	A	U
Sdchr2:0-59685122	367904	368905	ScMARQn_32.1420000	ScMARQn_32.1420000	185.919	ScMARQn_32.1420000	B	U	U	X	U	X	A	B	U	B	B	B	X	B	A	B	U	U	U	U	B	A	U	U	U	B	B	U	A	U	U	A	U	U	U	B	B	U	U	U	U	A	U
Sdchr2:0-59685122	377904	378905	ScMARQn_32.1410000	ScMARQn_32.1410000	189.796	ScMARQn_32.1410000	B	U	U	X	X	U	A	B	U	B	B	B	U	B	A	B	U	X	U	U	B	A	U	U	U	B	B	U	A	U	X	A	U	U	X	B	B	U	U	U	U	A	X
Sdchr2:0-59685122	387904	388905	ScMARQn_32.1400000	ScMARQn_32.1400000	189.276	ScMARQn_32.1400000	B	U	U	U	X	U	A	B	U	B	B	B	U	B	A	B	U	U	U	U	B	A	U	U	U	B	B	U	A	X	U	A	U	U	U	B	B	U	U	U	X	A	X
Sdchr2:0-59685122	397904	398905	ScMARQn_32.1390000	ScMARQn_32.1390000	189.796	ScMARQn_32.1390000	B	U	U	U	U	U	A	B	U	B	B	B	U	B	A	B	U	U	U	U	B	A	U	U	U	B	B	U	A	U	U	A	U	U	U	B	B	U	U	U	X	A	U
Sdchr2:0-59685122	407904	408905	ScMARQn_32.1380000	ScMARQn_32.1380000	189.796	ScMARQn_32.1380000	B	U	U	U	U	U	A	B	U	B	B	B	U	B	A	B	U	U	X	U	B	A	U	X	U	B	B	U	A	U	X	A	U	U	U	B	B	X	U	U	U	A	X
Sdchr2:0-59685122	417904	418905	ScMARQn_32.1370000	ScMARQn_32.1370000	188.698	ScMARQn_32.1370000	B	U	U	U	U	U	A	B	U	B	B	B	U	B	A	B	U	U	X	X	B	U	U	U	U	B	B	U	A	U	U	A	U	U	U	B	B	U	U	X	U	A	X
Sdchr2:0-59685122	427904	428905	ScMARQn_32.1360000	ScMARQn_32.1360000	189.276	ScMARQn_32.1360000	B	U	U	U	U	U	A	B	U	U	B	B	U	B	A	B	U	U	U	U	B	U	X	X	U	B	B	U	A	U	U	A	U	U	X	B	B	U	U	U	U	A	U
Sdchr2:0-59685122	437904	438905	ScMARQn_32.1350000	ScMARQn_32.1350000	189.276	ScMARQn_32.1350000	B	U	U	U	X	X	A	B	U	U	B	B	U	B	A	B	U	U	U	U	B	U	U	X	B	B	B	U	A	U	U	A	U	X	X	B	B	U	U	U	U	A	U
Sdchr2:0-59685122	447904	448905	ScMARQn_32.1340000	ScMARQn_32.1340000	189.796	ScMARQn_32.1340000	B	X	U	U	U	U	A	B	U	U	B	B	U	B	A	B	U	U	U	U	B	A	X	U	B	B	B	U	A	U	U	A	U	U	X	B	B	U	U	U	U	A	U
Sdchr2:0-59685122	457904	458905	ScMARQn_32.1330000	ScMARQn_32.1330000	188.698	ScMARQn_32.1330000	B	U	X	U	A	U	A	B	U	B	B	B	U	B	A	B	U	X	U	X	B	A	U	U	U	B	B	U	A	X	X	A	X	U	U	B	B	U	U	X	X	A	U
Sdchr2:0-59685122	467904	468905	ScMARQn_32.1320000	ScMARQn_32.1320000	188.698	ScMARQn_32.1320000	B	U	U	U	A	U	A	B	U	B	B	B	X	B	A	B	U	U	X	U	B	A	X	U	U	B	B	U	A	U	U	A	U	U	U	B	B	U	U	U	X	A	U
Sdchr2:0-59685122	477904	478905	ScMARQn_32.1310000	ScMARQn_32.1310000	185.919	ScMARQn_32.1310000	B	U	U	X	A	U	A	B	B	B	B	B	U	B	A	B	U	U	U	U	B	A	U	U	U	B	B	U	A	U	U	A	U	U	U	B	B	U	U	U	U	A	U
Sdchr2:0-59685122	487904	488905	ScMARQn_32.1300000	ScMARQn_32.1300000	185.919	ScMARQn_32.1300000	B	U	U	X	A	U	A	B	U	B	B	B	U	B	A	B	U	U	U	U	B	A	U	U	U	B	B	U	A	U	U	A	U	X	U	B	B	U	U	U	U	A	U
Sdchr2:0-59685122	497904	498905	ScMARQn_32.1290000	ScMARQn_32.1290000	188.698	ScMARQn_32.1290000	B	U	X	X	A	X	A	B	U	B	B	B	U	B	A	B	U	U	U	U	B	A	U	U	U	B	B	X	A	X	X	A	U	X	U	B	B	U	U	U	U	A	U
Sdchr2:0-59685122	507904	508905	ScMARQn_32.1280000	ScMARQn_32.1280000	188.698	ScMARQn_32.1280000	B	U	U	U	A	U	A	B	U	B	B	B	U	B	A	B	U	U	U	U	B	A	U	U	U	B	B	U	A	X	U	A	U	U	U	B	B	U	U	U	U	A	U
Sdchr2:0-59685122	517904	518905	ScMARQn_32.1270000	ScMARQn_32.1270000	185.919	ScMARQn_32.1270000	B	U	U	U	A	U	A	B	U	B	B	B	U	B	A	B	U	U	U	U	B	A	U	U	U	B	B	U	A	U	U	A	U	U	U	B	B	U	U	U	U	A	U
Sdchr2:0-59685122	527904	528905	ScMARQn_32.1260000	ScMARQn_32.1260000	188.698	ScMARQn_32.1260000	B	U	U	U	A	X	A	B	U	U	B	B	U	U	A	B	U	U	U	U	B	A	U	A	U	B	B	U	A	U	U	A	U	X	U	B	B	U	U	U	X	A	U
Sdchr2:0-59685122	537904	538905	ScMARQn_32.1250000	ScMARQn_32.1250000	185.919	ScMARQn_32.1250000	B	U	U	U	A	U	A	B	U	U	B	B	U	U	A	B	U	U	U	U	B	A	U	A	U	B	B	U	A	X	X	A	U	U	U	B	B	U	U	U	U	A	U
Sdchr2:0-59685122	557904	558905	ScMARQn_32.1230000	ScMARQn_32.1230000	188.698	ScMARQn_32.1230000	B	U	U	X	A	U	A	B	U	U	B	U	U	B	A	B	U	U	U	U	B	A	U	A	U	B	U	U	A	X	U	U	U	X	X	B	B	U	U	U	U	A	U
Sdchr2:0-59685122	567904	568905	ScMARQn_32.1220000	ScMARQn_32.1220000	185.919	ScMARQn_32.1220000	B	X	U	U	A	U	A	B	U	U	B	U	U	B	A	B	U	U	U	U	B	A	U	A	U	B	U	U	A	U	U	U	X	U	U	B	B	U	U	U	U	A	U
Sdchr2:0-59685122	577904	578905	ScMARQn_32.1210000	ScMARQn_32.1210000	185.919	ScMARQn_32.1210000	B	U	U	U	A	X	A	B	U	U	B	B	U	B	A	B	U	U	X	U	B	A	U	A	U	B	B	U	A	X	U	A	U	U	U	B	B	U	U	X	U	A	X
Sdchr2:0-59685122	587904	588905	ScMARQn_32.1200000	ScMARQn_32.1200000	185.919	ScMARQn_32.1200000	B	U	U	U	A	U	A	B	U	B	B	B	U	B	A	B	U	U	U	X	B	A	U	A	U	B	B	U	A	U	X	A	U	U	U	B	B	U	U	U	U	A	U
Sdchr2:0-59685122	597904	598905	ScMARQn_32.1190000	ScMARQn_32.1190000	185.919	ScMARQn_32.1190000	B	X	U	U	A	U	A	B	U	B	B	B	U	B	A	B	U	U	U	U	B	A	U	A	U	B	B	U	A	U	U	A	U	U	U	B	B	U	U	U	U	A	X
Sdchr2:0-59685122	607904	608905	ScMARQn_32.1180000	ScMARQn_32.1180000	185.919	ScMARQn_32.1180000	B	U	U	U	A	X	A	B	U	B	B	B	X	B	A	B	U	U	U	U	B	A	U	A	U	B	B	U	A	X	U	A	U	U	X	B	B	U	U	U	U	A	U
Sdchr2:0-59685122	617904	618905	ScMARQn_32.1170000	ScMARQn_32.1170000	188.698	ScMARQn_32.1170000	B	U	U	U	A	U	A	B	U	B	B	B	X	B	A	B	U	U	U	U	B	A	U	A	U	B	B	U	A	X	X	A	U	U	X	B	B	U	U	U	X	A	X
Sdchr2:0-59685122	627904	628905	ScMARQn_32.1160000	ScMARQn_32.1160000	184.815	ScMARQn_32.1160000	B	U	U	X	A	X	A	B	U	B	B	B	U	B	A	B	U	U	U	X	B	A	U	A	U	B	B	U	A	U	U	A	U	U	U	B	B	U	U	U	U	A	U
Sdchr2:0-59685122	637904	638905	ScMARQn_32.1150000	ScMARQn_32.1150000	188.698	ScMARQn_32.1150000	B	U	U	U	A	U	A	B	U	B	B	B	U	B	A	B	U	U	U	U	B	A	U	A	U	B	B	U	A	U	U	A	U	U	U	B	B	U	U	U	X	A	X
Sdchr2:0-59685122	647904	648905	ScMARQn_32.1140000	ScMARQn_32.1140000	185.919	ScMARQn_32.1140000	B	X	U	X	A	U	A	B	U	B	B	B	U	B	A	B	U	U	U	U	B	A	U	A	U	B	B	U	A	X	U	A	U	U	X	B	B	U	U	U	U	A	U
Sdchr2:0-59685122	657904	658905	ScMARQn_32.1130000	ScMARQn_32.1130000	185.919	ScMARQn_32.1130000	B	U	U	U	A	U	A	B	U	B	B	B	U	B	A	B	U	U	U	X	B	A	U	A	U	B	B	U	A	U	U	A	U	U	U	B	B	U	U	U	U	A	U
Sdchr2:0-59685122	667904	668905	ScMARQn_32.1120000	ScMARQn_32.1120000	188.698	ScMARQn_32.1120000	B	U	U	U	A	U	A	B	U	B	B	B	U	B	A	B	U	U	U	X	B	A	U	A	U	B	B	U	A	U	U	A	U	U	X	B	B	U	U	U	X	A	X
Sdchr2:0-59685122	677904	678905	ScMARQn_32.1110000	ScMARQn_32.1110000	188.698	ScMARQn_32.1110000	B	U	U	U	A	U	A	B	U	B	B	B	U	B	A	B	U	U	U	U	B	A	U	A	U	B	B	U	A	U	X	A	U	U	U	B	B	U	U	U	X	A	X
Sdchr2:0-59685122	687904	688905	ScMARQn_32.1100000	ScMARQn_32.1100000	188.698	ScMARQn_32.1100000	B	U	U	X	A	U	A	B	U	B	B	B	U	B	A	B	U	U	U	U	B	A	X	A	U	B	B	U	A	U	U	A	U	X	U	B	B	U	U	U	X	A	U
Sdchr2:0-59685122	697904	698905	ScMARQn_32.1090000	ScMARQn_32.1090000	185.919	ScMARQn_32.1090000	B	X	U	U	A	U	A	B	U	B	B	B	U	B	A	B	U	U	U	U	B	A	U	A	U	B	B	U	A	U	U	A	U	X	U	B	B	U	U	U	U	A	X
Sdchr2:0-59685122	717904	718905	ScMARQn_32.1070000	ScMARQn_32.1070000	184.815	ScMARQn_32.1070000	B	U	U	U	A	X	A	B	U	B	B	B	U	B	A	B	U	U	U	U	B	A	U	A	U	B	B	U	A	U	U	A	U	U	U	B	B	U	U	U	U	A	X
Sdchr2:0-59685122	727904	728905	ScMARQn_32.1060000	ScMARQn_32.1060000	188.698	ScMARQn_32.1060000	B	X	U	U	A	U	A	U	U	B	B	B	U	B	A	B	U	U	U	X	B	A	U	A	U	B	B	U	A	X	U	A	U	U	U	B	B	U	U	U	X	A	U
Sdchr2:0-59685122	737904	738905	ScMARQn_32.1050000	ScMARQn_32.1050000	189.796	ScMARQn_32.1050000	B	U	U	X	U	U	A	U	U	B	B	B	U	B	A	B	U	U	X	U	B	A	U	A	U	B	B	U	A	U	U	A	U	U	U	B	B	U	U	U	U	A	U
Sdchr2:0-59685122	747904	748905	ScMARQn_32.1040000	ScMARQn_32.1040000	184.815	ScMARQn_32.1040000	B	U	U	U	U	X	A	U	U	B	B	B	U	B	A	B	U	U	U	X	B	A	U	A	U	B	B	U	A	U	U	A	U	U	U	B	B	X	U	U	U	A	U
Sdchr2:0-59685122	757904	758905	ScMARQn_32.1030000	ScMARQn_32.1030000	189.796	ScMARQn_32.1030000	B	U	U	U	U	U	A	B	U	B	B	B	U	B	A	B	U	U	U	U	B	A	U	A	U	B	B	X	A	U	U	A	U	U	U	B	B	U	U	U	U	A	X
Sdchr2:0-59685122	767904	768905	ScMARQn_32.1020000	ScMARQn_32.1020000	188.12	ScMARQn_32.1020000	B	X	U	U	X	X	A	B	U	B	B	B	U	B	A	B	U	U	U	U	B	A	U	A	U	B	B	U	A	X	X	A	U	U	X	B	B	U	X	U	X	A	U
Sdchr2:0-59685122	777904	778905	ScMARQn_32.1010000	ScMARQn_32.1010000	188.12	ScMARQn_32.1010000	B	U	U	U	U	X	A	B	U	B	B	B	U	B	A	B	U	U	U	U	B	A	U	A	U	B	B	U	A	U	X	A	U	U	U	B	B	U	U	U	X	A	X
Sdchr2:0-59685122	787904	788905	ScMARQn_32.1000000	ScMARQn_32.1000000	187.484	ScMARQn_32.1000000	B	U	U	U	U	U	A	B	U	B	B	B	U	B	A	B	U	U	U	X	B	A	U	A	U	B	B	X	A	X	X	A	U	U	X	B	B	U	U	U	U	A	X
Sdchr2:0-59685122	797904	798905	ScMARQn_32.990000	ScMARQn_32.990000	187.484	ScMARQn_32.990000	B	U	U	U	U	X	A	B	U	B	B	B	U	B	A	B	U	A	U	U	B	A	U	A	U	B	B	U	A	U	U	A	U	U	U	B	B	U	U	U	U	A	X
Sdchr2:0-59685122	807904	808905	ScMARQn_32.980000	ScMARQn_32.980000	184.815	ScMARQn_32.980000	B	U	U	X	X	X	A	B	U	B	B	B	U	B	A	B	U	U	U	U	B	A	X	A	U	B	B	U	A	U	U	A	U	U	U	B	B	U	U	U	U	A	U
Sdchr2:0-59685122	827904	828905	ScMARQn_32.960000	ScMARQn_32.960000	188.12	ScMARQn_32.960000	B	U	U	U	U	X	A	B	U	U	B	B	U	B	A	B	U	U	U	U	B	A	U	A	U	B	B	U	A	U	X	A	U	U	U	B	B	U	U	U	X	A	X
Sdchr2:0-59685122	837904	838905	ScMARQn_32.950000	ScMARQn_32.950000	184.815	ScMARQn_32.950000	B	U	U	X	U	U	A	B	U	U	B	B	U	B	A	B	U	A	U	U	B	A	U	A	U	B	B	U	A	U	U	A	U	U	X	B	B	U	U	U	U	A	U
Sdchr2:0-59685122	847904	848905	ScMARQn_32.940000	ScMARQn_32.940000	189.796	ScMARQn_32.940000	B	U	U	U	X	U	A	B	U	U	B	B	X	B	A	B	U	A	U	X	B	A	U	A	U	B	B	U	A	U	U	A	X	U	X	B	B	U	U	U	U	A	U
Sdchr2:0-59685122	857904	858905	ScMARQn_32.930000	ScMARQn_32.930000	184.815	ScMARQn_32.930000	B	X	U	U	U	U	A	B	U	B	B	B	U	B	A	B	U	U	U	U	B	A	U	A	U	B	B	U	A	U	U	A	U	X	U	B	B	U	U	U	U	A	U
Sdchr2:0-59685122	867904	868905	ScMARQn_32.920000	ScMARQn_32.920000	184.815	ScMARQn_32.920000	B	U	U	U	U	U	A	B	B	U	B	B	U	B	A	B	U	U	U	X	B	A	U	A	U	B	B	U	A	U	U	A	U	U	U	B	B	U	U	U	U	A	U
Sdchr2:0-59685122	877904	878905	ScMARQn_32.910000	ScMARQn_32.910000	188.12	ScMARQn_32.910000	B	X	U	X	X	U	A	B	U	U	B	B	U	B	A	B	U	U	U	X	B	A	U	A	U	B	B	U	A	X	X	A	U	U	X	B	B	U	U	U	X	A	U
Sdchr2:0-59685122	887904	888905	ScMARQn_32.900000	ScMARQn_32.900000	184.815	ScMARQn_32.900000	B	U	U	U	U	U	A	B	U	U	B	B	U	B	A	B	U	U	U	U	B	A	U	A	U	B	B	U	A	U	U	A	U	U	U	B	B	U	U	U	U	A	U
Sdchr2:0-59685122	897904	898905	ScMARQn_32.890000	ScMARQn_32.890000	188.12	ScMARQn_32.890000	B	U	U	U	X	X	A	B	U	U	B	B	U	B	A	B	U	U	U	U	B	A	U	A	U	B	B	U	A	U	U	A	X	X	U	B	B	X	U	U	X	A	U
Sdchr2:0-59685122	907904	908905	ScMARQn_32.880000	ScMARQn_32.880000	184.815	ScMARQn_32.880000	B	U	U	U	X	U	A	B	U	B	B	B	U	B	A	B	U	A	U	U	B	A	U	A	U	B	B	U	A	U	U	A	U	U	U	B	B	U	U	U	U	A	U
Sdchr2:0-59685122	917904	918905	ScMARQn_32.870000	ScMARQn_32.870000	187.484	ScMARQn_32.870000	B	U	U	U	X	U	A	B	U	B	B	B	U	B	A	B	U	A	X	U	B	A	U	U	U	B	B	U	A	U	U	A	X	U	X	B	B	U	U	U	A	A	X
Sdchr2:0-59685122	927904	928905	ScMARQn_32.860000	ScMARQn_32.860000	185.919	ScMARQn_32.860000	B	U	U	U	U	U	A	B	U	B	B	U	U	B	A	B	U	A	U	U	B	A	U	U	U	B	B	U	A	U	U	A	U	X	U	B	B	U	U	X	A	U	X
Sdchr2:0-59685122	937904	938905	ScMARQn_32.850000	ScMARQn_32.850000	184.815	ScMARQn_32.850000	B	U	U	U	X	U	A	B	U	B	B	U	U	B	A	B	U	A	U	X	B	A	U	U	U	B	B	U	A	U	U	A	U	U	U	B	B	U	U	U	A	U	U
Sdchr2:0-59685122	947904	948905	ScMARQn_32.840000	ScMARQn_32.840000	184.815	ScMARQn_32.840000	B	U	U	U	U	U	A	B	U	B	B	U	U	B	A	B	U	A	X	U	B	A	U	A	U	B	B	U	A	U	U	A	U	X	U	B	B	U	U	U	A	U	U
Sdchr2:0-59685122	957904	958905	ScMARQn_32.830000	ScMARQn_32.830000	184.815	ScMARQn_32.830000	B	U	U	U	U	U	A	B	U	B	B	B	U	B	A	B	U	A	U	U	B	A	U	A	U	B	B	U	A	X	X	A	U	U	U	B	B	U	U	U	A	A	U
Sdchr2:0-59685122	967904	968905	ScMARQn_32.820000	ScMARQn_32.820000	187.484	ScMARQn_32.820000	B	U	U	U	U	U	A	B	U	B	B	B	U	U	A	B	U	U	X	U	B	A	U	A	U	B	B	U	A	U	U	A	U	U	U	B	B	U	U	U	A	A	X
Sdchr2:0-59685122	977904	978905	ScMARQn_32.810000	ScMARQn_32.810000	185.919	ScMARQn_32.810000	B	U	U	U	U	X	A	B	U	B	B	B	U	U	A	B	U	U	U	U	B	A	U	A	U	B	B	U	A	U	U	A	U	U	U	B	B	U	U	U	A	A	U
Sdchr2:0-59685122	987904	988905	ScMARQn_32.800000	ScMARQn_32.800000	184.815	ScMARQn_32.800000	B	U	U	U	U	U	A	B	U	B	B	B	U	U	A	B	U	U	U	X	B	A	U	A	U	B	B	U	A	U	U	A	U	U	U	B	B	U	U	U	A	A	U
Sdchr2:0-59685122	997904	998905	ScMARQn_32.790000	ScMARQn_32.790000	184.815	ScMARQn_32.790000	B	U	U	U	U	U	A	B	U	B	B	B	U	U	A	B	U	U	X	X	B	A	U	A	U	B	B	U	A	X	U	A	X	U	X	B	B	U	U	U	A	A	X
Sdchr2:0-59685122	1007904	1008905	ScMARQn_32.780000	ScMARQn_32.780000	186.906	ScMARQn_32.780000	B	U	X	X	U	X	A	B	U	B	B	B	U	U	A	B	U	U	U	U	B	A	U	A	U	B	B	X	A	U	U	A	U	X	U	B	B	U	U	U	A	A	U
Sdchr2:0-59685122	1017904	1018905	ScMARQn_32.770000	ScMARQn_32.770000	185.919	ScMARQn_32.770000	B	X	U	U	U	U	A	B	U	B	B	B	U	U	A	B	U	U	U	U	B	A	U	A	U	B	B	U	A	X	U	A	U	U	X	B	B	U	U	U	A	A	X
Sdchr2:0-59685122	1027904	1028905	ScMARQn_32.760000	ScMARQn_32.760000	184.815	ScMARQn_32.760000	B	U	U	X	U	U	A	B	U	B	B	B	U	U	A	B	U	A	U	U	B	A	U	A	U	B	B	U	A	U	U	A	X	U	U	B	B	U	U	U	A	A	U
Sdchr2:0-59685122	1037904	1038905	ScMARQn_32.750000	ScMARQn_32.750000	185.919	ScMARQn_32.750000	B	U	U	U	U	U	A	B	U	B	B	B	U	U	A	B	U	A	U	U	B	A	U	A	U	B	B	U	A	X	U	A	U	U	U	B	B	X	U	U	A	A	U
Sdchr2:0-59685122	1047904	1048905	ScMARQn_32.740000	ScMARQn_32.740000	184.815	ScMARQn_32.740000	B	U	U	U	X	U	A	B	U	B	B	B	U	U	A	B	U	A	U	U	B	A	U	A	U	B	B	B	A	X	U	A	U	U	X	B	B	U	U	U	A	A	U
Sdchr2:0-59685122	1057904	1058905	ScMARQn_32.730000	ScMARQn_32.730000	185.919	ScMARQn_32.730000	B	U	U	U	U	U	A	B	U	B	B	B	U	U	A	B	U	A	U	U	B	A	U	A	U	B	B	B	A	U	U	A	U	X	U	B	B	U	U	U	A	A	X
Sdchr2:0-59685122	1067904	1068905	ScMARQn_32.720000	ScMARQn_32.720000	184.815	ScMARQn_32.720000	B	U	U	U	U	X	A	B	U	B	B	B	U	U	A	B	U	A	U	U	B	A	U	A	U	B	B	B	A	X	U	A	U	X	U	B	B	U	U	U	A	A	U
Sdchr2:0-59685122	1077904	1078905	ScMARQn_32.710000	ScMARQn_32.710000	184.815	ScMARQn_32.710000	B	U	U	U	U	U	A	B	U	B	B	B	U	U	A	B	U	U	U	U	B	A	X	A	U	B	B	B	A	X	X	A	U	U	U	B	B	U	U	U	A	A	X
Sdchr2:0-59685122	1087904	1088905	ScMARQn_32.700000	ScMARQn_32.700000	185.919	ScMARQn_32.700000	B	U	U	X	U	U	A	B	U	B	B	B	U	U	A	B	U	U	U	X	B	A	U	A	U	B	B	B	A	X	U	A	U	U	X	B	B	U	U	X	A	A	U
Sdchr2:0-59685122	1097904	1098905	ScMARQn_32.690000	ScMARQn_32.690000	184.815	ScMARQn_32.690000	B	U	U	U	X	U	A	B	U	B	B	B	U	U	A	B	U	U	X	U	B	A	U	A	U	B	B	B	A	U	U	A	U	U	X	B	B	U	U	U	A	A	U
Sdchr2:0-59685122	1107904	1108905	ScMARQn_32.680000	ScMARQn_32.680000	185.919	ScMARQn_32.680000	B	U	U	U	U	U	A	B	U	B	B	B	U	U	A	B	U	A	U	U	B	A	U	A	U	B	B	B	A	U	U	A	U	U	U	B	B	U	U	U	A	A	U
Sdchr2:0-59685122	1117904	1118905	ScMARQn_32.670000	ScMARQn_32.670000	185.919	ScMARQn_32.670000	B	U	U	U	U	U	A	B	U	B	B	B	U	U	A	B	U	A	U	X	B	A	U	A	U	B	B	B	A	U	X	A	U	U	X	B	B	U	U	U	A	A	U
Sdchr2:0-59685122	1127904	1128905	ScMARQn_32.660000	ScMARQn_32.660000	184.815	ScMARQn_32.660000	B	U	U	U	X	U	A	B	U	B	B	B	U	U	A	B	U	A	X	U	B	A	U	A	U	B	B	B	A	U	U	A	U	X	U	B	B	U	U	U	A	A	U
Sdchr2:0-59685122	1137904	1138905	ScMARQn_32.650000	ScMARQn_32.650000	184.815	ScMARQn_32.650000	B	U	U	U	U	U	A	B	U	U	B	B	U	U	A	B	U	U	U	U	B	A	U	A	U	B	B	B	A	U	U	A	U	X	X	B	B	U	U	U	A	A	U
Sdchr2:0-59685122	1147904	1148905	ScMARQn_32.640000	ScMARQn_32.640000	184.815	ScMARQn_32.640000	B	U	U	U	U	U	A	B	U	U	U	U	U	U	A	U	U	U	U	U	U	A	U	A	U	U	U	B	A	U	U	A	U	X	X	B	B	U	U	U	A	A	U
Sdchr2:0-59685122	1157904	1158905	ScMARQn_32.630000	ScMARQn_32.630000	185.919	ScMARQn_32.630000	B	U	U	X	U	U	A	B	U	U	U	U	U	U	A	U	U	U	U	U	U	A	U	A	U	U	U	B	A	U	X	A	U	U	U	B	B	U	U	U	A	U	X
Sdchr2:0-59685122	1177904	1178905	ScMARQn_32.610000	ScMARQn_32.610000	184.815	ScMARQn_32.610000	B	U	U	U	U	U	A	B	U	B	B	B	U	U	A	B	U	U	U	U	B	A	U	A	U	B	B	B	A	U	X	A	U	U	U	U	B	U	U	U	A	U	U
Sdchr2:0-59685122	1187904	1188905	ScMARQn_32.600000	ScMARQn_32.600000	184.815	ScMARQn_32.600000	B	U	U	U	U	U	A	B	U	B	B	B	U	U	A	B	U	U	U	U	B	A	X	A	U	B	B	B	A	U	U	A	U	U	U	B	B	U	U	U	A	U	U
Sdchr2:0-59685122	1197904	1198905	ScMARQn_32.590000	ScMARQn_32.590000	184.815	ScMARQn_32.590000	B	U	U	U	U	U	A	B	U	B	B	B	U	U	A	B	U	A	U	X	B	A	U	A	U	B	B	B	A	U	U	A	U	U	X	B	B	U	U	U	A	U	U
Sdchr2:0-59685122	1207904	1208905	ScMARQn_32.580000	ScMARQn_32.580000	184.815	ScMARQn_32.580000	B	U	U	X	U	U	A	B	U	B	B	B	U	U	A	B	U	A	U	X	B	A	U	A	U	B	B	B	A	U	U	A	X	U	U	B	B	X	U	U	A	U	U
Sdchr2:0-59685122	1217904	1218905	ScMARQn_32.570000	ScMARQn_32.570000	184.815	ScMARQn_32.570000	B	X	U	X	U	X	A	B	U	B	B	B	U	U	A	B	U	A	U	U	B	A	X	A	U	B	B	B	A	U	U	A	U	U	X	B	B	U	U	U	A	U	U
Sdchr2:0-59685122	1227904	1228905	ScMARQn_32.560000	ScMARQn_32.560000	184.815	ScMARQn_32.560000	B	U	U	X	X	U	A	B	U	B	B	B	U	U	A	B	U	A	U	U	B	A	U	A	U	B	B	B	A	U	U	A	U	X	X	B	B	U	U	U	A	U	U
Sdchr2:0-59685122	1237904	1238905	ScMARQn_32.550000	ScMARQn_32.550000	183.946	ScMARQn_32.550000	B	U	U	U	X	X	A	B	U	B	B	U	U	A	A	B	U	A	U	U	B	A	U	A	U	B	B	B	A	U	X	A	U	X	X	B	B	U	U	U	A	U	U
Sdchr2:0-59685122	1247904	1248905	ScMARQn_32.540000	ScMARQn_32.540000	183.946	ScMARQn_32.540000	B	U	U	U	U	U	A	B	U	B	B	U	U	U	A	B	U	A	U	U	B	A	U	A	U	B	B	B	A	X	U	A	U	U	U	B	B	U	U	U	A	U	U
Sdchr2:0-59685122	1257904	1258905	ScMARQn_32.530000	ScMARQn_32.530000	183.946	ScMARQn_32.530000	B	U	U	U	U	U	A	B	U	B	B	U	U	U	A	B	U	U	U	X	B	A	U	A	U	B	B	B	A	U	U	A	U	U	U	B	B	U	U	U	A	U	U
Sdchr2:0-59685122	1267904	1268905	ScMARQn_32.520000	ScMARQn_32.520000	183.946	ScMARQn_32.520000	B	X	U	U	U	U	A	B	U	B	B	U	U	U	A	B	U	U	U	U	B	A	U	A	U	B	B	B	A	X	U	A	U	U	X	B	B	U	U	U	A	U	X
Sdchr2:0-59685122	1277904	1278905	ScMARQn_32.510000	ScMARQn_32.510000	183.946	ScMARQn_32.510000	B	U	U	U	U	U	A	B	U	B	B	U	U	U	A	B	U	U	U	U	B	A	U	A	U	B	B	B	A	X	U	A	X	X	X	B	B	U	X	U	A	U	U
Sdchr2:0-59685122	1287904	1288905	ScMARQn_32.500000	ScMARQn_32.500000	183.946	ScMARQn_32.500000	B	U	U	U	U	U	A	B	U	B	B	U	X	U	A	B	U	U	U	X	B	A	U	A	U	B	B	B	A	X	U	A	U	X	U	B	B	U	X	U	A	U	X
Sdchr2:0-59685122	1297904	1298905	ScMARQn_32.490000	ScMARQn_32.490000	183.946	ScMARQn_32.490000	B	U	U	U	X	X	A	B	U	B	B	U	U	U	A	B	U	A	U	U	B	A	U	A	U	B	B	B	A	U	U	A	U	U	U	B	B	U	U	U	A	X	X
Sdchr2:0-59685122	1307904	1308905	ScMARQn_32.480000	ScMARQn_32.480000	181.804	ScMARQn_32.480000	U	X	U	U	U	U	A	U	U	U	B	U	U	U	A	U	U	U	U	U	U	A	U	A	U	U	U	B	A	U	U	A	U	U	X	B	B	U	U	U	A	U	U
Sdchr2:0-59685122	1317904	1318905	ScMARQn_32.470000	ScMARQn_32.470000	181.804	ScMARQn_32.470000	U	U	U	U	U	U	A	U	U	U	B	U	U	U	A	U	U	U	U	U	U	A	U	A	U	U	U	B	A	X	U	A	U	U	U	B	B	U	U	U	A	U	U
Sdchr2:0-59685122	1327904	1328905	ScMARQn_32.460000	NA	NA	ScMARQn_32.460000	U	U	U	U	U	U	A	U	U	U	B	U	U	A	A	U	U	U	U	U	U	A	U	A	U	U	U	B	A	U	U	A	U	X	U	U	B	X	U	U	A	U	U
Sdchr2:0-59685122	1337904	1338905	ScMARQn_32.450000	ScMARQn_32.450000	183.946	ScMARQn_32.450000	B	U	X	U	U	U	A	B	U	U	B	U	U	U	A	B	U	U	U	X	B	A	U	A	U	B	B	B	A	X	U	A	U	U	X	U	B	U	X	U	A	U	U
Sdchr2:0-59685122	1347904	1348905	ScMARQn_32.440000	ScMARQn_32.440000	183.946	ScMARQn_32.440000	B	U	U	U	U	U	A	B	U	B	B	U	U	U	A	B	U	U	U	U	B	A	U	A	U	B	B	B	A	U	U	A	U	U	U	B	B	U	U	U	A	X	U
Sdchr2:0-59685122	1357904	1358905	ScMARQn_32.430000	ScMARQn_32.430000	183.946	ScMARQn_32.430000	B	U	U	U	U	U	A	B	U	B	B	U	U	U	A	B	U	U	X	U	B	A	U	A	U	B	B	B	A	X	X	A	U	U	U	B	B	U	U	U	A	U	U
Sdchr2:0-59685122	1367904	1368905	ScMARQn_32.420000	ScMARQn_32.420000	183.946	ScMARQn_32.420000	B	U	U	U	U	U	A	B	U	B	B	U	U	U	A	B	U	U	X	U	B	A	U	A	U	B	B	B	A	U	U	A	U	U	U	B	B	U	U	U	A	U	X
Sdchr2:0-59685122	1377904	1378905	ScMARQn_32.410000	ScMARQn_32.410000	183.946	ScMARQn_32.410000	B	U	U	U	U	U	A	B	U	B	B	U	U	U	A	B	U	A	U	U	B	A	U	A	U	B	B	B	A	U	U	A	U	U	U	B	B	U	U	X	A	X	U
Sdchr2:0-59685122	1387904	1388905	ScMARQn_32.400000	ScMARQn_32.400000	183.946	ScMARQn_32.400000	B	U	U	X	U	U	A	B	U	B	B	U	U	U	A	B	U	U	U	U	B	A	U	A	U	B	B	B	A	X	X	A	U	U	U	B	B	U	U	U	A	X	U
Sdchr2:0-59685122	1437904	1438905	ScMARQn_32.350000	ScMARQn_32.350000	183.946	ScMARQn_32.350000	B	U	U	U	U	U	A	B	U	B	B	U	U	U	A	B	U	U	X	U	B	A	X	A	U	B	B	B	A	X	U	A	U	U	U	B	B	U	X	U	U	X	U
Sdchr2:0-59685122	1447904	1448905	ScMARQn_32.340000	ScMARQn_32.340000	183.946	ScMARQn_32.340000	B	U	U	U	U	X	A	B	U	B	B	U	X	U	A	B	U	U	U	U	B	A	U	A	U	B	B	B	A	U	U	A	U	U	X	B	B	U	U	X	U	U	U
Sdchr2:0-59685122	1457904	1458905	ScMARQn_32.330000	ScMARQn_32.330000	183.946	ScMARQn_32.330000	B	U	U	X	U	X	A	B	U	B	B	U	X	U	A	B	U	U	X	U	B	A	U	A	U	B	B	B	A	X	X	A	U	U	X	B	B	U	U	X	U	U	U
Sdchr2:0-59685122	1467904	1468905	ScMARQn_32.320000	ScMARQn_32.320000	183.946	ScMARQn_32.320000	B	U	U	U	X	U	A	B	U	U	B	U	U	U	A	B	U	U	U	U	B	A	U	U	U	B	B	B	A	U	U	A	U	U	U	B	B	U	U	U	U	U	X
Sdchr2:0-59685122	1477904	1478905	ScMARQn_32.310000	ScMARQn_32.310000	183.946	ScMARQn_32.310000	B	X	U	X	U	U	A	U	U	U	B	U	U	U	A	B	U	U	U	X	B	U	U	U	U	B	B	B	A	U	X	A	U	X	U	B	B	U	U	X	X	U	X
Sdchr2:0-59685122	1487904	1488905	ScMARQn_32.300000	ScMARQn_32.300000	181.804	ScMARQn_32.300000	B	U	U	U	U	X	A	U	U	U	B	U	U	U	A	B	U	U	X	U	B	U	U	U	X	B	B	B	A	U	U	A	U	U	U	B	B	U	X	U	U	X	X
Sdchr2:0-59685122	1497904	1498905	ScMARQn_32.290000	ScMARQn_32.290000	183.946	ScMARQn_32.290000	B	U	U	U	U	U	A	U	U	U	B	U	U	U	A	B	U	U	U	U	B	U	U	U	U	U	B	B	A	U	U	A	U	U	X	B	B	U	U	U	U	U	U
Sdchr2:0-59685122	1507904	1508905	ScMARQn_32.280000	ScMARQn_32.280000	183.946	ScMARQn_32.280000	B	U	U	U	U	U	A	B	U	B	B	U	U	U	A	B	U	U	U	U	B	U	U	U	U	U	B	B	A	U	X	A	U	U	U	B	B	U	U	U	X	U	U
Sdchr2:0-59685122	1517904	1518905	ScMARQn_32.270000	ScMARQn_32.270000	183.076	ScMARQn_32.270000	B	U	U	U	U	U	A	B	U	B	B	U	U	U	A	B	U	U	U	U	B	U	U	U	U	U	B	B	U	X	X	A	X	U	U	B	B	U	U	U	U	X	U
Sdchr2:0-59685122	1527904	1528905	ScMARQn_32.260000	ScMARQn_32.260000	183.076	ScMARQn_32.260000	B	U	U	U	U	U	A	B	U	U	B	U	U	U	A	B	U	U	U	U	B	U	U	U	U	B	B	B	U	U	X	A	U	U	X	B	B	X	U	U	U	U	U
Sdchr2:0-59685122	1537904	1538905	ScMARQn_32.250000	ScMARQn_32.250000	183.076	ScMARQn_32.250000	B	U	U	X	U	U	A	B	U	U	B	U	U	U	A	B	U	X	U	U	B	U	U	U	X	B	B	B	U	X	U	A	U	U	U	B	B	U	U	U	X	U	U
Sdchr2:0-59685122	1547904	1548905	ScMARQn_32.240000	ScMARQn_32.240000	183.076	ScMARQn_32.240000	B	U	U	U	U	X	A	B	U	U	B	U	U	U	A	B	U	U	U	U	B	A	X	A	U	B	B	B	A	U	U	A	U	U	U	B	B	U	U	U	U	X	U
Sdchr2:0-59685122	1557904	1558905	ScMARQn_32.230000	ScMARQn_32.230000	183.076	ScMARQn_32.230000	B	U	U	U	X	U	A	B	U	B	B	U	U	U	A	B	U	U	U	U	B	A	U	A	U	B	B	B	A	U	U	A	U	U	X	B	B	X	U	X	U	X	X
Sdchr2:0-59685122	1567904	1568905	ScMARQn_32.220000	ScMARQn_32.220000	183.076	ScMARQn_32.220000	B	U	U	U	U	U	A	B	U	B	B	U	U	U	A	B	U	U	U	U	B	A	U	A	U	B	B	B	A	X	U	A	U	U	X	B	B	U	U	U	U	X	X
Sdchr2:0-59685122	1587904	1588905	ScMARQn_32.200000	ScMARQn_32.200000	183.076	ScMARQn_32.200000	B	U	U	U	U	U	A	B	U	B	B	U	U	U	A	B	U	U	U	U	B	A	U	A	U	B	B	B	A	U	U	A	U	U	U	B	B	U	U	U	U	X	U
Sdchr2:0-59685122	1597904	1598905	ScMARQn_32.190000	ScMARQn_32.190000	183.076	ScMARQn_32.190000	B	X	U	U	U	U	A	B	U	B	B	U	U	U	A	B	U	U	U	U	B	A	U	A	U	B	B	B	A	U	U	A	U	U	U	B	B	X	U	U	U	U	U
Sdchr2:0-59685122	1607904	1608905	ScMARQn_32.180000	ScMARQn_32.180000	183.076	ScMARQn_32.180000	B	U	U	U	U	X	A	B	U	B	B	U	U	U	A	B	U	U	U	U	B	A	U	A	U	U	B	B	A	U	U	A	U	U	X	B	B	U	X	U	U	U	U
Sdchr2:0-59685122	1617904	1618905	ScMARQn_32.170000	ScMARQn_32.170000	183.076	ScMARQn_32.170000	B	U	U	X	X	X	A	B	U	U	B	U	U	U	A	B	U	U	U	U	B	U	U	A	U	U	B	B	A	X	U	A	U	U	X	B	B	X	U	U	X	U	U
Sdchr2:0-59685122	1627904	1628905	ScMARQn_32.160000	ScMARQn_32.160000	182.44	ScMARQn_32.160000	B	U	U	U	U	U	A	B	U	U	B	U	U	U	A	B	U	U	U	U	B	U	U	A	U	U	B	B	A	U	U	A	U	U	X	B	B	U	U	U	U	U	X
Sdchr2:0-59685122	1637904	1638905	ScMARQn_32.150000	ScMARQn_32.150000	183.076	ScMARQn_32.150000	B	U	U	U	U	U	A	U	U	U	B	U	U	U	A	B	U	U	X	U	B	U	U	A	U	B	B	B	A	U	U	A	U	X	U	B	B	U	U	U	X	X	U
Sdchr2:0-59685122	1647904	1648905	ScMARQn_32.140000	ScMARQn_32.140000	182.44	ScMARQn_32.140000	B	U	U	U	U	U	A	U	U	B	B	U	U	U	A	B	U	U	U	U	B	A	U	A	U	B	B	B	A	U	U	A	U	U	U	B	B	U	U	U	U	U	U
Sdchr2:0-59685122	1657904	1658905	ScMARQn_32.130000	ScMARQn_32.130000	182.44	ScMARQn_32.130000	B	X	U	U	U	U	A	U	U	B	B	U	U	U	A	B	U	U	U	U	B	A	U	A	U	B	B	B	A	X	U	A	U	U	X	B	B	U	U	U	U	U	X
Sdchr2:0-59685122	1667904	1668905	ScMARQn_32.120000	ScMARQn_32.120000	182.44	ScMARQn_32.120000	B	U	U	U	U	X	A	B	U	B	B	U	U	U	A	B	U	U	U	U	B	A	X	A	U	B	B	B	A	X	U	A	X	U	X	B	B	U	U	U	U	X	U
Sdchr2:0-59685122	1677904	1678905	ScMARQn_32.110000	ScMARQn_32.110000	182.44	ScMARQn_32.110000	B	U	U	U	U	X	A	B	U	B	B	U	X	U	A	B	U	U	X	U	B	A	U	A	U	B	B	U	A	X	U	A	U	U	U	B	B	U	U	B	X	U	U
Sdchr2:0-59685122	1687904	1688905	ScMARQn_32.100000	ScMARQn_32.100000	181.804	ScMARQn_32.100000	B	U	U	U	U	U	A	B	U	B	B	U	U	U	A	B	U	U	U	U	B	A	U	A	U	B	B	U	A	U	U	A	U	X	U	B	B	U	U	B	U	U	U
Sdchr2:0-59685122	1697904	1698905	ScMARQn_32.90000	ScMARQn_32.90000	181.804	ScMARQn_32.90000	B	U	U	U	U	X	A	B	U	B	B	U	U	U	A	B	U	U	U	X	B	A	U	A	U	B	B	U	A	U	U	A	U	U	X	B	B	U	U	B	U	U	X
Sdchr2:0-59685122	1707904	1708905	ScMARQn_32.80000	ScMARQn_32.80000	181.804	ScMARQn_32.80000	B	U	U	U	U	X	A	B	U	B	B	U	U	U	A	B	U	U	U	U	B	A	X	A	U	B	B	U	A	X	U	A	X	U	X	B	B	U	U	B	U	U	U
Sdchr2:0-59685122	2016677	2017678	ScMARQn_33.27570000	ScMARQn_33.27570000	181.804	ScMARQn_33.27570000	B	X	U	X	U	U	A	U	U	B	U	U	U	U	U	U	U	U	U	U	U	U	U	U	U	B	U	U	A	U	X	A	U	U	X	U	B	U	U	B	U	U	U
Sdchr2:0-59685122	2046677	2047678	ScMARQn_33.27540000	ScMARQn_33.27540000	181.804	ScMARQn_33.27540000	B	X	U	U	U	X	A	B	U	B	B	U	U	U	A	U	U	U	U	U	B	A	X	A	U	B	B	U	A	U	A	A	U	U	X	B	B	U	U	B	U	X	X
Sdchr2:0-59685122	2056677	2057678	ScMARQn_33.27530000	ScMARQn_33.27530000	181.168	ScMARQn_33.27530000	B	U	U	U	U	X	A	B	U	B	B	U	U	U	A	X	U	A	U	U	B	A	U	A	U	B	B	U	A	U	A	A	U	U	X	B	B	U	U	B	X	X	U
Sdchr2:0-59685122	2066677	2067678	ScMARQn_33.27520000	ScMARQn_33.27520000	181.804	ScMARQn_33.27520000	B	U	U	U	U	U	A	B	U	B	B	U	U	U	A	U	A	A	U	U	B	A	U	A	U	B	B	X	A	U	A	A	U	U	X	B	B	U	U	B	U	U	U
Sdchr2:0-59685122	2076677	2077678	ScMARQn_33.27510000	ScMARQn_33.27510000	181.168	ScMARQn_33.27510000	B	X	U	U	U	X	A	B	U	B	B	U	U	U	A	X	A	A	U	X	B	A	U	A	U	B	B	U	A	U	A	A	X	U	X	B	B	U	U	B	X	U	U
Sdchr2:0-59685122	2086677	2087678	ScMARQn_33.27500000	ScMARQn_33.27500000	181.168	ScMARQn_33.27500000	B	U	U	U	U	U	A	B	U	B	B	U	U	U	A	X	U	A	U	U	B	A	U	A	U	B	B	U	A	U	A	A	U	X	U	B	B	U	U	B	U	U	U
Sdchr2:0-59685122	2096677	2097678	ScMARQn_33.27490000	ScMARQn_33.27490000	181.168	ScMARQn_33.27490000	B	U	U	U	U	X	A	B	U	B	B	U	U	U	A	X	U	U	U	U	B	U	U	A	U	B	B	U	A	U	A	A	U	U	U	B	B	U	U	B	U	U	U
Sdchr2:0-59685122	2106677	2107678	ScMARQn_33.27480000	ScMARQn_33.27480000	181.804	ScMARQn_33.27480000	B	U	U	U	U	U	A	B	U	B	B	U	U	U	A	U	U	U	U	U	B	U	U	A	U	B	B	U	A	X	A	A	U	U	X	B	B	U	U	B	U	U	U
Sdchr2:0-59685122	2116677	2117678	ScMARQn_33.27470000	ScMARQn_33.27470000	180.531	ScMARQn_33.27470000	B	U	U	U	U	X	A	B	U	U	B	X	U	U	A	X	U	U	X	U	B	U	U	A	U	B	B	U	A	U	A	A	U	X	U	B	B	U	U	B	X	X	X
Sdchr2:0-59685122	2126677	2127678	ScMARQn_33.27460000	ScMARQn_33.27460000	181.804	ScMARQn_33.27460000	B	U	U	U	U	U	A	B	U	U	B	U	U	U	A	U	U	U	U	U	B	A	U	A	B	B	B	U	A	X	A	A	X	X	U	B	B	U	U	B	U	U	U
Sdchr2:0-59685122	2136677	2137678	ScMARQn_33.27450000	ScMARQn_33.27450000	181.804	ScMARQn_33.27450000	B	U	U	U	X	U	A	B	U	U	B	U	X	U	A	U	U	U	U	U	B	A	U	A	B	B	B	X	A	U	A	A	U	U	X	B	B	U	U	B	U	U	U
Sdchr2:0-59685122	2146677	2147678	ScMARQn_33.27440000	ScMARQn_33.27440000	180.531	ScMARQn_33.27440000	B	U	U	U	U	X	A	B	U	B	B	U	U	U	A	X	U	U	U	X	B	A	U	A	X	B	B	U	A	X	A	A	U	X	U	B	B	U	U	B	X	U	U
Sdchr2:0-59685122	2156677	2157678	ScMARQn_33.27430000	ScMARQn_33.27430000	180.531	ScMARQn_33.27430000	B	U	U	X	U	U	A	B	U	B	B	U	U	U	A	X	U	U	U	U	B	A	U	A	U	B	B	U	A	U	A	A	U	U	U	B	B	U	U	B	X	U	U
Sdchr2:0-59685122	2166677	2167678	ScMARQn_33.27420000	ScMARQn_33.27420000	180.531	ScMARQn_33.27420000	B	U	U	U	U	U	A	B	U	B	B	U	U	U	A	X	U	U	U	U	B	A	U	A	U	B	B	U	A	U	A	A	U	U	U	B	B	U	U	B	U	U	U
Sdchr2:0-59685122	2176677	2177678	ScMARQn_33.27410000	ScMARQn_33.27410000	180.531	ScMARQn_33.27410000	B	X	U	U	U	U	A	B	U	B	B	U	U	U	A	U	U	U	U	U	B	A	U	A	U	B	B	U	A	X	A	A	U	U	U	B	B	U	U	B	U	U	X
Sdchr2:0-59685122	2196677	2197678	ScMARQn_33.27390000	ScMARQn_33.27390000	180.531	ScMARQn_33.27390000	B	X	U	U	U	U	A	B	U	B	B	U	U	U	A	U	U	U	U	U	B	A	U	A	U	B	B	U	A	U	A	A	U	X	X	B	B	U	U	B	U	U	U
Sdchr2:0-59685122	2206677	2207678	ScMARQn_33.27380000	ScMARQn_33.27380000	180.531	ScMARQn_33.27380000	B	U	U	U	U	U	A	B	U	B	B	U	U	U	A	X	U	U	U	U	B	A	U	A	U	B	B	X	A	X	A	A	U	U	X	B	B	U	U	B	U	U	U
Sdchr2:0-59685122	2216677	2217678	ScMARQn_33.27370000	ScMARQn_33.27370000	180.531	ScMARQn_33.27370000	B	U	U	X	X	X	A	B	U	B	B	U	U	U	A	X	U	U	U	U	B	A	U	A	U	B	B	U	A	X	A	A	U	U	U	B	B	U	U	B	X	U	U
Sdchr2:0-59685122	2226677	2227678	ScMARQn_33.27360000	ScMARQn_33.27360000	180.531	ScMARQn_33.27360000	B	U	U	U	X	X	A	B	U	B	B	U	U	U	A	U	U	U	U	U	B	A	U	A	U	B	B	U	A	X	A	A	U	X	X	B	B	U	U	B	U	U	U
Sdchr2:0-59685122	2236677	2237678	ScMARQn_33.27350000	ScMARQn_33.27350000	180.531	ScMARQn_33.27350000	B	U	U	X	U	U	A	B	U	B	B	U	U	U	A	U	U	A	U	U	B	A	U	A	X	B	B	U	A	U	A	A	U	X	X	B	B	U	U	B	X	U	X
Sdchr2:0-59685122	2246677	2247678	ScMARQn_33.27340000	ScMARQn_33.27340000	180.531	ScMARQn_33.27340000	B	U	U	X	U	X	A	B	U	B	B	U	U	U	A	X	U	U	U	U	B	A	U	A	U	B	B	U	A	U	A	A	U	U	U	B	B	U	U	B	U	X	U
Sdchr2:0-59685122	2256677	2257678	ScMARQn_33.27330000	ScMARQn_33.27330000	180.531	ScMARQn_33.27330000	B	U	U	U	X	U	A	B	U	B	B	U	U	X	A	X	U	U	U	U	B	A	U	A	U	B	B	X	A	U	A	A	U	U	U	B	B	U	U	B	U	U	U
Sdchr2:0-59685122	2266677	2267678	ScMARQn_33.27320000	ScMARQn_33.27320000	179.895	ScMARQn_33.27320000	B	U	U	U	U	U	A	B	U	B	B	U	U	U	A	U	U	U	U	U	B	A	U	A	U	B	B	U	A	X	A	A	U	U	X	B	B	U	U	B	X	U	U
Sdchr2:0-59685122	2276677	2277678	ScMARQn_33.27310000	ScMARQn_33.27310000	179.895	ScMARQn_33.27310000	B	U	U	X	U	X	A	B	U	B	B	U	U	U	A	X	U	A	U	U	B	A	U	A	U	B	B	U	A	X	A	A	U	U	U	B	B	U	U	B	X	U	U
Sdchr2:0-59685122	2286677	2287678	ScMARQn_33.27300000	ScMARQn_33.27300000	179.895	ScMARQn_33.27300000	B	U	U	U	U	U	A	B	U	B	B	U	U	U	A	U	U	U	U	U	B	A	U	A	U	B	B	U	A	U	A	A	U	U	X	B	B	X	U	B	U	U	U
Sdchr2:0-59685122	2296677	2297678	ScMARQn_33.27290000	ScMARQn_33.27290000	179.895	ScMARQn_33.27290000	B	U	U	U	U	X	A	B	U	B	B	U	U	U	A	U	U	U	U	U	B	A	U	A	U	U	B	U	A	X	A	A	U	U	X	B	B	U	U	B	U	U	U
Sdchr2:0-59685122	2306677	2307678	ScMARQn_33.27280000	ScMARQn_33.27280000	179.895	ScMARQn_33.27280000	B	U	U	X	X	X	A	B	U	B	B	U	U	U	A	U	U	U	U	X	B	A	U	A	U	U	B	U	A	U	A	A	U	U	X	B	B	U	U	B	U	X	U
Sdchr2:0-59685122	2316677	2317678	ScMARQn_33.27270000	ScMARQn_33.27270000	179.895	ScMARQn_33.27270000	B	U	U	U	U	X	A	B	U	B	B	U	U	U	A	U	U	U	U	U	B	A	U	A	X	U	B	U	A	X	A	A	U	U	U	B	B	U	U	B	U	U	U
Sdchr2:0-59685122	2326677	2327678	ScMARQn_33.27260000	ScMARQn_33.27260000	179.895	ScMARQn_33.27260000	B	X	U	U	U	U	A	B	U	B	B	U	U	U	A	U	U	U	U	U	B	A	U	A	U	U	B	U	A	U	A	A	U	X	X	B	B	U	U	B	U	U	U
Sdchr2:0-59685122	2336677	2337678	ScMARQn_33.27250000	ScMARQn_33.27250000	179.259	ScMARQn_33.27250000	B	U	U	X	U	X	A	B	U	B	B	U	U	U	A	U	U	U	U	U	B	A	U	A	U	U	B	U	A	U	A	A	U	U	X	B	B	X	U	B	X	X	X
Sdchr2:0-59685122	2346677	2347678	ScMARQn_33.27240000	ScMARQn_33.27240000	179.895	ScMARQn_33.27240000	B	U	U	U	U	U	A	B	U	B	B	U	U	U	A	X	U	U	U	U	B	A	U	A	U	U	B	U	A	U	A	A	U	U	X	B	B	U	U	B	U	U	U
Sdchr2:0-59685122	2356677	2357678	ScMARQn_33.27230000	ScMARQn_33.27230000	179.259	ScMARQn_33.27230000	B	U	U	U	U	U	A	B	U	B	B	U	U	U	A	U	U	U	U	U	B	A	U	A	U	U	B	U	A	U	A	A	U	U	U	B	B	U	U	B	X	U	U
Sdchr2:0-59685122	2366677	2367678	ScMARQn_33.27220000	ScMARQn_33.27220000	179.259	ScMARQn_33.27220000	B	X	U	U	U	U	A	B	U	B	B	U	U	U	A	U	U	U	U	U	B	A	U	A	U	X	U	U	A	U	A	A	X	U	X	B	B	U	U	B	U	U	U
Sdchr2:0-59685122	2416677	2417678	ScMARQn_33.27170000	ScMARQn_33.27170000	179.895	ScMARQn_33.27170000	B	U	U	U	U	U	A	U	U	U	U	U	U	U	A	X	U	U	U	U	U	A	U	A	U	U	U	U	A	X	A	A	U	X	X	B	U	U	U	B	X	U	U
Sdchr2:0-59685122	2426677	2427678	ScMARQn_33.27160000	ScMARQn_33.27160000	179.259	ScMARQn_33.27160000	B	U	U	U	U	U	A	B	U	B	B	U	U	U	A	X	A	U	U	U	B	A	X	A	U	U	U	U	A	U	A	A	U	U	U	B	B	U	U	B	U	U	X
Sdchr2:0-59685122	2436677	2437678	ScMARQn_33.27150000	ScMARQn_33.27150000	179.259	ScMARQn_33.27150000	B	U	U	U	X	U	A	B	U	B	B	U	U	U	A	X	A	U	X	U	B	A	X	A	U	X	U	U	A	U	A	A	U	U	X	B	B	U	U	B	X	U	U
Sdchr2:0-59685122	2446677	2447678	ScMARQn_33.27140000	ScMARQn_33.27140000	179.259	ScMARQn_33.27140000	B	U	U	X	X	U	A	B	U	B	B	U	U	U	A	U	A	U	U	U	B	A	U	A	U	U	U	U	A	U	A	A	U	X	X	B	B	U	U	B	U	U	U
Sdchr2:0-59685122	2456677	2457678	ScMARQn_33.27130000	ScMARQn_33.27130000	179.259	ScMARQn_33.27130000	B	U	U	U	U	U	A	B	U	B	B	U	U	U	A	U	U	U	U	X	B	A	U	A	U	U	U	U	A	U	A	A	U	U	U	B	B	U	U	B	U	U	U
Sdchr2:0-59685122	2466677	2467678	ScMARQn_33.27120000	ScMARQn_33.27120000	179.259	ScMARQn_33.27120000	B	U	U	U	U	X	A	B	U	B	B	U	U	U	A	U	U	A	U	U	B	A	U	A	U	U	U	U	A	X	A	A	X	U	X	B	B	U	U	B	X	U	U
Sdchr2:0-59685122	2476677	2477678	ScMARQn_33.27110000	ScMARQn_33.27110000	179.259	ScMARQn_33.27110000	B	U	U	X	U	X	A	B	U	B	B	U	U	U	A	U	U	U	U	U	B	A	U	A	U	X	U	U	A	X	A	A	U	U	U	B	B	U	U	B	X	X	U
Sdchr2:0-59685122	2486677	2487678	ScMARQn_33.27100000	ScMARQn_33.27100000	179.259	ScMARQn_33.27100000	B	U	U	U	U	X	A	B	U	B	B	U	U	U	A	U	U	U	U	U	B	A	U	A	U	X	U	X	A	U	A	A	U	X	U	B	B	U	U	B	U	X	U
Sdchr2:0-59685122	2496677	2497678	ScMARQn_33.27090000	ScMARQn_33.27090000	179.895	ScMARQn_33.27090000	B	U	U	U	U	X	A	B	U	B	B	U	U	U	A	X	U	U	U	U	B	A	U	A	U	U	U	U	A	U	A	A	U	X	X	B	B	U	U	B	U	X	U
Sdchr2:0-59685122	2506677	2507678	ScMARQn_33.27080000	ScMARQn_33.27080000	179.259	ScMARQn_33.27080000	B	U	U	U	U	U	A	B	U	B	B	U	U	U	A	U	U	U	U	U	B	A	X	A	X	X	U	U	A	X	A	A	U	U	X	B	B	U	U	B	X	X	U
Sdchr2:0-59685122	2516677	2517678	ScMARQn_33.27070000	ScMARQn_33.27070000	179.895	ScMARQn_33.27070000	B	U	U	U	U	X	A	B	U	B	B	U	U	U	A	X	U	U	U	X	B	A	U	A	U	U	U	U	A	X	A	A	U	U	X	B	B	U	U	B	U	U	U
Sdchr2:0-59685122	2526677	2527678	ScMARQn_33.27060000	ScMARQn_33.27060000	179.259	ScMARQn_33.27060000	B	U	U	X	U	U	A	B	U	B	B	U	U	U	A	U	U	A	U	U	B	A	U	A	U	U	U	U	A	X	A	A	U	U	U	B	B	U	U	B	X	U	U
Sdchr2:0-59685122	2536677	2537678	ScMARQn_33.27050000	ScMARQn_33.27050000	179.895	ScMARQn_33.27050000	U	U	U	U	X	X	A	U	U	U	B	U	U	U	A	U	U	A	U	U	B	A	U	A	U	U	U	U	A	X	A	A	U	U	X	B	U	U	U	U	U	X	U
Sdchr2:0-59685122	2586677	2587678	ScMARQn_33.27000000	ScMARQn_33.27000000	180.531	ScMARQn_33.27000000	U	X	U	U	U	U	A	B	U	B	B	U	U	U	A	X	U	U	U	U	B	U	U	U	U	U	U	U	A	U	A	A	U	U	U	B	U	U	U	U	U	U	U
Sdchr2:0-59685122	2596677	2597678	ScMARQn_33.26990000	ScMARQn_33.26990000	179.259	ScMARQn_33.26990000	B	U	U	U	U	U	A	B	U	B	B	U	U	U	A	U	U	U	U	U	B	A	U	A	U	U	U	U	A	U	A	A	U	X	U	B	B	U	U	B	U	U	U
Sdchr2:0-59685122	2606677	2607678	ScMARQn_33.26980000	ScMARQn_33.26980000	179.895	ScMARQn_33.26980000	B	U	U	U	U	U	A	B	U	B	B	U	U	U	A	U	U	U	U	U	B	A	U	A	U	U	U	U	A	U	A	A	U	U	U	B	B	U	U	B	U	U	U
Sdchr2:0-59685122	2616677	2617678	ScMARQn_33.26970000	ScMARQn_33.26970000	179.895	ScMARQn_33.26970000	B	U	U	U	X	U	A	B	U	B	B	U	U	U	A	U	U	U	U	U	B	A	U	A	U	U	U	U	A	U	A	A	U	X	U	B	B	U	U	B	U	U	U
Sdchr2:0-59685122	2626677	2627678	ScMARQn_33.26960000	ScMARQn_33.26960000	178.623	ScMARQn_33.26960000	B	U	U	U	U	U	A	B	U	B	B	U	U	X	A	X	U	U	U	U	B	A	U	A	X	U	U	U	A	X	A	A	U	X	U	B	B	U	U	B	U	X	U
Sdchr2:0-59685122	2636677	2637678	ScMARQn_33.26950000	ScMARQn_33.26950000	179.259	ScMARQn_33.26950000	B	U	U	X	U	X	A	B	U	B	B	U	U	U	A	X	U	U	U	U	B	A	U	A	U	X	U	U	A	X	A	A	U	U	X	B	B	X	U	B	U	U	X
Sdchr2:0-59685122	2646677	2647678	ScMARQn_33.26940000	ScMARQn_33.26940000	179.259	ScMARQn_33.26940000	B	X	U	X	U	X	A	B	U	B	B	U	U	U	A	X	U	U	U	U	B	A	U	A	U	U	U	X	A	U	A	A	U	U	X	B	B	U	U	B	X	X	U
Sdchr2:0-59685122	2656677	2657678	ScMARQn_33.26930000	ScMARQn_33.26930000	179.259	ScMARQn_33.26930000	B	U	U	U	U	X	A	B	U	B	B	U	U	U	A	X	U	U	U	U	B	A	U	A	U	U	U	U	A	U	A	A	U	X	U	B	B	U	U	B	U	U	X
Sdchr2:0-59685122	2676677	2677678	ScMARQn_33.26910000	ScMARQn_33.26910000	179.259	ScMARQn_33.26910000	B	B	U	U	U	U	A	B	U	B	B	U	U	U	A	U	U	U	U	U	B	A	U	A	U	U	U	U	A	X	A	A	X	U	X	B	B	U	U	B	U	X	U
Sdchr2:0-59685122	2686677	2687678	ScMARQn_33.26900000	ScMARQn_33.26900000	179.895	ScMARQn_33.26900000	B	B	U	U	U	U	A	B	U	B	B	U	U	U	A	U	U	U	U	U	B	A	U	A	U	U	U	U	A	X	A	A	U	U	X	B	B	U	U	B	U	U	U
Sdchr2:0-59685122	2696677	2697678	ScMARQn_33.26890000	ScMARQn_33.26890000	179.895	ScMARQn_33.26890000	B	B	U	U	U	U	A	B	U	B	B	U	U	U	A	U	U	U	U	X	B	A	U	A	U	U	U	U	A	X	A	A	U	U	X	B	B	X	U	B	X	U	X
Sdchr2:0-59685122	2706677	2707678	ScMARQn_33.26880000	ScMARQn_33.26880000	178.623	ScMARQn_33.26880000	B	B	U	X	X	U	A	B	U	B	B	U	U	U	A	X	U	U	U	U	B	A	U	A	U	U	U	U	A	X	A	A	X	U	U	B	B	U	U	B	X	U	U
Sdchr2:0-59685122	2716677	2717678	ScMARQn_33.26870000	ScMARQn_33.26870000	178.623	ScMARQn_33.26870000	B	B	U	U	U	U	A	B	U	B	B	U	U	U	A	U	U	A	U	U	B	A	X	A	U	U	U	U	A	U	A	A	U	U	U	B	B	X	U	B	U	U	U
Sdchr2:0-59685122	2726677	2727678	ScMARQn_33.26860000	ScMARQn_33.26860000	177.408	ScMARQn_33.26860000	B	B	U	X	U	U	A	B	U	B	B	U	U	U	A	X	A	A	U	U	B	A	U	A	U	U	U	U	A	U	A	A	U	X	U	B	B	U	U	B	U	X	U
Sdchr2:0-59685122	2736677	2737678	ScMARQn_33.26850000	ScMARQn_33.26850000	179.895	ScMARQn_33.26850000	U	B	U	U	U	X	A	B	U	B	B	U	U	U	A	X	U	A	U	U	B	A	U	A	U	U	U	U	A	U	A	A	U	U	X	B	B	X	U	B	X	X	X
Sdchr2:0-59685122	2746677	2747678	ScMARQn_33.26840000	ScMARQn_33.26840000	178.623	ScMARQn_33.26840000	U	B	U	U	U	X	A	B	U	B	B	U	U	U	A	U	U	A	U	U	B	A	U	A	U	U	U	U	A	U	A	A	U	U	U	B	B	U	U	B	U	U	U
Sdchr2:0-59685122	2756677	2757678	ScMARQn_33.26830000	ScMARQn_33.26830000	178.623	ScMARQn_33.26830000	U	B	U	U	U	U	A	B	U	B	B	U	U	U	A	U	U	A	U	U	B	A	U	A	U	X	U	U	A	U	A	A	U	U	U	B	B	U	U	B	U	X	U
Sdchr2:0-59685122	2766677	2767678	ScMARQn_33.26820000	ScMARQn_33.26820000	177.986	ScMARQn_33.26820000	X	B	U	U	U	X	A	B	U	B	B	U	U	U	A	X	U	A	U	U	B	A	U	A	U	U	U	U	A	U	A	A	U	U	U	B	B	X	U	B	U	U	U
Sdchr2:0-59685122	2776677	2777678	ScMARQn_33.26810000	ScMARQn_33.26810000	177.408	ScMARQn_33.26810000	U	B	U	X	U	U	A	B	U	B	B	U	U	U	A	X	U	A	X	X	B	A	U	A	U	U	U	U	A	X	A	A	U	U	U	B	B	U	U	B	X	U	U
Sdchr2:0-59685122	2816677	2817678	ScMARQn_33.26770000	ScMARQn_33.26770000	178.623	ScMARQn_33.26770000	U	B	U	U	U	U	A	B	U	B	U	U	U	U	A	U	U	A	U	U	B	A	U	A	U	U	U	U	A	U	A	A	U	U	U	B	U	U	U	U	U	U	U
Sdchr2:0-59685122	2826677	2827678	ScMARQn_33.26760000	ScMARQn_33.26760000	178.623	ScMARQn_33.26760000	U	B	U	U	U	X	A	B	U	B	B	U	U	U	A	U	U	A	X	X	B	A	U	A	U	U	U	U	A	U	A	A	U	U	U	B	B	U	U	B	U	U	U
Sdchr2:0-59685122	2836677	2837678	ScMARQn_33.26750000	ScMARQn_33.26750000	178.623	ScMARQn_33.26750000	U	B	U	U	U	U	A	B	U	B	B	U	U	U	A	X	U	A	U	X	B	A	U	A	U	X	U	U	A	X	A	A	U	U	X	B	B	U	U	B	U	X	U
Sdchr2:0-59685122	2846677	2847678	ScMARQn_33.26740000	ScMARQn_33.26740000	178.623	ScMARQn_33.26740000	U	B	U	X	X	U	A	B	U	B	B	U	U	U	A	X	U	U	U	X	B	A	U	A	U	U	U	U	A	X	A	A	U	U	X	B	B	U	U	B	U	U	X
Sdchr2:0-59685122	2856677	2857678	ScMARQn_33.26730000	ScMARQn_33.26730000	178.623	ScMARQn_33.26730000	U	B	U	U	U	U	A	B	U	B	B	U	U	U	A	U	U	U	U	U	B	A	U	A	U	U	U	U	A	X	A	A	U	U	X	B	B	U	U	B	X	U	U
Sdchr2:0-59685122	2866677	2867678	ScMARQn_33.26720000	ScMARQn_33.26720000	178.623	ScMARQn_33.26720000	U	B	U	U	U	X	A	B	U	B	B	U	U	U	A	U	A	U	U	X	B	A	U	A	U	U	U	U	A	X	A	A	U	U	X	B	B	U	U	B	U	X	U
Sdchr2:0-59685122	2876677	2877678	ScMARQn_33.26710000	ScMARQn_33.26710000	177.408	ScMARQn_33.26710000	U	B	U	X	U	X	A	B	U	B	B	U	U	U	A	U	A	U	U	U	B	A	U	A	U	X	U	U	A	X	A	A	U	U	X	B	B	U	U	B	U	U	U
Sdchr2:0-59685122	2886677	2887678	ScMARQn_33.26700000	ScMARQn_33.26700000	178.623	ScMARQn_33.26700000	U	B	U	U	U	X	A	B	U	B	B	U	U	U	A	U	U	U	U	U	B	A	U	A	U	U	U	U	A	U	A	A	U	X	X	B	B	U	U	B	U	X	U
Sdchr2:0-59685122	2896677	2897678	ScMARQn_33.26690000	ScMARQn_33.26690000	177.986	ScMARQn_33.26690000	X	B	U	U	U	X	A	B	U	B	B	U	U	U	A	X	U	U	X	U	B	A	X	A	U	U	U	U	A	X	A	A	U	U	X	B	B	U	U	B	U	X	U
Sdchr2:0-59685122	2906677	2907678	ScMARQn_33.26680000	ScMARQn_33.26680000	177.408	ScMARQn_33.26680000	U	B	U	U	U	U	A	B	U	B	B	U	U	U	A	X	U	A	U	U	B	A	U	A	U	X	X	U	A	X	A	A	U	U	U	B	B	U	U	B	U	X	U
Sdchr2:0-59685122	2916677	2917678	ScMARQn_33.26670000	ScMARQn_33.26670000	177.986	ScMARQn_33.26670000	X	B	U	U	X	U	A	B	U	B	B	U	U	U	A	X	U	A	U	U	B	A	U	A	U	X	U	U	A	U	A	A	U	U	U	B	B	U	U	B	X	X	U
Sdchr2:0-59685122	2926677	2927678	ScMARQn_33.26660000	ScMARQn_33.26660000	178.623	ScMARQn_33.26660000	U	B	U	U	U	U	A	B	U	B	B	U	U	U	A	X	U	A	U	U	B	A	U	A	U	U	U	U	A	X	A	A	U	U	U	B	B	U	U	B	X	X	U
Sdchr2:0-59685122	2936677	2937678	ScMARQn_33.26650000	ScMARQn_33.26650000	179.895	ScMARQn_33.26650000	U	B	U	U	U	B	U	B	U	B	B	U	U	U	A	U	U	A	X	U	B	A	U	A	U	U	U	U	A	U	A	A	U	U	X	B	B	U	U	B	X	U	X
Sdchr2:0-59685122	2946677	2947678	ScMARQn_33.26640000	ScMARQn_33.26640000	177.408	ScMARQn_33.26640000	U	B	U	U	U	B	U	B	U	B	B	U	U	U	A	X	U	U	U	U	B	A	U	A	U	U	U	U	A	U	A	A	U	U	U	B	B	U	U	B	U	U	U
Sdchr2:0-59685122	3006677	3007678	ScMARQn_33.26580000	ScMARQn_33.26580000	177.408	ScMARQn_33.26580000	U	B	U	U	U	B	A	B	U	B	B	X	U	U	A	X	U	U	U	U	B	U	U	A	U	U	U	U	A	U	A	A	X	X	U	B	B	U	U	B	U	U	X
Sdchr2:0-59685122	3016677	3017678	ScMARQn_33.26570000	ScMARQn_33.26570000	176.83	ScMARQn_33.26570000	U	B	U	U	X	B	A	B	U	B	B	U	U	U	A	X	U	U	U	U	B	A	U	A	U	X	U	U	A	U	A	A	U	U	X	B	B	X	U	B	X	X	U
Sdchr2:0-59685122	3026677	3027678	ScMARQn_33.26560000	ScMARQn_33.26560000	177.408	ScMARQn_33.26560000	U	B	U	U	U	B	A	B	U	B	B	U	U	U	A	U	U	U	U	U	B	A	U	A	U	X	U	U	A	U	A	A	U	U	U	B	B	X	U	B	X	U	U
Sdchr2:0-59685122	3036677	3037678	ScMARQn_33.26550000	ScMARQn_33.26550000	176.83	ScMARQn_33.26550000	X	B	U	U	X	B	A	B	U	B	B	U	U	U	A	U	U	U	U	U	B	A	U	A	U	X	U	X	A	U	A	A	U	U	U	B	B	U	U	B	X	X	X
Sdchr2:0-59685122	3046677	3047678	ScMARQn_33.26540000	ScMARQn_33.26540000	177.408	ScMARQn_33.26540000	U	B	U	X	U	B	A	B	X	B	B	U	X	U	A	X	U	A	U	U	B	A	U	A	U	U	X	U	A	U	A	A	U	X	U	B	B	U	U	B	U	U	U
Sdchr2:0-59685122	3056677	3057678	ScMARQn_33.26530000	ScMARQn_33.26530000	177.408	ScMARQn_33.26530000	U	B	U	X	X	B	A	B	U	B	B	U	U	U	A	X	U	A	U	U	B	A	U	A	U	U	U	U	A	X	A	A	U	U	X	B	U	U	U	B	U	U	U
Sdchr2:0-59685122	3066677	3067678	ScMARQn_33.26520000	ScMARQn_33.26520000	176.83	ScMARQn_33.26520000	X	B	U	U	X	B	A	B	U	B	B	U	U	U	A	X	U	A	U	U	B	A	U	A	U	U	U	U	A	X	A	A	U	U	U	B	U	U	X	B	X	U	U
Sdchr2:0-59685122	3076677	3077678	ScMARQn_33.26510000	ScMARQn_33.26510000	177.408	ScMARQn_33.26510000	U	B	U	U	X	B	A	B	U	B	B	U	U	U	A	X	U	A	U	U	B	A	U	A	U	U	U	U	A	U	A	A	U	U	U	B	U	U	U	B	U	U	U
Sdchr2:0-59685122	3086677	3087678	ScMARQn_33.26500000	ScMARQn_33.26500000	176.83	ScMARQn_33.26500000	X	B	U	U	X	B	A	B	U	B	B	U	U	U	A	X	U	U	U	U	B	A	U	A	U	U	U	U	A	X	A	A	U	U	U	B	U	U	U	B	X	U	U
Sdchr2:0-59685122	3096677	3097678	ScMARQn_33.26490000	ScMARQn_33.26490000	176.194	ScMARQn_33.26490000	U	B	U	X	U	B	A	B	U	B	B	X	U	U	A	U	U	U	U	U	B	A	U	A	U	U	U	U	A	U	A	A	X	X	U	B	X	U	U	B	U	X	U
Sdchr2:0-59685122	3106677	3107678	ScMARQn_33.26480000	ScMARQn_33.26480000	175.558	ScMARQn_33.26480000	U	B	U	U	U	B	A	B	U	B	B	U	U	U	A	U	U	U	U	U	B	A	U	A	U	X	U	U	A	U	A	A	U	U	U	B	U	U	U	B	U	U	U
Sdchr2:0-59685122	3116677	3117678	ScMARQn_33.26470000	ScMARQn_33.26470000	174.98	ScMARQn_33.26470000	X	B	U	U	B	B	A	B	U	B	B	U	U	A	A	U	U	U	X	U	B	A	U	A	U	X	U	U	A	X	A	A	U	U	X	B	U	U	U	B	U	U	U
Sdchr2:0-59685122	3186677	3187678	ScMARQn_33.26400000	ScMARQn_33.26400000	174.402	ScMARQn_33.26400000	U	B	U	U	B	B	A	B	U	B	B	U	U	A	A	U	U	A	X	U	B	A	X	A	U	U	U	U	A	X	A	A	U	U	U	B	X	U	U	B	X	X	U
Sdchr2:0-59685122	3196677	3197678	ScMARQn_33.26390000	ScMARQn_33.26390000	174.402	ScMARQn_33.26390000	U	B	U	U	B	B	A	B	U	B	B	U	U	A	A	U	U	A	X	U	B	A	U	A	U	X	U	X	A	X	A	A	U	U	X	B	X	U	U	B	X	U	U
Sdchr2:0-59685122	3206677	3207678	ScMARQn_33.26380000	ScMARQn_33.26380000	174.402	ScMARQn_33.26380000	U	B	U	U	B	B	A	B	U	B	B	U	U	A	A	X	U	A	U	U	B	A	U	A	U	U	U	U	A	U	A	A	U	U	U	B	U	U	U	B	U	X	U
Sdchr2:0-59685122	3216677	3217678	ScMARQn_33.26370000	ScMARQn_33.26370000	174.402	ScMARQn_33.26370000	U	B	U	U	B	B	A	B	U	B	B	U	U	A	A	U	U	U	U	U	B	A	U	A	U	U	U	U	A	U	A	A	U	U	X	B	U	U	U	B	U	U	U
Sdchr2:0-59685122	3226677	3227678	ScMARQn_33.26360000	ScMARQn_33.26360000	174.402	ScMARQn_33.26360000	U	B	U	X	B	B	A	B	U	B	B	U	U	A	A	U	A	U	U	U	B	A	U	A	U	U	U	U	A	X	A	A	X	X	X	B	U	U	U	B	U	X	X
Sdchr2:0-59685122	3236677	3237678	ScMARQn_33.26350000	ScMARQn_33.26350000	174.402	ScMARQn_33.26350000	U	B	U	U	B	B	A	B	U	B	B	U	U	A	A	U	A	U	U	U	B	A	U	A	U	X	U	U	A	X	A	A	X	U	X	B	X	U	U	B	U	X	X
Sdchr2:0-59685122	3246677	3247678	ScMARQn_33.26340000	ScMARQn_33.26340000	174.402	ScMARQn_33.26340000	X	B	U	U	B	B	A	B	U	B	B	U	U	A	A	X	U	U	U	U	B	A	U	A	U	U	U	U	A	U	A	A	X	X	X	B	X	U	U	B	U	X	U
Sdchr2:0-59685122	3256677	3257678	ScMARQn_33.26330000	ScMARQn_33.26330000	174.402	ScMARQn_33.26330000	U	B	U	U	B	B	A	B	U	B	B	U	U	A	A	X	U	U	U	U	B	A	U	A	U	U	U	U	A	U	A	A	U	U	U	B	U	U	U	B	U	U	U
Sdchr2:0-59685122	3266677	3267678	ScMARQn_33.26320000	ScMARQn_33.26320000	174.402	ScMARQn_33.26320000	U	B	U	U	B	B	A	B	U	B	B	U	X	A	A	X	U	U	U	X	B	A	U	A	U	U	U	U	A	X	A	A	U	U	U	B	U	U	U	B	U	U	X
Sdchr2:0-59685122	3276677	3277678	ScMARQn_33.26310000	ScMARQn_33.26310000	174.402	ScMARQn_33.26310000	U	B	U	U	B	B	A	B	U	B	B	U	U	A	A	U	U	U	U	U	B	A	U	A	U	X	U	U	A	U	A	A	U	X	U	B	U	U	X	B	U	U	X
Sdchr2:0-59685122	3286677	3287678	ScMARQn_33.26300000	ScMARQn_33.26300000	173.766	ScMARQn_33.26300000	U	B	U	U	B	B	A	B	U	B	B	U	X	A	A	X	A	U	U	U	B	A	U	A	U	U	U	U	A	U	A	A	U	X	U	B	U	U	U	B	X	U	U
Sdchr2:0-59685122	3296677	3297678	ScMARQn_33.26290000	ScMARQn_33.26290000	174.402	ScMARQn_33.26290000	U	B	U	X	B	B	A	B	U	B	B	U	U	A	A	U	U	U	U	X	B	A	U	A	U	U	U	U	A	U	A	A	U	U	X	B	U	U	X	B	U	X	U
Sdchr2:0-59685122	3306677	3307678	ScMARQn_33.26280000	ScMARQn_33.26280000	173.766	ScMARQn_33.26280000	X	B	U	U	B	B	A	U	U	B	B	U	U	U	A	U	U	U	U	U	B	A	U	A	U	U	U	U	A	U	A	A	X	U	U	B	U	X	U	B	U	U	U
Sdchr2:0-59685122	3316677	3317678	ScMARQn_33.26270000	ScMARQn_33.26270000	174.402	ScMARQn_33.26270000	U	U	U	U	B	B	A	U	U	B	B	U	U	U	A	U	U	U	X	U	B	A	X	A	U	U	U	U	A	U	A	A	U	U	U	B	U	U	U	B	U	U	U
Sdchr2:0-59685122	3326677	3327678	ScMARQn_33.26260000	ScMARQn_33.26260000	173.766	ScMARQn_33.26260000	U	U	U	X	B	B	A	U	U	B	B	U	U	U	A	U	U	U	U	X	B	A	U	A	U	X	U	U	A	U	A	A	U	U	U	B	U	U	U	B	U	X	U
Sdchr2:0-59685122	3336677	3337678	ScMARQn_33.26250000	ScMARQn_33.26250000	173.766	ScMARQn_33.26250000	U	U	U	X	B	B	A	B	U	B	B	U	X	A	A	U	U	U	U	U	B	A	X	A	U	X	U	X	A	U	A	A	U	U	U	B	U	U	U	B	U	U	X
Sdchr2:0-59685122	3346677	3347678	ScMARQn_33.26240000	ScMARQn_33.26240000	173.766	ScMARQn_33.26240000	U	B	U	U	B	B	A	B	U	B	B	U	U	A	A	X	U	U	U	U	B	A	U	A	U	U	U	U	A	U	A	A	U	U	U	B	U	U	U	B	X	U	U
Sdchr2:0-59685122	3356677	3357678	ScMARQn_33.26230000	ScMARQn_33.26230000	173.766	ScMARQn_33.26230000	U	B	U	U	B	B	A	B	U	B	B	U	U	A	A	U	U	U	U	U	B	U	U	A	U	X	U	U	A	U	A	A	U	U	U	B	X	U	U	B	X	X	U
Sdchr2:0-59685122	3366677	3367678	ScMARQn_33.26220000	ScMARQn_33.26220000	173.766	ScMARQn_33.26220000	U	B	U	U	B	B	A	B	U	B	B	U	U	A	A	X	U	U	U	U	B	U	U	A	U	U	U	U	A	X	A	A	U	U	U	B	X	U	U	B	U	U	U
Sdchr2:0-59685122	3376677	3377678	ScMARQn_33.26210000	ScMARQn_33.26210000	173.766	ScMARQn_33.26210000	U	B	U	X	B	B	A	B	U	B	B	U	U	A	A	U	U	U	U	X	B	U	U	A	U	X	U	U	A	U	A	A	U	X	U	B	U	U	U	B	U	U	U
Sdchr2:0-59685122	3386677	3387678	ScMARQn_33.26200000	ScMARQn_33.26200000	173.766	ScMARQn_33.26200000	U	B	U	U	B	B	A	B	U	B	B	U	U	A	A	X	U	U	U	U	B	A	U	A	U	U	U	U	A	U	A	A	U	U	U	B	U	U	U	B	X	U	U
Sdchr2:0-59685122	3396677	3397678	ScMARQn_33.26190000	ScMARQn_33.26190000	172.485	ScMARQn_33.26190000	U	B	U	U	B	B	A	B	U	B	B	U	U	A	A	U	U	U	X	X	B	A	X	A	U	U	U	U	A	X	A	A	U	U	X	B	U	U	U	B	U	U	U
Sdchr2:0-59685122	3406677	3407678	ScMARQn_33.26180000	ScMARQn_33.26180000	172.485	ScMARQn_33.26180000	U	B	U	U	B	B	A	B	U	B	B	U	U	A	A	X	U	U	U	U	B	A	U	A	U	U	U	U	A	U	A	A	U	U	U	B	U	U	U	B	U	U	U
Sdchr2:0-59685122	3416677	3417678	ScMARQn_33.26170000	ScMARQn_33.26170000	174.402	ScMARQn_33.26170000	U	B	U	U	B	B	A	B	U	B	B	U	U	A	A	X	U	U	U	U	B	A	U	A	U	U	U	U	A	U	A	A	U	U	U	B	U	U	U	B	U	U	U
Sdchr2:0-59685122	3426677	3427678	ScMARQn_33.26160000	ScMARQn_33.26160000	172.485	ScMARQn_33.26160000	U	B	U	U	B	B	A	B	U	B	B	U	U	A	A	X	U	U	U	U	B	A	U	A	U	U	U	U	A	U	A	A	U	U	U	B	U	X	U	B	U	U	X
Sdchr2:0-59685122	3436677	3437678	ScMARQn_33.26150000	ScMARQn_33.26150000	172.485	ScMARQn_33.26150000	U	B	U	U	B	B	A	B	U	B	B	U	U	A	A	U	U	U	U	U	B	A	U	A	U	U	U	U	A	U	A	A	U	X	U	B	X	U	U	B	U	U	U
Sdchr2:0-59685122	3446677	3447678	ScMARQn_33.26140000	ScMARQn_33.26140000	172.485	ScMARQn_33.26140000	U	B	U	X	B	B	A	B	U	B	B	U	U	A	A	U	U	U	U	U	B	A	U	A	U	U	U	U	A	X	A	A	U	U	X	B	U	U	U	B	U	U	U
Sdchr2:0-59685122	3456677	3457678	ScMARQn_33.26130000	ScMARQn_33.26130000	174.402	ScMARQn_33.26130000	U	B	U	X	B	B	A	B	U	B	B	U	U	A	A	U	U	U	U	X	B	A	U	A	U	U	U	U	A	U	A	A	U	U	X	B	U	U	U	B	U	X	U
Sdchr2:0-59685122	3466677	3467678	ScMARQn_33.26120000	ScMARQn_33.26120000	172.485	ScMARQn_33.26120000	U	B	U	U	B	B	A	B	U	B	B	U	U	A	A	U	U	U	U	X	B	A	U	A	U	U	U	U	A	U	A	A	U	U	U	B	U	U	U	B	U	U	U
Sdchr2:0-59685122	3476677	3477678	ScMARQn_33.26110000	ScMARQn_33.26110000	172.485	ScMARQn_33.26110000	U	B	U	U	B	B	A	B	U	B	B	U	U	A	A	U	U	U	U	U	B	A	U	A	U	U	U	U	A	U	A	A	U	U	U	B	U	X	U	B	U	U	X
Sdchr2:0-59685122	3486677	3487678	ScMARQn_33.26100000	ScMARQn_33.26100000	172.485	ScMARQn_33.26100000	U	B	U	X	B	B	A	B	U	B	B	U	U	A	A	X	U	U	U	U	B	A	U	A	U	X	U	U	A	U	A	A	U	U	X	B	X	U	U	B	U	U	U
Sdchr2:0-59685122	3496677	3497678	ScMARQn_33.26090000	ScMARQn_33.26090000	172.485	ScMARQn_33.26090000	U	B	U	U	B	B	A	B	U	B	B	U	U	A	A	X	U	U	U	U	B	A	U	A	U	U	U	U	A	U	A	A	U	U	U	B	X	U	U	B	X	X	U
Sdchr2:0-59685122	3506677	3507678	ScMARQn_33.26080000	ScMARQn_33.26080000	172.485	ScMARQn_33.26080000	U	B	U	U	B	B	A	B	U	B	B	U	U	A	A	U	U	U	U	U	B	A	U	A	U	U	U	U	A	U	A	A	U	X	U	B	U	U	U	B	U	U	U
Sdchr2:0-59685122	3516677	3517678	ScMARQn_33.26070000	ScMARQn_33.26070000	174.402	ScMARQn_33.26070000	U	B	U	U	B	B	A	B	U	B	B	U	U	A	A	U	U	U	U	U	B	A	X	A	U	U	U	U	A	U	A	A	U	U	U	B	U	U	U	B	X	U	X
Sdchr2:0-59685122	3526677	3527678	ScMARQn_33.26060000	ScMARQn_33.26060000	172.485	ScMARQn_33.26060000	U	B	U	U	B	B	A	B	U	B	B	U	U	A	A	X	U	U	U	U	B	A	U	A	U	U	U	U	A	U	A	A	U	U	X	B	U	U	U	B	U	X	X
Sdchr2:0-59685122	3536677	3537678	ScMARQn_33.26050000	ScMARQn_33.26050000	172.485	ScMARQn_33.26050000	U	B	U	X	B	B	A	B	U	B	B	U	U	A	A	U	U	U	X	U	B	A	U	A	U	U	U	U	A	X	A	A	X	U	X	B	U	U	U	B	X	U	X
Sdchr2:0-59685122	3546677	3547678	ScMARQn_33.26040000	ScMARQn_33.26040000	174.402	ScMARQn_33.26040000	U	B	U	X	B	B	A	B	U	B	B	U	U	A	A	U	U	U	U	U	B	A	U	A	U	U	U	X	A	U	A	A	U	U	X	B	U	U	U	B	U	U	X
Sdchr2:0-59685122	3556677	3557678	ScMARQn_33.26030000	ScMARQn_33.26030000	174.402	ScMARQn_33.26030000	X	B	U	U	B	B	A	B	U	B	B	U	U	A	A	U	U	U	U	U	B	A	U	A	U	U	U	U	A	U	A	A	U	U	U	B	U	U	U	B	U	U	U
Sdchr2:0-59685122	3566677	3567678	ScMARQn_33.26020000	ScMARQn_33.26020000	172.485	ScMARQn_33.26020000	U	B	U	U	B	B	A	B	U	B	B	U	U	A	A	U	U	U	U	U	B	A	U	A	U	U	X	U	A	X	A	A	U	U	X	B	U	U	U	B	U	U	U
Sdchr2:0-59685122	3576677	3577678	ScMARQn_33.26010000	ScMARQn_33.26010000	172.485	ScMARQn_33.26010000	U	B	U	U	B	B	A	B	U	B	B	U	U	A	A	U	A	U	U	U	B	A	U	A	U	U	U	U	A	U	A	A	U	U	U	B	X	U	U	B	U	U	U
Sdchr2:0-59685122	3586677	3587678	ScMARQn_33.26000000	ScMARQn_33.26000000	172.485	ScMARQn_33.26000000	U	B	U	X	B	B	A	B	U	B	B	U	U	A	A	U	U	U	U	U	B	A	U	A	U	U	U	U	A	X	A	A	U	U	X	B	X	U	U	B	U	U	U
Sdchr2:0-59685122	3596677	3597678	ScMARQn_33.25990000	ScMARQn_33.25990000	172.485	ScMARQn_33.25990000	U	B	U	U	B	B	A	B	U	B	B	U	U	A	A	U	U	X	U	U	B	A	U	A	U	U	U	U	A	X	A	A	U	U	U	B	U	U	X	B	X	U	U
Sdchr2:0-59685122	3606677	3607678	ScMARQn_33.25980000	ScMARQn_33.25980000	172.485	ScMARQn_33.25980000	U	B	U	X	B	B	A	B	U	B	B	U	U	A	A	U	U	U	U	U	B	A	U	A	U	U	U	U	A	U	A	A	U	U	U	B	U	U	U	B	X	U	U
Sdchr2:0-59685122	3616677	3617678	ScMARQn_33.25970000	ScMARQn_33.25970000	174.402	ScMARQn_33.25970000	U	B	U	U	B	B	A	B	U	B	B	U	X	U	A	U	U	U	U	U	B	A	U	A	U	X	U	U	A	X	A	U	U	U	X	B	U	U	U	B	U	U	X
Sdchr2:0-59685122	3626677	3627678	ScMARQn_33.25960000	ScMARQn_33.25960000	171.849	ScMARQn_33.25960000	U	B	U	U	B	B	A	B	U	B	B	U	U	U	A	X	U	U	U	U	B	A	U	A	U	U	U	U	A	U	A	U	U	U	U	B	X	U	U	B	U	U	U
Sdchr2:0-59685122	3636677	3637678	ScMARQn_33.25950000	ScMARQn_33.25950000	171.154	ScMARQn_33.25950000	U	B	U	U	B	B	A	B	U	B	B	U	U	U	U	U	U	U	X	U	B	A	U	A	U	U	U	U	A	X	A	U	U	U	U	B	X	U	U	B	X	U	X
Sdchr2:0-59685122	3646677	3647678	ScMARQn_33.25940000	ScMARQn_33.25940000	174.402	ScMARQn_33.25940000	U	B	U	X	B	B	A	U	U	B	B	U	U	A	U	U	U	U	U	X	B	A	U	U	U	U	U	U	A	X	A	A	U	X	U	B	U	U	U	B	X	U	U
Sdchr2:0-59685122	3656677	3657678	ScMARQn_33.25930000	ScMARQn_33.25930000	171.154	ScMARQn_33.25930000	U	B	U	X	B	B	A	U	U	B	B	U	X	A	U	U	U	U	U	X	B	A	U	U	U	U	U	U	A	U	A	A	U	X	X	B	U	U	U	B	X	X	X
Sdchr2:0-59685122	3666677	3667678	ScMARQn_33.25920000	ScMARQn_33.25920000	171.154	ScMARQn_33.25920000	U	B	U	X	B	B	A	U	U	B	B	U	U	A	X	U	U	X	U	U	B	A	U	U	U	U	U	U	A	X	A	A	U	X	U	B	U	U	U	B	U	U	X
Sdchr2:0-59685122	3676677	3677678	ScMARQn_33.25910000	ScMARQn_33.25910000	174.402	ScMARQn_33.25910000	U	B	U	U	B	B	A	B	U	B	B	U	U	A	U	U	U	U	U	U	B	A	U	A	U	U	U	U	A	U	A	A	U	U	X	B	X	U	X	B	X	U	U
Sdchr2:0-59685122	3686677	3687678	ScMARQn_33.25900000	ScMARQn_33.25900000	172.485	ScMARQn_33.25900000	U	B	U	U	B	B	A	B	U	B	B	U	U	A	U	U	U	U	U	U	B	A	U	A	U	U	U	U	A	X	A	A	U	U	X	B	U	U	U	B	U	U	U
Sdchr2:0-59685122	3696677	3697678	ScMARQn_33.25890000	ScMARQn_33.25890000	171.154	ScMARQn_33.25890000	U	B	U	U	B	B	A	B	U	B	B	U	U	A	X	X	A	U	U	U	B	A	X	A	U	U	U	U	A	X	A	A	U	X	U	B	U	U	U	B	U	X	X
Sdchr2:0-59685122	3706677	3707678	ScMARQn_33.25880000	ScMARQn_33.25880000	171.154	ScMARQn_33.25880000	U	B	U	U	B	B	A	B	U	B	B	U	U	A	X	U	U	U	U	U	B	A	X	A	U	U	U	U	A	U	A	A	U	X	X	B	U	U	U	B	U	U	U
Sdchr2:0-59685122	3716677	3717678	ScMARQn_33.25870000	ScMARQn_33.25870000	174.402	ScMARQn_33.25870000	U	B	U	U	B	B	A	B	U	B	B	U	U	A	U	U	U	U	X	U	B	U	U	A	U	U	U	U	A	U	A	A	U	X	X	U	U	U	U	B	X	U	X
Sdchr2:0-59685122	3726677	3727678	ScMARQn_33.25860000	ScMARQn_33.25860000	171.154	ScMARQn_33.25860000	U	B	U	U	B	B	A	B	U	B	B	U	U	A	U	U	U	U	U	U	B	U	U	A	U	U	U	U	A	X	A	A	U	U	U	U	U	X	U	B	U	U	U
Sdchr2:0-59685122	3736677	3737678	ScMARQn_33.25850000	ScMARQn_33.25850000	171.154	ScMARQn_33.25850000	U	B	U	U	B	B	A	B	U	B	B	U	U	A	U	X	U	U	U	U	B	U	U	A	U	U	U	U	A	X	A	A	X	U	U	U	X	U	U	B	X	X	U
Sdchr2:0-59685122	3776677	3777678	ScMARQn_33.25810000	ScMARQn_33.25810000	169.221	ScMARQn_33.25810000	U	B	U	U	B	B	A	B	U	B	B	X	U	A	U	U	U	U	U	U	B	A	B	A	U	U	X	U	A	U	A	A	X	U	X	B	U	U	U	B	X	U	X
Sdchr2:0-59685122	3786677	3787678	ScMARQn_33.25800000	ScMARQn_33.25800000	169.221	ScMARQn_33.25800000	U	B	U	U	B	B	A	B	U	U	B	U	U	A	U	U	U	U	U	U	B	U	B	A	U	U	U	U	A	X	A	A	U	X	X	U	U	U	U	B	U	U	U
Sdchr2:0-59685122	3796677	3797678	ScMARQn_33.25790000	ScMARQn_33.25790000	169.221	ScMARQn_33.25790000	X	B	U	U	B	U	A	B	U	U	B	U	U	A	U	U	U	U	U	U	B	U	B	A	U	U	U	U	A	U	A	A	U	U	X	U	U	U	U	B	X	U	U
Sdchr2:0-59685122	3806677	3807678	ScMARQn_33.25780000	ScMARQn_33.25780000	169.221	ScMARQn_33.25780000	X	B	U	X	B	U	A	U	U	U	B	U	U	U	U	U	U	U	U	U	B	U	B	A	U	X	U	U	A	X	A	A	U	U	U	U	U	U	U	B	U	U	X
Sdchr2:0-59685122	3816677	3817678	ScMARQn_33.25770000	ScMARQn_33.25770000	169.221	ScMARQn_33.25770000	U	B	U	X	B	U	A	U	U	B	B	U	U	U	U	U	U	U	U	U	B	U	B	A	X	U	U	U	A	U	A	A	U	U	X	B	U	U	U	B	U	U	X
Sdchr2:0-59685122	3826677	3827678	ScMARQn_33.25760000	ScMARQn_33.25760000	174.402	ScMARQn_33.25760000	U	B	U	U	B	B	A	U	U	B	B	U	U	U	U	U	U	U	U	U	B	U	B	A	U	U	U	U	A	U	A	A	U	U	U	B	U	U	U	B	X	U	U
Sdchr2:0-59685122	3836677	3837678	ScMARQn_33.25750000	ScMARQn_33.25750000	174.402	ScMARQn_33.25750000	U	B	U	U	B	B	A	B	U	B	B	U	U	A	U	U	U	U	U	U	B	A	B	A	U	U	U	U	A	U	A	A	U	U	U	B	U	U	U	B	U	U	U
Sdchr2:0-59685122	3846677	3847678	ScMARQn_33.25740000	ScMARQn_33.25740000	169.221	ScMARQn_33.25740000	U	B	U	U	B	B	A	B	U	B	B	U	X	A	U	U	U	U	U	U	B	A	B	A	U	X	U	U	A	U	A	A	U	X	X	B	X	U	X	B	U	U	U
Sdchr2:0-59685122	3856677	3857678	ScMARQn_33.25730000	ScMARQn_33.25730000	169.221	ScMARQn_33.25730000	U	B	U	X	B	B	A	B	U	B	B	B	U	A	U	U	U	U	X	U	B	A	B	A	U	U	U	U	A	U	A	A	U	X	X	B	U	U	U	B	U	U	U
Sdchr2:0-59685122	3866677	3867678	ScMARQn_33.25720000	ScMARQn_33.25720000	174.402	ScMARQn_33.25720000	U	B	U	U	B	B	A	B	U	B	B	U	U	A	U	U	U	U	U	U	B	A	B	A	U	U	U	U	A	U	A	A	U	U	U	B	A	U	U	B	U	U	U
Sdchr2:0-59685122	3876677	3877678	ScMARQn_33.25710000	ScMARQn_33.25710000	169.221	ScMARQn_33.25710000	U	B	U	U	B	B	A	B	U	B	B	U	U	A	U	U	U	U	U	U	B	A	B	A	U	U	U	U	A	U	A	A	U	X	U	B	A	U	U	B	U	X	U
Sdchr2:0-59685122	3886677	3887678	ScMARQn_33.25700000	ScMARQn_33.25700000	168.351	ScMARQn_33.25700000	U	B	U	U	B	B	A	B	U	B	B	U	U	A	U	X	U	U	U	X	B	A	B	A	U	U	U	U	A	U	A	A	U	U	U	B	A	U	X	B	X	U	U
Sdchr2:0-59685122	3896677	3897678	ScMARQn_33.25690000	ScMARQn_33.25690000	168.351	ScMARQn_33.25690000	U	B	U	X	B	B	A	B	U	B	B	U	U	A	U	U	U	U	U	X	B	A	B	A	U	U	U	U	A	U	A	A	U	U	X	B	A	U	U	B	U	X	U
Sdchr2:0-59685122	3906677	3907678	ScMARQn_33.25680000	ScMARQn_33.25680000	168.351	ScMARQn_33.25680000	U	B	U	U	B	B	A	B	U	B	B	U	U	A	U	U	U	U	U	U	B	A	B	A	U	U	U	U	A	X	A	A	U	U	U	B	A	U	U	B	U	U	U
Sdchr2:0-59685122	3916677	3917678	ScMARQn_33.25670000	ScMARQn_33.25670000	168.351	ScMARQn_33.25670000	U	B	U	U	B	B	A	B	U	B	B	U	U	A	U	U	U	U	U	U	B	A	B	A	U	U	U	U	A	X	A	A	U	U	U	B	A	U	U	B	X	U	X
Sdchr2:0-59685122	3926677	3927678	ScMARQn_33.25660000	ScMARQn_33.25660000	168.351	ScMARQn_33.25660000	U	B	U	U	B	B	A	B	U	B	B	U	U	A	U	U	U	U	U	U	B	A	B	A	U	U	U	U	A	X	A	A	U	X	X	B	A	U	U	B	X	U	U
Sdchr2:0-59685122	3936677	3937678	ScMARQn_33.25650000	ScMARQn_33.25650000	168.351	ScMARQn_33.25650000	U	B	U	U	B	B	A	B	U	B	B	U	U	A	U	U	U	U	U	U	B	A	B	A	U	U	U	U	A	U	A	A	U	U	U	B	A	U	U	B	U	U	U
Sdchr2:0-59685122	3946677	3947678	ScMARQn_33.25640000	ScMARQn_33.25640000	168.351	ScMARQn_33.25640000	U	B	U	U	B	B	A	B	U	B	B	U	X	A	B	U	U	U	U	X	B	A	B	A	U	U	U	U	A	X	A	A	U	X	X	B	A	U	U	B	X	U	U
Sdchr2:0-59685122	3956677	3957678	ScMARQn_33.25630000	ScMARQn_33.25630000	168.351	ScMARQn_33.25630000	U	B	U	X	B	B	A	B	U	B	B	U	U	A	B	X	U	U	U	U	B	A	B	A	U	X	U	U	A	X	A	A	U	U	U	B	A	U	U	B	U	U	X
Sdchr2:0-59685122	3966677	3967678	ScMARQn_33.25620000	ScMARQn_33.25620000	168.351	ScMARQn_33.25620000	X	B	U	U	B	B	A	B	U	B	B	U	X	A	B	U	U	U	U	U	B	A	B	A	U	U	U	U	A	X	A	A	U	U	U	B	A	U	U	B	U	X	U
Sdchr2:0-59685122	3976677	3977678	ScMARQn_33.25610000	ScMARQn_33.25610000	168.351	ScMARQn_33.25610000	U	U	U	U	B	B	A	B	U	B	U	U	U	A	B	U	U	U	U	U	B	A	B	U	U	U	U	U	A	U	A	A	U	U	U	B	A	U	U	B	U	U	U
Sdchr2:0-59685122	3986677	3987678	ScMARQn_33.25600000	ScMARQn_33.25600000	168.351	ScMARQn_33.25600000	X	U	U	U	B	B	A	B	U	B	U	U	U	A	B	X	U	U	U	U	B	A	B	U	U	U	U	U	A	X	A	A	U	U	X	B	A	U	U	B	X	U	X
Sdchr2:0-59685122	3996677	3997678	ScMARQn_33.25590000	ScMARQn_33.25590000	168.351	ScMARQn_33.25590000	U	U	X	U	B	B	A	B	U	B	U	U	U	A	B	U	U	U	U	U	B	A	B	U	U	X	U	U	A	U	A	A	U	X	U	B	A	U	U	B	U	U	U
Sdchr2:0-59685122	4006677	4007678	ScMARQn_33.25580000	ScMARQn_33.25580000	168.351	ScMARQn_33.25580000	U	B	U	U	B	B	A	B	U	B	B	U	U	A	B	U	U	U	U	U	B	A	B	A	U	U	U	U	A	U	A	A	U	U	U	B	A	U	U	B	U	U	U
Sdchr2:0-59685122	4016677	4017678	ScMARQn_33.25570000	ScMARQn_33.25570000	166.617	ScMARQn_33.25570000	U	B	U	U	B	B	A	B	U	B	B	U	U	A	B	U	U	U	X	U	B	A	B	A	U	U	U	U	A	U	A	A	U	U	U	B	A	X	U	B	X	X	U
Sdchr2:0-59685122	4026677	4027678	ScMARQn_33.25560000	ScMARQn_33.25560000	168.351	ScMARQn_33.25560000	U	B	U	U	B	B	A	B	U	B	B	U	U	A	B	U	U	U	U	X	B	A	B	A	U	U	U	U	A	U	A	A	U	U	X	B	A	U	X	B	U	U	X
Sdchr2:0-59685122	4036677	4037678	ScMARQn_33.25550000	ScMARQn_33.25550000	168.351	ScMARQn_33.25550000	U	B	U	U	B	B	A	B	U	B	B	U	U	A	B	U	U	U	U	U	B	A	B	A	U	U	U	U	A	U	A	A	U	X	U	B	A	U	U	B	U	U	U
Sdchr2:0-59685122	4046677	4047678	ScMARQn_33.25540000	ScMARQn_33.25540000	167.137	ScMARQn_33.25540000	U	B	U	U	B	B	A	B	U	B	B	U	U	A	B	U	U	U	U	U	B	A	B	A	U	U	U	X	A	U	A	A	U	U	U	B	A	U	U	B	U	U	X
Sdchr2:0-59685122	4056677	4057678	ScMARQn_33.25530000	ScMARQn_33.25530000	168.351	ScMARQn_33.25530000	U	B	U	U	B	B	A	B	U	B	B	U	U	A	B	U	U	U	U	U	B	A	B	A	U	U	U	X	A	U	A	A	X	X	X	B	A	U	U	B	X	U	X
Sdchr2:0-59685122	4066677	4067678	ScMARQn_33.25520000	ScMARQn_33.25520000	167.137	ScMARQn_33.25520000	X	B	U	U	B	B	A	B	U	B	B	U	U	A	B	U	U	U	U	U	B	A	B	A	U	U	U	U	A	U	A	A	U	U	U	B	A	U	U	B	U	U	U
Sdchr2:0-59685122	4076677	4077678	ScMARQn_33.25510000	ScMARQn_33.25510000	167.137	ScMARQn_33.25510000	U	B	U	X	B	B	A	B	U	B	B	U	X	A	B	U	U	X	U	U	B	A	B	A	U	U	U	U	A	U	A	A	U	U	U	B	A	X	U	B	U	U	U
Sdchr2:0-59685122	4086677	4087678	ScMARQn_33.25500000	ScMARQn_33.25500000	167.137	ScMARQn_33.25500000	X	B	U	U	B	B	A	B	U	B	B	U	U	A	B	X	U	U	U	U	B	U	B	A	U	X	U	X	A	U	A	A	U	U	X	B	A	U	U	B	U	U	X
Sdchr2:0-59685122	4096677	4097678	ScMARQn_33.25490000	ScMARQn_33.25490000	168.351	ScMARQn_33.25490000	U	B	U	U	B	B	A	B	U	B	B	U	U	A	B	U	U	U	U	U	B	U	B	A	U	U	U	U	A	X	A	A	U	U	X	B	A	U	U	B	U	U	U
Sdchr2:0-59685122	4116677	4117678	ScMARQn_33.25470000	ScMARQn_33.25470000	167.137	ScMARQn_33.25470000	U	B	U	U	B	B	A	B	U	B	B	U	U	U	B	U	U	U	X	U	B	A	B	A	U	U	X	U	A	U	A	A	U	U	X	B	A	U	U	B	X	U	U
Sdchr2:0-59685122	4126677	4127678	ScMARQn_33.25460000	ScMARQn_33.25460000	167.715	ScMARQn_33.25460000	U	B	U	U	B	B	X	B	U	B	B	U	U	U	B	U	U	U	X	U	B	A	B	A	U	U	U	U	A	U	A	A	X	X	U	B	A	X	U	B	U	X	U
Sdchr2:0-59685122	4136677	4137678	ScMARQn_33.25450000	ScMARQn_33.25450000	168.351	ScMARQn_33.25450000	U	B	U	U	B	B	U	B	U	B	B	U	U	A	B	X	U	X	U	U	B	A	B	A	U	U	U	U	A	U	A	A	U	U	U	B	A	U	U	B	X	U	U
Sdchr2:0-59685122	4146677	4147678	ScMARQn_33.25440000	ScMARQn_33.25440000	167.137	ScMARQn_33.25440000	U	B	U	U	B	B	A	B	U	B	B	U	U	A	B	U	U	U	U	X	B	A	B	A	U	U	U	U	A	U	A	A	U	X	X	B	A	U	U	B	U	X	U
Sdchr2:0-59685122	4156677	4157678	ScMARQn_33.25430000	ScMARQn_33.25430000	168.351	ScMARQn_33.25430000	U	B	U	U	B	B	A	B	U	B	B	U	U	A	B	U	U	X	U	X	B	A	B	A	U	X	U	U	A	U	A	A	U	U	U	B	A	U	A	B	U	U	U
Sdchr2:0-59685122	4166677	4167678	ScMARQn_33.25420000	ScMARQn_33.25420000	168.351	ScMARQn_33.25420000	U	B	U	X	B	B	A	B	U	B	B	U	U	A	B	X	U	U	U	X	B	A	B	A	U	U	U	U	A	U	A	A	U	U	U	B	A	U	A	B	U	U	U
Sdchr2:0-59685122	4176677	4177678	ScMARQn_33.25410000	ScMARQn_33.25410000	168.351	ScMARQn_33.25410000	X	B	U	U	B	B	A	B	U	B	B	U	U	A	B	U	U	U	U	X	B	A	B	A	U	U	U	U	A	U	A	A	X	U	X	B	A	U	A	B	U	U	U
Sdchr2:0-59685122	4186677	4187678	ScMARQn_33.25400000	ScMARQn_33.25400000	168.351	ScMARQn_33.25400000	U	B	U	U	B	B	A	B	U	B	B	U	U	A	B	U	U	U	U	U	B	A	B	A	U	U	U	U	A	X	A	A	U	U	X	B	A	X	A	B	X	U	U
Sdchr2:0-59685122	4196677	4197678	ScMARQn_33.25390000	ScMARQn_33.25390000	166.097	ScMARQn_33.25390000	U	B	U	U	B	B	A	B	U	B	B	U	U	A	B	X	U	U	U	X	B	A	B	A	U	U	U	U	A	X	A	A	U	U	U	B	A	U	A	B	U	X	B
Sdchr2:0-59685122	4206677	4207678	ScMARQn_33.25380000	ScMARQn_33.25380000	166.097	ScMARQn_33.25380000	U	B	U	U	B	B	A	B	U	B	B	U	U	A	B	X	U	U	U	U	B	A	B	A	X	U	U	X	A	U	A	A	U	U	X	B	A	U	A	B	X	U	B
Sdchr2:0-59685122	4216677	4217678	ScMARQn_33.25370000	ScMARQn_33.25370000	166.097	ScMARQn_33.25370000	U	B	U	U	B	B	A	B	U	B	B	U	U	A	B	U	U	U	U	U	B	A	B	A	U	U	U	U	A	X	A	A	U	U	X	B	A	U	A	B	U	X	B
Sdchr2:0-59685122	4226677	4227678	ScMARQn_33.25360000	ScMARQn_33.25360000	166.097	ScMARQn_33.25360000	U	B	U	U	B	B	A	B	U	B	B	U	U	A	B	U	U	U	U	U	B	A	B	A	U	X	U	U	A	X	A	A	U	U	U	B	A	U	A	B	X	U	B
Sdchr2:0-59685122	4236677	4237678	ScMARQn_33.25350000	ScMARQn_33.25350000	166.097	ScMARQn_33.25350000	U	B	U	U	B	B	A	B	U	B	B	U	U	A	B	U	U	U	U	U	B	A	B	A	U	U	U	X	A	X	A	A	U	U	X	B	A	X	A	B	U	U	B
Sdchr2:0-59685122	4246677	4247678	ScMARQn_33.25340000	ScMARQn_33.25340000	166.097	ScMARQn_33.25340000	U	B	U	U	B	B	A	B	U	B	B	U	U	A	B	X	U	X	U	U	B	A	B	A	U	U	U	U	A	X	A	A	U	X	U	B	A	U	A	B	X	U	B
Sdchr2:0-59685122	4256677	4257678	ScMARQn_33.25330000	ScMARQn_33.25330000	166.097	ScMARQn_33.25330000	U	B	U	U	B	B	A	B	U	U	B	U	U	A	B	X	U	U	U	U	B	A	B	A	U	U	U	U	A	U	A	A	U	X	U	B	A	U	A	B	X	U	B
Sdchr2:0-59685122	4266677	4267678	ScMARQn_33.25320000	ScMARQn_33.25320000	166.097	ScMARQn_33.25320000	U	B	U	U	B	B	A	B	U	U	B	U	U	A	B	U	U	U	U	U	B	A	B	A	U	U	U	U	A	U	A	A	U	U	U	B	A	U	A	B	U	U	B
Sdchr2:0-59685122	4276677	4277678	ScMARQn_33.25310000	ScMARQn_33.25310000	166.097	ScMARQn_33.25310000	U	U	U	U	B	U	A	B	U	U	U	U	U	U	B	U	U	U	U	U	B	A	B	A	U	U	U	U	A	U	A	A	U	U	U	U	A	U	A	B	U	U	B
Sdchr2:0-59685122	4286677	4287678	ScMARQn_33.25300000	ScMARQn_33.25300000	165.344	ScMARQn_33.25300000	X	U	U	U	B	U	A	B	U	X	U	U	U	U	B	U	U	U	U	U	B	A	B	A	U	U	X	U	A	U	A	A	U	U	X	U	A	U	A	B	U	U	B
Sdchr2:0-59685122	4296677	4297678	ScMARQn_33.25290000	ScMARQn_33.25290000	165.344	ScMARQn_33.25290000	U	U	U	U	B	U	A	B	U	X	U	U	X	U	B	U	U	U	U	U	B	A	B	A	U	U	U	U	A	U	A	A	U	X	X	U	A	U	U	B	U	X	B
Sdchr2:0-59685122	4306677	4307678	ScMARQn_33.25280000	ScMARQn_33.25280000	166.097	ScMARQn_33.25280000	U	B	U	U	B	B	A	B	U	U	B	U	U	A	B	U	U	U	U	U	B	A	B	A	U	U	U	U	A	U	A	A	U	U	U	B	A	U	U	B	U	U	B
Sdchr2:0-59685122	4316677	4317678	ScMARQn_33.25270000	ScMARQn_33.25270000	166.097	ScMARQn_33.25270000	U	B	U	U	B	B	A	B	U	U	B	U	X	A	B	U	U	U	U	U	B	A	B	A	U	U	U	U	A	U	A	A	U	X	U	B	A	U	U	B	X	U	B
Sdchr2:0-59685122	4326677	4327678	ScMARQn_33.25260000	ScMARQn_33.25260000	166.097	ScMARQn_33.25260000	X	B	U	U	B	B	A	B	U	U	B	U	U	A	B	X	U	X	U	X	B	A	B	A	U	X	U	U	A	U	A	A	U	U	U	B	A	U	A	B	U	U	B
Sdchr2:0-59685122	4336677	4337678	ScMARQn_33.25250000	ScMARQn_33.25250000	166.097	ScMARQn_33.25250000	U	B	U	U	B	B	A	B	U	U	B	U	U	A	B	U	U	U	U	U	B	A	B	A	U	U	U	U	A	U	A	A	U	U	U	B	A	U	A	B	U	X	B
Sdchr2:0-59685122	4346677	4347678	ScMARQn_33.25240000	ScMARQn_33.25240000	166.097	ScMARQn_33.25240000	U	B	U	U	B	B	A	B	U	U	B	U	U	A	B	U	U	X	U	U	B	A	B	A	U	U	U	U	A	U	A	A	U	U	X	B	A	U	A	B	U	U	B
Sdchr2:0-59685122	4356677	4357678	ScMARQn_33.25230000	ScMARQn_33.25230000	164.592	ScMARQn_33.25230000	U	B	U	X	B	B	A	B	U	U	B	U	X	A	B	U	U	U	U	X	B	A	B	A	U	X	U	U	A	X	A	A	U	U	X	B	A	U	A	B	X	U	B
Sdchr2:0-59685122	4366677	4367678	ScMARQn_33.25220000	ScMARQn_33.25220000	166.097	ScMARQn_33.25220000	U	B	U	U	B	B	A	B	U	U	B	U	U	A	B	U	U	U	U	U	B	A	B	A	U	U	U	U	A	X	A	A	U	U	X	B	A	U	A	B	U	X	B
Sdchr2:0-59685122	4376677	4377678	ScMARQn_33.25210000	ScMARQn_33.25210000	164.592	ScMARQn_33.25210000	X	U	U	X	B	B	A	B	U	X	B	U	X	A	B	X	U	U	U	U	B	A	B	A	U	U	U	U	A	U	A	A	U	U	X	B	A	U	A	B	U	U	B
Sdchr2:0-59685122	4396677	4397678	ScMARQn_33.25190000	ScMARQn_33.25190000	166.097	ScMARQn_33.25190000	X	U	U	X	B	B	A	B	U	U	B	U	U	A	B	U	U	U	U	U	B	A	B	A	U	U	U	U	A	U	A	A	X	X	X	B	A	U	A	B	U	X	B
Sdchr2:0-59685122	4406677	4407678	ScMARQn_33.25180000	ScMARQn_33.25180000	164.072	ScMARQn_33.25180000	U	B	U	U	B	B	A	B	U	U	B	U	U	A	B	X	U	U	U	X	B	A	B	A	U	X	U	U	A	U	A	A	X	U	X	B	A	U	A	B	U	U	B
Sdchr2:0-59685122	4416677	4417678	ScMARQn_33.25170000	ScMARQn_33.25170000	166.097	ScMARQn_33.25170000	U	B	U	U	B	B	A	B	U	U	B	U	U	A	B	U	U	U	U	X	B	A	B	A	U	X	U	U	A	X	A	A	U	X	U	B	A	U	A	B	U	U	B
Sdchr2:0-59685122	4426677	4427678	ScMARQn_33.25160000	ScMARQn_33.25160000	166.097	ScMARQn_33.25160000	U	B	U	U	B	B	A	B	U	U	B	U	U	A	B	U	U	U	U	U	B	A	B	A	U	X	U	U	A	X	A	A	U	U	X	B	A	U	A	B	U	X	B
Sdchr2:0-59685122	4436677	4437678	ScMARQn_33.25150000	ScMARQn_33.25150000	166.097	ScMARQn_33.25150000	X	B	U	U	B	B	A	B	U	U	B	U	U	A	B	X	U	U	U	U	B	A	B	A	U	X	U	X	A	U	A	A	U	U	U	B	A	U	A	B	U	U	B
Sdchr2:0-59685122	4446677	4447678	ScMARQn_33.25140000	ScMARQn_33.25140000	166.097	ScMARQn_33.25140000	U	B	U	U	B	B	A	B	U	U	B	U	U	A	B	U	U	U	U	U	B	A	B	A	U	U	U	U	A	X	A	A	U	U	U	B	A	U	A	B	U	U	B
Sdchr2:0-59685122	4456677	4457678	ScMARQn_33.25130000	ScMARQn_33.25130000	164.592	ScMARQn_33.25130000	U	B	U	U	B	B	A	B	U	X	B	U	U	A	B	X	U	U	U	U	B	A	B	A	U	U	X	U	A	X	A	A	U	X	X	B	A	U	A	B	U	X	B
Sdchr2:0-59685122	4466677	4467678	ScMARQn_33.25120000	ScMARQn_33.25120000	168.351	ScMARQn_33.25120000	X	U	U	U	B	B	A	B	U	U	B	U	U	U	U	X	U	X	U	U	B	U	U	A	U	U	U	U	A	U	U	U	U	X	U	U	A	U	U	B	U	U	U
Sdchr2:0-59685122	4506677	4507678	ScMARQn_33.25080000	ScMARQn_33.25080000	166.097	ScMARQn_33.25080000	U	B	U	U	B	B	A	B	U	U	B	U	U	A	B	U	U	U	U	U	B	A	B	A	U	U	U	U	A	U	A	A	U	U	X	B	A	U	A	B	U	U	B
Sdchr2:0-59685122	4516677	4517678	ScMARQn_33.25070000	ScMARQn_33.25070000	166.097	ScMARQn_33.25070000	X	B	U	U	B	B	A	B	U	U	B	U	X	A	B	U	U	U	U	U	B	A	B	A	U	U	U	U	A	X	A	A	U	U	X	B	A	U	A	B	U	X	B
Sdchr2:0-59685122	4526677	4527678	ScMARQn_33.25060000	ScMARQn_33.25060000	163.494	ScMARQn_33.25060000	U	B	U	U	B	B	A	B	U	X	B	U	U	U	B	U	U	U	U	U	B	A	B	A	U	U	U	X	A	U	A	A	U	U	U	B	A	U	A	B	X	U	B
Sdchr2:0-59685122	4536677	4537678	ScMARQn_33.25050000	ScMARQn_33.25050000	166.097	ScMARQn_33.25050000	U	B	U	U	B	B	A	B	U	U	B	U	U	U	B	U	U	U	U	X	B	A	B	A	U	U	U	U	A	U	A	A	U	X	U	B	A	U	A	B	U	X	B
Sdchr2:0-59685122	4546677	4547678	ScMARQn_33.25040000	ScMARQn_33.25040000	164.592	ScMARQn_33.25040000	U	U	U	U	U	B	A	B	U	U	U	U	U	U	U	U	U	X	U	U	U	U	B	A	U	U	U	U	A	U	U	A	U	U	U	B	A	U	A	B	U	U	B
Sdchr2:0-59685122	4556677	4557678	ScMARQn_33.25030000	ScMARQn_33.25030000	163.494	ScMARQn_33.25030000	U	U	U	U	U	B	A	B	U	U	U	U	U	U	U	U	U	U	U	X	U	U	B	A	U	X	U	U	A	X	U	A	X	X	X	B	A	U	A	B	X	U	B
Sdchr2:0-59685122	4576677	4577678	ScMARQn_33.25010000	ScMARQn_33.25010000	164.592	ScMARQn_33.25010000	U	B	U	U	B	B	A	B	U	X	B	U	U	A	B	U	U	U	U	U	B	A	B	A	U	X	U	U	A	U	A	A	U	U	U	U	A	X	A	B	U	X	B
Sdchr2:0-59685122	4586677	4587678	ScMARQn_33.25000000	ScMARQn_33.25000000	164.592	ScMARQn_33.25000000	U	B	U	U	B	B	A	B	U	X	B	U	U	A	B	U	U	U	U	U	B	A	B	A	U	X	U	U	A	U	A	A	U	U	U	U	A	U	A	B	U	U	B
Sdchr2:0-59685122	4596677	4597678	ScMARQn_33.24990000	ScMARQn_33.24990000	164.592	ScMARQn_33.24990000	U	B	U	X	B	B	A	B	U	U	B	U	U	A	B	U	U	U	U	X	B	A	B	A	U	U	U	U	A	U	A	A	U	X	U	U	A	U	A	B	X	U	B
Sdchr2:0-59685122	4606677	4607678	ScMARQn_33.24980000	ScMARQn_33.24980000	162.916	ScMARQn_33.24980000	X	B	U	U	B	B	A	B	U	U	B	U	U	A	B	X	U	U	U	U	X	A	B	A	U	U	U	U	A	U	A	A	U	U	U	U	A	U	A	B	X	X	B
Sdchr2:0-59685122	4616677	4617678	ScMARQn_33.24970000	ScMARQn_33.24970000	163.494	ScMARQn_33.24970000	U	B	U	U	B	B	A	B	U	U	B	U	U	A	B	U	U	U	U	U	U	A	B	A	U	U	U	U	A	U	A	A	U	U	U	U	A	U	A	B	U	U	B
Sdchr2:0-59685122	4626677	4627678	ScMARQn_33.24960000	ScMARQn_33.24960000	164.592	ScMARQn_33.24960000	U	B	U	U	B	B	A	B	U	U	B	U	U	A	B	U	U	X	U	X	U	A	B	A	U	U	U	U	A	U	A	A	U	U	X	U	A	U	A	B	X	X	B
Sdchr2:0-59685122	4636677	4637678	ScMARQn_33.24950000	ScMARQn_33.24950000	164.592	ScMARQn_33.24950000	X	B	U	U	B	B	A	B	U	X	B	U	U	A	B	U	U	U	U	U	U	A	B	A	U	X	U	U	A	U	A	A	U	U	X	U	A	U	A	B	U	U	B
Sdchr2:0-59685122	4646677	4647678	ScMARQn_33.24940000	ScMARQn_33.24940000	164.592	ScMARQn_33.24940000	U	B	U	U	B	B	A	B	U	U	B	U	U	A	B	X	U	U	U	U	U	A	B	A	U	U	U	U	A	U	A	A	U	U	U	U	A	X	A	B	X	U	B
Sdchr2:0-59685122	4656677	4657678	ScMARQn_33.24930000	ScMARQn_33.24930000	164.592	ScMARQn_33.24930000	U	B	U	U	B	B	A	B	U	U	B	U	U	A	B	U	U	U	U	U	U	A	B	A	U	X	U	U	A	U	A	A	U	U	U	U	A	U	A	B	X	U	B
Sdchr2:0-59685122	4666677	4667678	ScMARQn_33.24920000	ScMARQn_33.24920000	162.916	ScMARQn_33.24920000	U	B	U	U	B	B	A	B	U	U	B	U	U	A	B	X	U	U	U	U	X	A	B	A	U	U	U	U	A	U	A	A	U	X	U	U	A	U	A	B	U	U	B
Sdchr2:0-59685122	4676677	4677678	ScMARQn_33.24910000	ScMARQn_33.24910000	162.916	ScMARQn_33.24910000	U	B	U	U	B	B	A	B	U	U	B	U	U	A	B	U	U	U	U	X	U	A	B	A	U	U	U	U	A	U	A	A	U	U	X	X	A	U	A	B	X	X	B
Sdchr2:0-59685122	4686677	4687678	ScMARQn_33.24900000	ScMARQn_33.24900000	163.494	ScMARQn_33.24900000	U	B	U	X	B	B	A	B	U	U	B	U	U	A	B	U	U	U	U	U	U	A	B	A	U	U	U	U	A	U	A	A	U	X	X	U	A	U	A	B	U	U	B
Sdchr2:0-59685122	4696677	4697678	ScMARQn_33.24890000	ScMARQn_33.24890000	163.494	ScMARQn_33.24890000	U	B	U	U	B	B	A	B	U	U	B	U	U	A	B	X	U	U	U	U	U	A	B	A	U	U	U	U	A	U	A	A	U	U	U	U	A	U	A	B	U	U	B
Sdchr2:0-59685122	4706677	4707678	ScMARQn_33.24880000	ScMARQn_33.24880000	164.592	ScMARQn_33.24880000	U	B	U	X	B	B	A	B	U	U	B	U	U	A	B	U	U	U	U	X	U	A	B	A	U	U	U	U	A	U	A	A	U	U	X	U	A	U	A	B	U	U	B
Sdchr2:0-59685122	4716677	4717678	ScMARQn_33.24870000	ScMARQn_33.24870000	164.592	ScMARQn_33.24870000	U	B	U	U	B	B	A	B	U	U	B	U	U	A	B	U	U	U	U	U	U	A	B	A	U	U	U	U	A	U	A	A	U	U	X	U	A	U	A	B	U	U	B
Sdchr2:0-59685122	4726677	4727678	ScMARQn_33.24860000	ScMARQn_33.24860000	162.916	ScMARQn_33.24860000	U	B	U	X	B	B	A	B	U	U	B	U	U	A	B	U	U	U	U	U	X	A	B	A	U	U	U	U	A	X	A	A	U	X	U	U	A	U	A	B	X	U	B
Sdchr2:0-59685122	4736677	4737678	ScMARQn_33.24850000	ScMARQn_33.24850000	164.592	ScMARQn_33.24850000	U	B	U	U	B	B	A	B	U	U	B	U	X	A	B	U	U	U	X	U	U	A	B	A	U	U	U	U	A	X	A	A	U	U	U	U	A	U	A	B	X	X	B
Sdchr2:0-59685122	4746677	4747678	ScMARQn_33.24840000	ScMARQn_33.24840000	162.916	ScMARQn_33.24840000	U	B	U	X	B	B	A	B	U	U	B	U	U	A	B	X	U	X	U	U	U	A	B	A	U	U	U	U	A	U	A	A	U	X	U	X	A	U	A	B	U	U	B
Sdchr2:0-59685122	4756677	4757678	ScMARQn_33.24830000	ScMARQn_33.24830000	164.592	ScMARQn_33.24830000	U	B	X	X	B	B	A	B	U	U	B	U	U	A	B	U	U	U	U	U	U	A	B	A	U	X	U	U	A	U	A	A	U	X	U	U	A	U	A	B	U	U	B
Sdchr2:0-59685122	4766677	4767678	ScMARQn_33.24820000	ScMARQn_33.24820000	164.592	ScMARQn_33.24820000	U	B	U	U	B	B	A	B	U	U	B	U	U	A	B	U	U	U	U	U	U	U	B	A	U	U	U	U	A	U	A	A	U	U	X	U	A	U	A	B	U	U	B
Sdchr2:0-59685122	4776677	4777678	ScMARQn_33.24810000	ScMARQn_33.24810000	162.916	ScMARQn_33.24810000	U	B	U	U	U	B	A	B	U	U	B	U	U	A	B	X	U	U	U	X	X	U	B	A	U	U	U	U	A	U	A	A	U	U	U	U	A	U	A	B	U	U	B
Sdchr2:0-59685122	4786677	4787678	ScMARQn_33.24800000	ScMARQn_33.24800000	166.097	ScMARQn_33.24800000	U	B	U	U	U	B	A	B	U	U	B	U	U	A	B	U	U	U	U	U	U	U	B	A	U	U	U	U	A	X	A	A	U	B	U	U	A	U	A	B	U	U	B
Sdchr2:0-59685122	4796677	4797678	ScMARQn_33.24790000	ScMARQn_33.24790000	164.592	ScMARQn_33.24790000	U	B	U	U	U	B	A	B	U	U	B	U	U	A	B	U	U	U	U	U	U	A	B	A	U	U	U	U	A	U	A	A	U	B	U	U	A	U	A	B	U	U	B
Sdchr2:0-59685122	4806677	4807678	ScMARQn_33.24780000	ScMARQn_33.24780000	163.494	ScMARQn_33.24780000	U	B	U	U	B	B	A	B	U	X	B	U	U	A	B	X	U	U	X	U	U	A	B	A	U	U	U	U	A	U	A	A	U	B	X	U	A	U	A	B	U	U	B
Sdchr2:0-59685122	4816677	4817678	ScMARQn_33.24770000	ScMARQn_33.24770000	163.494	ScMARQn_33.24770000	U	B	U	U	B	B	A	B	U	U	B	U	U	A	B	U	U	U	U	X	U	A	B	A	U	U	U	U	A	X	A	U	U	B	X	U	A	U	A	B	U	U	B
Sdchr2:0-59685122	4826677	4827678	ScMARQn_33.24760000	ScMARQn_33.24760000	163.494	ScMARQn_33.24760000	U	B	U	X	B	B	A	B	U	U	B	U	U	A	B	X	U	U	U	U	U	A	B	A	U	U	U	U	A	U	A	U	U	B	U	U	A	U	A	B	U	U	B
Sdchr2:0-59685122	4836677	4837678	ScMARQn_33.24750000	ScMARQn_33.24750000	162.396	ScMARQn_33.24750000	X	B	U	U	B	B	A	B	U	U	B	U	U	A	B	X	U	U	U	U	X	A	B	A	U	U	U	U	A	U	A	U	U	B	X	U	A	U	A	B	X	U	B
Sdchr2:0-59685122	4846677	4847678	ScMARQn_33.24740000	ScMARQn_33.24740000	162.396	ScMARQn_33.24740000	U	B	U	U	B	B	A	B	U	U	B	U	U	A	B	X	U	X	U	U	X	A	B	A	U	X	U	U	A	U	A	U	U	B	X	U	A	U	A	B	X	X	B
Sdchr2:0-59685122	4856677	4857678	ScMARQn_33.24730000	ScMARQn_33.24730000	162.396	ScMARQn_33.24730000	U	B	U	U	B	B	A	B	U	U	B	U	U	A	B	U	U	U	U	X	X	A	B	A	U	U	U	U	A	U	A	U	U	B	U	U	A	U	A	B	X	X	B
Sdchr2:0-59685122	4866677	4867678	ScMARQn_33.24720000	ScMARQn_33.24720000	164.592	ScMARQn_33.24720000	U	B	U	U	B	B	A	B	U	U	B	U	U	A	B	U	U	U	U	U	U	A	B	A	U	U	U	U	A	U	A	U	U	B	U	U	A	U	A	B	U	U	B
Sdchr2:0-59685122	4876677	4877678	ScMARQn_33.24710000	ScMARQn_33.24710000	162.396	ScMARQn_33.24710000	U	B	U	U	B	B	A	B	U	U	B	U	U	A	B	X	U	X	U	U	U	A	B	A	U	X	U	U	A	U	A	U	U	B	X	X	A	U	A	B	U	U	B
Sdchr2:0-59685122	4886677	4887678	ScMARQn_33.24700000	ScMARQn_33.24700000	162.396	ScMARQn_33.24700000	U	B	U	U	B	B	A	B	U	U	B	U	U	A	B	X	U	U	U	U	U	A	B	A	U	U	U	U	A	U	A	U	U	B	X	U	A	U	A	B	X	X	B
Sdchr2:0-59685122	4896677	4897678	ScMARQn_33.24690000	ScMARQn_33.24690000	162.396	ScMARQn_33.24690000	U	B	U	U	B	B	A	B	U	U	B	U	X	A	B	U	U	U	X	U	U	A	B	A	U	U	U	U	A	U	A	X	X	B	U	U	A	U	A	B	U	U	B
Sdchr2:0-59685122	4906677	4907678	ScMARQn_33.24680000	ScMARQn_33.24680000	162.396	ScMARQn_33.24680000	U	B	U	X	B	B	A	B	U	U	B	U	U	A	B	X	U	U	U	U	U	A	B	A	U	U	U	U	A	U	A	U	U	B	U	X	A	X	A	B	U	U	B
Sdchr2:0-59685122	4916677	4917678	ScMARQn_33.24670000	ScMARQn_33.24670000	162.396	ScMARQn_33.24670000	U	B	U	U	B	B	A	B	U	U	B	U	U	A	B	X	U	U	U	X	U	A	B	A	U	U	U	U	A	U	A	U	U	B	U	X	A	U	A	B	U	U	B
Sdchr2:0-59685122	4926677	4927678	ScMARQn_33.24660000	ScMARQn_33.24660000	164.592	ScMARQn_33.24660000	U	B	U	X	B	B	A	B	U	U	B	U	U	A	B	U	U	U	U	U	U	A	B	A	U	U	U	U	A	X	A	U	U	B	U	U	A	U	A	B	U	X	B
Sdchr2:0-59685122	4946677	4947678	ScMARQn_33.24640000	ScMARQn_33.24640000	164.592	ScMARQn_33.24640000	U	B	U	U	B	B	A	B	U	U	B	U	U	A	B	U	U	U	U	X	U	A	B	A	U	X	U	U	A	X	A	U	U	B	X	U	A	X	A	B	U	U	B
Sdchr2:0-59685122	4956677	4957678	ScMARQn_33.24630000	ScMARQn_33.24630000	164.592	ScMARQn_33.24630000	X	B	U	U	B	B	A	B	U	U	B	U	U	A	B	U	U	U	U	X	U	A	B	A	U	U	U	U	A	U	A	U	U	B	X	U	A	U	A	B	U	U	B
Sdchr2:0-59685122	4966677	4967678	ScMARQn_33.24620000	ScMARQn_33.24620000	163.494	ScMARQn_33.24620000	U	B	U	U	B	B	A	B	U	U	B	U	U	A	B	U	U	U	U	U	U	A	B	A	U	X	U	U	A	X	A	U	U	B	U	U	A	U	A	B	U	U	B
Sdchr2:0-59685122	4976677	4977678	ScMARQn_33.24610000	ScMARQn_33.24610000	164.592	ScMARQn_33.24610000	X	B	U	X	B	B	A	B	U	U	B	U	U	A	B	X	U	U	U	U	U	A	B	A	U	U	U	X	A	X	A	U	U	B	U	U	A	U	A	B	U	X	B
Sdchr2:0-59685122	4986677	4987678	ScMARQn_33.24600000	ScMARQn_33.24600000	162.396	ScMARQn_33.24600000	U	U	U	U	U	U	A	B	U	U	U	U	U	U	B	X	U	U	U	U	U	U	U	A	U	X	U	U	A	U	A	U	U	B	U	X	A	U	A	U	U	X	B
Sdchr2:0-59685122	5006677	5007678	ScMARQn_33.24580000	ScMARQn_33.24580000	164.592	ScMARQn_33.24580000	U	U	U	U	U	U	A	B	U	U	U	U	U	U	B	U	U	U	U	U	U	U	U	A	U	U	U	U	A	U	A	U	X	B	U	U	A	X	A	U	U	U	B
Sdchr2:0-59685122	5016677	5017678	ScMARQn_33.24570000	ScMARQn_33.24570000	164.592	ScMARQn_33.24570000	U	B	U	U	B	B	A	B	U	U	B	U	U	A	B	U	U	X	U	U	U	A	B	A	U	U	U	U	A	U	A	U	U	B	X	U	A	U	A	B	U	U	B
Sdchr2:0-59685122	5026677	5027678	ScMARQn_33.24560000	ScMARQn_33.24560000	164.592	ScMARQn_33.24560000	U	B	U	U	B	B	A	B	U	U	B	U	U	A	B	U	U	U	U	U	U	A	B	A	U	U	U	U	A	U	A	U	U	B	U	U	A	U	A	B	X	U	B
Sdchr2:0-59685122	5036677	5037678	ScMARQn_33.24550000	ScMARQn_33.24550000	163.494	ScMARQn_33.24550000	U	B	U	U	B	B	A	B	U	U	B	U	U	A	B	U	U	U	X	U	U	A	B	A	U	U	U	U	A	X	A	U	U	B	U	U	A	U	A	B	U	U	B
Sdchr2:0-59685122	5046677	5047678	ScMARQn_33.24540000	ScMARQn_33.24540000	163.494	ScMARQn_33.24540000	U	B	U	U	B	B	A	B	U	U	B	U	U	A	B	U	U	U	U	U	U	A	B	A	U	X	U	U	A	X	A	U	U	B	X	U	A	X	A	B	U	U	B
Sdchr2:0-59685122	5056677	5057678	ScMARQn_33.24530000	ScMARQn_33.24530000	164.592	ScMARQn_33.24530000	X	B	U	X	B	B	A	B	U	U	B	U	U	A	B	X	U	X	U	U	U	A	B	A	U	X	U	U	A	U	A	U	U	B	U	U	A	U	A	B	X	U	B
Sdchr2:0-59685122	5066677	5067678	ScMARQn_33.24520000	ScMARQn_33.24520000	162.396	ScMARQn_33.24520000	U	B	U	X	B	B	A	B	U	U	B	U	X	A	B	U	U	U	U	U	U	A	B	A	U	U	U	U	A	X	A	X	U	B	U	U	A	X	A	B	U	X	B
Sdchr2:0-59685122	5076677	5077678	ScMARQn_33.24510000	ScMARQn_33.24510000	162.396	ScMARQn_33.24510000	U	B	U	U	B	B	A	B	U	U	B	U	U	A	B	U	U	U	U	X	U	A	B	A	U	U	U	U	A	X	A	U	U	B	U	U	A	U	A	B	X	X	B
Sdchr2:0-59685122	5086677	5087678	ScMARQn_33.24500000	ScMARQn_33.24500000	164.592	ScMARQn_33.24500000	U	B	U	U	B	B	A	B	U	U	B	U	U	A	B	U	U	U	U	U	U	A	B	A	U	U	U	U	A	U	A	U	U	B	U	U	A	U	A	B	U	U	B
Sdchr2:0-59685122	5096677	5097678	ScMARQn_33.24490000	ScMARQn_33.24490000	164.592	ScMARQn_33.24490000	U	B	U	U	B	B	A	B	U	U	B	U	U	A	B	U	U	U	B	U	U	A	B	A	U	U	U	U	A	X	A	U	U	B	X	U	A	U	A	B	X	U	B
Sdchr2:0-59685122	5106677	5107678	ScMARQn_33.24480000	ScMARQn_33.24480000	161.876	ScMARQn_33.24480000	U	B	U	X	B	B	A	B	U	U	B	U	X	A	B	U	U	U	B	U	U	A	B	A	U	U	U	U	A	X	A	X	U	B	X	U	A	U	A	B	X	U	B
Sdchr2:0-59685122	5116677	5117678	ScMARQn_33.24470000	ScMARQn_33.24470000	161.876	ScMARQn_33.24470000	X	B	X	U	B	B	A	B	U	X	B	U	U	A	B	U	U	U	B	U	U	A	B	A	U	X	U	U	A	U	A	U	U	B	U	U	A	U	A	B	X	X	B
Sdchr2:0-59685122	5126677	5127678	ScMARQn_33.24460000	ScMARQn_33.24460000	164.592	ScMARQn_33.24460000	X	B	X	X	B	B	A	B	U	U	B	U	U	A	B	U	U	U	B	X	U	A	B	A	U	U	U	U	A	U	A	U	X	B	U	U	A	U	A	B	X	U	B
Sdchr2:0-59685122	5136677	5137678	ScMARQn_33.24450000	ScMARQn_33.24450000	161.876	ScMARQn_33.24450000	U	B	U	U	B	B	A	B	U	U	B	U	U	A	B	U	U	U	B	U	U	A	B	A	U	U	U	U	A	U	A	X	U	B	X	U	A	U	A	B	X	U	B
Sdchr2:0-59685122	5146677	5147678	ScMARQn_33.24440000	ScMARQn_33.24440000	161.876	ScMARQn_33.24440000	U	B	U	X	B	B	A	B	U	U	B	U	U	A	B	U	U	U	B	U	X	A	B	A	U	U	U	U	A	X	A	U	U	B	X	U	A	U	A	B	U	U	B
Sdchr2:0-59685122	5156677	5157678	ScMARQn_33.24430000	ScMARQn_33.24430000	161.876	ScMARQn_33.24430000	U	B	U	U	B	B	A	B	U	U	B	U	U	A	B	U	U	U	B	X	U	A	B	A	U	X	U	U	A	U	A	U	X	B	U	U	A	U	A	B	U	U	B
Sdchr2:0-59685122	5166677	5167678	ScMARQn_33.24420000	ScMARQn_33.24420000	161.876	ScMARQn_33.24420000	U	B	U	U	B	B	A	B	U	U	B	U	U	A	B	U	U	U	B	U	U	A	B	A	U	U	U	U	A	X	A	U	U	B	U	U	A	U	A	B	U	U	B
Sdchr2:0-59685122	5176677	5177678	ScMARQn_33.24410000	ScMARQn_33.24410000	161.876	ScMARQn_33.24410000	X	B	U	U	B	B	A	B	U	U	B	U	U	A	B	U	U	U	B	U	U	U	B	A	U	U	U	U	A	U	A	U	U	B	X	U	A	U	A	B	X	X	B
Sdchr2:0-59685122	5186677	5187678	ScMARQn_33.24400000	ScMARQn_33.24400000	161.876	ScMARQn_33.24400000	U	B	U	U	B	B	A	B	U	U	B	U	U	A	B	X	U	U	B	U	U	U	B	A	U	U	U	U	A	X	A	U	U	B	X	U	A	U	A	B	U	X	B
Sdchr2:0-59685122	5196677	5197678	ScMARQn_33.24390000	ScMARQn_33.24390000	161.876	ScMARQn_33.24390000	U	B	U	U	B	B	A	B	U	U	B	U	U	A	B	U	U	U	B	U	U	U	B	A	U	U	X	U	A	U	A	U	U	B	U	U	A	U	A	B	X	U	B
Sdchr2:0-59685122	5206677	5207678	ScMARQn_33.24380000	ScMARQn_33.24380000	161.876	ScMARQn_33.24380000	X	B	U	U	U	B	A	B	U	U	B	U	U	U	B	U	U	U	U	U	U	A	B	A	U	U	U	U	A	X	A	U	U	B	U	U	A	U	A	B	U	U	B
Sdchr2:0-59685122	5216677	5217678	ScMARQn_33.24370000	ScMARQn_33.24370000	161.876	ScMARQn_33.24370000	U	B	U	U	U	B	A	B	U	U	B	U	U	U	B	U	U	U	U	U	U	A	B	A	U	U	U	U	A	X	A	U	U	B	X	U	A	U	A	B	U	U	B
Sdchr2:0-59685122	5226677	5227678	ScMARQn_33.24360000	ScMARQn_33.24360000	164.592	ScMARQn_33.24360000	U	B	U	U	U	B	A	B	U	U	B	U	U	U	B	U	U	U	U	U	U	A	B	A	U	U	U	U	A	U	A	U	U	B	U	U	A	U	A	B	X	U	B
Sdchr2:0-59685122	5236677	5237678	ScMARQn_33.24350000	ScMARQn_33.24350000	164.592	ScMARQn_33.24350000	U	B	U	U	B	B	A	B	U	U	B	U	X	A	B	U	U	U	B	U	U	A	B	A	U	U	U	U	A	U	A	U	X	B	X	U	A	U	A	B	U	U	B
Sdchr2:0-59685122	5246677	5247678	ScMARQn_33.24340000	ScMARQn_33.24340000	164.592	ScMARQn_33.24340000	U	B	U	U	B	B	A	B	U	U	B	U	U	A	B	X	U	U	B	U	U	A	B	A	U	U	U	U	A	X	A	U	U	B	U	U	A	U	A	B	U	X	B
Sdchr2:0-59685122	5256677	5257678	ScMARQn_33.24330000	ScMARQn_33.24330000	161.876	ScMARQn_33.24330000	U	B	U	X	B	B	A	B	U	U	B	U	U	A	B	X	U	U	B	U	X	A	B	A	U	U	U	U	A	U	A	U	U	B	X	U	A	U	A	B	X	U	B
Sdchr2:0-59685122	5266677	5267678	ScMARQn_33.24320000	ScMARQn_33.24320000	161.876	ScMARQn_33.24320000	U	B	U	U	B	B	A	B	U	U	B	U	U	A	B	X	U	U	B	U	U	A	B	A	U	X	U	U	A	U	A	U	U	B	U	U	A	U	A	B	U	U	B
Sdchr2:0-59685122	5276677	5277678	ScMARQn_33.24310000	ScMARQn_33.24310000	164.592	ScMARQn_33.24310000	U	B	U	U	B	B	A	B	U	U	B	U	U	A	B	U	U	U	B	U	U	A	B	A	U	X	U	U	A	U	A	U	U	B	U	U	A	U	A	B	U	U	B
Sdchr2:0-59685122	5286677	5287678	ScMARQn_33.24300000	ScMARQn_33.24300000	161.876	ScMARQn_33.24300000	U	B	U	X	B	B	A	B	U	U	B	U	U	A	B	U	U	X	B	U	U	A	B	A	U	U	U	U	A	U	A	U	U	B	U	U	A	U	A	B	X	U	B
Sdchr2:0-59685122	5296677	5297678	ScMARQn_33.24290000	ScMARQn_33.24290000	164.592	ScMARQn_33.24290000	U	B	U	U	B	B	A	B	U	U	B	U	U	A	B	X	U	U	B	U	U	A	B	A	U	X	U	U	A	U	A	U	U	B	U	U	A	U	A	B	U	U	B
Sdchr2:0-59685122	5306677	5307678	ScMARQn_33.24280000	ScMARQn_33.24280000	161.876	ScMARQn_33.24280000	U	B	U	U	B	B	A	B	U	U	B	U	U	A	B	U	U	U	B	X	U	A	B	A	U	U	U	U	A	U	A	U	U	B	X	U	A	U	A	B	U	U	B
Sdchr2:0-59685122	5316677	5317678	ScMARQn_33.24270000	ScMARQn_33.24270000	161.876	ScMARQn_33.24270000	U	B	U	U	B	B	A	B	U	X	B	U	U	A	B	U	U	X	B	X	X	A	B	A	U	U	U	U	A	U	A	U	U	B	U	X	A	U	A	B	U	X	B
Sdchr2:0-59685122	5326677	5327678	ScMARQn_33.24260000	ScMARQn_33.24260000	161.876	ScMARQn_33.24260000	U	B	U	U	B	B	A	B	U	U	B	U	U	A	B	U	U	U	B	U	X	A	B	A	U	U	U	U	A	U	A	U	U	B	U	U	A	U	A	B	U	U	B
Sdchr2:0-59685122	5336677	5337678	ScMARQn_33.24250000	ScMARQn_33.24250000	164.592	ScMARQn_33.24250000	U	B	U	U	B	B	A	B	U	X	B	U	U	A	B	X	U	U	B	U	U	A	B	A	U	X	U	U	A	U	A	U	U	B	U	U	A	U	A	B	U	U	B
Sdchr2:0-59685122	5346677	5347678	ScMARQn_33.24240000	ScMARQn_33.24240000	161.876	ScMARQn_33.24240000	U	B	U	U	B	B	A	B	U	U	B	U	U	A	B	X	U	U	B	X	U	A	B	A	U	U	U	U	A	U	A	U	U	B	U	U	A	U	A	B	U	U	B
Sdchr2:0-59685122	5356677	5357678	ScMARQn_33.24230000	ScMARQn_33.24230000	161.876	ScMARQn_33.24230000	U	B	U	U	B	B	A	B	U	U	B	U	U	A	B	U	U	U	B	X	U	A	B	A	U	U	U	U	A	U	A	U	U	B	U	U	A	U	A	B	X	U	B
Sdchr2:0-59685122	5366677	5367678	ScMARQn_33.24220000	ScMARQn_33.24220000	161.876	ScMARQn_33.24220000	U	B	U	U	B	B	A	B	U	U	B	U	U	A	B	X	U	U	B	U	U	A	B	A	U	U	X	U	A	U	A	U	U	B	X	U	A	U	A	B	U	U	B
Sdchr2:0-59685122	5376677	5377678	ScMARQn_33.24210000	ScMARQn_33.24210000	164.592	ScMARQn_33.24210000	U	B	U	X	B	B	A	B	U	U	B	U	U	A	B	U	A	U	B	X	U	A	B	A	U	U	U	U	A	U	A	U	U	B	X	U	A	U	A	B	X	U	B
Sdchr2:0-59685122	5386677	5387678	ScMARQn_33.24200000	ScMARQn_33.24200000	161.876	ScMARQn_33.24200000	U	B	U	U	B	B	A	B	U	U	B	U	U	A	B	U	U	U	B	X	U	A	B	A	U	U	U	U	A	U	A	X	U	B	X	U	A	U	A	B	U	U	B
Sdchr2:0-59685122	5396677	5397678	ScMARQn_33.24190000	ScMARQn_33.24190000	164.592	ScMARQn_33.24190000	U	B	U	U	B	B	A	B	U	U	B	U	U	A	B	U	U	U	B	X	U	A	B	A	U	U	U	U	A	U	A	U	U	B	X	U	A	U	A	B	U	X	B
Sdchr2:0-59685122	5406677	5407678	ScMARQn_33.24180000	ScMARQn_33.24180000	164.592	ScMARQn_33.24180000	U	B	U	U	B	B	A	B	U	U	B	U	U	A	B	U	U	U	B	U	U	A	B	A	U	U	U	U	A	U	A	U	U	B	U	U	A	U	A	B	U	U	B
Sdchr2:0-59685122	5416677	5417678	ScMARQn_33.24170000	ScMARQn_33.24170000	164.592	ScMARQn_33.24170000	U	B	U	U	B	B	A	B	U	U	B	U	U	A	B	U	U	U	B	U	U	A	B	A	U	U	U	X	A	X	A	U	X	B	X	U	A	U	A	B	U	X	B
Sdchr2:0-59685122	5426677	5427678	ScMARQn_33.24160000	ScMARQn_33.24160000	161.876	ScMARQn_33.24160000	X	B	U	U	B	B	A	B	U	U	B	U	U	A	B	U	U	U	B	U	U	A	B	A	U	U	U	U	A	X	A	U	U	B	X	U	A	U	A	B	U	U	B
Sdchr2:0-59685122	5436677	5437678	ScMARQn_33.24150000	ScMARQn_33.24150000	164.592	ScMARQn_33.24150000	U	B	U	X	B	B	A	B	U	U	B	U	U	A	B	U	U	U	B	U	U	A	B	A	U	U	U	U	A	U	A	U	U	B	X	U	A	U	A	B	X	X	B
Sdchr2:0-59685122	5446677	5447678	ScMARQn_33.24140000	ScMARQn_33.24140000	164.592	ScMARQn_33.24140000	U	B	U	U	B	B	A	B	U	U	B	U	U	A	B	U	U	U	B	U	U	A	B	A	U	U	U	U	A	U	A	U	U	B	U	U	A	U	A	B	U	X	B
Sdchr2:0-59685122	5456677	5457678	ScMARQn_33.24130000	ScMARQn_33.24130000	161.876	ScMARQn_33.24130000	U	B	U	U	B	B	A	B	U	U	B	U	U	A	B	U	U	U	B	U	X	A	B	A	U	U	U	U	A	X	A	U	U	B	U	U	A	U	A	B	U	U	B
Sdchr2:0-59685122	5466677	5467678	ScMARQn_33.24120000	ScMARQn_33.24120000	161.876	ScMARQn_33.24120000	X	B	U	U	B	B	A	B	U	U	B	U	U	A	B	U	U	U	B	U	U	A	B	A	U	U	U	U	A	U	A	U	U	B	U	U	A	U	A	B	X	X	B
Sdchr2:0-59685122	5476677	5477678	ScMARQn_33.24110000	ScMARQn_33.24110000	161.876	ScMARQn_33.24110000	U	B	U	U	B	B	A	U	U	U	B	U	U	A	B	U	U	U	B	X	U	A	B	A	U	U	U	U	A	U	A	U	U	B	U	U	A	U	A	B	U	U	B
Sdchr2:0-59685122	5486677	5487678	ScMARQn_33.24100000	ScMARQn_33.24100000	164.592	ScMARQn_33.24100000	U	B	U	U	B	B	A	U	U	U	B	U	U	A	B	U	U	U	B	U	U	A	B	A	U	U	U	U	A	U	A	U	U	B	U	U	A	U	A	B	U	U	B
Sdchr2:0-59685122	5496677	5497678	ScMARQn_33.24090000	ScMARQn_33.24090000	161.356	ScMARQn_33.24090000	U	B	U	X	B	B	A	U	U	U	B	U	X	A	B	U	U	U	B	U	U	A	B	A	U	U	U	U	A	U	A	U	U	B	U	U	A	U	A	B	U	U	B
Sdchr2:0-59685122	5506677	5507678	ScMARQn_33.24080000	ScMARQn_33.24080000	164.592	ScMARQn_33.24080000	U	B	U	X	B	B	A	U	U	U	B	U	U	A	B	U	U	U	B	U	U	A	B	A	U	U	U	U	A	U	A	U	U	B	U	U	A	U	A	B	U	U	B
Sdchr2:0-59685122	5516677	5517678	ScMARQn_33.24070000	ScMARQn_33.24070000	161.876	ScMARQn_33.24070000	U	B	U	U	B	B	A	U	U	U	B	U	U	A	B	U	U	U	B	X	U	A	B	A	U	U	U	U	A	U	A	U	U	B	U	X	A	U	A	B	U	X	B
Sdchr2:0-59685122	5526677	5527678	ScMARQn_33.24060000	ScMARQn_33.24060000	161.876	ScMARQn_33.24060000	X	B	U	U	B	B	A	U	U	U	B	U	U	A	B	X	U	U	B	U	U	A	B	A	U	X	U	U	A	U	A	U	U	B	U	U	A	U	A	U	U	U	B
Sdchr2:0-59685122	5536677	5537678	ScMARQn_33.24050000	ScMARQn_33.24050000	161.356	ScMARQn_33.24050000	U	B	U	U	B	B	A	X	U	U	B	U	U	A	B	X	U	U	B	U	U	A	B	A	U	U	U	U	A	X	A	U	U	B	U	U	A	U	A	U	U	U	B
Sdchr2:0-59685122	5546677	5547678	ScMARQn_33.24040000	ScMARQn_33.24040000	161.356	ScMARQn_33.24040000	U	B	U	U	B	B	A	X	U	U	B	U	U	A	B	U	U	U	B	U	U	A	B	A	U	U	U	U	A	U	A	U	U	B	U	U	A	U	A	U	U	U	B
Sdchr2:0-59685122	5556677	5557678	ScMARQn_33.24030000	ScMARQn_33.24030000	160.836	ScMARQn_33.24030000	U	B	U	U	B	B	A	X	U	U	B	U	U	A	B	U	U	U	B	U	U	A	B	A	U	U	U	U	A	U	A	U	U	B	X	U	A	U	A	B	X	U	B
Sdchr2:0-59685122	5566677	5567678	ScMARQn_33.24020000	ScMARQn_33.24020000	160.836	ScMARQn_33.24020000	X	B	U	U	B	B	A	U	U	U	B	U	U	A	B	X	U	U	B	U	U	A	B	A	U	X	U	U	A	X	A	U	U	B	X	U	A	U	A	B	U	U	B
Sdchr2:0-59685122	5576677	5577678	ScMARQn_33.24010000	ScMARQn_33.24010000	160.836	ScMARQn_33.24010000	U	B	U	U	B	B	A	U	U	U	B	U	U	A	B	U	U	X	B	U	U	A	B	A	U	X	U	X	A	U	A	U	U	B	X	U	A	U	A	B	X	X	B
Sdchr2:0-59685122	5586677	5587678	ScMARQn_33.24000000	ScMARQn_33.24000000	161.356	ScMARQn_33.24000000	U	B	U	U	B	B	A	U	U	U	B	U	U	A	B	U	U	U	B	U	U	A	B	A	U	U	U	U	A	U	A	U	X	B	U	U	A	U	A	B	X	X	B
Sdchr2:0-59685122	5596677	5597678	ScMARQn_33.23990000	ScMARQn_33.23990000	161.356	ScMARQn_33.23990000	U	B	U	U	B	B	A	U	U	U	B	U	U	A	B	U	U	U	B	U	U	A	B	A	U	U	U	U	A	U	A	U	U	B	U	X	A	U	A	B	X	U	B
Sdchr2:0-59685122	5606677	5607678	ScMARQn_33.23980000	ScMARQn_33.23980000	161.356	ScMARQn_33.23980000	U	B	U	U	B	B	A	U	U	U	B	U	U	A	B	X	U	X	B	U	U	A	B	A	U	U	U	U	A	X	A	U	U	B	X	U	A	U	A	B	U	U	B
Sdchr2:0-59685122	5616677	5617678	ScMARQn_33.23970000	ScMARQn_33.23970000	161.356	ScMARQn_33.23970000	X	B	U	U	B	B	A	U	U	U	B	X	U	A	B	U	U	U	B	U	U	A	B	A	U	X	U	X	A	U	A	U	U	B	X	U	A	U	A	B	X	U	B
Sdchr2:0-59685122	5626677	5627678	ScMARQn_33.23960000	ScMARQn_33.23960000	161.356	ScMARQn_33.23960000	U	B	U	U	B	B	A	U	U	U	B	U	U	A	B	U	U	X	B	U	U	A	B	A	U	X	U	U	A	U	A	U	U	B	X	U	A	U	A	B	X	U	B
Sdchr2:0-59685122	5636677	5637678	ScMARQn_33.23950000	ScMARQn_33.23950000	161.356	ScMARQn_33.23950000	U	B	U	U	B	B	A	U	U	X	B	U	U	A	B	X	U	U	U	U	U	A	B	A	U	U	U	U	A	X	A	U	U	B	X	U	A	U	A	B	X	X	U
Sdchr2:0-59685122	5646677	5647678	ScMARQn_33.23940000	ScMARQn_33.23940000	161.356	ScMARQn_33.23940000	U	B	U	X	B	B	A	U	U	U	B	U	U	A	B	U	U	U	U	U	U	A	B	A	U	U	U	U	A	U	A	U	U	B	U	U	A	U	A	B	U	U	U
Sdchr2:0-59685122	5656677	5657678	ScMARQn_33.23930000	ScMARQn_33.23930000	160.258	ScMARQn_33.23930000	U	B	U	U	B	B	A	U	U	U	B	U	X	A	B	U	U	U	U	X	U	A	B	A	U	U	U	U	A	U	A	U	U	B	U	U	A	U	A	B	U	U	U
Sdchr2:0-59685122	5666677	5667678	ScMARQn_33.23920000	ScMARQn_33.23920000	161.356	ScMARQn_33.23920000	U	B	U	U	B	B	A	U	U	U	B	U	U	A	B	U	U	U	B	U	U	A	B	A	U	X	U	U	A	U	A	X	U	B	U	U	A	U	A	B	X	U	B
Sdchr2:0-59685122	5676677	5677678	ScMARQn_33.23910000	ScMARQn_33.23910000	160.258	ScMARQn_33.23910000	U	B	U	U	B	B	A	U	U	U	B	U	U	A	B	X	U	U	B	U	U	A	B	A	U	U	U	U	A	U	A	U	U	B	X	U	A	U	A	B	U	U	B
Sdchr2:0-59685122	5686677	5687678	ScMARQn_33.23900000	ScMARQn_33.23900000	160.258	ScMARQn_33.23900000	U	B	U	X	B	B	A	U	U	U	B	U	U	A	B	U	U	U	B	U	U	A	B	A	U	U	U	U	A	U	A	U	X	B	U	U	A	U	A	B	U	U	B
Sdchr2:0-59685122	5696677	5697678	ScMARQn_33.23890000	ScMARQn_33.23890000	161.356	ScMARQn_33.23890000	U	B	X	X	B	B	A	U	U	U	B	U	U	A	B	X	U	U	B	U	U	A	B	A	U	U	U	U	A	U	A	U	U	B	X	U	A	U	A	B	X	U	B
Sdchr2:0-59685122	5706677	5707678	ScMARQn_33.23880000	ScMARQn_33.23880000	161.356	ScMARQn_33.23880000	U	B	U	U	B	B	A	U	U	U	B	U	X	A	B	U	U	U	B	U	U	A	B	A	U	U	U	U	A	X	A	U	U	B	U	U	A	U	A	B	X	U	B
Sdchr2:0-59685122	5716677	5717678	ScMARQn_33.23870000	ScMARQn_33.23870000	161.356	ScMARQn_33.23870000	U	B	U	U	B	B	A	U	U	U	B	U	U	A	B	X	U	U	B	U	X	A	B	A	U	U	U	U	A	X	A	U	U	B	U	U	A	X	A	B	U	U	B
Sdchr2:0-59685122	5726677	5727678	ScMARQn_33.23860000	ScMARQn_33.23860000	160.258	ScMARQn_33.23860000	U	B	U	U	B	B	A	U	U	U	B	U	U	A	B	X	U	U	B	U	U	A	B	A	U	U	U	U	A	X	A	U	X	B	X	U	A	U	A	B	X	X	B
Sdchr2:0-59685122	5736677	5737678	ScMARQn_33.23850000	ScMARQn_33.23850000	161.356	ScMARQn_33.23850000	U	B	U	U	B	B	A	U	U	U	B	U	U	A	B	X	U	U	B	U	U	A	B	A	U	U	U	U	A	U	A	U	U	B	X	U	A	U	A	B	X	U	B
Sdchr2:0-59685122	5746677	5747678	ScMARQn_33.23840000	ScMARQn_33.23840000	161.356	ScMARQn_33.23840000	U	B	U	X	B	B	A	U	U	U	B	U	U	A	B	U	U	U	B	X	U	A	B	A	U	U	U	U	A	U	A	U	U	B	X	U	A	U	A	B	U	X	B
Sdchr2:0-59685122	5756677	5757678	ScMARQn_33.23830000	ScMARQn_33.23830000	161.356	ScMARQn_33.23830000	U	B	U	U	B	B	A	U	U	U	B	U	U	A	B	X	U	U	B	U	U	A	B	A	U	U	U	U	A	X	A	U	U	B	U	U	A	U	A	B	U	U	B
Sdchr2:0-59685122	5766677	5767678	ScMARQn_33.23820000	ScMARQn_33.23820000	160.258	ScMARQn_33.23820000	U	B	U	U	B	B	A	U	U	U	B	U	U	A	B	U	U	U	B	X	U	A	B	A	U	U	U	U	A	U	A	U	U	B	X	U	A	U	A	B	U	U	B
Sdchr2:0-59685122	5776677	5777678	ScMARQn_33.23810000	ScMARQn_33.23810000	160.258	ScMARQn_33.23810000	U	B	U	U	B	B	A	U	U	U	B	U	U	A	B	U	U	U	B	X	U	A	B	A	U	U	U	U	A	U	A	U	U	B	U	U	A	U	A	B	U	X	B
Sdchr2:0-59685122	5786677	5787678	ScMARQn_33.23800000	ScMARQn_33.23800000	161.356	ScMARQn_33.23800000	U	B	U	U	B	B	A	U	U	U	B	U	U	A	B	X	U	U	B	X	U	A	B	A	U	U	U	U	A	U	A	U	U	B	U	U	A	U	A	B	X	X	B
Sdchr2:0-59685122	5796677	5797678	ScMARQn_33.23790000	ScMARQn_33.23790000	160.258	ScMARQn_33.23790000	U	B	U	U	B	B	A	U	U	U	B	U	U	A	B	X	U	U	B	U	U	A	B	A	U	U	U	U	A	U	A	U	U	B	U	U	A	U	A	B	U	U	B
Sdchr2:0-59685122	5806677	5807678	ScMARQn_33.23780000	ScMARQn_33.23780000	161.356	ScMARQn_33.23780000	U	B	U	U	B	B	A	X	U	U	B	U	U	U	B	U	U	U	U	U	U	U	U	A	X	X	U	U	A	U	A	U	U	B	U	X	A	X	A	B	X	X	U
Sdchr2:0-59685122	5816677	5817678	ScMARQn_33.23770000	ScMARQn_33.23770000	161.356	ScMARQn_33.23770000	U	B	U	U	B	U	A	U	U	B	B	U	U	U	B	U	U	U	U	U	U	U	U	A	U	X	U	U	A	U	A	U	U	B	X	U	A	U	A	U	U	U	U
Sdchr2:0-59685122	5826677	5827678	ScMARQn_33.23760000	ScMARQn_33.23760000	161.356	ScMARQn_33.23760000	U	U	U	U	B	U	A	U	U	U	B	U	X	U	B	X	U	U	U	U	U	U	U	A	U	U	U	U	A	U	A	U	U	B	U	U	A	U	A	U	U	U	U
Sdchr2:0-59685122	5836677	5837678	ScMARQn_33.23750000	ScMARQn_33.23750000	160.258	ScMARQn_33.23750000	U	U	U	U	B	U	A	U	U	U	B	U	U	A	B	U	U	U	B	U	U	A	B	A	U	U	U	U	A	U	A	U	U	B	U	X	A	U	A	U	X	U	B
Sdchr2:0-59685122	5846677	5847678	ScMARQn_33.23740000	ScMARQn_33.23740000	161.356	ScMARQn_33.23740000	U	B	U	U	B	B	A	U	U	U	B	U	U	A	B	U	U	U	B	U	U	A	B	A	U	U	U	U	A	U	A	U	U	B	X	U	A	X	A	B	U	U	B
Sdchr2:0-59685122	5856677	5857678	ScMARQn_33.23730000	ScMARQn_33.23730000	160.258	ScMARQn_33.23730000	U	B	U	U	B	B	A	U	U	U	B	U	U	A	B	X	U	U	B	U	U	A	B	A	U	U	U	U	A	U	A	U	U	B	U	U	A	U	A	B	U	U	B
Sdchr2:0-59685122	5866677	5867678	ScMARQn_33.23720000	ScMARQn_33.23720000	160.258	ScMARQn_33.23720000	U	B	U	U	B	B	A	U	U	U	B	U	X	A	B	U	U	U	B	U	X	A	B	A	U	U	U	U	A	U	A	U	U	B	X	U	A	X	A	B	U	X	B
Sdchr2:0-59685122	5876677	5877678	ScMARQn_33.23710000	ScMARQn_33.23710000	160.258	ScMARQn_33.23710000	U	B	U	U	B	B	A	U	U	U	B	U	U	A	B	U	U	U	B	U	U	A	B	A	U	U	U	U	A	U	A	U	U	B	U	U	A	U	A	B	U	U	B
Sdchr2:0-59685122	5886677	5887678	ScMARQn_33.23700000	ScMARQn_33.23700000	160.258	ScMARQn_33.23700000	U	B	U	U	B	B	A	U	U	U	B	U	U	A	B	X	U	U	B	U	U	A	B	A	U	U	U	U	A	X	A	U	U	B	U	U	A	U	A	B	U	U	B
Sdchr2:0-59685122	5896677	5897678	ScMARQn_33.23690000	ScMARQn_33.23690000	160.258	ScMARQn_33.23690000	U	B	U	U	B	B	A	U	U	U	B	U	U	A	B	U	U	U	B	U	U	A	B	A	U	X	U	U	A	U	A	U	U	B	U	U	A	U	A	B	U	U	B
Sdchr2:0-59685122	5906677	5907678	ScMARQn_33.23680000	ScMARQn_33.23680000	160.258	ScMARQn_33.23680000	U	B	U	U	B	B	A	U	U	U	B	U	U	A	B	U	U	U	B	U	U	A	B	A	U	U	U	U	A	U	A	U	U	B	U	X	A	U	A	B	U	U	B
Sdchr2:0-59685122	5916677	5917678	ScMARQn_33.23670000	ScMARQn_33.23670000	160.258	ScMARQn_33.23670000	U	B	U	U	B	B	A	U	U	U	B	U	U	A	B	U	U	U	B	U	U	A	B	A	U	X	U	U	A	U	A	U	U	B	U	U	A	U	A	B	U	X	B
Sdchr2:0-59685122	5936677	5937678	ScMARQn_33.23650000	ScMARQn_33.23650000	160.258	ScMARQn_33.23650000	U	B	U	U	B	B	A	U	U	U	B	U	U	A	B	U	U	U	B	X	U	A	B	A	U	U	U	U	A	X	A	U	U	B	X	U	A	X	A	B	U	X	B
Sdchr2:0-59685122	5946677	5947678	ScMARQn_33.23640000	ScMARQn_33.23640000	160.258	ScMARQn_33.23640000	U	B	U	X	B	B	A	U	U	U	B	U	U	A	B	U	U	U	B	U	U	A	B	A	U	U	U	X	A	X	A	U	U	B	U	U	A	U	A	B	X	U	B
Sdchr2:0-59685122	5956677	5957678	ScMARQn_33.23630000	ScMARQn_33.23630000	160.258	ScMARQn_33.23630000	U	B	U	U	B	B	A	X	U	U	B	U	U	A	B	U	U	U	B	U	U	A	B	A	U	U	U	U	A	U	A	U	U	B	U	U	A	U	A	B	U	X	B
Sdchr2:0-59685122	5966677	5967678	ScMARQn_33.23620000	ScMARQn_33.23620000	160.258	ScMARQn_33.23620000	U	B	U	U	B	B	A	U	A	U	B	U	U	A	B	X	U	U	B	U	U	A	B	A	U	U	U	U	A	U	A	U	U	B	U	U	A	U	A	B	X	X	B
Sdchr2:0-59685122	5976677	5977678	ScMARQn_33.23610000	ScMARQn_33.23610000	160.258	ScMARQn_33.23610000	U	B	U	U	B	B	A	U	U	U	B	U	X	A	B	U	U	U	B	X	U	A	B	A	U	U	U	U	A	U	A	U	U	B	X	U	A	X	A	B	X	U	B
Sdchr2:0-59685122	5986677	5987678	ScMARQn_33.23600000	ScMARQn_33.23600000	160.258	ScMARQn_33.23600000	U	B	U	U	B	B	A	U	U	U	B	U	U	A	B	X	U	U	B	U	X	A	B	A	U	U	U	U	A	U	A	U	U	B	U	X	A	U	A	B	U	U	B
Sdchr2:0-59685122	5996677	5997678	ScMARQn_33.23590000	ScMARQn_33.23590000	160.258	ScMARQn_33.23590000	U	B	X	U	B	B	A	X	U	U	B	U	U	A	B	X	U	U	B	U	U	A	B	A	U	X	U	X	A	U	A	U	X	B	X	X	A	U	A	B	U	X	B
Sdchr2:0-59685122	6006677	6007678	ScMARQn_33.23580000	ScMARQn_33.23580000	160.258	ScMARQn_33.23580000	U	B	U	U	B	B	A	U	U	U	B	U	U	A	B	U	U	U	B	X	U	A	B	A	U	U	U	U	A	U	A	U	U	B	X	X	A	U	A	B	U	U	B
Sdchr2:0-59685122	6016677	6017678	ScMARQn_33.23570000	ScMARQn_33.23570000	160.258	ScMARQn_33.23570000	U	B	U	X	B	B	A	U	U	U	B	U	U	A	B	X	U	U	B	U	U	A	B	A	U	U	U	U	A	X	A	U	U	B	U	U	A	U	A	B	X	U	B
Sdchr2:0-59685122	6026677	6027678	ScMARQn_33.23560000	ScMARQn_33.23560000	159.622	ScMARQn_33.23560000	U	B	U	X	B	B	A	U	U	X	B	U	U	A	B	U	U	U	B	U	U	A	B	A	U	U	U	U	A	X	A	U	U	B	X	U	A	A	A	B	U	U	B
Sdchr2:0-59685122	6036677	6037678	ScMARQn_33.23550000	ScMARQn_33.23550000	160.258	ScMARQn_33.23550000	U	B	U	X	B	B	A	U	U	U	B	U	X	A	B	U	U	U	B	X	X	A	B	A	U	X	U	U	A	U	A	U	U	B	X	U	A	A	A	B	U	U	B
Sdchr2:0-59685122	6046677	6047678	ScMARQn_33.23540000	ScMARQn_33.23540000	160.258	ScMARQn_33.23540000	X	B	U	X	B	B	A	U	U	U	B	U	U	A	B	U	U	U	B	U	U	A	B	A	U	U	U	U	A	U	A	U	U	B	X	U	A	A	A	B	X	U	B
Sdchr2:0-59685122	6056677	6057678	ScMARQn_33.23530000	ScMARQn_33.23530000	160.258	ScMARQn_33.23530000	U	B	U	U	B	B	A	U	U	U	B	U	U	A	B	X	U	U	B	U	X	A	B	A	U	U	U	U	A	U	A	U	U	B	U	U	A	A	A	B	U	U	B
Sdchr2:0-59685122	6066677	6067678	ScMARQn_33.23520000	ScMARQn_33.23520000	160.258	ScMARQn_33.23520000	U	B	U	U	B	B	A	U	U	U	B	U	U	A	B	U	U	U	B	U	U	A	B	A	U	X	U	U	A	U	A	U	U	B	X	U	A	A	A	B	U	U	B
Sdchr2:0-59685122	6076677	6077678	ScMARQn_33.23510000	ScMARQn_33.23510000	160.258	ScMARQn_33.23510000	U	B	U	X	B	B	A	U	U	U	B	U	U	A	B	U	U	U	B	U	U	A	B	A	U	U	U	U	A	U	A	U	U	B	X	U	A	A	A	B	X	U	B
Sdchr2:0-59685122	6086677	6087678	ScMARQn_33.23500000	ScMARQn_33.23500000	160.258	ScMARQn_33.23500000	U	B	U	U	B	B	A	U	U	U	B	U	U	A	B	U	U	U	B	U	U	A	B	A	U	U	U	U	A	X	A	U	U	B	X	U	A	A	A	B	U	U	B
Sdchr2:0-59685122	6096677	6097678	ScMARQn_33.23490000	ScMARQn_33.23490000	159.622	ScMARQn_33.23490000	U	B	U	U	B	B	A	U	U	U	B	U	U	A	B	U	U	U	B	U	U	A	B	A	U	U	U	U	A	U	A	U	U	B	X	U	A	A	A	B	U	U	B
Sdchr2:0-59685122	6106677	6107678	ScMARQn_33.23480000	ScMARQn_33.23480000	159.622	ScMARQn_33.23480000	U	B	U	X	B	B	A	X	U	U	B	U	U	A	B	U	U	U	B	U	U	A	B	A	U	U	U	U	A	X	A	U	U	B	X	U	A	A	A	U	X	X	B
Sdchr2:0-59685122	6116677	6117678	ScMARQn_33.23470000	ScMARQn_33.23470000	159.622	ScMARQn_33.23470000	U	B	U	U	B	U	A	X	U	U	B	U	U	A	B	U	U	U	U	U	U	A	B	A	U	U	U	U	A	U	A	U	X	U	U	U	A	A	A	U	U	U	B
Sdchr2:0-59685122	6126677	6127678	ScMARQn_33.23460000	ScMARQn_33.23460000	159.622	ScMARQn_33.23460000	U	B	U	U	B	U	A	U	U	U	B	U	X	A	B	U	U	U	U	U	X	A	B	A	U	X	U	U	A	U	A	U	U	U	U	U	A	A	A	U	X	X	B
Sdchr2:0-59685122	6136677	6137678	ScMARQn_33.23450000	ScMARQn_33.23450000	161.876	ScMARQn_33.23450000	U	B	U	U	B	U	A	U	U	U	B	U	U	A	B	U	U	U	U	U	U	A	B	A	U	U	U	U	A	U	A	U	U	U	U	U	A	A	A	U	X	U	B
Sdchr2:0-59685122	6146677	6147678	ScMARQn_33.23440000	ScMARQn_33.23440000	160.258	ScMARQn_33.23440000	U	B	U	U	B	B	A	U	U	U	B	U	U	A	B	U	U	U	B	U	U	A	B	A	U	U	U	U	A	U	A	U	U	B	U	U	A	A	A	U	X	U	B
Sdchr2:0-59685122	6156677	6157678	ScMARQn_33.23430000	ScMARQn_33.23430000	160.258	ScMARQn_33.23430000	U	B	U	U	B	B	A	U	U	U	B	U	U	A	B	U	U	U	B	U	X	A	B	A	U	U	U	U	A	U	A	U	U	B	U	U	A	A	A	U	U	U	B
Sdchr2:0-59685122	6166677	6167678	ScMARQn_33.23420000	ScMARQn_33.23420000	160.258	ScMARQn_33.23420000	U	B	U	U	B	B	A	X	U	U	B	U	U	A	B	U	U	X	B	X	U	A	B	A	U	U	U	U	A	U	A	U	U	B	U	U	A	A	A	U	X	U	B
Sdchr2:0-59685122	6176677	6177678	ScMARQn_33.23410000	ScMARQn_33.23410000	159.102	ScMARQn_33.23410000	U	B	U	X	B	B	A	U	U	U	B	U	U	A	B	U	U	U	B	U	U	A	B	A	U	X	U	U	A	U	A	U	U	B	X	U	A	A	A	X	X	U	B
Sdchr2:0-59685122	6186677	6187678	ScMARQn_33.23400000	ScMARQn_33.23400000	160.258	ScMARQn_33.23400000	U	B	U	U	B	B	A	X	U	U	B	U	U	A	B	U	U	U	B	X	U	A	B	A	U	U	U	U	A	U	A	U	U	B	X	U	A	A	A	U	X	U	B
Sdchr2:0-59685122	6196677	6197678	ScMARQn_33.23390000	ScMARQn_33.23390000	160.258	ScMARQn_33.23390000	U	B	U	U	B	B	A	U	U	U	B	U	U	A	B	U	U	U	B	U	U	A	B	A	U	U	U	U	A	U	A	X	U	B	U	U	A	A	A	U	U	U	B
Sdchr2:0-59685122	6206677	6207678	ScMARQn_33.23380000	ScMARQn_33.23380000	159.622	ScMARQn_33.23380000	U	B	U	U	B	B	A	U	U	U	B	U	U	A	B	U	U	U	B	U	U	A	B	A	U	U	U	U	A	U	A	U	U	B	U	U	A	A	A	U	U	U	B
Sdchr2:0-59685122	6216677	6217678	ScMARQn_33.23370000	ScMARQn_33.23370000	160.258	ScMARQn_33.23370000	U	B	U	X	B	B	A	U	U	X	B	U	U	A	B	X	U	U	B	X	U	A	B	A	U	X	U	U	A	U	A	U	U	B	X	U	A	A	A	U	X	U	B
Sdchr2:0-59685122	6226677	6227678	ScMARQn_33.23360000	ScMARQn_33.23360000	159.622	ScMARQn_33.23360000	U	B	U	X	B	B	A	U	U	U	B	U	U	A	B	X	U	U	B	U	U	A	B	A	U	U	U	U	A	U	A	U	U	B	X	U	A	A	A	U	U	U	B
Sdchr2:0-59685122	6236677	6237678	ScMARQn_33.23350000	ScMARQn_33.23350000	159.102	ScMARQn_33.23350000	U	B	U	U	B	B	A	U	U	U	B	U	U	A	B	U	U	U	B	U	U	A	B	A	U	U	U	U	A	U	A	U	U	B	U	X	A	A	A	X	X	X	B
Sdchr2:0-59685122	6246677	6247678	ScMARQn_33.23340000	ScMARQn_33.23340000	159.622	ScMARQn_33.23340000	U	B	U	U	B	B	A	U	U	U	B	U	U	A	B	U	U	U	B	X	U	A	B	A	U	X	U	U	A	U	A	U	U	B	U	U	A	A	A	U	U	U	B
Sdchr2:0-59685122	6256677	6257678	ScMARQn_33.23330000	ScMARQn_33.23330000	160.258	ScMARQn_33.23330000	X	B	U	U	B	B	A	U	U	U	B	U	U	A	B	U	U	U	B	U	U	A	B	A	U	U	U	U	A	U	A	U	U	B	X	U	A	A	A	U	U	U	B
Sdchr2:0-59685122	6266677	6267678	ScMARQn_33.23320000	ScMARQn_33.23320000	159.102	ScMARQn_33.23320000	U	B	U	U	B	B	A	U	U	U	B	U	U	A	B	U	U	U	B	U	U	A	B	A	U	X	U	U	A	X	A	U	U	B	X	U	A	A	A	X	X	U	B
Sdchr2:0-59685122	6276677	6277678	ScMARQn_33.23310000	ScMARQn_33.23310000	160.258	ScMARQn_33.23310000	U	B	U	U	B	B	A	U	U	U	B	U	U	A	B	U	U	U	B	U	U	A	B	A	U	U	U	U	A	X	A	U	U	B	X	U	A	A	A	U	X	U	B
Sdchr2:0-59685122	6286677	6287678	ScMARQn_33.23300000	ScMARQn_33.23300000	157.368	ScMARQn_33.23300000	U	X	U	U	B	B	A	U	U	U	B	U	U	A	B	U	A	U	B	U	U	A	B	A	U	U	U	U	A	U	A	X	U	B	U	U	A	A	A	U	U	U	B
Sdchr2:0-59685122	6296677	6297678	ScMARQn_33.23290000	ScMARQn_33.23290000	160.258	ScMARQn_33.23290000	U	U	U	U	B	B	A	U	U	U	B	U	U	A	B	X	U	U	B	U	U	A	B	A	U	U	U	U	A	U	A	U	U	B	X	U	A	A	A	U	U	U	B
Sdchr2:0-59685122	6306677	6307678	ScMARQn_33.23280000	ScMARQn_33.23280000	157.946	ScMARQn_33.23280000	U	U	U	X	B	B	A	U	U	U	B	U	U	A	B	X	U	U	B	X	U	A	B	A	U	X	U	U	A	U	A	U	U	B	X	U	A	A	A	U	X	X	B
Sdchr2:0-59685122	6316677	6317678	ScMARQn_33.23270000	ScMARQn_33.23270000	160.258	ScMARQn_33.23270000	U	U	U	U	B	B	A	U	U	U	B	U	U	A	B	U	U	U	B	U	U	A	B	A	U	U	U	U	A	U	A	U	U	B	X	U	A	A	A	U	U	U	B
Sdchr2:0-59685122	6326677	6327678	ScMARQn_33.23260000	ScMARQn_33.23260000	160.258	ScMARQn_33.23260000	U	U	U	U	B	B	A	U	U	U	B	U	U	A	B	U	U	U	B	U	U	A	B	A	U	U	U	U	A	U	A	U	U	B	X	U	A	A	A	U	X	U	B
Sdchr2:0-59685122	6336677	6337678	ScMARQn_33.23250000	ScMARQn_33.23250000	160.258	ScMARQn_33.23250000	U	U	U	U	B	B	A	X	U	U	B	U	U	A	B	X	U	X	B	X	U	A	B	A	U	U	U	U	A	U	A	U	U	B	U	U	A	A	A	U	X	U	B
Sdchr2:0-59685122	6346677	6347678	ScMARQn_33.23240000	ScMARQn_33.23240000	160.258	ScMARQn_33.23240000	U	U	U	U	B	B	A	U	U	U	B	U	U	A	B	U	U	U	B	U	U	A	B	A	U	U	U	U	A	U	A	U	U	B	U	U	A	A	A	U	U	U	B
Sdchr2:0-59685122	6356677	6357678	ScMARQn_33.23230000	ScMARQn_33.23230000	160.258	ScMARQn_33.23230000	U	U	U	U	B	B	A	U	U	U	B	U	U	A	B	U	U	U	B	U	U	A	B	A	U	U	U	U	A	U	A	U	U	B	U	U	A	A	A	U	U	X	B
Sdchr2:0-59685122	6366677	6367678	ScMARQn_33.23220000	ScMARQn_33.23220000	157.946	ScMARQn_33.23220000	U	X	U	X	U	U	A	X	U	U	U	U	X	A	U	U	U	U	B	X	U	A	B	A	U	U	U	U	A	X	A	U	U	B	X	U	A	A	A	X	U	X	U
Sdchr2:0-59685122	6436677	6437678	ScMARQn_33.23150000	ScMARQn_33.23150000	160.258	ScMARQn_33.23150000	U	U	U	U	U	B	A	X	U	U	B	U	U	A	B	X	U	U	B	U	X	A	B	A	U	U	U	U	A	U	A	U	U	B	U	U	A	A	A	U	U	U	B
Sdchr2:0-59685122	6446677	6447678	ScMARQn_33.23140000	ScMARQn_33.23140000	157.946	ScMARQn_33.23140000	U	X	U	U	U	B	A	X	U	U	B	U	U	A	B	U	U	U	B	U	U	A	B	A	U	U	U	U	A	U	A	U	U	B	X	X	A	A	A	X	X	X	B
Sdchr2:0-59685122	6456677	6457678	ScMARQn_33.23130000	ScMARQn_33.23130000	157.946	ScMARQn_33.23130000	U	U	U	U	B	B	A	U	U	U	B	U	U	A	B	U	U	U	B	U	U	A	B	A	U	X	U	U	A	U	A	U	U	B	U	U	A	A	A	U	U	X	B
Sdchr2:0-59685122	6466677	6467678	ScMARQn_33.23120000	ScMARQn_33.23120000	160.258	ScMARQn_33.23120000	U	U	U	U	B	B	A	U	U	U	B	U	U	A	B	U	U	U	B	U	U	A	B	A	U	U	U	U	A	U	A	U	U	B	U	U	A	A	A	U	X	U	B
Sdchr2:0-59685122	6476677	6477678	ScMARQn_33.23110000	ScMARQn_33.23110000	157.946	ScMARQn_33.23110000	U	X	U	U	B	B	A	U	U	U	B	U	U	A	B	U	U	U	B	U	U	A	B	A	U	U	U	U	A	U	A	U	U	B	U	U	A	A	A	U	U	U	B
Sdchr2:0-59685122	6486677	6487678	ScMARQn_33.23100000	ScMARQn_33.23100000	157.946	ScMARQn_33.23100000	U	U	U	U	B	B	A	U	U	U	B	U	U	A	B	U	U	U	B	X	U	A	B	A	U	U	U	U	A	U	A	U	U	B	U	U	A	A	A	U	U	U	B
Sdchr2:0-59685122	6496677	6497678	ScMARQn_33.23090000	ScMARQn_33.23090000	160.258	ScMARQn_33.23090000	U	U	U	U	B	B	A	U	U	U	B	U	U	A	B	U	U	U	B	U	U	A	B	A	U	U	U	U	A	U	A	U	U	B	X	U	A	A	A	U	U	X	B
Sdchr2:0-59685122	6506677	6507678	ScMARQn_33.23080000	ScMARQn_33.23080000	160.258	ScMARQn_33.23080000	X	U	U	U	B	B	A	U	U	U	B	U	U	A	B	U	U	U	B	U	U	A	B	A	U	X	U	U	A	X	A	U	U	B	U	U	A	A	A	U	X	U	B
Sdchr2:0-59685122	6516677	6517678	ScMARQn_33.23070000	ScMARQn_33.23070000	157.946	ScMARQn_33.23070000	U	U	U	U	B	B	A	U	U	U	B	U	U	A	B	U	U	U	B	U	U	A	B	A	U	U	U	U	A	X	A	U	U	B	X	U	A	A	A	U	U	U	B
Sdchr2:0-59685122	6526677	6527678	ScMARQn_33.23060000	ScMARQn_33.23060000	160.258	ScMARQn_33.23060000	X	U	U	U	B	B	A	U	U	U	B	U	U	A	B	U	U	U	B	U	U	A	B	A	U	U	U	U	A	U	A	U	U	B	U	U	A	A	A	U	X	U	B
Sdchr2:0-59685122	6536677	6537678	ScMARQn_33.23050000	ScMARQn_33.23050000	160.258	ScMARQn_33.23050000	U	U	U	X	B	B	A	U	U	U	B	U	U	A	B	U	U	U	B	U	X	A	B	A	U	U	U	U	A	U	A	U	X	B	X	U	A	A	A	U	X	X	B
Sdchr2:0-59685122	6546677	6547678	ScMARQn_33.23040000	ScMARQn_33.23040000	160.258	ScMARQn_33.23040000	U	U	U	U	B	B	A	U	A	U	B	U	U	A	B	U	A	U	B	U	U	A	B	A	U	U	U	U	A	X	A	U	U	B	U	U	A	A	A	U	X	U	B
Sdchr2:0-59685122	6556677	6557678	ScMARQn_33.23030000	ScMARQn_33.23030000	157.946	ScMARQn_33.23030000	U	X	X	U	B	B	A	U	U	X	B	U	U	A	B	X	U	U	B	U	X	A	B	A	U	U	U	U	A	U	A	U	U	B	U	U	A	A	A	U	X	U	B
Sdchr2:0-59685122	6566677	6567678	ScMARQn_33.23020000	ScMARQn_33.23020000	157.946	ScMARQn_33.23020000	U	U	U	X	B	B	A	U	U	U	B	U	X	A	B	U	U	U	B	U	U	A	B	A	U	U	U	U	A	U	A	U	U	B	U	U	A	A	A	X	U	U	B
Sdchr2:0-59685122	6576677	6577678	ScMARQn_33.23010000	ScMARQn_33.23010000	157.946	ScMARQn_33.23010000	U	U	U	U	B	B	A	U	U	U	U	U	U	A	B	X	U	U	B	X	U	A	B	A	U	X	U	U	A	U	A	U	U	B	U	X	A	A	A	U	U	U	B
Sdchr2:0-59685122	6586677	6587678	ScMARQn_33.23000000	ScMARQn_33.23000000	160.258	ScMARQn_33.23000000	U	U	U	U	B	B	A	U	U	U	U	U	U	A	B	U	U	U	B	U	U	A	B	A	U	X	U	U	A	U	A	U	U	B	X	U	A	A	A	U	U	U	B
Sdchr2:0-59685122	6596677	6597678	ScMARQn_33.22990000	ScMARQn_33.22990000	157.946	ScMARQn_33.22990000	U	U	U	U	B	B	A	U	U	U	U	U	U	A	B	U	U	U	U	X	U	A	B	A	U	U	U	U	A	U	A	U	U	B	X	U	A	A	U	U	X	X	B
Sdchr2:0-59685122	6606677	6607678	ScMARQn_33.22980000	ScMARQn_33.22980000	160.258	ScMARQn_33.22980000	U	U	U	X	B	B	A	U	U	U	U	U	U	A	B	U	U	U	U	X	U	A	B	A	U	U	U	U	A	U	A	U	U	B	X	U	A	A	U	U	U	U	B
Sdchr2:0-59685122	6616677	6617678	ScMARQn_33.22970000	ScMARQn_33.22970000	160.258	ScMARQn_33.22970000	U	U	U	U	B	B	A	U	U	U	U	U	U	A	B	U	U	U	U	U	U	A	B	A	U	U	U	U	A	U	A	U	U	B	U	U	A	A	U	U	U	U	B
Sdchr2:0-59685122	6626677	6627678	ScMARQn_33.22960000	ScMARQn_33.22960000	157.946	ScMARQn_33.22960000	U	X	U	U	B	B	A	U	U	U	U	U	U	A	B	X	U	U	B	U	U	A	B	A	U	U	U	U	A	U	A	U	U	B	X	U	A	A	A	U	U	U	B
Sdchr2:0-59685122	6636677	6637678	ScMARQn_33.22950000	ScMARQn_33.22950000	157.946	ScMARQn_33.22950000	U	U	U	U	B	B	A	X	U	U	U	U	U	A	B	X	U	U	B	U	U	A	B	A	U	U	U	U	A	U	A	U	U	B	U	U	A	A	A	U	U	X	B
Sdchr2:0-59685122	6646677	6647678	ScMARQn_33.22940000	ScMARQn_33.22940000	157.946	ScMARQn_33.22940000	X	U	U	U	B	B	A	U	U	U	U	X	U	A	B	X	U	U	B	X	U	A	B	A	U	U	U	U	A	X	A	U	U	B	X	U	A	A	A	X	U	X	B
Sdchr2:0-59685122	6656677	6657678	ScMARQn_33.22930000	ScMARQn_33.22930000	157.946	ScMARQn_33.22930000	X	U	U	U	B	B	A	U	U	U	U	U	U	A	B	U	U	U	B	U	U	A	B	A	U	U	U	U	A	X	A	U	U	B	X	U	A	A	A	X	U	X	B
Sdchr2:0-59685122	6666677	6667678	ScMARQn_33.22920000	ScMARQn_33.22920000	157.946	ScMARQn_33.22920000	X	X	U	U	B	B	A	X	U	U	U	U	U	A	B	X	U	U	B	U	U	A	B	A	U	U	U	U	A	X	A	U	U	B	U	U	A	A	A	U	X	U	B
Sdchr2:0-59685122	6676677	6677678	ScMARQn_33.22910000	ScMARQn_33.22910000	157.946	ScMARQn_33.22910000	U	X	U	U	B	B	A	U	U	U	U	U	U	A	B	U	U	U	B	U	U	A	B	A	U	U	U	U	A	U	A	U	U	B	U	U	A	A	A	U	U	U	B
Sdchr2:0-59685122	6686677	6687678	ScMARQn_33.22900000	ScMARQn_33.22900000	160.258	ScMARQn_33.22900000	U	U	U	U	B	B	A	U	U	U	U	U	U	A	B	U	U	U	B	U	U	A	B	A	U	U	U	U	A	U	A	U	U	B	X	U	A	A	A	U	U	U	B
Sdchr2:0-59685122	6696677	6697678	ScMARQn_33.22890000	ScMARQn_33.22890000	160.258	ScMARQn_33.22890000	U	U	U	U	B	B	A	U	U	U	U	U	U	A	B	U	U	U	B	U	U	A	B	A	U	X	U	U	A	U	A	U	U	B	X	U	A	A	A	U	U	X	B
Sdchr2:0-59685122	6706677	6707678	ScMARQn_33.22880000	ScMARQn_33.22880000	157.946	ScMARQn_33.22880000	X	U	U	U	B	B	A	X	U	U	U	U	U	A	B	U	U	U	B	X	U	A	B	A	U	U	U	U	A	X	A	U	U	B	X	U	A	A	A	U	U	X	B
Sdchr2:0-59685122	6716677	6717678	ScMARQn_33.22870000	ScMARQn_33.22870000	160.258	ScMARQn_33.22870000	U	U	U	X	B	B	A	U	U	U	U	U	U	A	B	U	U	U	B	U	U	A	B	A	U	U	U	U	A	U	A	X	U	B	X	U	A	A	A	U	U	U	B
Sdchr2:0-59685122	6726677	6727678	ScMARQn_33.22860000	ScMARQn_33.22860000	160.258	ScMARQn_33.22860000	U	U	U	U	B	B	A	U	U	U	U	U	U	A	B	X	U	U	B	U	U	A	B	A	U	U	U	U	A	U	A	U	U	B	X	U	A	A	A	U	U	X	B
Sdchr2:0-59685122	6736677	6737678	ScMARQn_33.22850000	ScMARQn_33.22850000	160.258	ScMARQn_33.22850000	U	U	U	U	B	B	A	U	U	U	U	U	U	A	B	X	U	U	B	U	U	A	B	A	U	U	X	U	A	U	A	U	U	B	X	U	A	A	A	U	X	X	B
Sdchr2:0-59685122	6746677	6747678	ScMARQn_33.22840000	ScMARQn_33.22840000	158.524	ScMARQn_33.22840000	U	U	U	X	B	B	A	U	U	U	U	U	U	A	B	X	U	U	B	U	U	A	B	A	U	X	U	U	A	U	A	U	U	B	X	U	A	A	A	U	U	U	B
Sdchr2:0-59685122	6756677	6757678	ScMARQn_33.22830000	ScMARQn_33.22830000	160.258	ScMARQn_33.22830000	U	U	U	U	B	B	A	U	U	U	U	U	U	A	B	X	U	U	B	U	U	A	B	A	U	X	U	U	A	U	A	U	U	B	X	U	A	A	A	U	U	U	B
Sdchr2:0-59685122	6766677	6767678	ScMARQn_33.22820000	ScMARQn_33.22820000	158.524	ScMARQn_33.22820000	U	U	U	X	B	B	A	U	U	X	U	U	U	A	B	U	U	U	B	U	U	A	B	A	U	U	U	U	A	U	A	U	U	B	U	U	A	A	A	U	U	U	B
Sdchr2:0-59685122	6776677	6777678	ScMARQn_33.22810000	ScMARQn_33.22810000	160.258	ScMARQn_33.22810000	U	U	U	U	B	B	A	U	U	U	U	U	U	A	B	X	U	U	B	U	X	A	B	A	U	U	U	U	A	U	A	U	U	B	U	U	A	A	A	U	U	U	B
Sdchr2:0-59685122	6786677	6787678	ScMARQn_33.22800000	ScMARQn_33.22800000	160.258	ScMARQn_33.22800000	U	U	U	U	B	B	A	U	U	U	U	U	U	A	B	U	U	X	B	U	U	A	B	A	U	U	U	U	A	U	A	U	U	B	U	U	A	A	A	U	U	X	B
Sdchr2:0-59685122	6796677	6797678	ScMARQn_33.22790000	ScMARQn_33.22790000	160.258	ScMARQn_33.22790000	U	U	U	U	B	B	A	U	U	U	U	U	U	A	B	U	U	U	B	U	U	A	B	A	U	U	U	U	A	U	A	U	U	B	X	U	A	A	A	U	U	X	B
Sdchr2:0-59685122	6806677	6807678	ScMARQn_33.22780000	ScMARQn_33.22780000	160.258	ScMARQn_33.22780000	U	U	U	U	B	U	A	X	U	U	U	U	U	A	U	U	U	U	U	U	U	A	B	A	U	U	U	U	A	U	A	U	U	B	U	U	A	A	A	U	U	U	U
Sdchr2:0-59685122	6816677	6817678	ScMARQn_33.22770000	ScMARQn_33.22770000	158.524	ScMARQn_33.22770000	U	U	U	X	B	U	A	U	U	U	U	U	U	A	U	U	U	U	U	U	X	A	B	A	U	U	U	X	A	U	A	U	U	B	X	U	A	A	A	U	X	U	U
Sdchr2:0-59685122	6826677	6827678	ScMARQn_33.22760000	ScMARQn_33.22760000	160.258	ScMARQn_33.22760000	U	U	U	X	B	U	A	U	A	X	U	U	U	A	U	U	U	U	U	U	X	A	B	A	U	U	U	U	A	U	A	U	U	B	U	U	A	A	A	U	U	U	U
Sdchr2:0-59685122	6836677	6837678	ScMARQn_33.22750000	ScMARQn_33.22750000	160.258	ScMARQn_33.22750000	U	U	U	U	B	U	A	U	U	U	U	U	U	A	B	U	U	U	B	U	X	A	B	A	U	U	U	U	A	X	A	U	U	B	U	U	A	A	A	U	U	U	B
Sdchr2:0-59685122	6846677	6847678	ScMARQn_33.22740000	ScMARQn_33.22740000	157.946	ScMARQn_33.22740000	X	U	U	U	B	U	A	U	U	U	U	U	U	A	B	U	U	U	B	U	X	A	B	A	U	U	U	U	A	U	A	U	U	B	U	U	A	A	A	X	U	U	B
Sdchr2:0-59685122	6856677	6857678	ScMARQn_33.22730000	ScMARQn_33.22730000	160.258	ScMARQn_33.22730000	U	U	U	U	B	B	A	U	U	U	U	U	U	A	B	X	U	U	B	U	U	A	B	A	U	U	U	U	A	U	A	U	U	B	U	U	A	A	A	U	U	U	B
Sdchr2:0-59685122	6866677	6867678	ScMARQn_33.22720000	ScMARQn_33.22720000	157.946	ScMARQn_33.22720000	U	U	U	U	B	B	A	U	U	U	U	U	U	A	B	U	U	U	B	U	U	A	B	A	U	U	U	U	A	U	A	U	U	B	X	U	A	A	A	U	U	X	B
Sdchr2:0-59685122	6876677	6877678	ScMARQn_33.22710000	ScMARQn_33.22710000	157.946	ScMARQn_33.22710000	U	U	U	X	B	B	A	X	U	U	U	U	U	A	B	U	U	U	B	U	U	A	B	A	U	X	U	U	A	U	A	U	U	B	X	U	A	A	A	U	U	U	B
Sdchr2:0-59685122	6886677	6887678	ScMARQn_33.22700000	ScMARQn_33.22700000	158.524	ScMARQn_33.22700000	U	U	U	U	B	B	A	U	U	U	U	U	U	A	B	U	U	U	B	U	U	A	B	A	U	U	U	U	A	X	A	U	U	B	X	U	A	A	A	U	X	X	B
Sdchr2:0-59685122	6896677	6897678	ScMARQn_33.22690000	ScMARQn_33.22690000	157.946	ScMARQn_33.22690000	U	U	U	U	B	B	A	U	U	U	U	B	U	A	B	U	U	U	B	U	U	A	B	A	U	X	U	U	A	U	A	U	X	B	X	U	A	A	A	U	U	X	B
Sdchr2:0-59685122	6906677	6907678	ScMARQn_33.22680000	ScMARQn_33.22680000	157.946	ScMARQn_33.22680000	X	U	U	U	B	B	A	U	U	U	U	U	U	A	B	U	U	U	B	U	U	A	B	A	U	X	U	U	A	U	A	U	U	B	U	U	A	A	A	X	U	U	B
Sdchr2:0-59685122	6916677	6917678	ScMARQn_33.22670000	ScMARQn_33.22670000	157.946	ScMARQn_33.22670000	U	U	U	U	B	B	A	U	U	U	U	U	U	A	B	X	U	U	B	U	U	A	B	A	U	U	U	U	A	U	A	U	U	B	U	U	A	A	A	U	U	X	B
Sdchr2:0-59685122	6926677	6927678	ScMARQn_33.22660000	ScMARQn_33.22660000	157.946	ScMARQn_33.22660000	U	U	U	U	B	B	A	U	U	U	U	U	U	A	B	U	U	U	B	U	U	A	B	A	U	U	U	U	A	U	A	U	U	B	X	U	A	A	A	U	X	U	B
Sdchr2:0-59685122	6936677	6937678	ScMARQn_33.22650000	ScMARQn_33.22650000	157.946	ScMARQn_33.22650000	X	U	U	X	B	B	A	U	U	U	U	U	U	A	B	X	U	U	B	U	U	A	B	A	U	U	U	U	A	X	A	U	U	B	X	U	A	A	A	U	X	X	B
Sdchr2:0-59685122	6946677	6947678	ScMARQn_33.22640000	ScMARQn_33.22640000	155.459	ScMARQn_33.22640000	U	U	U	U	B	B	A	U	U	U	U	U	U	A	B	X	U	U	B	U	U	A	B	A	U	X	U	X	A	U	A	U	U	B	X	U	A	A	A	U	X	U	B
Sdchr2:0-59685122	6956677	6957678	ScMARQn_33.22630000	ScMARQn_33.22630000	157.946	ScMARQn_33.22630000	U	U	U	U	B	B	A	U	U	U	U	U	U	A	B	U	U	X	B	U	X	A	B	A	U	X	U	U	A	U	A	U	U	B	U	U	A	A	A	U	U	X	B
Sdchr2:0-59685122	6966677	6967678	ScMARQn_33.22620000	ScMARQn_33.22620000	157.946	ScMARQn_33.22620000	U	U	U	U	B	B	A	U	U	U	U	U	U	A	B	X	U	U	B	U	U	A	B	A	U	X	U	U	A	U	A	U	U	B	U	U	A	A	A	U	U	X	B
Sdchr2:0-59685122	6976677	6977678	ScMARQn_33.22610000	ScMARQn_33.22610000	157.946	ScMARQn_33.22610000	X	X	U	U	B	B	A	U	U	U	U	U	U	A	B	X	U	U	B	U	U	A	B	A	U	U	X	U	A	U	A	U	U	B	U	X	A	A	A	U	U	U	B
Sdchr2:0-59685122	6986677	6987678	ScMARQn_33.22600000	ScMARQn_33.22600000	155.459	ScMARQn_33.22600000	U	U	U	U	B	B	A	U	U	U	U	U	U	A	B	U	U	U	B	U	U	A	B	A	U	X	U	U	A	U	A	U	U	B	X	U	A	A	A	X	X	U	B
Sdchr2:0-59685122	6996677	6997678	ScMARQn_33.22590000	ScMARQn_33.22590000	157.946	ScMARQn_33.22590000	U	U	U	U	B	B	A	U	U	U	U	U	U	A	B	U	U	U	B	U	U	A	B	A	U	X	U	U	A	U	A	U	U	B	X	U	A	A	A	U	U	X	B
Sdchr2:0-59685122	7006677	7007678	ScMARQn_33.22580000	ScMARQn_33.22580000	157.946	ScMARQn_33.22580000	U	U	U	U	B	B	A	X	U	U	U	U	U	A	B	U	U	U	B	U	U	A	B	A	U	U	U	U	A	U	A	X	U	B	U	U	A	A	A	U	U	U	B
Sdchr2:0-59685122	7016677	7017678	ScMARQn_33.22570000	ScMARQn_33.22570000	157.946	ScMARQn_33.22570000	U	U	U	X	B	B	A	U	A	U	U	U	X	A	B	X	U	U	B	U	X	A	B	A	U	X	U	U	A	U	A	U	U	B	X	X	A	A	A	U	U	X	B
Sdchr2:0-59685122	7026677	7027678	ScMARQn_33.22560000	ScMARQn_33.22560000	157.946	ScMARQn_33.22560000	X	X	U	U	B	B	A	X	U	U	U	U	U	A	B	U	U	U	B	U	U	A	B	A	U	U	U	U	A	X	A	U	U	B	X	U	A	A	A	U	U	U	B
Sdchr2:0-59685122	7036677	7037678	ScMARQn_33.22550000	ScMARQn_33.22550000	155.459	ScMARQn_33.22550000	U	X	U	U	B	B	A	U	U	U	U	U	U	A	B	X	U	U	B	U	X	A	B	A	U	X	U	U	A	U	A	U	U	B	X	U	A	A	A	U	X	U	B
Sdchr2:0-59685122	7046677	7047678	ScMARQn_33.22540000	ScMARQn_33.22540000	155.459	ScMARQn_33.22540000	U	U	U	U	B	B	A	U	U	U	X	U	X	A	B	U	U	U	B	U	U	A	B	A	U	U	U	U	A	U	A	U	U	B	U	U	A	A	A	U	X	X	B
Sdchr2:0-59685122	7056677	7057678	ScMARQn_33.22530000	ScMARQn_33.22530000	157.946	ScMARQn_33.22530000	U	U	U	U	B	B	A	U	U	U	U	U	U	A	B	X	U	U	B	U	U	A	B	A	U	U	U	U	A	X	A	U	U	B	U	U	A	A	A	U	U	X	B
Sdchr2:0-59685122	7066677	7067678	ScMARQn_33.22520000	ScMARQn_33.22520000	157.946	ScMARQn_33.22520000	U	X	U	X	B	B	A	U	U	U	U	U	U	A	B	U	U	U	B	U	U	A	B	A	U	U	U	U	A	U	A	U	U	B	U	U	A	A	A	U	X	U	B
Sdchr2:0-59685122	7076677	7077678	ScMARQn_33.22510000	ScMARQn_33.22510000	155.459	ScMARQn_33.22510000	U	X	U	U	B	B	A	U	U	U	U	U	U	A	B	X	U	X	B	U	U	A	B	A	U	U	U	U	A	U	A	U	U	B	X	U	A	A	A	X	U	U	B
Sdchr2:0-59685122	7086677	7087678	ScMARQn_33.22500000	ScMARQn_33.22500000	155.459	ScMARQn_33.22500000	U	U	U	U	U	B	A	X	U	U	U	U	U	U	U	U	U	U	U	U	U	U	B	A	U	X	U	U	U	U	A	U	U	U	U	U	A	U	A	U	X	U	B
Sdchr2:0-59685122	7096677	7097678	ScMARQn_33.22490000	ScMARQn_33.22490000	160.258	ScMARQn_33.22490000	U	U	X	U	U	B	A	U	U	U	U	U	U	U	U	U	U	U	U	U	U	U	B	U	U	U	U	U	U	U	A	U	U	U	U	U	A	U	A	U	U	X	B
Sdchr2:0-59685122	7106677	7107678	ScMARQn_33.22480000	ScMARQn_33.22480000	155.459	ScMARQn_33.22480000	U	U	U	U	U	B	A	U	A	U	U	U	U	U	U	U	U	U	U	U	U	U	B	U	U	U	U	U	U	U	A	U	U	U	U	U	A	U	A	U	U	X	B
Sdchr2:0-59685122	7116677	7117678	ScMARQn_33.22470000	ScMARQn_33.22470000	155.459	ScMARQn_33.22470000	U	X	U	U	B	B	A	U	A	U	U	U	U	A	B	U	U	U	B	U	U	A	B	U	U	U	U	U	A	U	A	U	U	B	X	U	A	A	A	U	X	U	B
Sdchr2:0-59685122	7126677	7127678	ScMARQn_33.22460000	ScMARQn_33.22460000	157.946	ScMARQn_33.22460000	U	U	U	U	B	B	A	U	U	U	U	U	U	A	B	U	U	X	B	U	U	A	B	A	U	U	U	U	A	X	A	U	U	B	U	U	A	A	A	U	X	U	B
Sdchr2:0-59685122	7136677	7137678	ScMARQn_33.22450000	ScMARQn_33.22450000	155.459	ScMARQn_33.22450000	U	U	U	U	B	B	A	U	U	U	U	U	U	A	B	X	U	U	B	X	U	A	B	A	U	U	U	U	A	U	A	U	U	B	U	X	A	A	A	U	U	U	B
Sdchr2:0-59685122	7146677	7147678	ScMARQn_33.22440000	ScMARQn_33.22440000	155.459	ScMARQn_33.22440000	U	U	U	U	B	B	A	U	U	U	U	U	U	A	B	U	U	U	B	U	U	A	B	A	U	U	U	U	A	X	A	U	U	B	U	U	A	A	A	U	U	X	B
Sdchr2:0-59685122	7156677	7157678	ScMARQn_33.22430000	ScMARQn_33.22430000	157.946	ScMARQn_33.22430000	U	U	U	U	B	B	A	U	U	U	U	U	U	A	B	U	U	U	B	U	X	A	B	A	U	U	U	U	A	X	A	U	U	B	X	U	A	A	A	X	X	U	B
Sdchr2:0-59685122	7166677	7167678	ScMARQn_33.22420000	ScMARQn_33.22420000	155.459	ScMARQn_33.22420000	U	X	U	X	B	B	A	U	U	U	U	U	U	A	B	X	U	U	B	U	U	A	B	A	U	U	U	U	A	X	A	U	U	B	U	U	A	A	A	U	U	U	B
Sdchr2:0-59685122	7176677	7177678	ScMARQn_33.22410000	ScMARQn_33.22410000	157.946	ScMARQn_33.22410000	U	U	U	U	B	B	A	U	U	U	U	U	U	A	B	U	U	U	B	U	X	A	B	A	U	U	U	U	A	X	A	U	U	B	X	U	A	A	A	U	X	U	B
Sdchr2:0-59685122	7186677	7187678	ScMARQn_33.22400000	ScMARQn_33.22400000	155.459	ScMARQn_33.22400000	X	U	U	U	B	B	A	U	U	U	U	U	U	A	B	U	U	U	B	U	U	A	B	A	U	U	U	U	A	U	A	U	U	B	X	U	A	A	A	U	X	U	B
Sdchr2:0-59685122	7196677	7197678	ScMARQn_33.22390000	ScMARQn_33.22390000	157.946	ScMARQn_33.22390000	X	U	U	U	B	B	A	U	U	X	U	U	U	A	B	U	U	U	B	U	U	A	B	A	U	U	U	U	A	U	A	U	U	B	U	X	A	A	A	U	U	U	B
Sdchr2:0-59685122	7206677	7207678	ScMARQn_33.22380000	ScMARQn_33.22380000	157.946	ScMARQn_33.22380000	U	U	U	U	B	B	A	U	U	U	U	U	U	A	B	X	U	U	B	U	U	A	B	A	U	X	U	U	A	X	A	U	U	B	X	U	A	A	A	U	U	U	B
Sdchr2:0-59685122	7216677	7217678	ScMARQn_33.22370000	ScMARQn_33.22370000	157.946	ScMARQn_33.22370000	U	U	U	X	B	U	A	U	U	U	U	U	U	A	B	U	U	U	B	U	U	A	B	A	U	U	U	U	A	X	A	X	U	B	X	U	A	A	A	X	X	U	B
Sdchr2:0-59685122	7226677	7227678	ScMARQn_33.22360000	ScMARQn_33.22360000	157.946	ScMARQn_33.22360000	U	U	U	U	B	U	A	U	U	U	U	U	U	A	B	U	U	U	B	U	U	A	B	A	U	U	U	U	A	U	A	U	U	B	X	U	A	A	A	X	U	X	B
Sdchr2:0-59685122	7236677	7237678	ScMARQn_33.22350000	ScMARQn_33.22350000	157.946	ScMARQn_33.22350000	U	U	U	X	B	U	A	U	U	U	U	U	U	A	B	U	U	U	B	U	U	A	B	A	U	U	U	U	A	U	A	U	U	B	X	U	A	A	A	U	U	X	B
Sdchr2:0-59685122	7246677	7247678	ScMARQn_33.22340000	ScMARQn_33.22340000	157.368	ScMARQn_33.22340000	U	U	U	U	B	B	A	U	U	X	U	U	U	A	B	U	U	U	B	U	U	A	B	A	U	U	U	U	A	U	A	U	U	B	U	U	A	A	A	U	U	X	B
Sdchr2:0-59685122	7256677	7257678	ScMARQn_33.22330000	ScMARQn_33.22330000	157.368	ScMARQn_33.22330000	X	U	U	U	B	B	A	U	U	U	U	U	U	A	B	X	U	U	B	U	U	A	B	A	U	X	U	U	A	U	A	U	U	B	U	U	A	A	A	U	U	X	B
Sdchr2:0-59685122	7266677	7267678	ScMARQn_33.22320000	ScMARQn_33.22320000	157.946	ScMARQn_33.22320000	X	U	U	U	B	B	A	U	U	U	U	U	U	A	B	X	U	U	B	U	U	A	B	A	U	U	U	U	A	U	A	U	U	B	X	X	A	A	A	U	U	U	B
Sdchr2:0-59685122	7276677	7277678	ScMARQn_33.22310000	ScMARQn_33.22310000	157.946	ScMARQn_33.22310000	X	U	U	X	B	B	A	U	U	U	U	U	U	A	B	X	U	U	B	U	U	A	B	A	U	U	U	U	A	U	A	U	U	B	X	U	A	A	A	U	U	X	B
Sdchr2:0-59685122	7286677	7287678	ScMARQn_33.22300000	ScMARQn_33.22300000	157.946	ScMARQn_33.22300000	X	U	U	U	B	B	A	X	U	U	U	U	U	A	B	U	U	U	B	U	U	A	B	A	U	U	U	U	A	U	A	U	U	B	U	U	A	A	A	U	X	U	B
Sdchr2:0-59685122	7296677	7297678	ScMARQn_33.22290000	ScMARQn_33.22290000	157.946	ScMARQn_33.22290000	U	U	U	X	B	B	A	U	U	U	U	U	U	A	B	X	U	U	B	U	U	A	B	A	U	U	U	U	A	U	A	U	U	B	U	U	A	A	A	U	U	X	B
Sdchr2:0-59685122	7306677	7307678	ScMARQn_33.22280000	ScMARQn_33.22280000	157.946	ScMARQn_33.22280000	U	U	U	U	B	B	A	U	U	X	U	U	U	A	B	U	U	U	B	U	U	A	B	A	U	U	U	U	A	X	A	U	U	B	U	U	A	A	A	U	U	U	B
Sdchr2:0-59685122	7316677	7317678	ScMARQn_33.22270000	ScMARQn_33.22270000	157.946	ScMARQn_33.22270000	U	U	U	U	B	B	A	U	U	U	U	U	U	A	B	U	U	U	B	U	U	A	B	A	U	U	U	U	A	U	A	U	U	B	U	U	A	A	A	U	U	U	B
Sdchr2:0-59685122	7326677	7327678	ScMARQn_33.22260000	ScMARQn_33.22260000	157.946	ScMARQn_33.22260000	U	U	U	U	B	B	A	X	U	U	U	U	U	A	B	U	U	U	B	X	U	A	B	A	U	U	U	U	A	X	A	U	U	B	U	U	A	A	A	U	U	U	B
Sdchr2:0-59685122	7336677	7337678	ScMARQn_33.22250000	ScMARQn_33.22250000	156.731	ScMARQn_33.22250000	U	U	U	U	B	B	A	U	U	X	U	U	U	A	B	X	U	U	B	U	U	A	B	A	U	X	U	U	A	U	A	U	U	B	U	U	A	A	A	U	U	U	B
Sdchr2:0-59685122	7346677	7347678	ScMARQn_33.22240000	ScMARQn_33.22240000	156.731	ScMARQn_33.22240000	U	U	U	U	B	B	A	U	U	U	U	U	U	A	B	X	U	U	B	U	U	A	B	A	U	U	U	U	A	X	A	U	U	B	X	X	A	A	A	X	X	U	B
Sdchr2:0-59685122	7356677	7357678	ScMARQn_33.22230000	ScMARQn_33.22230000	156.731	ScMARQn_33.22230000	U	U	U	U	B	B	A	U	U	U	U	U	U	A	B	U	U	U	B	X	X	A	B	A	U	U	U	U	A	U	A	U	U	B	X	U	A	A	A	U	U	U	B
Sdchr2:0-59685122	7366677	7367678	ScMARQn_33.22220000	ScMARQn_33.22220000	156.731	ScMARQn_33.22220000	U	U	U	U	B	B	A	U	U	U	U	U	U	A	B	X	U	U	B	U	U	A	B	A	U	X	U	U	A	U	A	U	U	B	X	U	A	A	A	U	X	U	B
Sdchr2:0-59685122	7376677	7377678	ScMARQn_33.22210000	ScMARQn_33.22210000	157.946	ScMARQn_33.22210000	U	U	U	U	B	B	A	U	U	U	U	U	U	A	B	U	U	U	B	U	U	A	B	A	U	U	U	U	A	U	A	U	U	B	U	X	A	A	A	U	U	U	B
Sdchr2:0-59685122	7386677	7387678	ScMARQn_33.22200000	ScMARQn_33.22200000	157.946	ScMARQn_33.22200000	U	U	U	X	B	B	A	U	A	U	U	U	U	A	B	U	U	U	B	U	U	A	B	A	U	U	U	U	A	U	A	U	U	B	U	U	A	A	A	U	X	U	B
Sdchr2:0-59685122	7396677	7397678	ScMARQn_33.22190000	ScMARQn_33.22190000	156.731	ScMARQn_33.22190000	U	U	U	U	B	B	A	U	U	U	U	U	U	A	B	X	U	U	B	U	U	A	B	A	U	U	U	U	A	U	A	U	U	B	U	U	A	A	A	U	X	U	B
Sdchr2:0-59685122	7406677	7407678	ScMARQn_33.22180000	ScMARQn_33.22180000	156.731	ScMARQn_33.22180000	U	U	U	U	B	B	A	U	U	U	U	U	U	A	B	X	U	U	B	U	U	A	B	A	U	U	U	U	A	X	A	U	U	B	U	U	A	A	A	U	U	U	B
Sdchr2:0-59685122	7416677	7417678	ScMARQn_33.22170000	ScMARQn_33.22170000	156.731	ScMARQn_33.22170000	U	U	U	U	B	B	A	U	U	U	U	U	U	A	B	U	U	U	B	U	U	A	B	A	U	U	U	U	A	U	A	U	U	B	U	U	A	A	A	U	U	U	B
Sdchr2:0-59685122	7426677	7427678	ScMARQn_33.22160000	ScMARQn_33.22160000	156.731	ScMARQn_33.22160000	U	U	U	X	B	B	A	U	U	U	U	U	X	A	B	U	U	U	B	U	X	A	B	A	U	X	U	U	A	U	A	U	U	B	X	U	A	A	A	U	U	X	B
Sdchr2:0-59685122	7436677	7437678	ScMARQn_33.22150000	ScMARQn_33.22150000	156.731	ScMARQn_33.22150000	X	U	U	U	B	B	A	U	U	U	U	U	U	A	B	X	U	U	B	X	X	A	B	A	U	U	U	U	A	U	A	U	X	B	X	U	A	A	A	U	U	U	B
Sdchr2:0-59685122	7446677	7447678	ScMARQn_33.22140000	ScMARQn_33.22140000	156.731	ScMARQn_33.22140000	U	X	U	X	B	B	A	U	U	U	U	U	U	A	B	U	U	U	B	X	U	A	B	A	U	X	U	U	A	X	A	U	U	B	U	U	A	A	A	U	U	U	B
Sdchr2:0-59685122	7456677	7457678	ScMARQn_33.22130000	ScMARQn_33.22130000	156.731	ScMARQn_33.22130000	X	U	U	U	B	B	A	X	U	U	U	U	U	A	B	X	U	U	B	U	U	A	B	A	U	X	U	U	A	U	A	U	U	B	U	U	A	A	A	U	U	U	B
Sdchr2:0-59685122	7466677	7467678	ScMARQn_33.22120000	ScMARQn_33.22120000	156.731	ScMARQn_33.22120000	U	X	U	X	B	B	A	U	U	U	X	U	U	A	B	U	U	U	B	U	U	A	B	A	U	U	U	U	A	U	A	U	U	B	U	U	A	A	A	U	U	U	B
Sdchr2:0-59685122	7476677	7477678	ScMARQn_33.22110000	ScMARQn_33.22110000	156.731	ScMARQn_33.22110000	U	U	U	X	B	B	A	U	U	U	U	U	U	U	U	U	U	U	U	U	U	A	U	A	U	U	U	U	A	U	U	U	U	U	U	U	A	A	A	U	U	U	B
Sdchr2:0-59685122	7486677	7487678	ScMARQn_33.22100000	ScMARQn_33.22100000	156.731	ScMARQn_33.22100000	U	U	U	U	B	B	A	X	U	U	U	U	U	U	U	X	U	U	U	U	U	A	U	A	U	U	U	U	A	U	U	U	U	U	X	U	A	A	A	U	X	U	U
Sdchr2:0-59685122	7506677	7507678	ScMARQn_33.22080000	ScMARQn_33.22080000	156.731	ScMARQn_33.22080000	U	U	U	U	U	B	A	U	U	U	U	U	U	A	B	U	U	U	B	U	X	A	B	A	U	U	U	U	A	U	A	U	U	B	X	U	A	A	A	U	U	U	B
Sdchr2:0-59685122	7516677	7517678	ScMARQn_33.22070000	ScMARQn_33.22070000	156.731	ScMARQn_33.22070000	U	U	U	U	B	B	A	U	U	U	X	U	U	A	B	X	U	U	B	U	U	A	B	A	U	U	U	U	A	U	A	U	U	B	U	U	A	A	A	U	U	X	B
Sdchr2:0-59685122	7526677	7527678	ScMARQn_33.22060000	ScMARQn_33.22060000	156.037	ScMARQn_33.22060000	X	U	U	U	B	B	A	U	U	U	U	U	U	A	B	U	U	U	B	U	U	A	B	A	U	U	U	U	A	X	A	U	U	B	U	U	A	A	A	U	U	U	B
Sdchr2:0-59685122	7536677	7537678	ScMARQn_33.22050000	ScMARQn_33.22050000	156.731	ScMARQn_33.22050000	U	U	U	U	B	B	A	U	U	U	U	U	U	A	B	U	U	U	B	X	U	A	B	A	U	U	U	U	A	U	A	U	U	B	U	U	A	A	A	U	U	U	B
Sdchr2:0-59685122	7546677	7547678	ScMARQn_33.22040000	ScMARQn_33.22040000	156.731	ScMARQn_33.22040000	U	U	U	U	B	B	A	U	U	U	U	U	U	A	B	X	U	U	B	X	U	A	B	A	U	U	U	U	A	U	A	U	U	B	U	U	A	A	A	U	U	X	B
Sdchr2:0-59685122	7556677	7557678	ScMARQn_33.22030000	ScMARQn_33.22030000	156.731	ScMARQn_33.22030000	U	U	U	U	B	B	A	X	U	U	U	U	U	A	B	U	U	U	B	U	U	A	B	A	U	U	U	U	A	U	A	U	U	B	U	U	A	A	A	U	U	U	B
Sdchr2:0-59685122	7566677	7567678	ScMARQn_33.22020000	ScMARQn_33.22020000	157.946	ScMARQn_33.22020000	U	U	U	U	B	B	A	U	U	U	U	U	U	A	B	U	U	U	B	U	U	A	B	A	U	U	U	U	A	U	A	U	U	B	U	U	A	A	A	U	X	U	B
Sdchr2:0-59685122	7576677	7577678	ScMARQn_33.22010000	ScMARQn_33.22010000	157.946	ScMARQn_33.22010000	U	U	U	U	B	B	A	U	U	U	U	U	U	A	B	X	U	U	B	U	U	A	B	A	U	U	U	U	A	U	A	U	U	B	X	U	A	A	A	U	U	X	B
Sdchr2:0-59685122	7586677	7587678	ScMARQn_33.22000000	ScMARQn_33.22000000	156.731	ScMARQn_33.22000000	U	U	U	X	B	B	A	U	U	U	U	U	U	A	B	U	U	X	B	U	U	A	B	A	U	X	U	U	A	X	A	U	U	B	X	X	A	A	A	X	X	X	B
Sdchr2:0-59685122	7596677	7597678	ScMARQn_33.21990000	ScMARQn_33.21990000	157.946	ScMARQn_33.21990000	U	U	U	X	B	B	A	U	U	U	U	U	U	A	B	U	U	U	B	U	U	A	B	A	U	U	U	U	A	U	A	U	U	B	X	U	A	A	A	U	U	X	B
Sdchr2:0-59685122	7606677	7607678	ScMARQn_33.21980000	ScMARQn_33.21980000	156.731	ScMARQn_33.21980000	U	U	U	X	B	B	A	U	U	U	U	U	U	A	B	U	U	U	B	U	U	A	B	A	U	U	U	U	A	U	A	U	U	B	U	U	A	A	A	U	U	U	B
Sdchr2:0-59685122	7616677	7617678	ScMARQn_33.21970000	ScMARQn_33.21970000	157.368	ScMARQn_33.21970000	U	U	U	U	B	B	A	U	U	U	U	U	U	A	B	U	U	X	B	U	U	A	B	A	U	U	U	U	A	U	A	U	U	B	A	U	A	A	A	U	U	U	B
Sdchr2:0-59685122	7626677	7627678	ScMARQn_33.21960000	ScMARQn_33.21960000	145.513	ScMARQn_33.21960000	X	U	U	U	B	B	A	U	U	U	U	X	U	A	B	X	U	U	B	X	U	A	B	A	U	X	U	U	A	U	A	U	U	B	A	U	A	A	A	U	U	U	B
Sdchr2:0-59685122	7636677	7637678	ScMARQn_33.21950000	ScMARQn_33.21950000	145.513	ScMARQn_33.21950000	U	U	U	U	B	B	A	U	U	U	U	U	U	A	B	U	U	X	B	X	U	A	B	A	U	U	U	U	A	X	A	U	U	B	A	U	A	A	A	U	U	U	B
Sdchr2:0-59685122	7646677	7647678	ScMARQn_33.21940000	ScMARQn_33.21940000	145.513	ScMARQn_33.21940000	U	U	U	U	B	B	A	X	U	U	U	U	U	A	B	U	U	U	B	U	U	A	B	A	U	X	U	U	A	X	A	U	X	B	A	U	A	A	A	U	X	U	B
Sdchr2:0-59685122	7656677	7657678	ScMARQn_33.21930000	ScMARQn_33.21930000	145.513	ScMARQn_33.21930000	U	X	U	X	B	B	A	U	U	U	U	U	U	A	B	U	U	U	B	X	X	A	B	A	U	X	U	U	A	U	A	U	X	B	A	U	A	A	A	U	X	X	B
Sdchr2:0-59685122	7666677	7667678	ScMARQn_33.21920000	ScMARQn_33.21920000	157.368	ScMARQn_33.21920000	U	U	U	U	B	B	A	U	U	U	U	U	U	A	B	U	U	X	B	X	U	A	B	A	U	U	U	U	A	U	A	U	U	B	A	U	A	A	A	U	X	X	B
Sdchr2:0-59685122	7676677	7677678	ScMARQn_33.21910000	ScMARQn_33.21910000	145.513	ScMARQn_33.21910000	U	U	U	U	B	B	A	U	U	U	U	X	U	A	B	U	U	U	B	X	U	A	B	A	U	X	U	U	A	U	A	U	U	B	A	U	A	A	A	X	U	U	B
Sdchr2:0-59685122	7686677	7687678	ScMARQn_33.21900000	ScMARQn_33.21900000	145.513	ScMARQn_33.21900000	U	U	U	U	B	B	A	U	U	X	U	U	U	A	B	X	U	U	B	U	U	A	B	A	U	U	U	U	A	U	A	U	U	B	A	U	A	A	A	X	X	X	B
Sdchr2:0-59685122	7696677	7697678	ScMARQn_33.21890000	ScMARQn_33.21890000	145.513	ScMARQn_33.21890000	U	U	U	X	B	B	A	U	U	U	U	U	U	A	B	X	U	X	U	U	U	A	B	A	U	U	U	U	A	U	A	U	U	U	A	U	A	A	A	U	U	U	U
Sdchr2:0-59685122	7706677	7707678	ScMARQn_33.21880000	ScMARQn_33.21880000	155.459	ScMARQn_33.21880000	U	U	U	U	B	B	A	U	U	U	U	U	U	A	B	U	U	U	U	U	U	A	B	A	U	X	U	U	A	X	A	U	U	U	A	U	A	A	A	U	U	U	U
Sdchr2:0-59685122	7716677	7717678	ScMARQn_33.21870000	ScMARQn_33.21870000	144.124	ScMARQn_33.21870000	U	U	U	U	B	B	A	U	U	U	U	U	U	U	B	U	U	U	U	U	U	U	X	A	U	U	U	U	A	U	A	U	X	U	A	U	A	A	A	U	U	U	U
Sdchr2:0-59685122	7726677	7727678	ScMARQn_33.21860000	ScMARQn_33.21860000	147.37	ScMARQn_33.21860000	X	U	U	U	B	B	A	X	U	U	U	U	U	U	B	X	U	U	B	U	U	U	X	A	U	U	U	U	A	U	A	U	U	B	A	U	A	A	A	U	X	U	B
Sdchr2:0-59685122	7736677	7737678	ScMARQn_33.21850000	ScMARQn_33.21850000	145.513	ScMARQn_33.21850000	U	X	U	X	U	B	A	U	U	U	U	U	U	U	B	U	U	U	B	U	X	U	U	A	U	U	U	U	A	X	A	U	U	U	A	U	A	A	A	U	U	X	U
Sdchr2:0-59685122	7746677	7747678	ScMARQn_33.21840000	ScMARQn_33.21840000	145.513	ScMARQn_33.21840000	U	X	X	U	U	B	A	U	U	U	U	U	U	A	B	X	U	X	B	U	U	A	U	A	U	U	U	U	A	X	A	X	U	U	A	U	A	A	A	X	U	U	U
Sdchr2:0-59685122	7756677	7757678	ScMARQn_33.21830000	ScMARQn_33.21830000	146.383	ScMARQn_33.21830000	U	X	U	U	U	B	A	U	U	U	U	X	U	A	B	U	U	U	B	U	U	A	U	A	U	U	U	U	A	U	A	U	U	U	A	X	A	A	A	U	U	U	U
Sdchr2:0-59685122	7766677	7767678	ScMARQn_33.21820000	ScMARQn_33.21820000	145.513	ScMARQn_33.21820000	U	U	U	U	B	B	A	U	U	U	U	U	U	A	B	X	U	U	B	U	U	A	U	A	U	U	U	U	A	U	A	U	U	B	A	U	A	A	A	U	U	U	B
Sdchr2:0-59685122	7776677	7777678	ScMARQn_33.21810000	ScMARQn_33.21810000	157.946	ScMARQn_33.21810000	U	U	U	U	B	B	A	U	U	U	U	U	U	A	B	U	U	U	B	U	U	A	U	A	U	U	U	U	A	X	A	U	U	B	A	U	A	A	A	U	X	X	B
Sdchr2:0-59685122	7786677	7787678	ScMARQn_33.21800000	ScMARQn_33.21800000	145.513	ScMARQn_33.21800000	U	U	U	U	B	B	A	U	U	U	U	U	U	A	B	U	U	U	B	U	U	A	U	A	U	U	U	U	A	X	A	U	U	B	A	U	A	A	A	X	U	X	B
Sdchr2:0-59685122	7796677	7797678	ScMARQn_33.21790000	ScMARQn_33.21790000	157.368	ScMARQn_33.21790000	U	U	U	U	B	B	A	X	U	U	U	U	U	A	B	X	U	U	B	U	U	A	U	A	X	U	U	U	A	X	A	U	U	B	A	U	A	A	A	U	U	U	B
Sdchr2:0-59685122	7806677	7807678	ScMARQn_33.21780000	ScMARQn_33.21780000	157.946	ScMARQn_33.21780000	U	U	U	U	B	B	A	U	U	U	U	U	U	A	B	U	U	U	B	U	U	A	U	A	U	U	U	U	A	U	A	U	U	B	A	U	A	A	A	U	U	A	B
Sdchr2:0-59685122	7816677	7817678	ScMARQn_33.21770000	ScMARQn_33.21770000	145.513	ScMARQn_33.21770000	U	X	U	U	B	B	A	U	U	U	U	U	U	A	B	U	U	U	B	U	U	A	U	A	U	U	U	U	A	U	A	U	U	B	A	U	A	A	A	U	X	A	B
Sdchr2:0-59685122	7826677	7827678	ScMARQn_33.21760000	ScMARQn_33.21760000	145.513	ScMARQn_33.21760000	U	U	U	U	B	B	A	U	U	U	U	U	U	A	B	U	U	U	B	X	U	A	U	A	U	U	U	U	A	U	A	X	U	B	A	U	A	A	A	U	X	A	B
Sdchr2:0-59685122	7836677	7837678	ScMARQn_33.21750000	ScMARQn_33.21750000	157.946	ScMARQn_33.21750000	U	U	U	U	B	B	A	X	U	U	U	U	U	A	B	U	U	U	B	U	U	A	U	A	U	X	U	U	A	U	A	U	U	B	A	U	A	A	A	U	X	A	B
Sdchr2:0-59685122	7846677	7847678	ScMARQn_33.21740000	ScMARQn_33.21740000	148.006	ScMARQn_33.21740000	U	U	U	X	B	B	A	U	U	U	U	U	U	A	B	U	U	U	B	X	U	A	U	A	U	X	U	U	A	X	A	U	U	B	A	U	A	A	A	U	U	A	B
Sdchr2:0-59685122	7856677	7857678	ScMARQn_33.21730000	ScMARQn_33.21730000	145.513	ScMARQn_33.21730000	U	X	U	U	B	B	A	U	U	U	U	U	U	A	B	U	U	U	B	U	U	A	U	A	U	U	U	U	A	X	A	U	U	B	A	U	A	A	A	U	X	A	B
Sdchr2:0-59685122	7866677	7867678	ScMARQn_33.21720000	ScMARQn_33.21720000	145.513	ScMARQn_33.21720000	U	U	U	X	B	B	A	U	U	U	U	U	U	A	B	X	U	U	B	X	U	A	U	A	U	U	U	U	A	U	A	U	U	B	A	U	A	A	A	U	X	A	B
Sdchr2:0-59685122	7876677	7877678	ScMARQn_33.21710000	ScMARQn_33.21710000	148.006	ScMARQn_33.21710000	U	U	U	U	B	B	A	U	U	U	U	U	U	A	B	U	U	U	B	U	U	A	U	A	U	U	U	U	A	U	A	U	U	B	A	X	A	A	A	U	U	A	B
Sdchr2:0-59685122	7886677	7887678	ScMARQn_33.21700000	ScMARQn_33.21700000	148.006	ScMARQn_33.21700000	U	U	U	U	B	B	A	U	U	U	U	U	U	A	B	U	U	U	B	U	U	A	U	A	U	U	X	U	A	U	A	U	X	B	A	U	A	A	A	U	U	A	B
Sdchr2:0-59685122	7896677	7897678	ScMARQn_33.21690000	ScMARQn_33.21690000	145.513	ScMARQn_33.21690000	U	U	U	U	B	B	A	X	U	U	U	U	U	A	B	U	U	U	B	U	U	A	U	A	U	U	U	U	A	U	A	U	U	B	A	U	A	A	A	U	U	A	B
Sdchr2:0-59685122	7906677	7907678	ScMARQn_33.21680000	ScMARQn_33.21680000	145.513	ScMARQn_33.21680000	U	X	U	U	B	B	A	U	U	U	U	U	U	A	B	U	U	U	B	U	U	A	U	A	U	U	U	U	A	U	A	U	U	U	A	U	A	A	A	U	U	A	B
Sdchr2:0-59685122	7916677	7917678	ScMARQn_33.21670000	ScMARQn_33.21670000	157.946	ScMARQn_33.21670000	U	U	U	U	B	B	A	U	U	U	U	U	U	A	B	U	U	U	B	X	U	A	U	A	U	U	U	U	A	U	A	U	U	U	A	U	A	A	A	U	U	A	B
Sdchr2:0-59685122	7926677	7927678	ScMARQn_33.21660000	ScMARQn_33.21660000	145.513	ScMARQn_33.21660000	U	A	U	X	B	B	A	U	U	X	U	U	U	A	B	U	U	U	B	U	U	A	U	A	U	U	U	U	A	U	A	U	U	U	A	U	A	A	A	U	X	A	B
Sdchr2:0-59685122	7936677	7937678	ScMARQn_33.21650000	ScMARQn_33.21650000	145.513	ScMARQn_33.21650000	U	A	U	U	B	B	A	U	U	U	U	U	U	A	B	X	U	U	B	U	X	A	U	A	U	U	U	U	A	X	A	U	U	U	A	U	A	A	A	U	X	A	B
Sdchr2:0-59685122	7946677	7947678	ScMARQn_33.21640000	ScMARQn_33.21640000	144.124	ScMARQn_33.21640000	U	A	U	X	B	B	A	U	U	U	U	U	U	A	B	U	U	U	B	X	X	A	U	A	U	U	U	U	A	X	A	U	U	U	A	U	A	A	A	X	U	A	B
Sdchr2:0-59685122	7956677	7957678	ScMARQn_33.21630000	ScMARQn_33.21630000	144.124	ScMARQn_33.21630000	U	A	U	U	B	B	A	U	U	U	U	U	U	A	B	U	U	U	B	U	X	A	U	A	U	U	U	U	A	U	A	U	U	X	A	U	A	A	A	U	U	A	B
Sdchr2:0-59685122	7966677	7967678	ScMARQn_33.21620000	ScMARQn_33.21620000	148.006	ScMARQn_33.21620000	U	A	X	U	B	B	A	U	U	U	U	U	U	A	B	U	U	U	B	U	U	A	U	A	U	U	U	U	A	U	A	U	U	U	A	U	A	A	A	U	U	A	B
Sdchr2:0-59685122	7976677	7977678	ScMARQn_33.21610000	ScMARQn_33.21610000	145.513	ScMARQn_33.21610000	X	A	U	U	B	B	A	U	U	U	U	U	U	A	B	U	U	U	B	U	U	A	U	A	U	X	U	U	A	X	A	X	U	U	A	U	A	A	A	U	U	A	B
Sdchr2:0-59685122	7986677	7987678	ScMARQn_33.21600000	ScMARQn_33.21600000	145.513	ScMARQn_33.21600000	U	A	U	U	B	B	A	X	U	U	U	U	U	A	B	U	U	X	B	U	U	A	U	A	U	U	U	U	A	U	A	U	X	U	A	X	A	A	A	U	X	A	B
Sdchr2:0-59685122	7996677	7997678	ScMARQn_33.21590000	ScMARQn_33.21590000	145.513	ScMARQn_33.21590000	U	A	U	X	B	B	A	X	U	X	U	U	U	A	B	X	U	U	B	U	U	A	U	A	U	U	U	U	A	X	A	U	U	U	A	U	A	A	A	U	X	A	B
Sdchr2:0-59685122	8006677	8007678	ScMARQn_33.21580000	ScMARQn_33.21580000	145.513	ScMARQn_33.21580000	U	A	U	U	B	U	A	U	U	U	U	U	U	U	B	U	U	U	B	U	U	U	U	A	U	X	U	U	A	U	A	X	U	U	A	U	U	U	A	U	U	A	B
Sdchr2:0-59685122	8016677	8017678	ScMARQn_33.21570000	ScMARQn_33.21570000	145.513	ScMARQn_33.21570000	U	A	U	U	B	U	A	U	U	U	U	U	U	U	B	U	U	U	B	U	U	U	U	A	U	U	U	U	A	U	A	U	U	U	A	U	U	U	A	U	U	A	B
Sdchr2:0-59685122	8026677	8027678	ScMARQn_33.21560000	ScMARQn_33.21560000	149.939	ScMARQn_33.21560000	U	A	U	U	B	U	A	U	U	U	U	U	U	U	B	U	U	U	B	U	U	U	U	A	U	U	U	U	A	X	A	U	U	U	A	U	U	U	A	U	U	A	B
Sdchr2:0-59685122	8036677	8037678	ScMARQn_33.21550000	ScMARQn_33.21550000	145.513	ScMARQn_33.21550000	U	A	U	U	B	B	A	U	B	U	U	U	U	A	B	U	A	U	B	U	U	A	U	A	U	U	X	U	A	U	A	U	U	U	A	U	A	A	A	U	U	A	B
Sdchr2:0-59685122	8046677	8047678	ScMARQn_33.21540000	ScMARQn_33.21540000	151.932	ScMARQn_33.21540000	U	A	U	U	B	B	A	U	U	U	U	U	U	A	B	X	U	U	B	U	U	A	X	A	U	U	U	U	A	U	A	U	U	X	A	U	A	A	A	U	U	A	B
Sdchr2:0-59685122	8056677	8057678	ScMARQn_33.21530000	ScMARQn_33.21530000	144.124	ScMARQn_33.21530000	U	A	U	U	B	B	A	U	U	U	U	U	U	A	B	U	U	U	B	U	U	A	U	A	U	U	U	U	A	X	A	U	U	U	A	U	A	A	A	U	X	A	B
Sdchr2:0-59685122	8066677	8067678	ScMARQn_33.21520000	ScMARQn_33.21520000	151.932	ScMARQn_33.21520000	U	A	U	U	B	B	A	U	U	U	U	U	U	A	B	X	U	U	B	U	U	A	U	A	U	U	U	U	A	U	A	U	U	X	A	U	A	A	A	U	X	A	U
Sdchr2:0-59685122	8076677	8077678	ScMARQn_33.21510000	ScMARQn_33.21510000	145.513	ScMARQn_33.21510000	U	A	U	U	B	B	A	U	U	U	U	U	U	A	B	U	U	U	B	U	U	A	U	A	U	U	U	U	A	X	A	U	U	U	A	U	A	A	A	U	U	A	U
Sdchr2:0-59685122	8086677	8087678	ScMARQn_33.21500000	ScMARQn_33.21500000	151.932	ScMARQn_33.21500000	U	A	U	U	B	B	A	U	U	U	X	U	U	A	B	X	U	U	B	U	U	A	U	A	U	U	U	U	A	U	A	U	U	X	A	U	A	A	A	U	U	A	U
Sdchr2:0-59685122	8096677	8097678	ScMARQn_33.21490000	ScMARQn_33.21490000	151.932	ScMARQn_33.21490000	U	A	U	U	B	B	A	U	U	X	U	U	U	A	B	X	U	U	B	X	U	A	U	A	U	U	U	X	A	U	A	U	U	X	A	U	A	A	A	U	X	A	U
Sdchr2:0-59685122	8106677	8107678	ScMARQn_33.21480000	ScMARQn_33.21480000	151.932	ScMARQn_33.21480000	U	A	U	U	B	B	A	U	U	U	U	X	U	A	B	U	U	U	B	U	U	A	X	A	U	U	U	U	A	U	A	U	U	U	A	U	A	A	A	U	X	A	U
Sdchr2:0-59685122	8116677	8117678	ScMARQn_33.21470000	ScMARQn_33.21470000	144.124	ScMARQn_33.21470000	X	A	U	X	B	B	A	X	U	U	U	U	U	A	B	U	U	U	B	U	X	A	X	A	U	U	U	X	A	U	A	U	U	U	A	U	A	A	A	U	X	A	U
Sdchr2:0-59685122	8126677	8127678	ScMARQn_33.21460000	ScMARQn_33.21460000	151.932	ScMARQn_33.21460000	U	A	U	X	B	B	A	U	U	U	U	U	U	A	B	U	U	U	B	U	U	A	U	A	U	U	U	U	A	X	A	U	U	U	A	U	A	A	A	U	X	A	X
Sdchr2:0-59685122	8136677	8137678	ScMARQn_33.21450000	ScMARQn_33.21450000	153.667	ScMARQn_33.21450000	X	A	U	U	B	B	A	U	U	U	U	U	U	A	B	X	U	U	B	U	U	A	U	A	U	U	U	U	A	U	A	U	U	X	A	X	A	A	A	U	U	A	U
Sdchr2:0-59685122	8156677	8157678	ScMARQn_33.21430000	ScMARQn_33.21430000	144.124	ScMARQn_33.21430000	U	A	U	X	B	B	A	U	U	U	U	U	U	A	B	U	U	U	B	U	U	A	U	A	U	U	U	U	A	X	A	U	U	X	A	U	A	A	A	U	U	A	X
Sdchr2:0-59685122	8166677	8167678	ScMARQn_33.21420000	ScMARQn_33.21420000	153.667	ScMARQn_33.21420000	U	A	U	U	B	B	A	U	U	U	U	U	U	A	B	X	U	U	B	X	U	A	U	A	U	U	U	U	A	U	A	X	X	X	A	U	A	A	A	U	U	A	U
Sdchr2:0-59685122	8176677	8177678	ScMARQn_33.21410000	ScMARQn_33.21410000	153.667	ScMARQn_33.21410000	U	A	U	U	B	B	A	U	U	U	U	U	U	A	B	X	U	U	B	U	X	A	X	A	U	U	U	U	A	U	A	U	U	U	A	U	A	A	A	U	X	A	U
Sdchr2:0-59685122	8186677	8187678	ScMARQn_33.21400000	ScMARQn_33.21400000	153.667	ScMARQn_33.21400000	U	A	U	U	B	B	A	U	U	U	U	U	U	A	B	U	U	U	B	U	U	A	U	A	U	U	U	U	A	X	A	U	U	U	A	U	A	A	A	U	U	A	X
Sdchr2:0-59685122	8196677	8197678	ScMARQn_33.21390000	ScMARQn_33.21390000	153.667	ScMARQn_33.21390000	U	A	U	U	B	B	A	U	U	X	U	U	U	A	B	U	U	U	B	U	U	A	U	A	U	U	U	U	A	U	A	U	U	U	A	U	A	A	A	X	X	A	U
Sdchr2:0-59685122	8206677	8207678	ScMARQn_33.21380000	ScMARQn_33.21380000	144.124	ScMARQn_33.21380000	U	A	U	U	B	B	A	U	U	U	U	U	U	A	B	U	U	U	B	U	X	A	U	A	U	U	U	X	A	U	A	U	U	U	A	U	A	A	A	U	U	A	U
Sdchr2:0-59685122	8216677	8217678	ScMARQn_33.21370000	ScMARQn_33.21370000	144.124	ScMARQn_33.21370000	U	A	U	U	B	B	A	U	U	U	U	U	U	A	B	U	U	X	B	U	U	U	U	A	U	U	U	U	A	U	A	U	U	U	A	U	A	A	A	U	X	A	U
Sdchr2:0-59685122	8226677	8227678	ScMARQn_33.21360000	ScMARQn_33.21360000	144.124	ScMARQn_33.21360000	U	A	U	X	B	B	A	U	U	U	U	U	U	A	B	U	U	U	B	U	X	U	U	A	U	U	U	U	A	X	A	U	U	U	A	U	A	A	A	U	X	A	X
Sdchr2:0-59685122	8236677	8237678	ScMARQn_33.21350000	ScMARQn_33.21350000	153.667	ScMARQn_33.21350000	U	A	U	X	B	B	A	U	U	U	U	U	U	A	B	X	U	X	B	U	U	U	U	A	U	U	U	U	A	X	A	U	U	U	A	U	A	A	A	U	U	A	X
Sdchr2:0-59685122	8246677	8247678	ScMARQn_33.21340000	ScMARQn_33.21340000	144.124	ScMARQn_33.21340000	U	A	U	U	B	B	A	U	U	U	U	U	U	A	B	U	U	U	B	X	U	U	U	A	X	U	U	U	A	U	A	U	U	U	A	U	A	U	A	X	U	A	X
Sdchr2:0-59685122	8286677	8287678	ScMARQn_33.21300000	ScMARQn_33.21300000	153.667	ScMARQn_33.21300000	U	A	U	U	B	B	A	U	U	X	U	U	U	A	B	U	U	X	B	U	U	U	U	A	U	U	U	U	A	U	A	U	U	U	A	X	A	A	A	X	U	A	U
Sdchr2:0-59685122	8296677	8297678	ScMARQn_33.21290000	ScMARQn_33.21290000	153.667	ScMARQn_33.21290000	U	A	U	U	B	B	A	U	U	X	U	U	X	A	B	X	U	U	B	U	X	A	U	A	U	U	U	U	A	U	A	X	U	U	A	X	A	A	A	U	U	A	U
Sdchr2:0-59685122	8306677	8307678	ScMARQn_33.21280000	ScMARQn_33.21280000	153.667	ScMARQn_33.21280000	U	A	U	U	B	B	A	U	U	U	U	U	U	A	B	X	U	U	B	U	U	A	U	A	U	U	U	U	A	U	A	U	U	U	A	U	A	A	A	U	X	A	U
Sdchr2:0-59685122	8316677	8317678	ScMARQn_33.21270000	ScMARQn_33.21270000	153.667	ScMARQn_33.21270000	U	A	U	U	B	B	A	U	U	U	U	U	U	A	B	U	U	U	B	U	U	A	X	A	U	X	U	U	A	U	A	U	U	U	A	U	A	A	A	X	X	A	U
Sdchr2:0-59685122	8326677	8327678	ScMARQn_33.21260000	ScMARQn_33.21260000	154.823	ScMARQn_33.21260000	U	A	X	X	B	B	A	U	U	U	U	U	U	A	B	U	U	U	B	U	U	A	U	A	U	U	U	U	A	U	A	U	U	U	A	U	A	A	A	U	U	A	U
Sdchr2:0-59685122	8336677	8337678	ScMARQn_33.21250000	ScMARQn_33.21250000	144.124	ScMARQn_33.21250000	X	A	U	U	B	B	A	U	U	U	U	U	U	A	B	U	U	U	B	U	X	A	U	A	U	U	U	U	A	X	A	U	U	U	A	U	A	A	A	U	U	A	U
[truncated: 4,397 more rows]
[truncated: 131 more columns]

## Sheet: BhD3
Sdchr3:0-59538062	1	1002	ScMARQn_16.0	ScMARQn_16.0	175.75	ScMARQn_16.0	U	B	B	A	A	U	A	X	B	A	U	A	B	B	U	U	U	A	U	U	U	B	A	U	A	A	B	U	B	A	A	A	U	A	U	U	B	U	A	U	A	U	B
[truncated: 5,075 more rows]
[truncated: 131 more columns]

[truncated: 12 more sheets: BhD4, BhD5, BhS1, BhS2, BhS3, BhS4, BhS5, BhS6, BhS7, BhS8, BhS9, BhS10]
