# Supplementary material for: Gradual polyploid genome evolution revealed by pan-genomic analysis of Brachypodium hybridum and its diploid progenitors
Source: Nat Commun. 2020 Jul 29;11:3670. doi: 10.1038/s41467-020-17302-5 (PMC7391716; doi:10.1038/s41467-020-17302-5)
Supplement: Supplementary file 8 — Supplementary Data 4 [file 41467_2020_17302_MOESM8_ESM.xlsx]

## Sheet: supplementary data 4
Supplementalry data 4. Accession used in this study and which accessions were used in each experiment.				Supplementalry data 4. Accession used in this study and which accessions were used in each experiment.
species	short name	full name (in initial publication)	locality	latitude	longitude	line reference	genome assembly or sequence reference	nuclear SNPs IQTREE	nuclear SNPs SNAPP dating	plastome analysis	k-mer analysis	pangenome analysis	selection dN/dS analysis	reference-based analysis	JGI sequencing library (for lines sequenced at JGI)	Bioproject (number, link)	BioSample (number, link)	SRA study (number, link)	plastome sequence accession (accession number, [URL])
B. stacei	ABR114	ABR114	Spain: Balearic Isles, Formentera, Torrent	38.678611*	1.40315*	11	this study	x	x	x	x	x	x		SXPU, IGPP, IPYG, IWHA, OPHU	PRJNA218040, [https://www.ncbi.nlm.nih.gov/sra/?term=PRJNA218040]	SAMN02691717, [https://www.ncbi.nlm.nih.gov/sra/?term=SAMN02691717]	SRP025051, [https://www.ncbi.nlm.nih.gov/sra/?term=SRP025051]	LT558589, [https://www.ebi.ac.uk/ena/data/view/LT558589]
B. stacei	TE4.3	TE4.3	Spain: Canary Isles: Gomera: Agulo	28.1833	-17.1833	this study	this study								TOST	PRJNA249822, [https://www.ncbi.nlm.nih.gov/sra/?term=PRJNA249822]	SAMN02821618, [https://www.ncbi.nlm.nih.gov/sra/?term=SAMN02821618]	SRP054974, [https://www.ncbi.nlm.nih.gov/sra/?term=SRP054974]	NA
B. hybridum (S plastotype)	ABR113	ABR113	Portugal: Lisbon	38.738397*	-9.46319*	1	this study	x	x	x	x	x	x	x	UCXX, PAUH, OPHT, OAGZ	PRJNA209552, [https://www.ncbi.nlm.nih.gov/sra/?term=PRJNA209552]	SAMN02746046, [https://www.ncbi.nlm.nih.gov/sra/?term=SAMN02746046]	SRP025053, [https://www.ncbi.nlm.nih.gov/sra/?term=SRP025053]	LT222230, [https://www.ebi.ac.uk/ena/data/view/LT222230]
B. hybridum (S plastotype)	Bd28	Bd28	Australia, Crystal Brook, 3 km upstream from town. from USDA PI 533015	-33.2898*	138.223647*	7	this study	x	x	x	x	x	x	x	NA	PRJNA614928, [https://www.ncbi.nlm.nih.gov/sra/?term=PRJNA614928]	SAMN14440770, [https://www.ncbi.nlm.nih.gov/sra/?term=SAMN14440770]	SRP253859, [https://www.ncbi.nlm.nih.gov/sra/?term=SRP253859]	LR537507, [https://www.ebi.ac.uk/ena/data/view/LR537507]
B. hybridum (S plastotype)	Bhyb118-8	Bhyb118-8	Spain: Almeria: Cabo de Gata: Playa Genoveses	36.9	-2.08	this study	this study	x	x	x	x			x	CBBPP	PRJNA441700, [https://www.ncbi.nlm.nih.gov/sra/?term=PRJNA441700]	SAMN08778084, [https://www.ncbi.nlm.nih.gov/sra/?term=SAMN08778084]	SRP142756, [https://www.ncbi.nlm.nih.gov/sra/?term=SRP142756]	LR537508, [https://www.ebi.ac.uk/ena/data/view/LR537508]
B. hybridum (S plastotype)	Bhyb123-6	Bhyb123-6	Spain: Jaen: Srra Segura: Cortijos Nuevos.	38.225	-2.73772	this study	this study	x	x	x	x			x	CBSCB	PRJNA441702, [https://www.ncbi.nlm.nih.gov/sra/?term=PRJNA441702]	SAMN08777657, [https://www.ncbi.nlm.nih.gov/sra/?term=SAMN08777657]	SRP142762, [https://www.ncbi.nlm.nih.gov/sra/?term=SRP142762]	LR537509, [https://www.ebi.ac.uk/ena/data/view/LR537509]
B. hybridum (S plastotype)	Bhyb127	Bhyb127	Spain: Jaen: Hinojares2	37.724	-2.97736	this study	this study	x	x	x	x			x	CBBPG	PRJNA441703, [https://www.ncbi.nlm.nih.gov/sra/?term=PRJNA441703]	SAMN08778260, [https://www.ncbi.nlm.nih.gov/sra/?term=SAMN08778260]	SRP142758, [https://www.ncbi.nlm.nih.gov/sra/?term=SRP142758]	LR537510, [https://www.ebi.ac.uk/ena/data/view/LR537510]
B. hybridum (S plastotype)	Bhyb30	Bhyb30	Spain: Huelva, Lepe	37.229	-7.199	this study	this study	x	x	x	x	x	x	x	AOZWG	PRJNA332783, [https://www.ncbi.nlm.nih.gov/sra/?term=PRJNA332783]	SAMN05445880, [https://www.ncbi.nlm.nih.gov/sra/?term=SAMN05445880]	SRP087324, [https://www.ncbi.nlm.nih.gov/sra/?term=SRP087324]	LR537505, [https://www.ebi.ac.uk/ena/data/view/LR537505]
B. hybridum (D plastotype)	Bhyb118-5	Bhyb118-5	Spain: Almeria: Cabo de Gata: Playa Genoveses	36.7508	-2.12058	this study	this study	x	x	x	x	x	x	x	CBBPS	PRJNA441699, [https://www.ncbi.nlm.nih.gov/sra/?term=PRJNA441699]	SAMN08777280, [https://www.ncbi.nlm.nih.gov/sra/?term=SAMN08777280]	SRP142763, [https://www.ncbi.nlm.nih.gov/sra/?term=SRP142763]	LR537506, [https://www.ebi.ac.uk/ena/data/view/LR537506]
B. hybridum (D plastotype)	Bhyb26	Bhyb26	Spain: Jaen,La Cimbarra	38.391	-3.37	this study	this study	x	x	x	x	x	x	x	AOZWH	PRJNA332784, [https://www.ncbi.nlm.nih.gov/sra/?term=PRJNA332784]	SAMN05443169, [https://www.ncbi.nlm.nih.gov/sra/?term=SAMN05443169]	SRP087330, [https://www.ncbi.nlm.nih.gov/sra/?term=SRP087330]	LR537504, [https://www.ebi.ac.uk/ena/data/view/LR537504]
B. hybridum (S plastotype)	BdTR6g	BdTR6g	Turkey	39.7544	33.5378222	2	this study								PNWH	PRJNA250071, [https://www.ncbi.nlm.nih.gov/sra/?term=PRJNA250071]	SAMN02821424, [https://www.ncbi.nlm.nih.gov/sra/?term=SAMN02821424]	SRP048461, [https://www.ncbi.nlm.nih.gov/sra/?term=SRP048461]	NA
B. distachyon	ABR2	ABR2	France: Herault: Octon	43.6043	3.26294	1	4	x	x	x		x	x	x	INZT	PRJNA32607, [https://www.ncbi.nlm.nih.gov/sra/?term=PRJNA32607]	SAMN01162034, [https://www.ncbi.nlm.nih.gov/sra/?term=SAMN01162034]	SRP001538, [https://www.ncbi.nlm.nih.gov/sra/?term=SRP001538]	LT558583, [https://www.ebi.ac.uk/ena/data/view/LT558583
B. distachyon	ABR3	ABR3	Spain: Huesca: Aisa	42.6895	-0.612488	1	4	x		x	x	x	x	x	INZX	PRJNA337130, [https://www.ncbi.nlm.nih.gov/sra/?term=PRJNA337130]	SAMN05518911, [https://www.ncbi.nlm.nih.gov/sra/?term=SAMN05518911]	SRP081983, [https://www.ncbi.nlm.nih.gov/sra/?term=SRP081983]	LT558584, [https://www.ebi.ac.uk/ena/data/view/LT558584
B. distachyon	ABR4	ABR4	Spain: Huesca: Aren	42.2558	0.722616	1	4	x		x		x	x	x	IOGS	PRJNA337131, [https://www.ncbi.nlm.nih.gov/sra/?term=PRJNA337131]	SAMN05519009, [https://www.ncbi.nlm.nih.gov/sra/?term=SAMN05519009]	SRP081984, [https://www.ncbi.nlm.nih.gov/sra/?term=SRP081984]	LT558585, [https://www.ebi.ac.uk/ena/data/view/LT558585
B. distachyon	ABR5	ABR5	Spain: Huesca, Jaca	42.5732	-0.563719	1	4	x		x		x	x	x	INZS	PRJNA32607, [https://www.ncbi.nlm.nih.gov/sra/?term=PRJNA32607]	SAMN01161993, [https://www.ncbi.nlm.nih.gov/sra/?term=SAMN01161993]	SRP001538, [https://www.ncbi.nlm.nih.gov/sra/?term=SRP001538]	LT558586, [https://www.ebi.ac.uk/ena/data/view/LT558586
B. distachyon	ABR6	ABR6	Spain: Navarra, Los Arcos	42.5756	-2.19418	1	4	x		x		x	x	x	IOAB	PRJNA32607, [https://www.ncbi.nlm.nih.gov/sra/?term=PRJNA32607]	SAMN02194258, [https://www.ncbi.nlm.nih.gov/sra/?term=SAMN02194258]	SRP081984, [https://www.ncbi.nlm.nih.gov/sra/?term=SRP081984]	LT222229, [https://www.ebi.ac.uk/ena/data/view/LT222229
B. distachyon	ABR7	ABR7	Spain: Valladolid, Otero	41.59	-4.75674	1	4	x		x		x	x	x	IOHW	PRJNA337145, [https://www.ncbi.nlm.nih.gov/sra/?term=PRJNA337145]	SAMN05519271, [https://www.ncbi.nlm.nih.gov/sra/?term=SAMN05519271]	SRP081998, [https://www.ncbi.nlm.nih.gov/sra/?term=SRP081998]	LT558587, [https://www.ebi.ac.uk/ena/data/view/LT558587
B. distachyon	ABR8	ABR8	Italy: Siena	43.3193	11.3277	1	4					x			NA	PRJNA258992, [https://www.ncbi.nlm.nih.gov/sra/?term=PRJNA258992]	SAMN03003516, [https://www.ncbi.nlm.nih.gov/sra/?term=SAMN03003516]	SRP054525, [https://www.ncbi.nlm.nih.gov/sra/?term=SRP054525]	NA
B. distachyon	ABR9	ABR9	Croatia: Ljubljana	46.0579	14.5062	1	4	x	x	x		x	x	x	INZP	PRJNA32607, https://www.ncbi.nlm.nih.gov/sra/?term=PRJNA32607]	SAMN01162033, [https://www.ncbi.nlm.nih.gov/sra/?term=SAMN01162033]	SRP001538, [https://www.ncbi.nlm.nih.gov/sra/?term=SRP001538]	LR537462, [https://www.ebi.ac.uk/ena/data/view/LR537462]
B. distachyon	Adi-10	Adi-10	Turkey: Adiyaman	37.7707	38.3523	8	4							x	HZHA	PRJNA32607, [https://www.ncbi.nlm.nih.gov/sra/?term=PRJNA32607]	SAMN01163552, [https://www.ncbi.nlm.nih.gov/sra/?term=SAMN01163552]	SRP001538, [https://www.ncbi.nlm.nih.gov/sra/?term=SRP001538]	NA
B. distachyon	Adi-12	Adi-12	Turkey: Adiyaman	37.7707	38.3523	8	4	x		x	x	x	x	x	HZZN	PRJNA337348, [https://www.ncbi.nlm.nih.gov/sra/?term=PRJNA337348]	SAMN05519184, [https://www.ncbi.nlm.nih.gov/sra/?term=SAMN05519184]	SRP081813, [https://www.ncbi.nlm.nih.gov/sra/?term=SRP081813]	LT558632, [https://www.ebi.ac.uk/ena/data/view/LT558632
B. distachyon	Adi-15	Adi-15	Turkey: Adiyaman	37.7707	38.3523	8	this study	x		x				x	AGHXU	PRJNA334171, [https://www.ncbi.nlm.nih.gov/sra/?term=PRJNA334171]	SAMN05445847, [https://www.ncbi.nlm.nih.gov/sra/?term=SAMN05445847]	SRP086077, [https://www.ncbi.nlm.nih.gov/sra/?term=SRP086077]	LR537451, [https://www.ebi.ac.uk/ena/data/view/LR537451]
B. distachyon	Adi-2	Adi-2	Turkey: Adiyaman	37.7707	38.3523	8	4	x		x		x	x	x	ICWB	PRJNA337146, [https://www.ncbi.nlm.nih.gov/sra/?term=PRJNA337146]	SAMN05519211, [https://www.ncbi.nlm.nih.gov/sra/?term=SAMN05519211]	SRP081832, [https://www.ncbi.nlm.nih.gov/sra/?term=SRP081832]	LT558590, [https://www.ebi.ac.uk/ena/data/view/LT558590
B. distachyon	Adi-4	Adi-4	Turkey: Adiyaman	37.7707	38.3523	8	this study							x	AGHXT	PRJNA333716, [https://www.ncbi.nlm.nih.gov/sra/?term=PRJNA333716]	SAMN05442794, [https://www.ncbi.nlm.nih.gov/sra/?term=SAMN05442794]	SRP086080, [https://www.ncbi.nlm.nih.gov/sra/?term=SRP086080]	NA
B. distachyon	Adi-9	Adi-9	Turkey: Adiyaman	37.7707	38.3523	8	this study	x		x				x	AGHXS	PRJNA333717, [https://www.ncbi.nlm.nih.gov/sra/?term=PRJNA333717]	SAMN05447013, [https://www.ncbi.nlm.nih.gov/sra/?term=SAMN05447013]	SRP086144, [https://www.ncbi.nlm.nih.gov/sra/?term=SRP086144]	LR537448, [https://www.ebi.ac.uk/ena/data/view/LR537448]
B. distachyon	AL1A	Alb-AL1A	Albania: 5 km on road from Elbasan to Tirana	41.1031	20.0069	6	this study							x	AYSBB	PRJNA333718, [https://www.ncbi.nlm.nih.gov/sra/?term=PRJNA333718]	SAMN05447014, [https://www.ncbi.nlm.nih.gov/sra/?term=SAMN05447014]	SRP086032, [https://www.ncbi.nlm.nih.gov/sra/?term=SRP086032]	NA
B. distachyon	AL2D	Alb-AL2D	Albania:5 km on road from Elbasan to Tirana	41.1031	20.0069	6	this study	x	x	x				x	AGNAH	PRJNA333719, [https://www.ncbi.nlm.nih.gov/sra/?term=PRJNA333719]	SAMN05447015, [https://www.ncbi.nlm.nih.gov/sra/?term=SAMN05447015]	SRP086042, [https://www.ncbi.nlm.nih.gov/sra/?term=SRP086042]	LR537446, [https://www.ebi.ac.uk/ena/data/view/LR537446]
B. distachyon	AL2E	Alb-AL2E	Albania:42 km road Elbasan to Korca			6	this study	x		x				x	AGNAG	PRJNA333720, [https://www.ncbi.nlm.nih.gov/sra/?term=PRJNA333720]	SAMN05447016, [https://www.ncbi.nlm.nih.gov/sra/?term=SAMN05447016]	SRP086035, [https://www.ncbi.nlm.nih.gov/sra/?term=SRP086035]	LR537447, [https://www.ebi.ac.uk/ena/data/view/LR537447]
B. distachyon	AL2F	Alb-AL2F	Albania:42 km road Elbasan to Korca	41.0744	20.4858	6	this study	x	x	x				x	AGHZY	PRJNA333721, [https://www.ncbi.nlm.nih.gov/sra/?term=PRJNA333721]	SAMN05442793, [https://www.ncbi.nlm.nih.gov/sra/?term=SAMN05442793]	SRP086041, [https://www.ncbi.nlm.nih.gov/sra/?term=SRP086041]	LR537453, [https://www.ebi.ac.uk/ena/data/view/LR537453]
B. distachyon	2B	Arm-Arm-2B	Armenia: Sjunik district, gorge of Vorotan rive	38.4333	46.4	6	this study	x		x				x	AYSBC	PRJNA333722, [https://www.ncbi.nlm.nih.gov/sra/?term=PRJNA333722]	SAMN05447017, [https://www.ncbi.nlm.nih.gov/sra/?term=SAMN05447017]	SRP086040, [https://www.ncbi.nlm.nih.gov/sra/?term=SRP086040]	LR537455, [https://www.ebi.ac.uk/ena/data/view/LR537455]
B. distachyon	3A	Arm-Arm-3A	Armenia: Tavush district, near Archi	41.1667	44.8833	6	this study	x	x	x				x	AGHZX	PRJNA333723, [https://www.ncbi.nlm.nih.gov/sra/?term=PRJNA333723]	SAMN05447018, [https://www.ncbi.nlm.nih.gov/sra/?term=SAMN05447018]	SRP086043, [https://www.ncbi.nlm.nih.gov/sra/?term=SRP086043]	LR537454, [https://www.ebi.ac.uk/ena/data/view/LR537454]
B. distachyon	3G	Arm-Arm-3G	Armenia:Tavush district, Archi	41.1667	44.8833	6	this study	x		x				x	AGHZW	PRJNA333724, [https://www.ncbi.nlm.nih.gov/sra/?term=PRJNA333724]	SAMN05447019, [https://www.ncbi.nlm.nih.gov/sra/?term=SAMN05447019]	SRP086160, [https://www.ncbi.nlm.nih.gov/sra/?term=SRP086160]	LR537452, [https://www.ebi.ac.uk/ena/data/view/LR537452]
B. distachyon	3i	Arm-Arm-3i	Armenia:Tavush district, Archi	41.1667	44.8833	6	this study	x		x				x	AYSBG	PRJNA333725, [https://www.ncbi.nlm.nih.gov/sra/?term=PRJNA333725]	SAMN05447029, [https://www.ncbi.nlm.nih.gov/sra/?term=SAMN05447029]	SRP086030, [https://www.ncbi.nlm.nih.gov/sra/?term=SRP086030]	LR537457, [https://www.ebi.ac.uk/ena/data/view/LR537457]
B. distachyon	Arn1	Arn1	Spain: Huesca, Arén	42.2565	0.72985	8	4	x		x		x	x	x	ABGR	PRJNA249894, [https://www.ncbi.nlm.nih.gov/sra/?term=PRJNA249894]	SAMN02194211, [https://www.ncbi.nlm.nih.gov/sra/?term=SAMN02194211]	SRP024421, [https://www.ncbi.nlm.nih.gov/sra/?term=SRP024421]	LT558591, [https://www.ebi.ac.uk/ena/data/view/LT558591
B. distachyon	Bd1-1	Bd1-1	Turkey: Manisa, Soma	39.190955*	27.607941*	7	4	x	x	x		x	x	x	GPFZ	PRJNA32607, [https://www.ncbi.nlm.nih.gov/sra/?term=PRJNA32607]	SAMN00262772, [https://www.ncbi.nlm.nih.gov/sra/?term=SAMN00262772]	SRP001538, [https://www.ncbi.nlm.nih.gov/sra/?term=SRP001538]	LT558592, [https://www.ebi.ac.uk/ena/data/view/LT558592
B. distachyon	Bd18-1	Bd18-1	Turkey: Kiresehir, Kaman	39.367847*	33.730252*	7	4	x	x	x		x	x	x	IAZO	PRJNA337356, [https://www.ncbi.nlm.nih.gov/sra/?term=PRJNA337356]	SAMN05518944, [https://www.ncbi.nlm.nih.gov/sra/?term=SAMN05518944]	SRP081819, [https://www.ncbi.nlm.nih.gov/sra/?term=SRP081819]	LT558595, [https://www.ebi.ac.uk/ena/data/view/LT558595
B. distachyon	Bd21	Bd21	Iraq: Salah ad Din, 4 km from Salahuddin	33.760883*	44.403075*	7	9	x		x	x	x	x	x (reference line)	NA	PRJNA32607, [https://www.ncbi.nlm.nih.gov/sra/?term=PRJNA32607]	NA	NA	LT558597, [https://www.ebi.ac.uk/ena/data/view/LT558597
B. distachyon	Bd21-3	Bd21-3	Iraq: Salah ad Din, 4 km from Salahuddin	33.760883*	44.403075*	10	improved by this study	x	x	x		x	x	x	BAZBA, BCHZY	PRJNA331672, [https://www.ncbi.nlm.nih.gov/sra/?term=PRJNA331672]	SAMN05444464, [https://www.ncbi.nlm.nih.gov/sra/?term=SAMN05444464]	SRP089335, [https://www.ncbi.nlm.nih.gov/sra/?term=SRP089335]	LT558596, [https://www.ebi.ac.uk/ena/data/view/LT558596]
B. distachyon	Bd2-3	Bd2-3	Iraq	33.760883*	44.403075*	7	4	x	x	x		x	x	x	HZSU	PRJNA337363, [https://www.ncbi.nlm.nih.gov/sra/?term=PRJNA337363]	SAMN05519268, [https://www.ncbi.nlm.nih.gov/sra/?term=SAMN05519268]	SRP081814, [https://www.ncbi.nlm.nih.gov/sra/?term=SRP081814]	LT558593, [https://www.ebi.ac.uk/ena/data/view/LT558593
B. distachyon	Bd29-1	Bd29-1	Ukraine	44.515277*	33.556388*	12	this study					x			NA	PRJNA32607, [https://www.ncbi.nlm.nih.gov/sra/?term=PRJNA32607]	SAMN07835970, [https://www.ncbi.nlm.nih.gov/sra/?term=SAMN07835970]	NA, [https://www.ncbi.nlm.nih.gov/sra/?term=NA]	NA
B. distachyon	Bd30-1	Bd30-1	Spain: Granada, Dilar	36.990488*	-3.558733*	12	4	x	x	x		x	x	x	GPZC	PRJNA32607, [https://www.ncbi.nlm.nih.gov/sra/?term=PRJNA32607]	SAMN00262727, [https://www.ncbi.nlm.nih.gov/sra/?term=SAMN00262727]	SRP001538, [https://www.ncbi.nlm.nih.gov/sra/?term=SRP001538]	LT558599, [https://www.ebi.ac.uk/ena/data/view/LT558599
B. distachyon	Bd3-1	Bd3-1	Iraq	33.760883*	44.403075*	7	4							x	GPIU	PRJNA32607, [https://www.ncbi.nlm.nih.gov/sra/?term=PRJNA32607]	SAMN00779234, [https://www.ncbi.nlm.nih.gov/sra/?term=SAMN00779234]	SRP001538, [https://www.ncbi.nlm.nih.gov/sra/?term=SRP001538]	NA
B. distachyon	BdTR10C	BdTR10C	Turkey	37.7782	31.8849	2	4					x		x	HZHF	PRJNA32607, [https://www.ncbi.nlm.nih.gov/sra/?term=PRJNA32607]	SAMN01163550, [https://www.ncbi.nlm.nih.gov/sra/?term=SAMN01163550]	SRP001538, [https://www.ncbi.nlm.nih.gov/sra/?term=SRP001538]	NA
B. distachyon	BdTR10D	BdTR10D	Turkey	40.3936	32.9854	2	this study	x		x				x	AGHXP	PRJNA333729, [https://www.ncbi.nlm.nih.gov/sra/?term=PRJNA333729]	SAMN05446940, [https://www.ncbi.nlm.nih.gov/sra/?term=SAMN05446940]	SRP086181, [https://www.ncbi.nlm.nih.gov/sra/?term=SRP086181]	LR537456, [https://www.ebi.ac.uk/ena/data/view/LR537456]
B. distachyon	BdTR11A	BdTR11A	Turkey	38.4168	28.0313	2	4					x		x	IAZN	PRJNA337147, [https://www.ncbi.nlm.nih.gov/sra/?term=PRJNA337147]	SAMN05518768, [https://www.ncbi.nlm.nih.gov/sra/?term=SAMN05518768]	SRP081830, [https://www.ncbi.nlm.nih.gov/sra/?term=SRP081830]	NA
B. distachyon	BdTR11E	BdTR11E	Turkey	37.7977	41.7736	2	this study							x	AGHXO	PRJNA333730, [https://www.ncbi.nlm.nih.gov/sra/?term=PRJNA333730]	SAMN05446941, [https://www.ncbi.nlm.nih.gov/sra/?term=SAMN05446941]	SRP086140, [https://www.ncbi.nlm.nih.gov/sra/?term=SRP086140]	NA
B. distachyon	BdTR11G	BdTR11G	Turkey: Kirklareli	41.4216	27.4769	2	4	x		x		x	x	x	ICHH	PRJNA337148, [https://www.ncbi.nlm.nih.gov/sra/?term=PRJNA337148]	SAMN05518884, [https://www.ncbi.nlm.nih.gov/sra/?term=SAMN05518884]	SRP081839, [https://www.ncbi.nlm.nih.gov/sra/?term=SRP081839]	LT558608, [https://www.ebi.ac.uk/ena/data/view/LT558608
B. distachyon	BdTR11i	BdTR11I	Turkey	39.7382	28.0402	2	4	x		x		x	x	x	IAGO	PRJNA337374, [https://www.ncbi.nlm.nih.gov/sra/?term=PRJNA337374]	SAMN05519029, [https://www.ncbi.nlm.nih.gov/sra/?term=SAMN05519029]	SRP081810, [https://www.ncbi.nlm.nih.gov/sra/?term=SRP081810]	LT558609, [https://www.ebi.ac.uk/ena/data/view/LT558609
B. distachyon	BdTR12B	BdTR12B	Turkey	40.4055	34.6361	2	this study	x		x			x	x	AGHXN	PRJNA333731, [https://www.ncbi.nlm.nih.gov/sra/?term=PRJNA333731]	SAMN05442771, [https://www.ncbi.nlm.nih.gov/sra/?term=SAMN05442771]	SRP086156, [https://www.ncbi.nlm.nih.gov/sra/?term=SRP086156]	LR537458, [https://www.ebi.ac.uk/ena/data/view/LR537458]
B. distachyon	BdTR12c	BdTR12c	Turkey	39.7482	34.6503	2	4	x		x		x	x	x	GWWB	PRJNA32607, [https://www.ncbi.nlm.nih.gov/sra/?term=PRJNA32607]	SAMN00262664, [https://www.ncbi.nlm.nih.gov/sra/?term=SAMN00262664]	SRP001538, [https://www.ncbi.nlm.nih.gov/sra/?term=SRP001538]	LT558610, [https://www.ebi.ac.uk/ena/data/view/LT558610
B. distachyon	BdTR13a	BdTR13a	Turkey: Ankara	39.7565	32.4323	2	4	x		x		x	x	x	IHOW	PRJNA32607, [https://www.ncbi.nlm.nih.gov/sra/?term=PRJNA32607]	SAMN01162158, [https://www.ncbi.nlm.nih.gov/sra/?term=SAMN01162158]	SRP001538, [https://www.ncbi.nlm.nih.gov/sra/?term=SRP001538]	LT558611, [https://www.ebi.ac.uk/ena/data/view/LT558611
B. distachyon	BdTR13B	BdTR13B	Turkey: Ankara	37.7679	33.5196	2	this study	x		x				x	AGHXH	PRJNA333732, [https://www.ncbi.nlm.nih.gov/sra/?term=PRJNA333732]	SAMN05446942, [https://www.ncbi.nlm.nih.gov/sra/?term=SAMN05446942]	SRP086090, [https://www.ncbi.nlm.nih.gov/sra/?term=SRP086090]	LR537460, [https://www.ebi.ac.uk/ena/data/view/LR537460]
B. distachyon	BdTR13C	BdTR13C	Turkey: Ankara	39.4129	32.9881	2	4	x		x		x	x	x	HZSX	PRJNA337347, [https://www.ncbi.nlm.nih.gov/sra/?term=PRJNA337347]	SAMN05519253, [https://www.ncbi.nlm.nih.gov/sra/?term=SAMN05519253]	SRP081803, [https://www.ncbi.nlm.nih.gov/sra/?term=SRP081803]	LT558631, [https://www.ebi.ac.uk/ena/data/view/LT558631
B. distachyon	BdTR13N	BdTR13N	Turkey: Ankara	36.7665	44.5352	2	this study	x	x	x				x	AGHXG	PRJNA333733, [https://www.ncbi.nlm.nih.gov/sra/?term=PRJNA333733]	SAMN05446633, [https://www.ncbi.nlm.nih.gov/sra/?term=SAMN05446633]	SRP086084, [https://www.ncbi.nlm.nih.gov/sra/?term=SRP086084]	LR537461, [https://www.ebi.ac.uk/ena/data/view/LR537461]
B. distachyon	BdTR1i	BdTR1i	Turkey: Aydin	38.0931	28.5831	2	4	x		x		x	x	x	IHOY	PRJNA32607, [https://www.ncbi.nlm.nih.gov/sra/?term=PRJNA32607]	SAMN01162198, [https://www.ncbi.nlm.nih.gov/sra/?term=SAMN01162198]	SRP001538, [https://www.ncbi.nlm.nih.gov/sra/?term=SRP001538]	LT558600, [https://www.ebi.ac.uk/ena/data/view/LT558600
B. distachyon	BdTR2B	BdTR2B	Turkey	40.0821	31.3311	2	4	x		x		x		x	IBBA	PRJNA337421, [https://www.ncbi.nlm.nih.gov/sra/?term=PRJNA337421]	SAMN05518874, [https://www.ncbi.nlm.nih.gov/sra/?term=SAMN05518874]	SRP081834, [https://www.ncbi.nlm.nih.gov/sra/?term=SRP081834]	LT558601, [https://www.ebi.ac.uk/ena/data/view/LT558601
B. distachyon	BdTR2G	BdTR2G	Turkey	40.3936	32.9854	2	4					x		x	HZSZ	PRJNA32607, [https://www.ncbi.nlm.nih.gov/sra/?term=PRJNA32607]	SAMN01163549, [https://www.ncbi.nlm.nih.gov/sra/?term=SAMN01163549]	SRP001538, [https://www.ncbi.nlm.nih.gov/sra/?term=SRP001538]	NA
B. distachyon	BdTR3C	BdTR3C	Turkey	36.783	32.963	2	4	x		x		x	x	x	HYYO	PRJNA337362, [https://www.ncbi.nlm.nih.gov/sra/?term=PRJNA337362]	SAMN05519130, [https://www.ncbi.nlm.nih.gov/sra/?term=SAMN05519130]	SRP081811, [https://www.ncbi.nlm.nih.gov/sra/?term=SRP081811]	LT558634, [https://www.ebi.ac.uk/ena/data/view/LT558634
B. distachyon	BdTR3M	BdTR3M	Turkey	37.7661	37.8899	2	this study	x		x				x	AGHXC	PRJNA333734, [https://www.ncbi.nlm.nih.gov/sra/?term=PRJNA333734]	SAMN05446943, [https://www.ncbi.nlm.nih.gov/sra/?term=SAMN05446943]	SRP086141, [https://www.ncbi.nlm.nih.gov/sra/?term=SRP086141]	LR537463, [https://www.ebi.ac.uk/ena/data/view/LR537463]
B. distachyon	BdTR5A	BdTR5A	Turkey	36.7665	44.5352	2	this study							x	AGHXB	PRJNA333735, [https://www.ncbi.nlm.nih.gov/sra/?term=PRJNA333735]	SAMN05442770, [https://www.ncbi.nlm.nih.gov/sra/?term=SAMN05442770]	SRP086081, [https://www.ncbi.nlm.nih.gov/sra/?term=SRP086081]	NA
B. distachyon	BdTR5I	BdTR5I	Turkey	40.3936	32.9854	2	4					x		x	HZSW	PRJNA337382, [https://www.ncbi.nlm.nih.gov/sra/?term=PRJNA337382]	SAMN05518814, [https://www.ncbi.nlm.nih.gov/sra/?term=SAMN05518814]	SRP081805, [https://www.ncbi.nlm.nih.gov/sra/?term=SRP081805]	NA
B. distachyon	BdTR7a	BdTR7a	Turkey: Yozgat	39.7482	34.6503	2	4	x		x		x	x	x	IHOX	PRJNA32607, [https://www.ncbi.nlm.nih.gov/sra/?term=PRJNA32607]	SAMN01162193, [https://www.ncbi.nlm.nih.gov/sra/?term=SAMN01162193]	SRP001538, [https://www.ncbi.nlm.nih.gov/sra/?term=SRP001538]	LT558604, [https://www.ebi.ac.uk/ena/data/view/LT558604
B. distachyon	BdTR8i	BdTR8i	Turkey	37.1089	34.0714	2	4	x		x	x	x	x		IAZT	PRJNA32607, [https://www.ncbi.nlm.nih.gov/sra/?term=PRJNA32607]	SAMN01137370, [https://www.ncbi.nlm.nih.gov/sra/?term=SAMN01137370]	SRP001538, [https://www.ncbi.nlm.nih.gov/sra/?term=SRP001538]	LT558605, [https://www.ebi.ac.uk/ena/data/view/LT558605
B. distachyon	BdTR9K	BdTR9K	Turkey	39.7529	30.7886	2	4					x		x	HZTA	PRJNA337357, [https://www.ncbi.nlm.nih.gov/sra/?term=PRJNA337357]	SAMN05518772, [https://www.ncbi.nlm.nih.gov/sra/?term=SAMN05518772]	SRP081799, [https://www.ncbi.nlm.nih.gov/sra/?term=SRP081799]	NA
B. distachyon	BdTR9M	BdTR9M	Turkey	40.0821	31.3311	2	this study	x		x				x	AGHXA	PRJNA333736, [https://www.ncbi.nlm.nih.gov/sra/?term=PRJNA333736]	SAMN05446944, [https://www.ncbi.nlm.nih.gov/sra/?term=SAMN05446944]	SRP086088, [https://www.ncbi.nlm.nih.gov/sra/?term=SRP086088]	LR537459, [https://www.ebi.ac.uk/ena/data/view/LR537459]
B. distachyon	Bis-1	Bis-1	Turkey: Bismil	37.8766	41.0151	8	4	x		x		x	x	x	IFWU	PRJNA337153, [https://www.ncbi.nlm.nih.gov/sra/?term=PRJNA337153]	SAMN05518825, [https://www.ncbi.nlm.nih.gov/sra/?term=SAMN05518825]	SRP081818, [https://www.ncbi.nlm.nih.gov/sra/?term=SRP081818]	LT558612, [https://www.ebi.ac.uk/ena/data/view/LT558612
B. distachyon	Foz1	Foz1	Spain: Navarra, Foz de Lumbier	42.6365	-1.30484	5	4	x		x		x	x	x	INZU	PRJNA337349, [https://www.ncbi.nlm.nih.gov/sra/?term=PRJNA337349]	SAMN05518738, [https://www.ncbi.nlm.nih.gov/sra/?term=SAMN05518738]	SRP081816, [https://www.ncbi.nlm.nih.gov/sra/?term=SRP081816]	LT558613, [https://www.ebi.ac.uk/ena/data/view/LT558613
B. distachyon	Gaz-1	Gaz-1	Turkey: Gaziantep	37.1277	37.3908	8	this study	x		x				x	AGHWZ	PRJNA333737, [https://www.ncbi.nlm.nih.gov/sra/?term=PRJNA333737]	SAMN05447143, [https://www.ncbi.nlm.nih.gov/sra/?term=SAMN05447143]	SRP086085, [https://www.ncbi.nlm.nih.gov/sra/?term=SRP086085]	LR537481, [https://www.ebi.ac.uk/ena/data/view/LR537481]
B. distachyon	Gaz-2	Gaz-2	Turkey: Gaziantep	37.1277	37.3908	8	this study	x		x				x	AGHWY	PRJNA333738, [https://www.ncbi.nlm.nih.gov/sra/?term=PRJNA333738]	SAMN05447144, [https://www.ncbi.nlm.nih.gov/sra/?term=SAMN05447144]	SRP086145, [https://www.ncbi.nlm.nih.gov/sra/?term=SRP086145]	LR537478, [https://www.ebi.ac.uk/ena/data/view/LR537478]
B. distachyon	Gaz-7	Gaz-7	Turkey: Gaziantep	37.1277	37.3908	8	this study	x		x				x	AYSCB	PRJNA333739, [https://www.ncbi.nlm.nih.gov/sra/?term=PRJNA333739]	SAMN05442769, [https://www.ncbi.nlm.nih.gov/sra/?term=SAMN05442769]	SRP086082, [https://www.ncbi.nlm.nih.gov/sra/?term=SRP086082]	LR537479, [https://www.ebi.ac.uk/ena/data/view/LR537479]
B. distachyon	Gaz-8	Gaz-8	Turkey: Gaziantep	37.1277	37.3908	8	4							x	HZSY	PRJNA32607, [https://www.ncbi.nlm.nih.gov/sra/?term=PRJNA32607]	SAMN01163548, [https://www.ncbi.nlm.nih.gov/sra/?term=SAMN01163548]	SRP001538, [https://www.ncbi.nlm.nih.gov/sra/?term=SRP001538]	NA
B. distachyon	G30i2	Geo-G30i2	Georgia	41.4811	45.2157	6	this study	x	x	x				x	AGHZU	PRJNA333740, [https://www.ncbi.nlm.nih.gov/sra/?term=PRJNA333740]	SAMN05447145, [https://www.ncbi.nlm.nih.gov/sra/?term=SAMN05447145]	SRP086038, [https://www.ncbi.nlm.nih.gov/sra/?term=SRP086038]	LR537468, [https://www.ebi.ac.uk/ena/data/view/LR537468]
B. distachyon	G31i4	Geo-G31i4	Georgia	41.3509	46.5095	6	this study	x		x				x	AGHZT	PRJNA333741, [https://www.ncbi.nlm.nih.gov/sra/?term=PRJNA333741]	SAMN05447146, [https://www.ncbi.nlm.nih.gov/sra/?term=SAMN05447146]	SRP086037, [https://www.ncbi.nlm.nih.gov/sra/?term=SRP086037]	LR537473, [https://www.ebi.ac.uk/ena/data/view/LR537473]
B. distachyon	G32i2	Geo-G32i2	Georgia	42.0159	44.5745	6	this study	x		x				x	AYSCU	PRJNA332095, [https://www.ncbi.nlm.nih.gov/sra/?term=PRJNA332095]	SAMN05444717, [https://www.ncbi.nlm.nih.gov/sra/?term=SAMN05444717]	SRP088913, [https://www.ncbi.nlm.nih.gov/sra/?term=SRP088913]	LR537475, [https://www.ebi.ac.uk/ena/data/view/LR537475]
B. distachyon	G33i4	Geo-G33i4	Georgia	41.7508	45.212	6	this study	x		x				x	AYSBH	PRJNA333742, [https://www.ncbi.nlm.nih.gov/sra/?term=PRJNA333742]	SAMN05447147, [https://www.ncbi.nlm.nih.gov/sra/?term=SAMN05447147]	SRP086039, [https://www.ncbi.nlm.nih.gov/sra/?term=SRP086039]	LR537472, [https://www.ebi.ac.uk/ena/data/view/LR537472]
B. distachyon	G33i6	Geo-G33i6	Georgia	41.7499	45.2106	6	this study	x	x	x				x	AYSBN	PRJNA333743, [https://www.ncbi.nlm.nih.gov/sra/?term=PRJNA333743]	SAMN05442768, [https://www.ncbi.nlm.nih.gov/sra/?term=SAMN05442768]	SRP086031, [https://www.ncbi.nlm.nih.gov/sra/?term=SRP086031]	LR537474, [https://www.ebi.ac.uk/ena/data/view/LR537474]
B. distachyon	G34i2	Geo-G34i2	Georgia	41.6725	44.7578	6	this study	x		x				x	AGHZA	PRJNA333744, [https://www.ncbi.nlm.nih.gov/sra/?term=PRJNA333744]	SAMN05447148, [https://www.ncbi.nlm.nih.gov/sra/?term=SAMN05447148]	SRP086034, [https://www.ncbi.nlm.nih.gov/sra/?term=SRP086034]	LR537476, [https://www.ebi.ac.uk/ena/data/view/LR537476]
B. distachyon	G34i6	Geo-G34i6	Georgia	41.6764	44.7597	6	this study	x		x				x	AGHYZ	PRJNA333745, [https://www.ncbi.nlm.nih.gov/sra/?term=PRJNA333745]	SAMN05445947, [https://www.ncbi.nlm.nih.gov/sra/?term=SAMN05445947]	SRP086045, [https://www.ncbi.nlm.nih.gov/sra/?term=SRP086045]	LR537471, [https://www.ebi.ac.uk/ena/data/view/LR537471]
B. distachyon	BNT3	Ita-Sic-BNT3	Italy: Sicily, Bronte	37.814	14.799	6	this study	x		x				x	AYSCW	PRJNA334985, [https://www.ncbi.nlm.nih.gov/sra/?term=PRJNA334985]	SAMN05444718, [https://www.ncbi.nlm.nih.gov/sra/?term=SAMN05444718]	SRP088971, [https://www.ncbi.nlm.nih.gov/sra/?term=SRP088971]	LR537464, [https://www.ebi.ac.uk/ena/data/view/LR537464]
B. distachyon	BNT4	Ita-Sic-BNT4	Italy: Sicily, Bronte	37.814	14.799	6	this study	x	x	x				x	AYSBO	PRJNA333746, [https://www.ncbi.nlm.nih.gov/sra/?term=PRJNA333746]	SAMN05447149, [https://www.ncbi.nlm.nih.gov/sra/?term=SAMN05447149]	SRP086046, [https://www.ncbi.nlm.nih.gov/sra/?term=SRP086046]	LR537466, [https://www.ebi.ac.uk/ena/data/view/LR537466]
B. distachyon	BNT8	Ita-Sic-BNT8	Italy: Sicily, Bronte	37.814	14.799	6	this study	x		x				x	AYSCX	PRJNA334986, [https://www.ncbi.nlm.nih.gov/sra/?term=PRJNA334986]	SAMN05443498, [https://www.ncbi.nlm.nih.gov/sra/?term=SAMN05443498]	SRP088931, [https://www.ncbi.nlm.nih.gov/sra/?term=SRP088931]	LR537465, [https://www.ebi.ac.uk/ena/data/view/LR537465]
B. distachyon	CSR6	Ita-Sic-CSR6	Italy: Sicily, Cesaro	37.8517	14.7064	6	this study	x	x	x		x	x	x	AGHYY	PRJNA333747, [https://www.ncbi.nlm.nih.gov/sra/?term=PRJNA333747]	SAMN05447161, [https://www.ncbi.nlm.nih.gov/sra/?term=SAMN05447161]	SRP086047, [https://www.ncbi.nlm.nih.gov/sra/?term=SRP086047]	LR537470, [https://www.ebi.ac.uk/ena/data/view/LR537470]
B. distachyon	CSR7	Ita-Sic-CSR7	Italy: Sicily, Cesaro	37.8517	14.7064	6	this study							x	AGHYX	PRJNA333748, [https://www.ncbi.nlm.nih.gov/sra/?term=PRJNA333748]	SAMN05447162, [https://www.ncbi.nlm.nih.gov/sra/?term=SAMN05447162]	SRP086049, [https://www.ncbi.nlm.nih.gov/sra/?term=SRP086049]	NA
B. distachyon	LPA3	Ita-Sic-LPA3	Italy: Sicily, Lago di Piana degli Albanesi	37.976	13.3001	6	this study	x	x	x	x	x	x	x	AYSBP	PRJNA333749, [https://www.ncbi.nlm.nih.gov/sra/?term=PRJNA333749]	SAMN05442767, [https://www.ncbi.nlm.nih.gov/sra/?term=SAMN05442767]	SRP086048, [https://www.ncbi.nlm.nih.gov/sra/?term=SRP086048]	LR537493, [https://www.ebi.ac.uk/ena/data/view/LR537493]
B. distachyon	SLZ2	Ita-Sic-SLZ2	Italy: Sicily, Schilizzi	38.0042	13.3022	6	this study	x	x	x	x			x	AGHYW	PRJNA333750, [https://www.ncbi.nlm.nih.gov/sra/?term=PRJNA333750]	SAMN05447163, [https://www.ncbi.nlm.nih.gov/sra/?term=SAMN05447163]	SRP086051, [https://www.ncbi.nlm.nih.gov/sra/?term=SRP086051]	LR537503, [https://www.ebi.ac.uk/ena/data/view/LR537503]
B. distachyon	Jer1	Jer1	Spain: Huesca, Adahuesca, Ermita de San Jerónimo	42.0546	0.01238	5	4	x		x		x	x		IUPZ	PRJNA337354, [https://www.ncbi.nlm.nih.gov/sra/?term=PRJNA337354]	SAMN05519060, [https://www.ncbi.nlm.nih.gov/sra/?term=SAMN05519060]	SRP081820, [https://www.ncbi.nlm.nih.gov/sra/?term=SRP081820]	LT558614, [https://www.ebi.ac.uk/ena/data/view/LT558614
B. distachyon	Kah-1	Kah-1	Turkey: Kahta	37.734	38.5334	8	4							x	IBBB	PRJNA337155, [https://www.ncbi.nlm.nih.gov/sra/?term= PRJNA337155]	SAMN05519273, [https://www.ncbi.nlm.nih.gov/sra/?term=SAMN05519273]	SRP081831,, [https://www.ncbi.nlm.nih.gov/sra/?term=SRP081831,]	NA
B. distachyon	Kah-5	Kah-5	Turkey: Kahta	37.734	38.5334	8	4	x		x		x	x	x	ICUU	PRJNA337133, [https://www.ncbi.nlm.nih.gov/sra/?term=PRJNA337133]	SAMN05519229, [https://www.ncbi.nlm.nih.gov/sra/?term=SAMN05519229]	SRP081833, [https://www.ncbi.nlm.nih.gov/sra/?term=SRP081833]	LT558616, [https://www.ebi.ac.uk/ena/data/view/LT558616
B. distachyon	Kah-6	Kah-6	Turkey: Kahta	37.734	38.5334	8	this study	x		x			x	x	AGHWX	PRJNA333751, [https://www.ncbi.nlm.nih.gov/sra/?term=PRJNA333751]	SAMN05442766, [https://www.ncbi.nlm.nih.gov/sra/?term=SAMN05442766]	SRP086086, [https://www.ncbi.nlm.nih.gov/sra/?term=SRP086086]	LR537485, [https://www.ebi.ac.uk/ena/data/view/LR537485]
B. distachyon	Koz-1	Koz-1	Turkey: Kozluk	38.1523	41.6097	8	4	x		x		x	x	x	IGFS	PRJNA32607, [https://www.ncbi.nlm.nih.gov/sra/?term=PRJNA32607]	SAMN01162329, [https://www.ncbi.nlm.nih.gov/sra/?term=SAMN01162329]	SRP001538, [https://www.ncbi.nlm.nih.gov/sra/?term=SRP001538]	LT558617, [https://www.ebi.ac.uk/ena/data/view/LT558617
B. distachyon	Koz-2	Koz-2	Turkey: Kozluk	38.1523	41.6097	8	this study	x		x			x	x	AYSCC	PRJNA333752, [https://www.ncbi.nlm.nih.gov/sra/?term=PRJNA333752]	SAMN05447164, [https://www.ncbi.nlm.nih.gov/sra/?term=SAMN05447164]	SRP086089, [https://www.ncbi.nlm.nih.gov/sra/?term=SRP086089]	LR537487, [https://www.ebi.ac.uk/ena/data/view/LR537487]
B. distachyon	Koz-3	Koz-3	Turkey: Kozluk	38.1523	41.6097	8	4	x	x	x		x	x	x	GWWC	PRJNA32607, [https://www.ncbi.nlm.nih.gov/sra/?term=PRJNA32607]	SAMN00262665, [https://www.ncbi.nlm.nih.gov/sra/?term=SAMN00262665]	SRP001538, [https://www.ncbi.nlm.nih.gov/sra/?term=SRP001538]	LT558618, [https://www.ebi.ac.uk/ena/data/view/LT558618
B. distachyon	Koz-5	Koz-5	Turkey: Kozluk	38.1523	41.6097	8	this study	x		x	x		x	x	AGHWW	PRJNA333753, [https://www.ncbi.nlm.nih.gov/sra/?term=PRJNA333753]	SAMN05447165, [https://www.ncbi.nlm.nih.gov/sra/?term=SAMN05447165]	SRP086087, [https://www.ncbi.nlm.nih.gov/sra/?term=SRP086087]	LR537488, [https://www.ebi.ac.uk/ena/data/view/LR537488]
B. distachyon	Luc1	Luc1	Spain: Huesca, Berdún, Ermita de Santa Lucía	42.6101	-0.89319	5	4	x		x		x	x	x	CUYZ	PRJNA249901, [https://www.ncbi.nlm.nih.gov/sra/?term=PRJNA249901]	SAMN02821630, [https://www.ncbi.nlm.nih.gov/sra/?term=SAMN02821630]	SRP076899, [https://www.ncbi.nlm.nih.gov/sra/?term=SRP076899]	LT558619, [https://www.ebi.ac.uk/ena/data/view/LT558619
B. distachyon	Mig3	Mig3	Spain: Huesca, Ibieca, San Miguel de Foces	42.148	-0.19497	5	4	x	x	x		x	x	x	IOGT	PRJNA32607, [https://www.ncbi.nlm.nih.gov/sra/?term=PRJNA32607]	SAMN01161923, [https://www.ncbi.nlm.nih.gov/sra/?term=SAMN01161923]	SRP001538, [https://www.ncbi.nlm.nih.gov/sra/?term=SRP001538]	LT558620, [https://www.ebi.ac.uk/ena/data/view/LT558620
B. distachyon	Mon1	Mon1	Spain: Zaragoza, Castejón de Monegros, Puerto de Pallaruelo	41.6513	-0.21042	5								x	NA	PRJNA32607, [https://www.ncbi.nlm.nih.gov/sra/?term=PRJNA32607]	SAMN01162031, [https://www.ncbi.nlm.nih.gov/sra/?term=SAMN01162031]	SRP001538, [https://www.ncbi.nlm.nih.gov/sra/?term=SRP001538]	NA
B. distachyon	Mon3	Mon3	Spain: Zaragoza, Castejón de Monegros, Puerto de Pallaruelo	41.6513	-0.21042	5	4	x	x	x		x	x	x	INZY	PRJNA32607, [https://www.ncbi.nlm.nih.gov/sra/?term=PRJNA32607]	SAMN01162031, [https://www.ncbi.nlm.nih.gov/sra/?term=SAMN01162031]	SRP001538, [https://www.ncbi.nlm.nih.gov/sra/?term=SRP001538]	LT558621, [https://www.ebi.ac.uk/ena/data/view/LT558621
B. distachyon	Mur1	Mur1	Spain: Lérida, Castillo de Mur	42.105	0.856388	5	4	x		x		x	x	x	IUHP	PRJNA32607, [https://www.ncbi.nlm.nih.gov/sra/?term=PRJNA32607]	SAMN01137389, [https://www.ncbi.nlm.nih.gov/sra/?term=SAMN01137389]	SRP001538, [https://www.ncbi.nlm.nih.gov/sra/?term=SRP001538]	LT558622, [https://www.ebi.ac.uk/ena/data/view/LT558622
B. distachyon	Per1	Per1	Spain: Navarra, Puerto del Perdón	42.737	-1.74961	5	4	x		x		x	x		CUYY	PRJNA249907, [https://www.ncbi.nlm.nih.gov/sra/?term=PRJNA249907]	SAMN02947395, [https://www.ncbi.nlm.nih.gov/sra/?term=SAMN02947395]	SRP076878, [https://www.ncbi.nlm.nih.gov/sra/?term=SRP076878]	LT558623, [https://www.ebi.ac.uk/ena/data/view/LT558623
B. distachyon	Ron2	Ron2	Spain: Navarra, Roncal	42.7806	-0.963333	5	4	x	x	x		x	x	x	PPOG	PRJNA251304, [https://www.ncbi.nlm.nih.gov/sra/?term=PRJNA251304]	SAMN02821496, [https://www.ncbi.nlm.nih.gov/sra/?term=SAMN02821496]	SRP047542, [https://www.ncbi.nlm.nih.gov/sra/?term=SRP047542]	LT558625, [https://www.ebi.ac.uk/ena/data/view/LT558625
B. distachyon	S8iiC	S8iiC	Spain: Huesca, Zaidín	41.6054	0.144	4	4	x		x		x	x	x	ISSN	PRJNA337136, [https://www.ncbi.nlm.nih.gov/sra/?term=PRJNA337136]	SAMN05519170, [https://www.ncbi.nlm.nih.gov/sra/?term=SAMN05519170]	SRP082068, [https://www.ncbi.nlm.nih.gov/sra/?term=SRP082068]	LT558626, [https://www.ebi.ac.uk/ena/data/view/LT558626
B. distachyon	Sig2	Sig2	Spain: Zaragoza, Sigüés	42.6129	-1.07883	5	4	x		x		x	x	x	IOAA	PRJNA337350, [https://www.ncbi.nlm.nih.gov/sra/?term=PRJNA337350]	SAMN05518942, [https://www.ncbi.nlm.nih.gov/sra/?term=SAMN05518942]	SRP081821, [https://www.ncbi.nlm.nih.gov/sra/?term=SRP081821]	LT558627, [https://www.ebi.ac.uk/ena/data/view/LT558627
B. distachyon	GU5_1	Spa-GU5_1	Spain: Guadalajara, Valsalobre	40.8183	-1.90667	6	this study	x		x				x	AYSCY	PRJNA334987, [https://www.ncbi.nlm.nih.gov/sra/?term=PRJNA334987]	SAMN05443497, [https://www.ncbi.nlm.nih.gov/sra/?term=SAMN05443497]	SRP088925, [https://www.ncbi.nlm.nih.gov/sra/?term=SRP088925]	LR537482, [https://www.ebi.ac.uk/ena/data/view/LR537482]
B. distachyon	S11A	Spa-Nor-S11A	Spain: Aragón	41.7726	0.709117	6	this study							x	AGHYU	PRJNA333754, [https://www.ncbi.nlm.nih.gov/sra/?term=PRJNA333754]	SAMN05447166, [https://www.ncbi.nlm.nih.gov/sra/?term=SAMN05447166]	SRP086057, [https://www.ncbi.nlm.nih.gov/sra/?term=SRP086057]	NA
B. distachyon	S11B	Spa-Nor-S11B	Spain: Aragón	41.7726	0.709117	6	this study	x		x				x	AGHYT	PRJNA333755, [https://www.ncbi.nlm.nih.gov/sra/?term=PRJNA333755]	SAMN05442765, [https://www.ncbi.nlm.nih.gov/sra/?term=SAMN05442765]	SRP086059, [https://www.ncbi.nlm.nih.gov/sra/?term=SRP086059]	LR537492, [https://www.ebi.ac.uk/ena/data/view/LR537492]
B. distachyon	S11D	Spa-Nor-S11D	Spain: Aragón	41.7726	0.709117	6	this study	x		x				x	AYSBS	PRJNA333756, [https://www.ncbi.nlm.nih.gov/sra/?term=PRJNA333756]	SAMN05447167, [https://www.ncbi.nlm.nih.gov/sra/?term=SAMN05447167]	SRP086052, [https://www.ncbi.nlm.nih.gov/sra/?term=SRP086052]	LR537490, [https://www.ebi.ac.uk/ena/data/view/LR537490]
B. distachyon	S12B	Spa-Nor-S12B	Spain: Aragón	41.1289	0.164417	6	this study							x	AGHYS	PRJNA333757, [https://www.ncbi.nlm.nih.gov/sra/?term=PRJNA333757]	SAMN05447168, [https://www.ncbi.nlm.nih.gov/sra/?term=SAMN05447168]	SRP086054, [https://www.ncbi.nlm.nih.gov/sra/?term=SRP086054]	NA
B. distachyon	S16D	Spa-Nor-S16D	Spain: Aragón	42.1894	0.102547	6	this study	x		x				x	AYSBT	PRJNA333758, [https://www.ncbi.nlm.nih.gov/sra/?term=PRJNA333758]	SAMN05446546, [https://www.ncbi.nlm.nih.gov/sra/?term=SAMN05446546]	SRP086056, [https://www.ncbi.nlm.nih.gov/sra/?term=SRP086056]	LR537489, [https://www.ebi.ac.uk/ena/data/view/LR537489]
B. distachyon	S17D	Spa-Nor-S17D	Spain: Aragón	42.1031	0.113056	6	this study	x		x				x	AGHYP	PRJNA333759, [https://www.ncbi.nlm.nih.gov/sra/?term=PRJNA333759]	SAMN05442764, [https://www.ncbi.nlm.nih.gov/sra/?term=SAMN05442764]	SRP086066, [https://www.ncbi.nlm.nih.gov/sra/?term=SRP086066]	LR537491, [https://www.ebi.ac.uk/ena/data/view/LR537491]
B. distachyon	S19A	Spa-Nor-S19A	Spain: Aragón	42.6109	0.893381	6	this study	x		x				x	AYSBU	PRJNA333760, [https://www.ncbi.nlm.nih.gov/sra/?term=PRJNA333760]	SAMN05447035, [https://www.ncbi.nlm.nih.gov/sra/?term=SAMN05447035]	SRP086060, [https://www.ncbi.nlm.nih.gov/sra/?term=SRP086060]	LR537497, [https://www.ebi.ac.uk/ena/data/view/LR537497]
B. distachyon	S22B	Spa-Nor-S22B	Spain: Aragón	42.3495	0.791267	6	this study							x	AGHYO	PRJNA333761, [https://www.ncbi.nlm.nih.gov/sra/?term=PRJNA333761]	SAMN05442763, [https://www.ncbi.nlm.nih.gov/sra/?term=SAMN05442763]	SRP086063, [https://www.ncbi.nlm.nih.gov/sra/?term=SRP086063]	NA
B. distachyon	S22C	Spa-Nor-S22C	Spain: Aragón	42.3495	0.791267	6	this study	x		x	x			x	AGHYN	PRJNA333762, [https://www.ncbi.nlm.nih.gov/sra/?term=PRJNA333762]	SAMN05447036, [https://www.ncbi.nlm.nih.gov/sra/?term=SAMN05447036]	SRP086068, [https://www.ncbi.nlm.nih.gov/sra/?term=SRP086068]	LR537495, [https://www.ebi.ac.uk/ena/data/view/LR537495]
B. distachyon	S6B	Spa-Nor-S6B	Spain: Aragón	41.6514	0.293617	6	this study	x		x				x	AGHYH	PRJNA333763, [https://www.ncbi.nlm.nih.gov/sra/?term=PRJNA333763]	SAMN05445986, [https://www.ncbi.nlm.nih.gov/sra/?term=SAMN05445986]	SRP086062, [https://www.ncbi.nlm.nih.gov/sra/?term=SRP086062]	LR537499, [https://www.ebi.ac.uk/ena/data/view/LR537499]
B. distachyon	S6D	Spa-Nor-S6D	Spain: Aragón	41.6514	0.293617	6	this study	x		x				x	AGHYG	PRJNA333764, [https://www.ncbi.nlm.nih.gov/sra/?term=PRJNA333764]	SAMN05447037, [https://www.ncbi.nlm.nih.gov/sra/?term=SAMN05447037]	SRP086067, [https://www.ncbi.nlm.nih.gov/sra/?term=SRP086067]	LR537498, [https://www.ebi.ac.uk/ena/data/view/LR537498]
B. distachyon	S6E	Spa-Nor-S6E	Spain: Aragón	41.6514	0.293617	6	this study	x		x				x	AYSBW	PRJNA333765, [https://www.ncbi.nlm.nih.gov/sra/?term=PRJNA333765]	SAMN05442920, [https://www.ncbi.nlm.nih.gov/sra/?term=SAMN05442920]	SRP086061, [https://www.ncbi.nlm.nih.gov/sra/?term=SRP086061]	LR537494, [https://www.ebi.ac.uk/ena/data/view/LR537494]
B. distachyon	AB1_4	Spa-Sou-AB1_4	Spain: Albacete, near Riopar	38.4611	-2.46528	6	this study	x		x				x	AGHYC	PRJNA333766, [https://www.ncbi.nlm.nih.gov/sra/?term=PRJNA333766]	SAMN05447038, [https://www.ncbi.nlm.nih.gov/sra/?term=SAMN05447038]	SRP086064, [https://www.ncbi.nlm.nih.gov/sra/?term=SRP086064]	LR537449, [https://www.ebi.ac.uk/ena/data/view/LR537449]
B. distachyon	AB3_3	Spa-Sou-AB3_3	Spain: Albacete, between Gineta and Tarazona	39.1758	-1.96583	6	this study	x		x				x	AYSBX	PRJNA333767, [https://www.ncbi.nlm.nih.gov/sra/?term=PRJNA333767]	SAMN05447039, [https://www.ncbi.nlm.nih.gov/sra/?term=SAMN05447039]	SRP086055, [https://www.ncbi.nlm.nih.gov/sra/?term=SRP086055]	LR537450, [https://www.ebi.ac.uk/ena/data/view/LR537450]
B. distachyon	CU5_5	Spa-Sou-CU_5	Spain: Cuenca: Serranía de Cuenca	40.205	-1.69194	6	this study	x		x				x	AYSBY	PRJNA333769, [https://www.ncbi.nlm.nih.gov/sra/?term=PRJNA333769]	SAMN05442919, [https://www.ncbi.nlm.nih.gov/sra/?term=SAMN05442919]	SRP086058, [https://www.ncbi.nlm.nih.gov/sra/?term=SRP086058]	LR537469, [https://www.ebi.ac.uk/ena/data/view/LR537469]
B. distachyon	CU1_6	Spa-Sou-CU1_6	Spain: Cuenca, near Gabaldón	39.6361	-1.93778	6	this study	x	x	x				x	AGHYB	PRJNA333768, [https://www.ncbi.nlm.nih.gov/sra/?term=PRJNA333768]	SAMN05447040, [https://www.ncbi.nlm.nih.gov/sra/?term=SAMN05447040]	SRP086069, [https://www.ncbi.nlm.nih.gov/sra/?term=SRP086069]	LR537467, [https://www.ebi.ac.uk/ena/data/view/LR537467]
B. distachyon	GR3_6	Spa-SouGR3_6	Spain: Granada, Iznalloz	37.4006	-3.47639	6	this study	x		x				x	AYSCA	PRJNA333776, [https://www.ncbi.nlm.nih.gov/sra/?term=PRJNA333776]	SAMN05442917, [https://www.ncbi.nlm.nih.gov/sra/?term=SAMN05442917]	SRP086075, [https://www.ncbi.nlm.nih.gov/sra/?term=SRP086075]	LR537480, [https://www.ebi.ac.uk/ena/data/view/LR537480]
B. distachyon	GR6_4	Spa-Sou-GR6_4	Spain: Granada, P. N. Sierra de Baza	37.4394	-2.89028	6	this study	x	x	x				x	AGHYA	PRJNA333770, [https://www.ncbi.nlm.nih.gov/sra/?term=PRJNA333770]	SAMN05447041, [https://www.ncbi.nlm.nih.gov/sra/?term=SAMN05447041]	SRP086065, [https://www.ncbi.nlm.nih.gov/sra/?term=SRP086065]	LR537477, [https://www.ebi.ac.uk/ena/data/view/LR537477]
B. distachyon	HU3_4	Spa-Sou-HU3_4	Spain: Huesca, El Grado	42.1308	0.226111	6	this study	x		x				x	AGHXZ	PRJNA333771, [https://www.ncbi.nlm.nih.gov/sra/?term=PRJNA333771]	SAMN05447042, [https://www.ncbi.nlm.nih.gov/sra/?term=SAMN05447042]	SRP086070, [https://www.ncbi.nlm.nih.gov/sra/?term=SRP086070]	LR537484, [https://www.ebi.ac.uk/ena/data/view/LR537484]
B. distachyon	J4_3	Spa-Sou-J4_3	Spain: jaen: Puerto de Tiscar	37.7867	-3.03889	6	this study	x		x				x	AGHXY	PRJNA333772, [https://www.ncbi.nlm.nih.gov/sra/?term=PRJNA333772]	SAMN05442918, [https://www.ncbi.nlm.nih.gov/sra/?term=SAMN05442918]	SRP086071, [https://www.ncbi.nlm.nih.gov/sra/?term=SRP086071]	LR537486, [https://www.ebi.ac.uk/ena/data/view/LR537486]
B. distachyon	J6_2	Spa-Sou-J6_2	Spain: Jaen, P. N. Sierra de Segura	38.0331	-2.86583	6	this study	x		x				x	AGHXX	PRJNA333773, [https://www.ncbi.nlm.nih.gov/sra/?term=PRJNA333773]	SAMN05447043, [https://www.ncbi.nlm.nih.gov/sra/?term=SAMN05447043]	SRP086072, [https://www.ncbi.nlm.nih.gov/sra/?term=SRP086072]	LR537483, [https://www.ebi.ac.uk/ena/data/view/LR537483]
B. distachyon	Sg2_1	Spa-Sou-Sg2_1	Spain: Segovia, Carabias	41.4367	-3.66667	6	this study	x		x				x	AGHXW	PRJNA333774, [https://www.ncbi.nlm.nih.gov/sra/?term=PRJNA333774]	SAMN05447054, [https://www.ncbi.nlm.nih.gov/sra/?term=SAMN05447054]	SRP086073, [https://www.ncbi.nlm.nih.gov/sra/?term=SRP086073]	LR537496, [https://www.ebi.ac.uk/ena/data/view/LR537496]
B. distachyon	Z3_6	Spa-Sou-Z3_6	Spain: Zaragoza: Torralba de los Frailes	40.9703	-1.65778	6	this study	x		x				x	AYSBZ	PRJNA333775, [https://www.ncbi.nlm.nih.gov/sra/?term=PRJNA333775]	SAMN05446634, [https://www.ncbi.nlm.nih.gov/sra/?term=SAMN05446634]	SRP086074, [https://www.ncbi.nlm.nih.gov/sra/?term=SRP086074]	LR537502, [https://www.ebi.ac.uk/ena/data/view/LR537502]
B. distachyon	Tek-2	Tek-2	Turkey: Tekirdag	41.0111	27.5191	8	4	x		x		x	x	x	IGFP	PRJNA32607, [https://www.ncbi.nlm.nih.gov/sra/?term=PRJNA32607]	SAMN01162328, [https://www.ncbi.nlm.nih.gov/sra/?term=SAMN01162328]	SRP001538, [https://www.ncbi.nlm.nih.gov/sra/?term=SRP001538]	LT558629, [https://www.ebi.ac.uk/ena/data/view/LT558629
B. distachyon	Tek-4	Tek-4	Turkey: Tekirdag	41.0111	27.5191	8	this study							x	IAZI	PRJNA337137, [https://www.ncbi.nlm.nih.gov/sra/?term=PRJNA337137]	SAMN05519158 , [https://www.ncbi.nlm.nih.gov/sra/?term=SAMN05519158 ]	SRX2020048, [https://www.ncbi.nlm.nih.gov/sra/?term=SRX2020048]	NA
B. distachyon	Tek-9	Tek-9	Turkey: Tekirdag	41.0111	27.5191	8	this study	x	x	x				x	AYSCG	PRJNA333777, [https://www.ncbi.nlm.nih.gov/sra/?term=PRJNA333777]	SAMN05447055, [https://www.ncbi.nlm.nih.gov/sra/?term=SAMN05447055]	SRP086083, [https://www.ncbi.nlm.nih.gov/sra/?term=SRP086083]	LR537501, [https://www.ebi.ac.uk/ena/data/view/LR537501]
B. distachyon	Nvk1	Ukr-Nvk1	Ukraine: Krym	44.5153	33.5564	6	this study	x		x				x	AYSCZ	PRJNA334988, [https://www.ncbi.nlm.nih.gov/sra/?term=PRJNA334988]	SAMN05444719, [https://www.ncbi.nlm.nih.gov/sra/?term=SAMN05444719]	SRP088930, [https://www.ncbi.nlm.nih.gov/sra/?term=SRP088930]	LR537500, [https://www.ebi.ac.uk/ena/data/view/LR537500]
B. distachyon	Uni2	Uni2	Spain: Huesca, Escuela Politécnica Superior	42.1178	-0.445225	5	4	x		x		x	x	x	IUPW	PRJNA337138, [https://www.ncbi.nlm.nih.gov/sra/?term=PRJNA337138]	SAMN05519210, [https://www.ncbi.nlm.nih.gov/sra/?term=SAMN05519210]	SRP081985, [https://www.ncbi.nlm.nih.gov/sra/?term=SRP081985]	LT558630, [https://www.ebi.ac.uk/ena/data/view/LT558630
* Approximate coordinates based on the recorded collection location. In cases where only the country was noted the coordinates of the approximate center of the country are indicated.
References
1	Draper, J., et al., Brachypodium distachyon. A new model system for functional genomics in grasses. Plant Physiology, 2001. 127(4): p. 1539-1555.
2	Filiz, E., et al., Molecular, morphological, and cytological analysis of diverse Brachypodium distachyon inbred lines. Genome, 2009. 52(10): p. 876-890.
3	Garvin, D.F., et al., Development of Genetic and Genomic Research Resources for Brachypodium distachyon, a New Model System for Grass Crop Research. Crop Science, 2008. 48: p. S-69-S-84.
4	Gordon, S.P., et al., Extensive gene content variation in the Brachypodium distachyon pan-genome correlates with population structure. Nature Communications, 2017. 8(1).
5	Mur, L.A.J., et al., Exploiting the Brachypodium Tool Box in cereal and grass research. New Phytologist, 2011. 191: p. 334-347.
6	Tyler, L., et al., Population Structure in the Model Grass Brachypodium distachyon Is Highly Correlated with Flowering Differences across Broad Geographic Areas. The Plant Genome, 2016.
7	Vogel, J.P., et al., Agrobacterium-mediated transformation and inbred line development in the model grass Brachypodium distachyon. Plant Cell Tiss. Org. Cult., 2006. 85: p. 199-211.
8	Vogel, J.P., et al., Development of SSR markers and analysis of diversity in Turkish populations of Brachypodium distachyon. BMC Plant Biology, 2009. 9: p. Art. No.: 88.
9	Assembly v3.1 was downloaded from Phytozome https://phytozome.jgi.doe.gov (original v1 genome refernce: Vogel, J.P., et al., Genome sequencing and analysis of the model grass Brachypodium distachyon. Nature, 2010. 463(7282): p. 763-768)
10	Vogel, J. and T. Hill, High-efficiency Agrobacterium-mediated transformation of Brachypodium distachyon inbred line Bd21-3. Plant Cell Reports, 2008. 27(3): p. 471-478.
11	Hasterok, R. et al. (2004) Laying the cytotaxonomic foundations of a new model grass, Brachypodium distachyon (L.) Beauv. Chromosome Res. 12, 397–403
12	Garvin, D. (2015). Brachypodium distachyon genetic resources. Genetics and Genomics of Brachypodium. J. Vogel. New York, Springer: 183-195.
