# Supplementary material for: Gradual polyploid genome evolution revealed by pan-genomic analysis of Brachypodium hybridum and its diploid progenitors
Source: Nat Commun. 2020 Jul 29;11:3670. doi: 10.1038/s41467-020-17302-5 (PMC7391716; doi:10.1038/s41467-020-17302-5)
Supplement: Supplementary file 9 — Supplementary Data 5 [file 41467_2020_17302_MOESM9_ESM.zip]

Archive with 1 entries (1 files):
- Supplementary data 5_revised.nex
