# Supplementary material for: Gradual polyploid genome evolution revealed by pan-genomic analysis of Brachypodium hybridum and its diploid progenitors
Source: Nat Commun. 2020 Jul 29;11:3670. doi: 10.1038/s41467-020-17302-5 (PMC7391716; doi:10.1038/s41467-020-17302-5)
Supplement: Supplementary file 9 — Supplementary Data 5 [file 41467_2020_17302_MOESM9_ESM.zip › Supplementary data 5_revised.nex]

#NEXUS
begin taxa;
	dimensions ntax=116;
	taxlabels
	Bstacei[&Description="Bstacei"]
	ABR113D[&Description="ABR113D"]
	ABR113S[&Description="ABR113S"]
	Bhyb26D[&Description="Bhyb36D"]
	Bhyb26S[&Description="Bhyb36S"]
	Bhyb30D[&Description="Bhyb30D"]
	Bhyb30S[&Description="Bhyb30S"]
	Bd28D[&Description="Bd28D"]
	Bd28S[&Description="Bd28S"]
	Bhyb118_5D[&Description="Bhybridum118-5D"]
	Bhyb118_5S[&Description="Bhybridum118-5S"]
	Bhyb118_8D[&Description="Bhybridum118-8D"]
	Bhyb118_8S[&Description="Bhybridum118-8S"]
	Bhyb123_6D[&Description="Bhybridum123-6D"]
	Bhyb123_6S[&Description="Bhybridum123-6S"]
	Bhyb127D[&Description="Bhybridum127D"]
	Bhyb127S[&Description="Bhybridum127S"]
	ABR2[&Description="ABR2"]
	ABR3[&Description="ABR3"]
	ABR4[&Description="ABR4"]
	ABR5[&Description="ABR5"]
	ABR6[&Description="ABR6_r"]
	ABR7[&Description="ABR7"]
	ABR9[&Description="ABR9_r"]
	Adi_2[&Description="Adi-2"]
	Adi_9[&Description="Adi-9"]
	Adi_12[&Description="Adi-12"]
	Adi_15[&Description="Adi-15"]
	AL2D[&Description="Alb-AL2D"]
	AL2E[&Description="Alb-AL2E"]
	AL2F[&Description="Alb-AL2F"]
	2B[&Description="Arm-Arm2B"]
	3A[&Description="Arm-Arm3A"]
	3G[&Description="Arm-Arm3G"]
	3i[&Description="Arm-Arm3i"]
	Arn1[&Description="Arn1"]
	Bd1_1[&Description="Bd1-1"]
	Bd18_1[&Description="Bd18-1"]
	Bd21[&Description="Bd21Control"]
	Bd21_3[&Description="Bd21-3_r"]
	Bd2_3[&Description="Bd2-3"]
	Bd30_1[&Description="Bd30-1"]
	BdTR1i[&Description="BdTR1i"]
	BdTR2B[&Description="BdTR2B"]
	BdTR3C[&Description="BdTR3C"]
	BdTR3M[&Description="BdTR3M"]
	BdTR7a[&Description="BdTR7a"]
	BdTR8i[&Description="BdTR8i"]
	BdTR9M[&Description="BdTR9M"]
	BdTR10D[&Description="BdTR10D"]
	BdTR11G[&Description="BdTR11G"]
	BdTR11i[&Description="BdTR11I"]
	BdTR12B[&Description="BdTR12B"]
	BdTR12c[&Description="BdTR12c"]
	BdTR13a[&Description="BdTR13a"]
	BdTR13B[&Description="BdTR13B"]
	BdTR13C[&Description="BdTR13C"]
	BdTR13N[&Description="BdTR13N"]
	Bis_1[&Description="Bis-1"]
	Foz1[&Description="Foz1"]
	Gaz_1[&Description="Gaz-1"]
	Gaz_2[&Description="Gaz-2"]
	Gaz_7[&Description="Gaz-7"]
	G30i2[&Description="Geo-G30i2"]
	G31i4[&Description="Geo-G31i4"]
	G32i2[&Description="Geo-G32i2"]
	G33i4[&Description="Geo-G33i4"]
	G33i6[&Description="Geo-G33i6"]
	G34i2[&Description="Geo-G34i2"]
	G34i6[&Description="Geo-G34i6"]
	BNT3[&Description="Ita-Sic-BNT3"]
	BNT4[&Description="Ita-Sic-BNT4.1"]
	BNT8[&Description="Ita-Sic-BNT8"]
	CSR6[&Description="Ita-Sic-CSR-6"]
	LPA3[&Description="Ita-Sic-LPA3.2"]
	SLZ2[&Description="Ita-Sic-SLZ2.1"]
	Jer1[&Description="Jer1"]
	Kah_5[&Description="Kah-5"]
	Kah_6[&Description="Kah-6"]
	Koz_1[&Description="Koz-1"]
	Koz_2[&Description="Koz-2"]
	Koz_3[&Description="Koz-3"]
	Koz_5[&Description="Koz-5"]
	Luc1[&Description="Luc1"]
	Mig3[&Description="Mig3"]
	Mon3[&Description="Mon3"]
	Mur1[&Description="Mur1"]
	Per1[&Description="Per1"]
	Ron2[&Description="RON2"]
	S8iiC[&Description="S8iiC"]
	Sig2[&Description="Sig2"]
	GU5_1[&Description="Spa-GU5-1"]
	S6B[&Description="Spa-Nor-S6B-3"]
	S6D[&Description="Spa-Nor-S6D-5"]
	S6E[&Description="Spa-Nor-S6E"]
	S11B[&Description="Spa-Nor-S11B-2"]
	S11D[&Description="Spa-Nor-S11D-2"]
	S16D[&Description="Spa-Nor-S16D"]
	S17D[&Description="Spa-Nor-S17D-1"]
	S19A[&Description="Spa-Nor-S19A"]
	S22C[&Description="Spa-Nor-S22C.1"]
	AB1_4[&Description="Spa-Sou-AB1.4-2"]
	AB3_3[&Description="Spa-Sou-AB3.3"]
	CU1_6[&Description="Spa-Sou-CU1.6-1"]
	CU5_5[&Description="Spa-Sou-CU5.5"]
	GR3_6[&Description="Spa-SouGR3.6-5"]
	GR6_4[&Description="Spa-Sou-GR6.4"]
	HU3_4[&Description="Spa-Sou-HU3.4"]
	J4_3[&Description="Spa-Sou-J4.3.1"]
	J6_2[&Description="Spa-Sou-J6.2"]
	Sg2_1[&Description="Spa-Sou-Sg2.1.1"]
	Z3_6[&Description="Spa-Sou-Z3.6"]
	Tek_2[&Description="Tek-2"]
	Tek_9[&Description="Tek-9"]
	Nvk1[&Description="Ukr-Nvk1"]
	Uni2[&Description="Uni2"]
;
end;
begin characters;
	dimensions nchar=745854;
	format datatype=dna missing=? gap=-;
	matrix
	Bstacei	TTGGTAAGGCCGAGTTGAGCTTTCGGTCGAAGAAATACCTTTGATAATTCGGCGCAAATCGCAAGGTTATTACGCGCTAACTATGATTACGACTATTGGGTGCAGTCCCTTTGATAGTAGGACCTCGGACTCAACGCCTAGTCACCATGTGGAGGTCGCGTATCACCCCAACTTAAATCCGGTGGTACCACCGTAGTTAGTGCCTAGGCGTCGTCATATGGCTCGCATGGGCCCAATCGATATAGCCCCCCGTATTCTTACCGTGGCGTCCCTTTCGCTGCAGAGATTTGCATCAAAGGCAGGATGGCTCTGATTTCAAATTTCCGGTTAAGGCTTGACTACCTATTCGATGCCTATCGCGACCTCTTCGGCCTGCCTATATTCATGGAAATGAGAGGA…
	ABR113D	CTAGCGGTTCTGAAGTGAATTCGCGACCAAAGCCTCACCCGTATCTGCCAGGTAAGGGTCACTTGACTGTGTCATATATGTCACGTGCCCACCTACAGATTTCCCAACGTCTTGTGACGGAAATTTAAGTCTACCCTGCGTCGGTCGGCGTACGATCAAACGTCAGCTTCACCCTTGAAGCCAACTT-TTCTCCGTGCCTCATTTGGGCATAGGCGCACAATTTATGTATACATATACAGCGCGCGCTTCTGTTCTCCCTTCATTGAACTTTTCTCACCTGGAACTGTTCGGTCTATGTCCGTATGAACAGGGAACCGAATTTCTAATGGT--------TGTTTATCCAATGCCCGTACCAATTACTCAGTCTGATACTCTACTATGAAAGTGAGCGAG…
	ABR113S	TTGGTAAGGCCGAGTTGAGCTCTCGGTCGAAGAAATACCTTTGATAATTCGGCGCAAATCGCAAGGTTATTACGCGCTAACTATGATTACGACTATTGGGTGCAGTCCCTTTGATAGTAGGACCTCGGACTCAACGCCTAGTCACCATGTGGAGGTCGCGTATCACCCCAACTTAAATCCGGTGGCACCACCGTAGTTAGTACCTAGGCGTCGTCATATCGCTCGCATGGGCCCAATCAATATAGCCCCCCGTATTCTTACCGTGGCATCCCTTTCGCTGCAGAGATTTGCGTCAAAGGCAAGATAACTCTGATTTCGTATTCT-GGTTCAGGGTTGATCACCTATTCGATGCCTATCGCGACCTCTTCGGCCTGCCTATATTCATGGAAATGAGAGGA…
	Bhyb26D	CTGACGGTTCTCAAGTGAATTCGCGACCGAAGCATCACCCGTATCAGCCATGCAAGGGTCACTTGACTGTGATATATATGTCACGTGCCCACTATCAGATTTTCCAACGTCTTATGACGGAAATTTAAGTCTACCCTGCGTCGGTTGGCGTACGACCAAACGTCAGCCTCCCCCTTGAAGCCAACTTTTTTTCCGTGCCTCATTTGGGCGTAGGCGCACAATTTATGTAGTCATATACAGCGCGCGCTTCTATTCTCCTTTCATTGAACTTTCCTCACCTGGAACTGCTCGGTCTATGTCCGTATGAACAGGGAACCGAACCTCTGATGGTAAGCAGGCTGTTAAGTGGATGACTGTCCCGATTACTCAGTCCGGTACTCTACTATGAAAGTCAGCGAG…
	Bhyb26S	TTGGTAAGGCCGAGTTTAGCTCGTGGTCGAAGAAATACCTTTGATAATTCGGCGCAAATCGCAAGGTTATTACGCACTAACTATGATTACGACTATTGGGGGCAGTCTCTTTGAAAGTAGGACCTCGGACTCAACGCCTAGTCACCATGTGGAGGTCGCGTAGCACGCCAACTTAAATCCCGTGGTACCACCGTAGTTAGTACCTGCACGCATTT--ATCGCTCGCGTAGAGCCAATTGATATAGCCCCCCGTTTTTTTACCATGGCATCCCTTTAGCTGCAGAGATTTGCGTCAGAGGCAGGATGACTCTGATTTCAAATTTCCGGTTGAGGCTTGACCACCTATTCGATCCATATCGCGGCCTTTTCGGCCTGCCTATATTCATGGGAATGAGAGGA…
	Bhyb30D	CTAGCGGTTCTGAAGTGAATTCGCGACCAAAGCCTCACCCGTATCTGCCAGGTAAGGGTCACTTGACTGTGTCATATATGTCACGTGCCCACCTACAGATTTCCCAACGTCTTGTGACGTAAATTTAAGTCTACTCTGCGTCGGTCGGCGTACGATCAAACGTCAGCTTCACCCTTGAAGCCAACTT-TTCTCCGTGCCTCATTTGGGCATAGGCGCACAATTTATGTATACATATACAGCGCGCGCTTCTGTTCTCCCTTCATTGAACTTTTCTCACCTGGAACTGTTCGGTCTATGTCCGTATGAACAGGGAACCGAATTTCTAATGGT--------TGTTTATCCAATGCCCGTACCAATTACTCAGTCTGATACTCTACTATGAAAGTGAGCGAG…
	Bhyb30S	TTGGTAAGGCCGAGTTGAGCTCTCGGTCGAAGAAATACCTTTGATAATTCGGCGCAAATCGCAAGGTTATTACGCGCTAACTATGATTATGACTATTGGGTGCAGTCCCTTTGATAGTAGGACCTCGGACTCAACGCCTAGTCACCATGTGGAGGTCGCGTATCACCCCAACTTAAATTCGGTGGTACCACCGTAGTTAGTACCTAGGCGTCGTCATATCGCTCGCATGGGCCCAATCAATATAGCCCCCCGTATTCTTACCGTGGCATCCCTTTCGCTGCAGAGATTTGCATCAAAGGCAGGATGGCTCTGATTTCGTATTCT-GGTTCAGGGTTGATCACCTATTCGATGCCTATCGCGACCTCTTCGGCCTGCCTATATTCATGGAAATGAGAGGA…
	Bd28D	CTAGCGGTTCTGAAGTGAATTCGCGACCAAAGCCTCACCCGTATCTGCCAGGTAAGGGTCACTTGACTGTGTCATATATGTCACGTGCCCACCTACAGATTTCCCAACGTCTTGTGACGTAAATTTAAGTCTACCCTGCGTCGGTCGGCGTACGATCAAACGTCAGCTTCACCCTTGAAGCCAACTT-TTCTCCGTGCCTCATTTGGGCATAGGCGCACAATTTATGTATACATATACAGCGCGCGCTTCTGTTCTCCCTTCATTGAACTTTTCTCACCTGGAACTGTTCGGTCTATGTCCGTATGAACAGGGAACCGAATTTCTAATGGT--------TGTTTATCCAATGCCCGTACCAATTACTCAGTCTGATACTCTACTATGAAAGTGAGCGAA…
	Bd28S	TTGGTAAGGCCGAGTTGAGCTCTCGGTCGAAGAAATACCTTTGATAATTCGGCGCAAATCGCAAGGTTATTACGCGCTAACTATGATTACGACTATTGGGTGCAGTCCCTTTGATAGTAGGACCTCGGACTCAACGCCTAGTCACCATGTGGAGGTCGCGTATCACCCCAACTTAAATTCGGTGGTACCACCGTAGTTAGTACCTAGGCGTCGTCATATCGCTCGCATGGGCCCAATCAATATAGCCCCCCGTATTCTTACCGTGGCATCCCTTTCGCTGCAGAGATTTGCATCAAAGGCAGGATGGCTCTGATTTCGTATTCT-GGTTCAGGGTTGATCACCTATTCGATGCCTATCGCGACCTCTTCGGCCTGCCTATATTCATGGAAATGAGAGGA…
	Bhyb118_5D	CTGACGGTTCTCAAGTGAATTCGCGACCGAAGCATCACCCGTATCAGCCATGCAAGGGTCACTTGACTGTGATATATATGTCACGTGCCCACTATCAGATTTTCCAACGTCTTATGACGGAAATTTAAGTCTACCCTGCGTCGGTTGGCGTACGACCAAACGTCAGCCTCCCCCTTGAAGCCAACTT-TTTTCCGTGCCTCATTTGGGCGTAGGCGCACAATTTATGTAGTCATATACAGCGCGCGCTTCTATTCTCCTTTCATTGAACTTTCCTCACCTGGAACTGCTCGGTCTATGTCCGTATGAACAGGGAACCGAACCTCTGATGGTAAGCAGGCTGTTAAG-GGATGACTGTCCCGATTACTCAGTCCGGTACTCTACTATGAAAGTCATCGAG…
	Bhyb118_5S	TTGGTAAGGCCGAGTTTAGCTCGCGGTCGAAGAAATACCTTTGATAATTCGGCGCAAATTGCAAGGTTATTACGCACTAACTATGATTACGACTATTAGGGGCAGTCTCTTTGAAAGTAGGACCTCGGACTCAACGCCTAGTCACCATGTGGAGGTCGCGTAGCGCGCCAACTTAAATCCCGTGGTACCACCGTAGTTAGTACCTGCACGCATTT--ATCGCTCGCGTAGAGCCAATTGATATAGCCCCCCGTTTTTTTACCATGGCATCCCTTTAGCTGCAGAGATTTGCGTCAGAGGCAGGATGACTCTGATTTCAAATTTCCGGTTGAGGCTTGACCACCTATTCGATGCCTATCGCGGCCTTTTCCGTCTGCCTATATTCATGGGAATGAGAGGA…
	Bhyb118_8D	CTGGCGGTTCTGGAGTGAATTCGCGACTGAAACCTCACCCGTATCAGCCAGGCAAGGGTCATTTGACTGTGACATATATGTCACGTGCCCACCTACAGATTTTCCAACGTCTTGTGACGGAAATTTAAGTCTACTCTGCGTCGGTCGGCGTACGATCAAACGTTAGCTTCACCCTTGAAGCCAACTT-TTCTCCGTGCCTCATTTGGGCGTAGGCGCACAATTTATGTATACATATACAGCGCGCGCTTCTGTTCTCCCTTCATTGAACTTTTCTCACCTGGAACTGTTCGGTCTATGTCCGTATGAACAGGGAACTGAATTTCTGATGGTAAGCAGGCTGTTTATCCAATGCCCGTACCAATTACTCAGTCTGATACTCTACTATGAAAGTGAGCGAA…
	Bhyb118_8S	TTGGTAAGGCCGAGTTGAGCTTTCGGTCGAAGAAATACCTTTGATAATTCGGCGCAAATCGCAAGGTTATTACGCGCTAACTATGATTACGACTATTGGGTGCAGTCCCTTTGATAGTAGGACCTCGGACTCAACGCCTAGTCACCATGTGGAGGTCGCGTATCACCCCAACTTAAATTCGGTGGTACCACCGTAGTTAGTACCTAGGCGTCGTCATATCGCTCGCATGGGCCCAATCAATATAGCCCCCCGTATTCTTACCGTGGCATCCCTTTCGCTGCAGAGATTTGCATCAAAGGCAGGATGGCTCTGATTTCAACTTTCCGGTTAAGGCTTGACTACCTATTCGATGCCTATCGCGACCTCTTCGGCCTGCCTATATTCATGGAAATGAGAGGA…
	Bhyb123_6D	CTAGCGGTTCTGAAGTGAATTCGCGACCAAAGCCTCACCCGTATCTGCCAGGTAAGGGTCACTTGACTGTGTCATATATGTCACGTGCCCACCTACAGATTTCCCAACGTCTTGTGACGGAAATTTAAGTCTACCCTGCGTCGGTCGGCGTACGATCAAACGTTAGCTTCACCCTTGAAGCCAACTT-TTCTCCGTGCCTCATTTGGGCATAGGCGCACAATTTATGTATACATATACAGCGCGCGTTTCTGTTCTCCCTTCATTGAACTTTTCTCACCTGGACCTGTTCGGCCTATGTCCGTTTGAACAGGGAACTGAATTTCTGATGGTAAGCAGGCTGTTTATCCAATGCCCGTACCAATTACTCAGTCTGATACTCTACTATGAAAGTGAGCGAA…
	Bhyb123_6S	TTGGTAAGGCCGAGTTGAGCTCTCGGTCGAAGAAATACCTTTGATAATTCGGCGCAAATCGCAAGGTTATTACGCGCTAACTATGATTACGACTATTGGGTGCAGTCCCTTTGATAGTAGGACCTCGGACTCAACGCCTAGTCACCATGTGGAGGTCGCGTATCACCCCAACTTAAATTCGGTGGTACCACCGTAGTTAGTACCTAGGCGTCGTCATATCGCTCGCATGGGCCCAATCAATATAGCCCCCCGTATTCTTACCGTGGCATCCCTTTCGCTGCAGAGATTTGCATCAAAGGCAGGATGGCTCTGATTTCGTATTCT-GGTTCAGGGTTGATCACCTATTCGATGCCTATCGCGACCTCTTCGGCCTGCCTATATTCATGGAAATGAGAGGA…
	Bhyb127D	CTAGCGGTTCTGAAGTGAATTCGCGACCAAAGCCTCACCCGTATCTGCCAGGTAAGGGTCACTTGACTGTGTCATATATGTCACGTGCCCACCTACAGATTTCCCAACGTCTTGTGACGTAAATTTAAGTCTACCCTGCGTCGGTCGGCGTACGATCAAACGTTAGCTTCACCCTTGAAGCCAACTT-TTCTCCGTGCCTCATTTGGGCATAGGCGCACAATTTATGTATACATATACAGCGCGCGCTTCTGTTCTCCCTTCATTGAACTTTTCTCACCTGGAACTGTTCGGTCTATGTCCGTATGAACAGGGAACCGAATTTCTAATGGT--------TGTTTATCCAATGCCCGTACCAATTACTCAGTCTGATACTCTACTATGAAAGTGAGCGAA…
	Bhyb127S	TTGGTAAGGCCGAGTTGAGCTCTCGGTCGAAGAAATACATTTGATAATTCGGCGCAAATCGCAAGGTTATTACGCGCTAACTATGATTACGACTATTGGGTGCAGTCCCTTTGATAGTAGGACCTCGGACTCAACGCCTAGTCACCATGTGGAGGTCGCGTATCACCCCAACTTAAATTCGGTGGTACCACCGTAGTTAGTACCTAGGCGTCGTCATATCGCTCGCATGGGCCCAATCAATATAGCCCCCCGTATTCTTACCGTGGCATCCCTTTCGCTGCAGAGATTTGCGTCAAAGGCAAGATAACTCTGATTTCGTATTCT-GGTTCAGGGTTGATCACCTATTCGATGCCTATCGCGACCTCTTCGGCCTGCCTATATTCATGGAAATGAGAGGA…
	ABR2	CTGGCGGTTCTGGAGTGAATTCGCGACTGGGACCTCGCCCGGATCAGCCAGGCAAGGGTCACTTCACCGTGACATATATGTCGCGTGCCCACCTACAGATTTTCCAACGTCCTGTGACGGATATTTAAGTCTACCCTGCGTCGGTCGGCGTACGATCAAACGTCAGCCTCACCCTTGAAGCCAACTT-TTCTCCGTGCCTCATTTGGGCGTAGGCGCACAATTTATGTAGACATATACAGCGCGCGTTTCTGTTCTCCTTTCATTGAACTTTTCTCACCTGGACCTGTTCGGCCTATGTCCGTTTGAACAGGGAACTGAATTTCTGATGGTAAGCAGGCTGTTTATTCAATGCCCGTACCAATTACTCAGTCTGGTACTCTACTATGAAAGTGAGCGAA…
	ABR3	CTGGCGGTTCTGGAGTGAATTCGCGACTGGGACCTCGCCCGGATCAGCCAGGCAAGGGTCACTTCACCGTGACATATATGTCGCGTGCCCACCTACAGATTTTCCAACGTCCTGTGACGGAAATTTAAGTCTACCCTGCGTCGGTCGGCGTACGATCAAACGTCAGCCTCACCCTTGAAGCCAACTT-TTCTCCGTGCCTCATTTGGGCATAGGCGCACAATTTATGTAGACATATACAGCGCGCGTTTCTGTTCTCCTTTCATTGAACTTTTCTCACCTGGACCTGTTCGGCCTATGTCCGTTTGAACAGGGAACTGAATTTCTGATGGTAAGCAGGCTGTTTATTCAATGCCCGTACCAATTACTCAGTCTGGTACTCTACTATGAAAGTGAGCGAA…
	ABR4	CTGGCGGTTCTGGAGTGAATTCGCGACTGGGACCTCGCCCGGATCAGCCAGGCAAGGGTCACTTCACCGTGACATATATGTCGCGTGCCCACCTACAGATTTTCCAACGTCCTGTGACGGAAATTTAAGTCTACCCTGCGTCGGTCGGCGTACGATCAAACGTCAGCCTCACCCTTGAAGCCAACTT-TTCTCCGTGCCTCATTTGGGCATAGGCGCACAATTTATGTAGACATATACAGCGCGCGTTTCTGTTCTCCTTTCATTGAACTTTTCTCACCTGGACCTGTTCGGCCTATGTCCGTTTGAACAGGGAACTGAATTTCTGATGGTAAGCAGGCTGTTTATTCAATGCCCGTACCAATTACTCAGTCTGGTACTCTACTATGAAAGTGAGCGAA…
	ABR5	CTGGCGGTTCTGGAGTGAATTCGCGACTGGAACCTCGCCTGGATCAGCCAGGCAAGGGTCACTTCACCGTGACATATATGTCACGTGCCCACCTACAGATTTTCCAACGTCCTGTGACGGAAATTTAAGTCTACCCTGCGTCGGTCGGCGTACGATCAAACGTCAGCCTCACCCTTGAAGCCAACTT-TTCTCCGTGCCTCATTTGGGCGTAGGCGCACAATTTATGTAGACATATACAGCGCGCGTTTCTGTTCTCCTTTCATTGAACTTTTCTCACCTGGACCTGTTCGGCCTATGTCCGTTTGAACAGGGAACTGAATTTCTGATGGTAAGCAGGCTGTTTATTCAATGCCCGTACCAATTACTCAGTCTGGTACTCTACTATGAAAGTGAGCGAG…
	ABR6	CTGGCGGTTCTGGAGTGAATTCGCGACTGGAACCTCGTCCGGATCAGCCAGGCAAGGGTCACTTCACCGTGACATATATGTCACGTGCCCACCTACAGATTTTCCAACGTCCTGTGACGGAAATTTAAGTCTACCCTGCGTCGGTCGGCGTACGATTAAACGTCAGCCTCACCCTTGAAGCCAACTT-TTCTCCGTGCCTCATTTGGGCGTAGGCGCACAATTTATGTAGACATATACAGCGCGCGTTTCTGTTCTCCTTTCATTGAACTTTTCTCACCTGGACCTGTTCGGCCTATGTCCGTTTGAACAGGGAACTGAATTTCTGATGGTAAGCAGGCTGTTTATTCAATGCCCGTACCAATTACTCAGTCTGGTACTCTACTATGAAAGTGAGCGAA…
	ABR7	CTGGCGGTTCTGGAGTGAATTCGCGACTGGGACCTCGCCCGGATCAGCCAGGCAAGGGTCACTTCACCGTGACATATATGTCGCGTGCCCACCTACAGATTTTCCAACGTCCTGTGACGGATATTTAAGTCTACCCTGCGTCGGTCGGCGTACGATCAAACGTCAGCCTCACCCTTGAAGCCAACTT-TTCTCCGTGCCTCATTTGGGCGTAGGCGCACAATTTATGTAGACATATACAGCGCGCGTTTCTGTTCTCCTTTCATTGAACTTTTCTCACCTGGACCTGTTCGGCCTATGTCCGTTTGAACAGGGAACTGAATTTCTGATGGTAAGCAGGCTGTTTATTCAATGCCCGTACCAATTACTCAGTCTGGTACTCTACTATGAAAGTGAGCGAA…
	ABR9	CTGGCGGTTCTGGAGTGAATTCGCGACTGAAACCTCACCCGTATCAGCCAGGCAAGGGGCATTTGACTGTGACATATATGTCACGTGCCCACCTACAGATTTTCCAACGTCTTGTGACGGAAATTTAAGTCTACCCTGCGTCGGTCGGCGTACGATCAAACGTTAGCCTCACCCTTGAAGCCAACTT-TTCTCCGTGCCTCATTTGGGCATAGGCGCGCAATTTATGTAGACATATACAGCGCGCGCTTCTGTTCTCCTTTAACTGAACTTTTCTCATCTGGAACTGTTCGGTCTATGTCCGTATGAACAGGGAACCGAATTTCTAATGGTAAGCAGGCTGTTTATCCAATGCCCGTACCAATTACTCAGTCTGATACTCTACTATGAAAGTGAGCGAG…
	Adi_2	CTGGCGGTTCTGGAGTGAATTCGCGACTGGGACCTCGCCCGGATCAGCCAGGCAAGGGTCACTTCACCGTGACATATATGTCGCGTGCCCACCTACAGATTTTCCAACGTCCTGTGACGGAAATTTAAGTCTACCCTGCGTCGGTCGGCGTACGATCAAACGTCAGCCTCACCCTTGAAGCCAACTT-TTCTCCGTGCCTCATTTGGGCGTAGGCGCACAATTTATGTAGACATATACAGCGCGCGTTTCTGTTCTCCTTTCATTGAACTTTTCTCACCTGGACCTGTTCGGCCTATGTCCGTTTGAACAGGGAACTGAATTTCTGATGGTAAGCAGGCTGTTTATTCAATGCCCGTACCAATTACTCAGTCTGGTACTCTACTATGAAAGTGAGCGAA…
	Adi_9	CTGGCGGTTCTGGAGTGAATTCGCGACTGGGACCTCGCCCGGATCAGCCAGGCAAGGGTCACTTCACCGTGACATATATGTCGCGTGCCCACCTACAGATTTTCCAACGTCCTGTGACGGAAATTTAAGTCTACCCTGCGTCGGTCGGCGTACGATCAAACGTTAGCCTCACCCTTGAAGCCAACTT-TTCTCCGTGCCTCATTTGGGCGTAGGCGCACAATTTATGTAGACATATACAGCGCGCGTTTCTGTTCTCCTTTCATTGAACTTTTCTCACCTGGACCTGTTCGGCCTATGTCCGTTTGAACAGGGAACTGAATTTCTGATGGTAAGCAGGCTGTTTATTCAATGCCCGTACCAATTACTCAGTCTGGTACTCTACTATGAAAGTGAGCGAA…
	Adi_12	CTGGCGGTTCTGGAGTGAATTCGCGACTGGGACCTCGCCCGGATCAGCCAGGCAAGGGTCACTTCACCGTGACATATATGTCGCGTGCCCACCTACAGATTTTCCAACGTCCTGTGACGGAAATTTAAGTCTACCCTGCGTCGGTCGGCGTACGATCAAACGTCAGCCTCACCCTTGAAGCCAACTT-TTCTCCGTGCCTCATTTGGGCGTAGGCGCACAATTTATGTAGACATATACAGCGCGCGTTTCTGTTCTCCTTTCATTGAACTTTTCTCACCTGGACCTGTTCGGCCTATGTCCGTTTGAACAGGGAACTGAATTTCTGATGGTAAGCAGGCTGTTTATTCAATGCCCGTACCAATTACTCAGTCTGGTACTCTACTATGAAAGTGAGCGAG…
	Adi_15	CTGGCGGTTCTGGAGTGAATTCGCGACTGGGACCTCGCCCGGATCAGCCAGGCAAGGGTCACTTCACCGTGACATATATGTCGCGTGCCCACCTACAGATTTTCCAACGTCCTGTGACGGAAATTTAAGTCTACCCTGCGTCGGTCGGCGTACGATCAAACGTTAGCCTCACCCTTGAAGCCAACTT-TTCTCCGTGCCTCATTTGGGCGTAGGCGCACAATTTATGTAGACATATACAGCGCGCGTTTCTGTTCTCCTTTCATTGAACTTTTCTCACCTGGACCTGTTCGGCCTATGTCCGTTTGAACAGGGAACTGAATTTCTGATGGTAAGCAGGCTGTTTATCCAATGCCCGTACCAATTACTCAGTCTGATACTCTACTATGAAAGTGAGCGAA…
	AL2D	CTAGCGGTTCTGAAGTGAATTCGCGACCAAAGCCTCACCCGTATCAGCCAGGTAAGGGTCACTTGACTGTGTCATATATGTCACGTGCCCACCTACAGATTTCCCAACGTCTTGTGACGGAAATTTAAGTCTACCCTGCGTCGGTCGGCGTACGATCAAACGTTAGCTTCACCCTTGAAGCCAACTT-TTCTCCGTGCCTCATTCGGGCGTAGGCGCACAATTTATGTATACATATACAGCGCGCGCTTCTGTTCTCCCTTCATTGAACTTTTCTCACCTGGAACTGTTCGGTCTATGTCCGTATGAACAGTGAACCGAATTTCTAATGGT--------TGTTTATCCAATGCCCGTACCACTTACTCAGTCTGATACTCTACTATGAAAGTGAGCGAA…
	AL2E	CTAGCGGTTCTGAAGTGAATTCGCGACCAAAGCCTCACCCGTATCAGCCAGGTAAGGGTCACTTGACTGTGTCATATATGTCACGTGCCCACCTACAGATTTCCCAACGTCTTGTGACGGAAATTTAAGTCTACCCTGCGTCGGTCGGCGTACAATCAAACGTTAGCTTCACCCTTGAAGCCAACTT-TTCTCCGTGCCTCATTTGGGCATAGGCGCACAATTTATGTATACATATACAGCGCGCGCTTCTGTTCTCCCTTCATTGAACTTTTCTCACCTGGAACTGTTCGGTCTATGTCCGTATGAACAGTGAACCGAATTTCTAATGGTAAGCAGGCTGTTTATCCAATGCCCGTACCACTTACTCAGTCTGATACTCTACTATGAAAGTGAGCGAG…
	AL2F	CTAGCGGTTCTGAAGTGAATTCGCGACCAAAGCCTCACCCGTATCAGCCAGGTAAGGGTCACTTGACTGTGTCATATATGTCACGTGCCCACCTACAGATTTCCCAACGTCTTGTGACGGAAATTTAAGTCTACCCTGCGTCGGTCGGCGTACAATCAAACGTTAGCTTCACCCTTGAAGCCAACTT-TTCTCCGTGCCTCATTTGGGCATAGGCGCACAATTTATGTATACATATACAGCGCGCGCTTCTGTTCTCCCTTCATTGAACTTTTCTCACCTGGAACTGTTCGGTCTATGTCCGTATGAACAGTGAACCGAATTTCTAATGGTAAGCAGGCTGTTTATCCAATGCCCGTACCACTTACTCAGTCTGATACTCTACTATGAAAGTGAGCGAG…
	2B	CTGGCGGTTCTGGAGTGAATTCGCGACTGAAACCTCACCCGTATCAGCCAGGCAAGGGTCATTTGACTGTGACATATATGTCACGTGCCCACCTACAGATTTTCCAACGTCTTGTGACGGATATTTAAGTCTACCCTGCGTCGGTCGGCGTACGATCAAACGTCAGCCTCACCCTTGAAGCCAACTT-TTCTCCGTGCCTCATTTGGGCGTAGGCGCACAATTTATGTAGACATATACAGCGCGCGTTTCTGTTCTCCTTTCATTGAACTTTTCTCACCTGGACCTGTTCGGCCTATGTCCGTTTGAACAGGGAACTGAATTTCTGATGGTAAGCAGGCTGTTTATTCAATGCCCGTACCAATTACTCAGTCTGGTACTCTACTATGAAAGTGAGCGAA…
	3A	CTGGCGGTTCTGGAGTGAATTCGCGACTGGGACCTCGCCCGGATCAGCCAGGCAAGGGTCACTTCACCGTGACATATATGTCGCGTGCCCACCTACAGATTTTCCAACGTCCTGTGACGGATATTTAAGTCTACCCTGCGTCGGTCGGCGTACGATCAAACGTCAGCCTCACCCTTGAAGCCAACTT-TTCTCCGTGCCTCATTTGGGCGTAGGCGCACAATTTATGTAGACATATACAGCGCGCGCTTCTGTTCTCCTTTCATTGAACTTTTCTCACCTGGAACTGTTCGGTCTATGTCCGTATGAACAGGGAACTGAATTTCTGATGGTAAGCAGGCTGTTTATCCAATGCCCGTACCAATTACTCAGTCTGATACTCTACTATGAAAGTGAGCGAA…
	3G	CTGGCGGTTCTGGAGTGAATTCGCGACTGGGACCTCGCCCGGATCAGCCAGGCAAGGGTCACTTCACCGTGACATATATGTCGCGTGCCCACCTACAGATTTTCCAACGTCCTGTGACGGATATTTAAGTCTACCCTGCGTCGGTCGGCGTACGATCAAACGTCAGCCTCACCCTTGAAGCCAACTT-TTCTCCGTGCCTCATTTGGGCGTAGGCGCACAATTTATGTAGACATATACAGCGCGCGCTTCTGTTCTCCTTTCATTGAACTTTTCTCACCTGGAACTGTTCGGTCTATGTCCGTATGAACAGGGAACTGAATTTCTGATGGTAAGCAGGCTGTTTATCCAATGCCCGTACCAATTACTCAGTCTGATACTCTACTATGAAAGTGAGCGAA…
	3i	CTGGCGGTTCTGGAGTGAATTCGCGACTGGGACCTCGCCCGGATCAGCCAGGCAAGGGTCACTTCACCGTGACATATATGTCGCGTGCCCACCTACAGATTTTCCAACGTCCTGTGACGGATATTTAAGTCTACCCTGCGTCGGTCGGCGTACGATCAAACGTCAGCCTCACCCTTGAAGCCAACTT-TTCTCCGTGCCTCATTTGGGCGTAGGCGCACAATTTATGTAGACATATACAGCGCGCGTTTCTGTTCTCCTTTCATTGAACTTTTCTCACCTGGACCTGTTCGGCCTATGTCCGTTTGAACAGGGAACTGAATTTCTGATGGTAAGCAGGCTGTTTATCCAATGCCCGTACCAATTACTCAGTCTGATACTCTACTATGAAAGTGAGCGAA…
	Arn1	CTGGCGGTTCTGGAGTGAATTCGCGACTGAAACCTCACCCGTATCAGCCAGGCAAGGGTCACTTGACTGTGACATATATGTCACGTGCCCACCTACAGATTTTCCAACGTCTTGTGACGGAAATTTAAGTCTACCCTGCGTCGGTCGGCGTACGATCAAACGTCAGCCTCACCCTTGAAGCCAACTT-TTCTCCGTGCCTCATTTGGGCGTAGGCGCACAATTTATGTAGACATGTACAGCGCGCGCTTCTGTTCTCCTTTCATTGAACTTTTCCCACCTGGAACTGTTCGGTCTATGTACGTATGAACAGGGAACCGAATTTCTAATGGTAAGCAGGCTGTTTTTCCAATGCCCGTACTAATTACTCAGTCTGGTACTCTACTATGAGAGTGAGCGAG…
	Bd1_1	CTGGCGGTTCTGGAGGGAATTCGCGACTGAAACCTCACCCGTATCAGCCAGGCAAGGGTCATTTGACTGTGACATATATGTCACGTGCCCACCTACAGATTTTCCAACGTCTTGTGACGGAAATTTAAGTCTCCCCTGCGTCGGTCGGCGTACGATCAAACGTTAGCTTCACCCTTGAAGCCAACTT-TTCTCCGTGCCTCATTTGGGCATAGGCGCGCAATTTATGTAGACATATACAGCGCGCGCTTCTGCTCTCCTTTAACTGAACTTTTCTCATCTGGAACTGTTCGGTCTATGTCCGTAGGAACAGGGAACCGAATTTCTAATGGT--------TGTTTATCCAATGCCCGTACCAATTACTCCGTCTGATACTCTACTATGAAAGTGAGCGAG…
	Bd18_1	CTGGCGGTTCTGGAGTGAATTCGCGACTGGGACCTCGCCCGGATCAGCCAGGCAAGGGTCACTTCACCGTGACATATATGTCGCGTGCCCACCTACAGATTTTCCAACGTCCTGTGACGGAAATTTAAGTCTACCCTGCGTCGGTCGGCGTACGATCAAACGTCAGCCTCACCCTTGAAGCCAACTT-TTCTCCGTGCCTCATTTGGGCGTAGGCGCACAATTTATGTAGACATATACAGCGCGCGTTTCTGTTCTCCTTTCATTGAACTTTTCTCACCTGGACCTGTTCGGCCTATGTCCGTTTGAACAGGGAACTGAATTTCTGATGGTAAGCAGGCTGTTTATTCAATGCCCGTACCAATTACTCAGTCTGGTACTCTACTATGAGAGGGAGCGAA…
	Bd21	CTGGCGGTTCTGGAGTGAATTCGCGACTGGGACCTCGCCCGGATCAGCCAGGCAAGGGTCACTTCACCGTGACATATATGTCGCGTGCCCACCTACAGATTTTCCAACGTCCTGTGACGGAAATTTAAGTCTACCCTGCGTCGGTCGGCGTACGATCAAACGTCAGCCTCACCCTTGAAGCCAACTT-TTCTCCGTGCCTCATTTGGGCGTAGGCGCACAATTTATGTAGACATATACAGCGCGCGTTTCTGTTCTCCTTTCATTGAACTTTTCTCACCTGGACCTGTTCGGCCTATGTCCGTTTGAACAGGGAACTGAATTTCTGATGGTAAGCAGGCTGTTTATTCAATGCCCGTACCAATTACTCAGTCTGGTACTCTACTGGGAAAGTGAGGGAA…
	Bd21_3	CTGGCGGTTCTGGAGTGAATTCGCGACTGGGACCTCGCCCGGATCAGCCAGGCAAGGGTCACTTCACCGTGACATATATGTCGCGTGCCCACCTACAGATTTTCCAACGTCCTGTGACGGAAATTTAAGTCTACCCTGCGTCGGTCGGCGTACGATCAAACGTCAGCCTCACCCTTGAAGCCAACTT-TTCTCCGTGCCTCATTTGGGCATAGGCGCACAATTTATGTAGACATATACAGCGCGCGTTTCTGTTCTCCTTTCATTGAACTTTTCTCACCTGGACCTGTTCGGCCTATGTCCGTTTGAACAGGGAACTGAATTTCTGATGGTAAGCAGGCTGTTTATTCAATGCCCGTACCAATTACTCAGTCTGGTACTCTACTATGAAAGTGAGCGAA…
	Bd2_3	CTGGCGGTTCTGGAGTGAATTCGCGACTGGGACCTCGCCCGGATCAGCCAGGCAAGGGTCACTTCACCGTGACATATATGTCGCGTGCCCACCTACAGATTTTCCAACGTCCTGTGACGGAAATTTAAGTCTACCCTGCGTCGGTCGGCGTACGATCAAACGTTAGCCTCACCCTTGAAGCCAACTT-TTCTCCGTGCCTCATTTGGGCATAGGCGCACAATTTATGTAGACATATACAGCGCGCGTTTCTGTTCTCCTTTCATTGAACTTTTCTCACCTGGACCTGTTCGGCCTATGTCCGTTTGAACAGGGAACTGAATTTCTGATGGTAAGCAGGCTGTTTATTCAATGCCCGTACCAATTACTCAGTCTGGTACTCTACTATGAAAGTGAGCGAA…
	Bd30_1	CTGGCGGTTCTGGAGTGGATTCGCGACTGGGACCTCGCCCGGATCAGCCAGGCAAGGGTCACTTCACCGTGACATATATGTCGCGTGCCCACCTACAGATTTTCCAACGTCCTGTGACGGATATTTAAGTCTACCCTGCGTCGGTCGGCGTACGATCAAACGTCAGCCTCACCCTTGAAGCCAACTT-TTCGCCGTGCCTCATTTGGGCGTAGGCGCACAATTTATGGAGACATATACAGCGCGCGTTTCTGTTCTCCTTTCATTGAACTTTTCTCACCTGGACCTGTTCGGCCTATGTCCGTTTGAACAGGGAACTGAATTTCTGATGGTAAGCAGGCTGTTTATTCAGTGCCCGTACCAATTACCCAGTCTGGTACTCTACTATGAGAGTGAGCGAA…
	BdTR1i	CTGGCGGTTCTGGAGTGAATTCGCGACTGGGACCTCGCCCGGATCAGCCAGGCAAGGGTCACTTCACCGTGACATATATGTCGCGTGCCCACCTACAGATTTTCCAACGTCCTGTGACGGAAATTTAAGTCTACCCTGCGTCGGTCGGCGTACGATCAAACGTTAGCCTCACCCTTGAAGCCAACTT-TTCTCCGTGCCTCATTTGGGCGTAGGCGCACAATTTATGTAGACATATACAGCGCGCGTTTCTGTTCTCCTTTCATTGAACTTTTCTCACCTGGACCTGTTCGGCCTATGTCCGTTTGAACAGGGAACTGAATTTCTGATGGTAAGCAGGCTGTTTATTCAATGCCCGTACCAATTACTCAGTCTGGTACTCTACTATGAAAGTGAGCGAA…
	BdTR2B	CTGGCGGTTCTGGAGTGAATTCGCGACTGGGACCTCGCCCGGATCAGCCAGGCAAGGGTCACTTCACCGTGACATATATGTCGCGTGCCCACCTACAGATTTTCCAACGTCCTGTGACGGAAATTTAAGTCTACCCTGCGTCGGTCGGCGTACGATCAAACGTTAGCCTCACCCTTGAAGCCAACTT-TTCTCCGTGCCTCATTTGGGCGTAGGCGCACAATTTATGTAGACATATACAGCGCGCGTTTCTGTTCTCCTTTCATTGAACTTTTCTCACCTGGACCTGTTCGGCCTATGTCCGTTTGAACAGGGAACTGAATTTCTGATGGTAAGCAGGCTGTTTATTCAATGCCCGTACCAATTACCCAGTCTGGTACTCTACTAGGAAAGTGAGCGAA…
	BdTR3C	CTGGCGGTTCTGGAGTGAATTCGCGACTGGGACCTCGCCCGGATCAGCCAGGCAAGGGTCACTTCACCGTGACATATATGTCGCGTGCCCACCTACAGATTTTCCAACGTCCTGTGACGGATATTTAAGTCTACCCTGCGTCGGTCGGCGTACGATCAAACGTCAGCCTCACCCTTGAAGCCAACTT-TTCTCCGTGCCTCATTTGGGCGTAGGCGCACAATTTATGTAGACATATACAGCGCGCGTTTCTGTTCTCCTTTCATTGAACTTTTCTCACCTGGACCTGTTCGGCCTATGTCCGTTTGAACAGGGAACTGAATTTCTGATGGTAAGCAGGCTGTTTATTCAATGCCCGTACCAATTACTCAGTCTGGTACTCTACTATGAAAGTGAGCGAA…
	BdTR3M	CTGGCGGTTCTGGAGTGAATTCGCGACTGGGACCTCGCCCGGATCAGCCAGGCAAGGGTCACTTCACCGTGACATATATGTCGCGTGCCCACCTACAGATTTTCCAACGTCCTGTGACGGATATTTAAGTCTACCCTGCGTCGGTCGGCGTACGATCAAACGTCAGCCTCACCCTTGAAGCCAACTT-TTCTCCGTGCCTCATTTGGGCGTAGGCGCACAATTTATGTAGACATATACAGCGCGCGTTTCTGTTCTCCTTTCATTGAACTTTTCTCACCTGGACCTGTTCGGCCTATGTCCGTTTGAACAGGGAACTGAATTTCTGATGGTAAGCAGGCTGTTTATTCAATGCCCGTACCAATTACTCAGTCTGGTACTCTACTATGAAAGTGAGCGAA…
	BdTR7a	CTGGCGGTTCTGGAGTGAATGCGCGACTGAAACCTCACCCGTATCAGCCAGGCAAGGGTCATTTGACTGTGACATATATGTCACGTGCCCACCTACAGATTTTCCAACGTCTTGTGACGGAAATTTAAGTCTCCCCTGCGTCGGTCGGCGTACGATCAAACGTTAGCTTCACCCTTGAAGCCAACTT-TTCTCCGTGCCTCATTCGGGCGTAGGCGCGCAATTTATGTAGACATATACAGCGCGCGCTTCTGCTCTCCTTTAACTGAACTTTTCTCATCTGGAACTGTTCGGTCTATGTCCGTATGAACAGGGAACCGAATTTCTAATGGT--------TGTTTATCCAAGGCCCGTACCAATTACTCAGTCTGATACTCTACTATGAAAGTGAGCGAA…
	BdTR8i	CCGGCGGTTCTGGAGTGAATTCGCGACTGAAACCTCACCCGTATCAGCCAGGCAAGGGTCATTTGACTGTGACATATATGTCACGTGCCCACCTACAGATTTTCCAACGTCTTGTGACGGAAATTTAAGTCTACCCTGCGTCGGTCGGCGTACGATCAAACGTTAGCTTCATCCTTGAAGCCAACTT-TTCTCCGTGCCTCATTCGGGCGTAGGCGCACAATTTATGTATACATATACAGCGCGCGCTTCTGCTCTCCCTTCATTGAACTTTTCTCACCTGGAACTGTTCGGTCTATGTCCGTAGGAACAGGGAACCGAATTTCTAATGGT--------TGTTTATCCAATGCCCGTACCAATTACTCAGTCTGATACTCTACTATGAAAGTGAGCGAG…
	BdTR9M	CTGGCGGTTCTGGAGTGAATTCGCGACTGGGACCTCGCCCGGATCAGCCAGGCAAGGGTCACTTCACCGTGACATATATGTCGCGTGCCCACCTACAGATTTTCCAACGTCCTGTGACGGAAATTTAAGTCTACCCTGCGTCGGTCGGCGTACGATCAAACGTCAGCCTCACCCTTGAAGCCAACTT-TTCTCCGTGCCTCATTTGGGCGTAGGCGCACAATTTATGTAGACATATACAGCGCGCGTTTCTGTTCTCCTTTCATTGAACTTTTCTCACCTGGACCTGTTCGGCCTATGTCCGTTTGAACAGGGAACTGAATTTCTGATGGTAAGCAGGCTGTTTATTCAATGCCCGTACCAATTACTCAGTCTGGTACTCTACTATGAAAGTGAGCGAG…
	BdTR10D	CTGGCGGTTCTGGAGTGAATTCGCGACTGGGACCTCGCCCGGATCAGCCAGGCAAGGGTCACTTCACCGTGACATATATGTCGCGTGCCCACCTACAGATTTTCCAACGTCCTGTGACGGAAATTTAAGTCTACCCTGCGTCGGTCGGCGTACGATCAAACGTCAGCCTCACGCTTGAAGCCAACTT-TTCTCCGTGCCTCATTTGGGCATAGGCGCACAATTTATGTAGACATATACAGCGCGCGTTTCTGTTCTCCTTTCATTGAACTTTTCTCACCTGGACCTGTTCGGCCTATGTCCGTTTGAACAGGGAACTGAATTTCTGATGGTAAGCAGGCTGTTTATTCAATGCCCGTACCAATTACTCAGTCTGGTACTCTACTATGAAAGTGAGCGAA…
	BdTR11G	CTGGCGGTTCTGGAGTGAATTCGCGACTGGGACCTCGCCCGGATCAGCCAGGCAAGGGTCACTTCACCGTGACATATATGTCGCGTGCCCACCTACAGATTTTCCAACGTCCTGTGACGGAAATTTAAGTCTACCCTGCGTCGGTCGGCGTACGATCAAACGTTAGCCTCACCCTTGAAGCCAACTT-TTCTCCGTGCCTCATTTGGGCGTAGGCGCACAATTTATGTAGACATATACAGCGCGCGTTTCTGTTCTCCTTTCATTGAACTTTTCTCACCTGGACCTGTTCGGCCTATGTCCGTTTGAACAGGGAACTGAATTTCTGATGGTAAGCAGGCTGTTTATTCAATGCCCGTACCAATTACTCAGTCTGGTACTCTACTATGAAAGTGAGCGAA…
	BdTR11i	CTGGCGGTTCTGGAGTGAATTCGCGACTGGGACCTCGCCCGGATCAGCCAGGCAAGGGTCACTTCACCGTGACATATATGTCGCGTGCCCACCTACAGATTTTCCAACGTCCTGTGACGGAAATTTAAGTCTACCCTGCGTCGGTCGGCGTACGATCAAACGTTAGCCTCACCCTTGAAGCCAACTT-TTCTCCGTGCCTCATTTGGGCGTAGGCGCACAATTTATGTAGACATATACAGCGCGCGTTTCTGTTCTCCTTTCATTGAACTTTTCTCACCTGGACCTGTTCGGCCTATGTCCGTTTGAACAGGGAACTGAATTTCTGATGGTAAGCAGGCTGTTTATTCAATGCCCGTACCAATTACTCAGTCTGGTACTCTACTATGAAAGTGAGCGAA…
	BdTR12B	CTGGCGGTTCTGGAGTGAATTCGCGACTGGGACCTCGCCCGGATCAGCCAGGCAAGGGTCACTTCACCGTGACATATATGTCGCGTGCCCACCTACAGATTTTCCAACGTCCTGTGACGGAAATTTAAGTCTACCCTGCGTCGGTCGGCGTACGATCAAACGTCAGCCTCACCCTTGAAGCCAACTT-TTCTCCGTGCCTCATTTGGGCGTAGGCGCACAATTTATGTAGACATATACAGCGCGCGTTTCTGTTCTCCTTTCATTGAACTTTTCTCACCTGGACCTGTTCGGCCTATGTCCGTTTGAACAGGGAACTGAATTTCTGATGGTAAGCAGGCTGTTTATTCAATGCCCGTACCAATTACTCAGTCTGGTACTCTACTATGAAAGTGAGCGAA…
	BdTR12c	CTGGCGGTTCTGGAGTGAATTCGCGACTGGGACCTCGCCCGGATCAGCCAGGCAAGGGTCACTTCACCGTGACATATATGTCGCGTGCCCACCTACAGATTTTCCAACGTCCTGTGACGGAAATTTAAGTCTACCCTGCGTCGGTCGGCGTACGATCAAACGTCAGCCTCACCCTTGAAGCCAACTT-TTCTCCGTGCCTCATTTGGGCGTAGGCGCACAATTTATGTAGACATATACAGCGCGCGTTTCTGTTCTCCTTTCATTGAACTTTTCTCACCTGGACCTGTTCGGCCTATGTCCGTTTGAACAGGGAACTGAATTTCTGATGGTAAGCAGGCTGTTTATTCAATGCCCGTACCAATTACTCAGTCTGGTACTCTACTATGAGAGTGAGCGAA…
	BdTR13a	CTGGCGGTTCTGGAGTGAATTCGCGACTGGGACCTCGCCCGGATCAGCCAGGCAAGGGTCACTTCACCGTGACATATATGTCGCGTGCCCACCTACAGATTTTCCAACGTCCTGTGACGGAAATTTAAGTCTACCCTGCGTCGGTCGGCGTACGATCAAACGTCAGCCTCACCCTTGAAGCCAACTT-TTCTCCGTGCCTCATTTGGGCGTAGGCGCACAATTTATGTAGACATATACAGCGCGCGTTTCTGCTCTCCTTTCATTGAACTTTTCTCACCTGGACCTGTTCGGCCTATGTCCGTTTGAACAGGGAACTGAATTTCTGATGGTAAGCAGGCTGTTTATTCAATGCCCGTACCAATTACTCAGTCTGGTACTCTACTATGAAAGTGAGCGAA…
	BdTR13B	CTGGCGGTTCTGGAGTGAATTCGCGACTGGGACCTCGCCCGGATCAGCCAGGCAAGGGTCACTTCACCGTGACATATATGTCGCGTGCCCACCTACAGATTTTCCAACGTCCTGTGACGGAAATTTAAGTCTACCCTGCGTCGGTCGGCGTACGATCAAACGTCAGCCTCACCCTTGAAGCCAACTT-TTCTCCGTGCCTCATTTGGGCGTAGGCGCACAATTTATGTAGACATATACAGCGCGCGTTTCTGCTCTCCTTTCATTGAACTTTTCTCACCTGGACCTGTTCGGCCTATGTCCGTTTGAACAGGGAACTGAATTTCTGATGGTAAGCAGGCTGTTTATTCAATGCCCGTACCAATTACTCAGTCTGGTACTCTACTATGAAAGTGAGCGAA…
	BdTR13C	CTGGCGGTTCTGGAGTGAATTCGCGACTGGGACCTCGCCCGGATCAGCCAGGCAAGGGTCACTTCACCGTGACATATATGTCGCGTGCCCACCTACAGATTTTCCAACGGCCTGTGACGGAAATTTAAGTCTACCCTGCGTCGGTCGGCGTACGATCAAACGTCAGCCTCACCCTTGAAGCCAACTT-TTCTCCGTGCCTCATTTGGGCGTAGGCGCACAATTTATGTAGACATATACAGCGCGCGTTTCTGCTCTCCTTTCATTGAACTTTTCTCACCTGGACCTGTTCGGCCTATGTCCGTTTGAACAGGGAACTGAATTTCTGATGGTAAGCAGGCTGTTTATTCAATGCCCGTACCAATTACTCAGTCTGGTACTCTACTATGAAAGTGAGCGAA…
	BdTR13N	CTGGCGGTTCTGGAGTGAATTCGCGACTGGGACCTCGCCCGGATCAGCCAGGCAAGGGTCACTTCACCGTGACATATATGTCGCGTGCCCACCTACAGATTTTCCAACGTCCTGTGACGGAAATTTAAGTCTACCCTGCGTCGGTCGGCGTACGATCAAACGTCAGCCTCACCCTTGAAGCCAACTT-TTCTCCGTGCCTCATTTGGGCGTAGGCGCACAATTTATGTAGACATATACAGCGCGCGTTTCTGCTCTCCTTTCATTGAACTTTTCTCACCTGGACCTGTTCGGCCTATGTCCGTTTGAACAGGGAACTGAATTTCTGATGGTAAGCAGGCTGTTTATTCAATGCCCGTACCAATTACTCAGTCTGGTACTCTACTATGAAAGTGAGCGAA…
	Bis_1	CTGGCGGTTCTGGAGTGAATTCGCGACTGGGACCTCGCCCGGATCAGCCAGGCAAGGGTCACTTCACCGTGACATATATGTCGCGTGCCCACCTACAGATTTTCCAACGTCCTGTGACGGAAATTTAAGTCTACCCTGCGTCGGTCGGCGTACGATCAAACGTCAGCCTCACCCTTGAAGCCAACTT-TTCTCCGTGCCTCATTTGGGAGTAGGCGCACAATTTATGTAGACATATACAGCGCGCGTTTCTGCTCTCCTTTCATTGAACTTTTCTCACCTGGACCTGTGCGGCCTATGTCCGTTTGAACAGGGAACTGAATTTCTGATGGTAAGCAGGCTGTTTATTCAATGCCCGTACCAATTACTCCGTCTGGTACTCTACTATGAAAGNGAGCGAA…
	Foz1	CTGGCGGTTCTGGAGTGAATTCGCGACTGGAACCTCGCCTGGATCAGCCAGGCAAGGGTCACTTCACCGTGACATATATGTCACGTGCCCACCTACAGATTTTCCAACGTCCTGTGACGGATATTTAAGTCTACCCTGCGTCGGTCGGCGTACGATCAAACGTCAGCCTCACCCTTGAAGCCAACTT-TTCTCCGTGCCTCATTTGGGCGTAGGCGCACAATTTATGTAGACATATACAGCGCGCGTTTCTGTTCTCCTTTCATTGAACTTTTCTCACCTGGACCTGTTCGGCCTATTTCCGTTTGAACAGGGAACTGAATTTCTGATGGTAAGCAGGCTGTTTATTCAATGCCCGTACCAATTACTCAGTCTGGTACTCTACTATGAAAGTGAGCGAA…
	Gaz_1	CTGGCGGTTCTGGAGTGAATTCGCGACTGGGACCTCGCCCGGATCAGCCAGGCAAGGGTCACTTCACCGTGACATATATGTCGCGTGCCCACCTACAGATTTTCCAACGTCCTGTGACGGATATTTAAGTCTACCCTGCGTCGGTCGGCGTACGATCAAACGTTAGCCTCACCCTTGAAGCCAACTT-TTCTCCGTGCCTCATTTGGGCGTAGGCGCACAATTTATGTAGACATATACAGCGCGCGTTTCTGTTCTCCTTTCATTGAACTTTTCTCACCTGGACCTGTTCGGCCTATGTCCGTTTGAACAGGGAACCGAATTTCTAATGGTAAGCAGGCTGTTTATTCAATGCCCGTACCAATTACTCAGTCTGGTACTCTACTATGAAAGTGAGCGAA…
	Gaz_2	CTGGCGGTTCTGGAGTGAATTCGCGACTGGGACCTCGCCCGGATCAGCCAGGCAAGGGTCACTTCACCGTGACATATATGTCGCGTGCCCACCTACAGATTTTCCAACGTCCTGTGACGGATATTTAAGTCTACCCTGCGTCGGTCGGCGTACGATCAAACGTCAGCCTCACCCTTGAAGCCAACTT-TTCTCCGTGCCTCATTTGGGCGTAGGCGCACAATTTATGTAGACATATACAGCGCGCGTTTCTGTTCTCCTTTCATTGAACTTTTCTCACCTGGACCTGTTCGGCCTATGTCCGTTTGAACAGGGAACTGAATTTCTGATGGTAAGCAGGCTGTTTATTCAATGCCCGTACCAATTACTCAGTCTGGTACTCTACTATGAAAGTGAGCGAA…
	Gaz_7	CTGGCGGTTCTGGAGTGAATTCGCGACTGGGACCTCGCCCGGATCAGCCAGGCAAGGGTCACTTCACCGTGACATATATGTCGCGTGCCCACCTACAGATTTTCCAACGTCCTGTGACGGATATTTAAGTCTACCCTGCGTCGGTCGGCGTACGATCAAACGTCAGCCTCACCCTTGAAGCCAACTT-TTCTCCGTGCCTCATTTGGGCGTAGGCGCACAATTTATGTAGACATATACAGCGCGCGTTTCTGTTCTCCTTTCATTGAACTTTTCTCACCTGGACCTGTTCGGCCTATGTCCGTTTGAACAGGGAACTGAATTTCTGATGGTAAGCAGGCTGTTTATTCAATGCCCGTACCAATTACTCAGTCTGGTACTCTACTATGAAAGTGAGCGAA…
	G30i2	CTGGCGGTTCTGGAGTGAATTCGCGACTGGGACCTCGCCCGGATCAGCCAGGCAAGGGTCACTTCACCGTGACATATATGTCGCGTGCCCACCTACAGATTTTCCAACGTCCTGTGACGGAAATTTAAGTCTACCCTGCGTCGGTCGGCGTACGATCAAACGTTAGCTTCACCCTTGAAGCCAACTT-TTCTCCGTGCCTCATTTGGGCATAGGCGCACAATTTATGTATACATATACAGCGCGCGCTTCTGTTCTCCCTTCATTGAACTTTTCTCACCTGGAACTGTTCGGTCTATGTCCGTATGAACAGGGAACCGAATTTCTAATGGTAAGCAGGCTGTTTATCCAATGCCCGTACCACTTACTCAGTCTGATACTCTACTATGAAAGTGAGCGAG…
	G31i4	CTGGCGGTTCTGGAGTGAATTCGCGACTGGGACCTCGCCCGGATCAGCCAGGCAAGGGTCACTTCACCGTGACATATATGTCGCGTGCCCACCTACAGATTTTCCAACGTCCTGTGACGGATATTTAAGTCTACCCTGCGTCGGTCGGCGTACGATCAAACGTCAGCCTCACCCTTGAAGCCAACTT-TTCTCCGTGCCTCATTTGGGCGTAGGCGCACAATTTATGTAGACATATACAGCGCGCGCTTCTGTTCTCCTTTCATTGAACTTTTCTCACCTGGAACTGTTCGGTCTATGTCCGTATGAACAGGGAACCGAATTTCTAATGGTAAGCAGGCTGTTTATCCAATGCCCGTACCAATTACTCAGTCTGATACTCTACTATGAAAGTGAGCGAA…
	G32i2	CTGGCGGTTCTGGAGTGAATTCGCGACTGGGACCTCGCCCGGATCAGCCAGGCAAGGGTCACTTCACCGTGACATATATGTCGCGTGCCCACCTACAGATTTTCCAACGTCCTGTGACGGATATTTAAGTCTACCCTGCGTCGGTCGGCGTACGATCAAACGTCAGCCTCACCCTTGAAGCCAACTT-TTCTCCGTGCCTCATTTGGGCGTAGGCGCACAATTTATGTAGACATATACAGCGCGCGCTTCTGTTCTCCTTTCATTGAACTTTTCTCACCTGGAACTGTTCGGTCTATGTCCGTATGAACAGGGAACTGAATTTCTGATGGTAAGCAGGCTGTTTATCCAATGCCCGTACCAATTACTCAGTCTGATACTCTACTATGAAAGTGAGCGAA…
	G33i4	CTGGCGGTTCTGGAGTGAATTCGCGACTGAAACCTCACCCGTATCAGCCAGGCAAGGGTCATTTGACTGTGACATATATGTCACATGCCCACCTACAGATTTTCCAACGTCTTGTGACGGAAATTTAAGTCTACCCTGCGTCGGTCGGCGTACGATCAAACGTTAGCTTCACCCTTGAAGCCAACTT-TTCTCCGTGCCTCATTTGGGCATAGGCGCACAATTTATGTATACATATACAGCGCGCGCTTCTGTTCTCCCTTCATTGAACTTTTCTCACCTGGAACTGTTCGGTCTATGTCCGTATGAACAGGGAACCGAATTTCTAATGGTAAGCAGGCTGTTTATCCAATGCCCGTACCAATTACTCAGTCTGATACTCTACTATGAAAGTGAGCGAG…
	G33i6	CTGGCGGTTCTGGAGTGAATTCGCGACTGAAACCTCACCCGTATCAGCCAGGCAAGGGTCATTTGACTGTGACATATATGTCACGTGCCCACCTACAGATTTTCCAACGTCTTGTGACGGAAATTTAAGTCTACCCTGCGTCGGTCGGCGTACGATCAAACGTTAGCTTCACCCTTGAAGCCAACTT-TTCTCCGTGCCTCATTTGGGCATAGGCGCACAATTTATGTATACATATACAGCGCGCGCTTCTGTTCTCCCTTCATTGAACTTTTCTCACCTGGAACTGTTCGGTCTATGTCCGTATGAACAGGGAACCGAATTTCTAATGGTAAGCAGGCTGTTTATCCAATGCCCGTACCAATTACTCAGTCTGATACTCTACTATGAAAGTGAGCGAG…
	G34i2	CTGGCGGTTCTGGAGTGAATTCGCGACTGGGACCTCGCCCGGATCAGCCAGGCAAGGGTCACTTCACCGTGACATATATGTCGCGTGCCCACCTACAGATTTTCCAACGTCCTGTGACGGATATTTAAGTCTACCCTGCGTCGGTCGGCGTACGATCAAACGTCAGCCTCACCCTTGAAGCCAACTT-TTCTCCGTGCCTCATTTGGGCGTAGGCGCACAATTTATGTAGACATATACAGCGCGCGCTTCTGTTCTCCTTTCATTGAACTTTTCTCACCTGGAACTGTTCGGTCTATGTCCGTATGAACAGGGAACTGAATTTCTGATGGTAAGCAGGCTGTTTATCCAATGCCCGTACCAATTACTCAGTCTGATACTCTACTATGAAAGTGAGCGAA…
	G34i6	CTGGCGGTTCTGGAGTGAATTCGCGACTGGGACCTCGCCCGGATCAGCCAGGCAAGGGTCACTTCACCGTGACATATATGTCGCGTGCCCACCTACAGATTTTCCAACGTCCTGTGACGGATATTTAAGTCTACCCTGCGTCGGTCGGCGTACGATCAAACGTCAGCCTCACCCTTGAAGCCAACTT-TTCTCCGTGCCTCATTTGGGCGTAGGCGCACAATTTATGTAGACATATACAGCGCGCGCTTCTGTTCTCCTTTCATTGAACTTTTCTCACCTGGAACTGTTCGGTCTATGTCCGTATGAACAGGGAACTGAATTTCTGATGGTAAGCAGGCTGTTTATCCAATGCCCGTACCAATTACTCAGTCTGATACTCTACTATGAAAGTGAGCGAA…
	BNT3	CTGGCGGTTCTGGAGTGAATTCGCGACTGAAACCTCACCCGTATCAGCCAGGCAAGGGTCATTTGACTGTGACATATATGTCACGTGCCCACCTACAGATTTTCCAACGTCTTGTGACGGAAATCTAAGTCTACCCTGCGTCGGTCGGCGTACGATCAAACGTTAGCTTCACCCTTGAAGCCAACTT-TTCTCCGTGCCTCATTTGGGCATAGGCGCACAATTTATGTATACATATACAGCGCGCGCTTCTGTTCTCCCTTCATTGAACTTTTCTCACCTGGAACTGTTCGGTTTATGTCCGTATGAACAGGGAACCGAATTTCTAATGGTAAGCAGGCTGTTTATCCAATGCCCGTACCAATTACTCAGTCTGATACTCTACTATGAAAGTGAGCGAG…
	BNT4	CTGGCGGTTCTGGAGTGAATTCGCGACTGAAACCTCACCCGTATCAGCCAGGCAAGGGGCATTTGACTGCGACATATATGTCACGTGCCCACCTACAGATTTTCCAACGTCTTGTGACGGAAATTTAAGTCTACCCTGCGTCGGTCGGCGTACGATCAAACGTTAGCCTCACCCTTGAAGCCAACTT-TTCTCCGTGCCTCATTTGGGCATAGGCGCGCAATTTATGTAGACATATACAGCGCGCGCTTCTGTTCTCCTTTAACTGAACTTTTCTCATCTGGAACTGTTCGGTCTATGTCCGTATGAACAGGGAACCGAATTTCTAATGGT--------TGTTTATCCAATGCCCGTACCAATTACTCAGTCTGATACTCTACTATGAAAGTGAGCGAA…
	BNT8	CTGGCGGTTCTGGAGTGAATTCGCGACTGAAACCTCACCCGTATCAGCCAGGCAAGGGTCATTTGACTGTGACATATATGTCACGTGCCCACCTACAGATTTTCCAACGTCTTGTGACGGAAATTTAAGTCTACCCTGCGTCGGTCGGCGTACGATCAAACGTTAGCTTCACCCTTGAAGCCAACTT-TTCTCCGTGCCTCATTTGGGCATAGGCGCGCAATTTATGTAGACATATACAGCGCGCGCTTCTGTTCTCCTTTAACTGAACTTTTCTCATCTGGAACTGTTCGGTCTATGTCCGTATGAACAGGGAACCGAATTTCTAATGGT--------TGTTTATCCAATGCCCGTACCAATTACTCAGTCTGATACTCTACTATGAAAGTGAGCGAA…
	CSR6	CTAGCGGTTTTGAAGTGAATTCGCCACCAAAGCCTCACCCGTATCAGCCAGATAAGGGTCACTTGACTGTGACATATATGTCACGTGCCCGCCTACAGATTTTCCAACGTCTTGTGACGGAAATTTAAGTCTACCCTGCGTCGGTCGGCGTACGATCAAACGTCAGCCTCACCCTTGAAGCCAACTTTTTCTCCGTGCCTCATTTGGGCATAGGCGCACAATCTATGTAGACATATACAGCGCGCGCTTCTGTTCTCCTTTAATTGAACTTTTCTCACCTGGAACTGTTCGGTCTATGTCCGTATGAACAGTGAACCGAATTTCTAATGGTAAGCACGCTGTTTATTCAATGCCCGTACCAATTACTCAGTCTGGTACTCTACTATAAAAGTGAGCGAG…
	LPA3	CTAGCGGTTCTGAAGTGAATTCGCGACCAAAGCCTCACCCGTATCAGCCAGGTAAGGGTCACTTGACTGTGTCATATATGTCACGTGCCCACCTACAGATTTCCCAACGTCTTGTGACGGAAATTTAAGTCTACCCTGCGTCGGTCGGCGTACGATCAAACGTCAGCCTCACCCTTGAAGCCAACTTTTTCTCCGTGCCTCATTTGGGCATAGGCGCACAATCTATGTAGACATATACAGCGCGCGCTTTTGTTCTCCTTTAATTGAACTTTTCTCACCTGGAACTGTTCGGTCTATGTCCGTATGAACAGTGAACCGAATTTCTAATGGTAAGCACGCTGTTTATTCAATGCCCGTACCAATTACTCAGTCTGGTACTCTACTATGAAAGTGAGCAAG…
	SLZ2	CCGGCGGTTCTGGAGTGAATTCGCGACTGAAACCTCACCCGTATCAGCCAGGCAAGGGTCATTTGACTGTGACATATATGTCACGTGCCCACCTACAGATTTTCCAACGTCTTGTGACGGAAATTTAAGTCTACCCTGCGTCGGTCGGCGTACGATCAAACGTCAGCCTCACCCTTGAAGCCAACTT-TTCTCCGTGCCTCATTCGGGCGTAGGCGCGCAATTTATGTAGACATATACAGCGCGCGCTTCTGTTCTCCTTTAACTGAACTTTTCTCATCTGGAACTGTTCGGTCTATGTCCGTATGAACAGGGAACCGAATTTCTAATGGT--------TGTTTATCCAATGCCCGTACCAATTACTCAGTCTGATACTCTACTATGAAAGTGAGCGAA…
	Jer1	CTGGCGGTTCTGGAGTGAATTTGCGACTGGAACCTCGCCCGGATCAGCCAGGCAAGGGTCACTTCACCGTGACATATATGTCACGTGCCCACCTACAGATTTTCCAACGTCCTGTGACGGAAATTTAAGTCTACCCTGCGTCGGTCGGCGTACGATCAAACGTCAGCCTCACCCTTGAAGCCAACTT-TTCTCCGTGCCTCATTTGGGCGTAGGCGCACAATTTATGTAGACATATACAGCGCGCGTTTCTGTTCTCCTTTCATTGAACTTTTCTCACCTGGACCTGTTCGGCCTATGTCCGTTTGAACAGGGAACTGAATTTCTGATGGTAAGCAGGCTGTTTATTCAATGCCCGTACCAATTACTCAGTCTGGTACTCTACTATGAAAGTGAGCGAA…
	Kah_5	CTGGCGGTTCTGGAGTGAATTCGCGACTGGGACCTCGCCCGGATCAGCCAGGCAAGGGTCACTTCACCGTGACATATATGTCGCGTGCCCACCTACAGATTTTCCAACGTCCTGTGACGGATATTTAAGTCTACCCTGCGTCGGTCGGCGTACGATCAAACGTCAGCCTCACCCTTGAAGCCAACTT-TTCTCCGTGCCTCATTTGGGCGTAGGCGCACAATTTATGTAGACATATACAGCGCGCGTTTCTGTTCTCCTTTCATTGAACTTTTCTCACCTGGACCTGTTCGGCCTATGTCCGTTTGAACAGGGAACTGAATTTCTGATGGTAAGCAGGCTGTTTATTCAATGCCCGTACCAATTACTCAGTCTGGTACTCTACTATGAAAGTGAGCGAA…
	Kah_6	CTGGCGGTTCTGGAGTGAATTCGCGACTGGGACCTCGCCCGGATCAGCCAGGCAAGGGTCACTTCACCGTGACATATATGTCGCGTGCCCACCTACAGATTTTCCAACGTCCTGTGACGGATATTTAAGTCTACCCTGCGTCGGTCGGCGTACGATCAAACGTCAGCCTCACCCTTGAAGCCAACTT-TTCTCCGTGCCTCATTTGGGCATAGGCGCACAATTTATGTAGACATATACAGCGCGCGTTTCTGTTCTCCTTTCATTGAACTTTTCTCACCTGGACCTGTTCGGCCTATGTCCGTTTGAACAGGGAACTGAATTTCTGATGGTAAGCAGGCTGTTTATTCAATGCCCGTACCAATTACTCAGTCTGGTACTCTACTATGAAAGTGAGCGAA…
	Koz_1	CTGGCGGTTCTGGAGTGAATTCGCGACTGGGACCTCGCCCGGATCAGCCAGGCAAGGGTCACTTCACCGTGACATATATGTCGCGTGCCCACCTACAGATTTTCCAACGTCCTGTGACGGATATTTAAGTCTACCCTGCGTCGGTCGGCGTACGATCAAACGTCAGCCTCACCCTTGAAGCCAACTT-TTCTCCGTGCCTCATTTGGGCGTAGGCGCACAATTTATGTAGACATATACAGCGCGCGTTTCTGTTCTCCTTTCATTGAACTTTTCTCACCTGGACCTGTTCGGCCTATGTCCGTTTGAACAGGGAACTGAATTTCTGATGGTAAGCAGGCTGTTTATTCAATGCCCGTACCAATTACTCAGTCTGGTACTCTACTATGAAAGTGAGCGAA…
	Koz_2	CTGGCGGTTCTGGAGTGAATTCGCGACTGGGACCTCGCCCGGATCAGCCAGGCAAGGGTCACTTCACCGTGACATATATGTCGCGTGCCCACCTACAGATTTTCCAACGTCCTGTGACGGATATTTAAGTCTACCCTGCGTCGGTCGGCGTACGATCAAACGTCAGCCTCACCCTTGAAGCCAACTT-TTCTCCGTGCCTCATTTGGGCGTAGGCGCACAATTTATGTAGACATATACAGCGCGCGTTTCTGTTCTCCTTTCATTGAACTTTTCTCACCTGGACCTGTTCGGCCTATGTCCGTTTGAACAGGGAACTGAATTTCTGATGGTAAGCAGGCTGTTTATTCAATGCCCGTACCAATTACTCAGTCTGGTACTCTACTATGAAAGTGAGCGAA…
	Koz_3	CTGGCGGTTCTGGAGTGAATTCGCGACTGGGACCTCGCCCGGATCAGCCAGGCAAGGGTCACTTCACCGTGACATATATGTCGCGTGCCCACCTACAGATTTTCCAACGTCCTGTGACGGAAATTTAAGTCTACCCTGCGTCGGTCGGCGTACGATCAAACGTCAGCCTCACCCTTGAAGCCAACTT-TTCTCCGTGCCTCATTTGGGCGTAGGCGCACAATTTATGTAGACATATACAGCGCGCGTTTCTGTTCTCCTTTCATTGAACTTTTCTCACCTGGACCTGTTCGGCCTATGTCCGTTTGAACAGGGAACTGAATTTCTGATGGTAAGCAGGCTGTTTATTCAATGCCCGTACCAATTACTCAGTCTGGTACTCTACTATGAAAGTGAGCGAA…
	Koz_5	CTGGCGGTTCTGGAGTGAATTCGCGACTGGGACCTCGCCCGGATCAGCCAGGCAAGGGTCACTTCACCGTGACATATATGTCGCGTGCCCACCTACAGATTTTCCAACGTCCTGTGACGGATATTTAAGTCTACCCTGCGTCGGTCGGCGTACGATCAAACGTCAGCCTCACCCTTGAAGCCAACTT-TTCTCCGTGCCTCATTTGGGCGTAGGCGCACAATTTATGTAGACATATACAGCGCGCGCTTCTGTTCTCCTTTCATTGAACTTTTCTCACCTGGAACTGTTCGGTCTATGTCCGTATGAACAGGGAACTGAATTTCTGATGGTAAGCAGGCTGTTTATTCAATGCCCGTACCAATTACTCAGTCTGGTACTCTACTATGAAAGTGAGCGAA…
	Luc1	CTGGCGGTTCTGGAGTGAATTCGCGACTGGGACCTCGCCCGGATCAGCCAGGCAAGGGTCACTTCACCGTGACATATATGTCGCGTGCCCACCTACAGATTTTCCAACGTCCTGTGACGGAAATTTAAGTCTACCCTGCGTCGGTCGGCGTACGATCAAACGTCAGCCTCACCCTTGAAGCCAACTT-TTCTCCGTGCCTCATTTGGGCGTAGGCGCACAATTTATGTAGACATATACAGCGCGCGTTTCTGTTCTCCTTTCATTGAACTTTTCTCACCTGGACCTGTTCGGCCTATGTCCGTTTGAACAGGGAACTGAATTTCTGATGGTAAGCAGGCTGTTTATTCAATGCCCGTACCAATTACTCAGTCTGGTACTCTACTATGAAAGTGAGCGAA…
	Mig3	CTGGCGGTTCTGGAGTGAATTCGCGACTGGGACCTCGCCCGGATCAGCCAGGCAAGGGTCACTTCACCGTGACATATATGTCGCGTGCCCACCTACAGATTTTCCAACGTCCTGTGACGGAAATTTAAGTCTACCCTGCGTCGGTCGGCGTACGATCAAACGTCAGCCTCACCCTTGAAGCCAACTT-TTCTCCGTGCCTCATTTGGGCGTAGGCGCACAATTTATGTAGACATATACAGCGCGCGTTTCTGTTCTCCTTTCATTGAACTTTTCTCACCTGGACCTGTTCGGCCTATGTCCGTTTGAACAGGGAACTGAATTTCTGATGGTAAGCAGGCTGTTTATTCAATGCCCGTACCAATTACTCAGTCTGGTACTCTACTATGAAAGGGGGCGAA…
	Mon3	CTGGCGGTTCTGGAGTGAATTCGCGACTGAAACCTCACCCGTATCAGCCAGGCAAGGGTCACTTGACTGTGACATATATGTCACGTGCCCACCTACAGATTTTCCAACGTCTTGTGACGGAAATTTAAGTCTACCCTGCGTCGGTCGGCGTACGATCAAACGTCAGCCTCACCCTTGAAGCCAACTT-TTCTCCGTGCCTCATTTGGGCGTAGGCGCACAATTTATGTAGACATATACAGCGCGCGCTTCTGTTCTCCTTTCATTAAACTTTTCTCACCTGGAACTGTTCGGTCTATGTCCGTATGAACAGGGAACCGAATTTCTAATGGTAAGCAGGCTGTTTTTCCAATGCCCGTACTAATTACTCAGTCTGGTACTCTACTATGAAAGTGAGCGAG…
	Mur1	CTGGCGGTTCTGGAGTGAATTCGCGACTGGAACCTCGCCTGGATCAGCCAGGCAAGGGTCACTTCACCGTGACATATATGTCACGTGCCCACCTACAGATTTTCCAACGTCCTGTGACGGATATTTAAGTCTACCCTGCGTCGGTCGGCGTACGATCAAACGTCAGCCTCACCCTTGAAGCCAACTT-TTCTCCGTGCCTCATTTGGGCATAGGCGCACAATTTATGTAGACATATACAGCGCGCGTTTCTGTTCTCCTTTCATTGAACTTTTCTCACCTGGACCTGTTCGGCCTATGTCCGTTTGAACAGGGAACTGAATTTCTGATGGTAAGCAGGCTGTTTATTCAATGCCCGTACCAATTACTCAGTCTGGTACTCTACTATGAAGGTGAGCGAA…
	Per1	CTGGCGGTTCTGGAGTGAATTCGCGACTGGAACCTCGCCTGGATCAGCCAGGCAAGGGTCACTTCACCGTGACATATATGTCACGTGCCCACCTACAGATTTTCCAACGTCCTGTGACGGAAATTTAAGTCTACCCTGCGTCGGTCGGCGTACGATTAAACGTCAGCCTCACCCTTGAAGCCAACTT-TTCTCCGTGCCTCATTTGGGCGTAGGCGCACAATTTATGTAGACATATACAGCGCGCGTTTCTGTTCTCCTTTCATTGAACTTTTCTCACCTGGACCTGTTCGGCCTATGTCCGTTTGAACAGGGAACTGAATTTCTGATGGTAAGCAGGCTGTTTATTCAATGCCCGTACCAATTACTCAGTCTGGTACTCTACTATGAAAGTGAGCGAA…
	Ron2	CTGGCGGTTCTGGAGTGAATTCGCGACTGGGACCTCGCCCGGATCAGCCAGGCAAGGGTCACTTCACCGTGACATATATGTCGCGTGCCCACCTACAGATTTTCCAACGTCCTGTGACGGAAATTTAAGTCTACCCTGCGTCGGTCGGCGTACGATCAAACGTCAGCCTCACCCTTGAAGCCAACTT-TTCTCCGTGCCTCATTTGGGCATAGGCGCACAATTTATGTAGACATATACAGCGCGCGTTTCTGTTCTCCTTTCATTGAACTTTTCTCACCTGGACCTGTTCGGCCTATGTCCGTTTGAACAGGGAACTGAATTTCTGATGGTAAGCAGGCTGTTTATTCAATGCCCGTACCAATTACTCAGTCTGGTACTCTACTATGAAAGTGAGCGAA…
	S8iiC	CTGGCGGTTCTGGAGTGAATTCGCGACTGGGACCTCGCCCGGATCAGCCAGGCAAGGGTCACTTCACCGTGACATATATGTCGCGTGCCCACCTACAGATTTTCCAACGTCCTGTGACGGATATTTAAGTCTACCCTGCGTCGGTCGGCGTACGATCAAACGTCAGCCTCACCCTTGAAGCCAACTT-TTCTCCGTGCCTCATTTGGGCGTAGGCGCGCAATTTATGTAGACATATACAGCGCGCGTTTCTGTTCTCCTTTAACTGAACTTTTCTCATCTGGACCTGTTCGGCCTATGTCCGTTTGAACAGGGAACTGAATTTCTGATGGTAAGCAGGCTGTTTATTCAATGCCCGTACCAATTACTCAGTCTGGTACTCTACTATGAAAGTGAGCGAA…
	Sig2	CTGGCGGTTCTGGAGTGAATTCGCGACTGGAACCTCGCCTGGATCAGCCAGGCAAGGGTCACTTCACCGTGACATATATGTCACGTGCCCACCTACAGATTTTCCAACGTCCTGTGACGGATATTTAAGTCTACCCTGCGTCGGTCGGCGTACGATCAAACGTCAGCCTCACCCTTGAAGCCAACTT-TTCTCCGTGCCTCATTTGGGCGTAGGCGCACAATTTATGTAGACATATACAGCGCGCGTTTCTGTTCTCCTTTCATTGAACTTTTCTCACCTGGACCTGTTCGGCCTATTTCCGTTTGAACAGGGAACTGAATTTCTGATGGTAAGCAGGCTGTTTATTCAATGCCCGTACCAATTACTCAGTCTGGTACTCTACTATGAAAGTGAGCGAA…
	GU5_1	CTGGCGGTTCTGGAGTGAATTCGCGACTGGAACCTCGCCCGGATCAGCCAGGCAAGGGTCACTTCACCGTGACATATATGTCACGTGCCCACCTACAGATTTTCCAACGTCCTGTGACGGAAATTTAAGTCTACCCTGCGTCGGTCGGCGTACGATCAAACGTCAGCCTCACCCTTGAAGCCAACTT-TTCTCCGTGCCTCATTTGGGCATAGGCGCACAATTTATGTAGACATATACAGCGCGCGTTTCTGTTCTCCTTTCATTGAACTTTTCTCACCTGGACCTGTTCGGCCTATGTCCGTTTGAACAGGGAACTGAATTTCTGATGGTAAGCAGGCTGTTTATTCAATGCCCGTACCAATTACTCAGTCTGGTACTCTACTATGAAAGTGAGCGAA…
	S6B	CTGGCGGTTCTGGAGTGAATTCGCGACTGGGACCTCGCCCGGATCAGCCAGGCAAGGGTCACTTCACCGTGACATATATGTCGCGTGCCCACCTACAGATTTTCCAACGTCCTGTGACGGAAATTTAAGTCTACCCTGCGTCGGTCGGCGTACGATCAAACGTCAGCCTCACCCTTGAAGCCAACTT-TTCTCCGTGCCTCATTTGGGCGTAGGCGCACAATTTATGTAGACATATACAGCGCGCGTTTCTGTTCTCCTTTCATTGAACTTTTCTCACCTGGACCTGTTCGGCCTATTTCCGTTTGAACAGGGAACCGAATTTCTAATGGTAAGCAGGCTGTTTATTCAATGCCCGTACCAATTACTCAGTCTGGTACTCTACTATGAAAGTGAGCGAA…
	S6D	CTGGCGGTTCTGGAGTGAATTCGCGACTGAAACCTCACCCGTATCAGCCAGGCAAGGGTCACTTGACTGTGACATATATGTCACGTGCCCACCTACAGATTTTCCAACGTCTTGTGACGGAAATTTAAGTCTACCCTGCGTCGGTCGGCGTACGATCAAACGTCAGCCTCACCCTTGAAGCCAACTT-TTCTCCGTGCCTCATTTGGGCGTAGGCGCACAATTTATGTAGACATATACAGCGCGCGCTTCTGTTCTCCTTTCATTAAACTTTTCTCACCTGGAACTGTTCGGTCTATGTCCGTATGAACAGGGAACCGAATTTCTAATGGTAAGCAGGCTGTTTTTCCAATGCCCGTACTAATTACTCAGTCTGGTACTCTACTATGAAAGTGAGCGAG…
	S6E	CTGGCGGTTCTGGAGTGAATTCGCGACTGGGACCTCGCCCGGATCAGCCAGGCAAGGGTCACTTCACCGTGACATATATGTCGCGTGCCCACCTACAGATTTTCCAACGTCCTGTGACGGAAATTTAAGTCTACCCTGCGTCGGTCGGCGTACGATCAAACGTCAGCCTCACCCTTGAAGCCAACTT-TTCTCCGTGCCTCATTTGGGCGTAGGCGCACAATTTATGTAGACATATACAGCGCGCGTTTCTGTTCTCCTTTCATTGAACTTTTCTCACCTGGACCTGTTCGGCCTATTTCCGTTTGAACAGGGAACCGAATTTCTAATGGTAAGCAGGCTGTTTATTCAATGCCCGTACCAATTACTCAGTCTGGTACTCTACTATGAAAGTGAGCGAA…
	S11B	CTGGCGGTTCTGGAGTGAATTCGCGACTGGGACCTCGCCCGGATCAGCCAGGCAAGGGTCACTTCACCGTGACATATATGTCGCGTGCCCACCTACAGATTTTCCAACGTCCTGTGACGGAAATTTAAGTCTACCCTGCGTCGGTCGGCGTACGATCAAACGTCAGCCTCACCCTTGAAGCCAACTT-TTCTCCGTGCCTCATTTGGGCGTAGGCGCACAATTTATGTAGACATATACAGCGCGCGTTTCTGTTCTCCTTTCATTGAACTTTTCTCACCTGGACCTGTTCGGCCTATTTCCGTTTGAACAGGGAACTGAATTTCTGATGGTAAGCAGGCTGTTTATTCAATGCCCGTACCAATTACTCAGTCTGGTACTCTACTATGAAAGTGAGCGAA…
	S11D	CTGGCGGTTCTGGAGTGAATTCGCGACTGGGACCTCGCCCGGATCAGCCAGGCAAGGGTCACTTCACCGTGACATATATGTCGCGTGCCCACCTACAGATTTTCCAACGTCCTGTGACGGATATTTAAGTCTACCCTGCGTCGGTCGGCGTACGATCAAACGTCAGCCTCACCCTTGAAGCCAACTT-TTCTCCGTGCCTCATTTGGGCGTAGGCGCACAATTTATGTAGACATATACAGCGCGCGTTTCTGTTCTCCTTTCATTGAACTTTTCTCACCTGGACCTGTTCGGCCTATTTCCGTTTGAACAGGGAACTGAATTTCTGATGGTAAGCAGGCTGTTTATTCAATGCCCGTACCAATTACTCAGTCTGGTACTCTACTATGAAAGTGAGCGAA…
	S16D	CTGGCGGTTCTGGAGTGAATTCGCGACTGGGACCTCGCCCGGATCAGCCAGGCAAGGGTCACTTCACCGTGACATATATGTCGCGTGCCCACCTACAGATTTTCCAACGTCCTGTGACGGATATTTAAGTCTACCCTGCGTCGGTCGGCGTACGATCAAACGTTAGCCTCACCCTTGAAGCCAACTT-TTCTCCGTGCCTCATTTGGGCATAGGCGCACAATTTATGTAGACATATACAGCGCGCGTTTCTGTTCTCCTTTCATTGAACTTTTCTCACCTGGACCTGTTCGGCCTATGTCCGTTTGAACAGGGAACTGAATTTCTGATGGTAAGCAGGCTGTTTATTCAATGCCCGTACCAATTACTCAGTCTGGTACTCTACTATGAAAGTGAGCGAA…
	S17D	CTGGCGGTTCTGGAGTGAATTCGCGACTGGGACCTCGCCCGGATCAGCCAGGCAAGGGTCACTTCACCGTGACATATATGTCGCGTGCCCACCTACAGATTTTCCAACGTCCTGTGACGGATATTTAAGTCTACCCTGCGTCGGTCGGCGTACGATCAAACGTCAGCCTCACCCTTGAAGCCAACTT-TTCTCCGTGCCTCATTTGGGCGTAGGCGCACAATTTATGTAGACATATACAGCGCGCGTTTCTGTTCTCCTTTCATTGAACTTTTCTCACCTGGACCTGTTCGGCCTATTTCCGTTTGAACAGGGAACTGAATTTCTGATGGTAAGCAGGCTGTTTATTCAATGCCCGTACCAATTACTCAGTCTGGTACTCTACTATGAAAGTGAGCGAA…
	S19A	CTGGCGGTTCTGGAGTGAATTCGCGACTGGGACCTCGCCCGGATCAGCCAGGCAAGGGTCACTTCACCGTGACATATATGTCGCGTGCCCACCTACAGATTTTCCAACGTCCTGTGACGGAAATTTAAGTCTACCCTGCGTCGGTCGGCGTACGATCAAACGTCAGCCTCACCCTTGAAGCCAACTT-TTCTCCGTGCCTCATTTGGGCATAGGCGCACAATTTATGTAGACATATACAGCGCGCGTTTCTGTTCTCCTTTCATTGAACTTTTCTCACCTGGACCTGTTCGGCCTATGTCCGTTTGAACAGGGAACTGAATTTCTGATGGTAAGCAGGCTGTTTATTCAATGCCCGTACCAATTACTCAGTCTGGTACTCTACTATGAAAGTGAGCGAA…
	S22C	CTGGCGGTTCTGGAGTGAATTCGCGACTGGGACCTCGCCCGGATCAGCCAGGCAAGGGTCACTTCACCGTGACATATATGTCGCGTGCCCACCTACAGATTTTCCAACGTCCTGTGACGGATATTTAAGTCTACCCTGCGTCGGTCGGCGTACGATCAAACGTCAGCCTCACCCTTGAAGCCAACTT-TTCTCCGTGCCTCATTTGGGCGTAGGCGCGCAATTTATGTAGACATATACAGCGCGCGTTTCTGTTCTCCTTTAACTGAACTTTTCTCATCTGGACCTGTTCGGCCTATGTCCGTTTGAACAGGGAACTGAATTTCTGATGGTAAGCAGGCTGTTTATTCAATGCCCGTACCAATTACTCAGTCTGGTACTCTACTATGAAAGTGAGCGAA…
	AB1_4	CTGGCGGTTCTGGAGTGAATTTGCGACTGGAACCTCGCCCGGATCAGCCAGGCAAGGGTCACTTCACCGTGACATATATGTCACGTGCCCACCTACAGATTTTCCAACGTCCTGTGACGGAAATTTAAGTCTACCCTGCGTCGGTCGGCGTACGATCAAACGTCAGCCTCACCCTTGAAGCCAACTT-TTCTCCGTGCCTCATTTGGGCGTAGGCGCACAATTTATGTATACATATACAGCGCGCGTTTCTGTTCCCCCTTCATTGAACTTTTCTCACCTGGACCTGTTCGGCCTATGTCCGTTTGAACAGGGAACTGAATTTCTGATGGTAAGCAGGCTGTTTATTCAATGCCCGTACCAATTACTCAGTCTGGTACTCTACTATGAAAGTGAGCGAA…
	AB3_3	CTGGCGGTTCTGGAGTGAATTCGCGACTGGGACCTCGCCCGGATCAGCCAGGCAAGGGTCACTTCACCGTGACATATATGTCGCGTGCCCACCTACAGATTTTCCAACGTCCTGTGACGGAAATTTAAGTCTACCCTGCGTCGGTCGGCGTACGATCAAACGTCAGCCTCACCCTTGAAGCCAACTT-TTCTCCGTGCCTCATTTGGGCGTAGGCGCACAATTTATGTAGACATATACAGCGCGCGTTTCTGTTCTCCTTTCATTGAACTTTTCTCACCTGGACCTGTTCGGCCTATGTCCGTTTGAACAGGGAACTGAATTTCTGAAGGTAAGCAGGCTGTTTATTCAATGCCCGTACCAATTACTCAGTCTGGTACTCTACTATGAAAGTGAGCGAA…
	CU1_6	CTGGCGGTTCTGGAGTGAATTCGCGACTGGGACCTCGCCCGGATCAGCCAGGCAAGGGTCACTTCACCGTGACATATATGTCGCGTGCCCACCTACAGATTTTCCAACGTCCTGTGACGGAAATTTAAGTCTACCCTGCGTCGGTCGGCGTACGATTAAACGTCAGCCTCACCCTTGAAGCCAACTT-TTCTCCGTGCCTCATTTGGGCGTAGGCGCACAATTTATGTAGACATATACAGCGCGCGTTTCTGTTCTCCTTTCATTGAACTTTTCTCACCTGGACCTGTTCGGCCTATGTCCGTTTGAACAGGGAACTGAATTTCTGATGGTAAGCAGGCTGTTTATTCAATGCCCGTACCAATTACTCAGTCTGGTACTCTACTATGAAAGTGAGCGAA…
	CU5_5	CTGGCGGTTCTGGAGTGAATTCGCGACTGGGACCTCGCCCGGATCAGCCAGGCAAGGGTCACTTCACCGTGACATATATGTCGCGTGCCCACCTACAGATTTTCCAACGTCCTGTGACGGATATTTAAGTCTACCCTGCGTCGGTCGGCGTACGATCAAACGTCAGCCTCACCCTTGAAGCCAACTT-TTCTCCGTGCCTCATTTGGGCGTAGGCGCACAATTTATGTAGACATATACAGCGCGCGTTTCTGTTCTCCTTTCATTGAACTTTTCTCACCTGGACCTGTTCGGCCTATGTCCGTTTGAACAGGGAACTGAATTTCTGATGGTAAGCAGGCTGTTTATTCAATGCCCGTACCAATTACTCAGTCTGGTACTCTACTATGAAAGTGAGCGAA…
	GR3_6	CTGGCGGTTCTGGAGTGAATTCGCGACTGGGACCTCGCCCGGATCAGCCAGGCAAGGGTCACTTCACCGTGACATATATGTCGCGTGCCCACCTACAGATTTTCCAACGTCCTGTGACGGAAATTTAAGTCTACCCTGCGTCGGTCGGCGTACGATCAAACGTCAGCCTCACCCTTGAAGCCAACTT-TTCTCCGTGCCTCATTTGGGCGTAGGCGCACAATTTATGTAGACATATACAGCGCGCGTTTCTGTTCTCCTTTCATTGAACTTTTCTCACCTGGACCTGTTCGGCCTATGTCCGTTTGAACAGGGAACTGAATTTCTGATGGTAAGCAGGCTGTTTATTCAATGCCCGTACCAATTACTCAGTCTGGTACTCTACTATGAAAGTGAGCGAA…
	GR6_4	CTGGCGGTTCTGGAGTGAATTCGCGACTGAAACCTCACCCGTATCAGCCAGGCAAGGGTCACTTGACTGTGACATATATGTCACGTGCCCACCTACAGATTTTCCAACGTCTTGTGACGGAAATTTAAGTCTACCCTGCGTCGGTCGGCGTACGATCAAACGTCAGCCTCACCCTTGAAGCCAACTT-TTCTCCGTGCCTCATTTGGGCGTAGGCGCACAATTTATGTAGACATGTACAGCGCGCGCTTCTGTTCTCCTTTCATTGAACTTTTCCCACCTGGAACTGTTCGGTCTATGTACGTATGAACAGGGAACCGAATTTCTAATGGTAAGCAGGCTGTTTTTCCAATGCCCGTACTAATTACTCAGTCTGGTACTCTACTATGAAAGTGAGCGAA…
	HU3_4	CTGGCGGTTCTGGAGTGAATTCGCGACTGGGACCTCGCCCGGATCAGCCAGGCAAGGGTCACTTCACCGTGACATATATGTCGCGTGCCCACCTACAGATTTTCCAACGTCCTGTGACGGATATTTAAGTCTACCCTGCGTCGGTCGGCGTACGATCAAACGTCAGCCTCACCCTTGAAGCCAACTT-TTCTCCGTGCCTCATTTGGGCGTAGGCGCACAATTTATGTAGACATATACAGCGCGCGTTTCTGTTCTCCTTTCATTGAACTTTTCTCACCTGGACCTGTTCGGCCTATGTCCGTTTGAACAGGGAACTGAATTTCTGATGGTAAGCAGGCTGTTTATTCAATGCCCGTACCAATTACTCAGTCTGGTACTCTACTATGAAAGTGAGCGAA…
	J4_3	CTGGCGGTTCTGGAGTGAATTCGCGACTGGGACCTCGCCCGGATCAGCCAGGCAAGGGTCACTTCACCGTGACATATATGTCGCGTGCCCACCTACAGATTTTCCAACGTCCTGTGACGGAAATTTAAGTCTACCCTGCGTCGGTCGGCGTACGATCAAACGTCAGCCTCACCCTTGAAGCCAACTT-TTCTCCGTGCCTCATTTGGGCGTAGGCGCACAATTTATGTAGACATATACAGCGCGCGTTTCTGTTCTCCTTTCATTGAACTTTTCTCACCTGGACCTGTTCGGCCTATGTCCGTTTGAACAGGGAACTGAATTTCTGATGGTAAGCAGGCTGTTTATTCAATGCCCGTACCAATTACTCAGTCTGGTACTCTACTATGAAAGTGAGCGAA…
	J6_2	CTGGCGGTTCTGGAGTGAATTCGCGACTGGGACCTCGCCCGGATCAGCCAGGCAAGGGTCACTTCACCGTGACATATATGTCGCGTGCCCACCTACAGATTTTCCAACGTCCTGTGACGGAAATTTAAGTCTACCCTGCGTCGGTCGGCGTACGATCAAACGTCAGCCTCACCCTTGAAGCCAACTT-TTCTCCGTGCCTCATTTGGGCGTAGGCGCACAATTTATGTATACATATACAGCGCGCGTTTCTGTTCCCCCTTCATTGAACTTTTCTCACCTGGACCTGTTCGGCCTATGTCCGTTTGAACAGGGAACTGAATTTCTGATGGTAAGCAGGCTGTTTATTCAATGCCCGTACCAATTACTCAGTCTGGTACTCTACTATGAAAGTGAGCGAA…
	Sg2_1	CTGGCGGTTCTGGAGTGAATTCGCGACTGGGACCTCGCCCGGATCAGCCAGGCAAGGGTCACTTCACCGTGACATATATGTCGCGTGCCCACCTACAGATTTTCCAACGTCCTGTGACGGATATTTAAGTCTACCCTGCGTCGGTCGGCGTACGATCAAACGTCAGCCTCACCCTTGAAGCCAACTT-TTCTCCGTGCCTCATTTGGGCATAGGCGCACAATTTATGTAGACATATACAGCGCGCGTTTCTGTTCTCCTTTCATTGAACTTTTCTCACCTGGACCTGTTCGGCCTATGTCCGTTTGAACAGGGAACTGAATTTCTGATGGTAAGCAGGCTGTTTATTCAATGCCCGTACCAATTACTCAGTCTGGTACTCTACTATGAAAGTGAGCGAA…
	Z3_6	CTGGCGGTTCTGGAGTGAATTCGCGACTGGGACCTCGCCCGGATCAGCCAGGCAAGGGTCACTTCACCGTGACATATATGTCGCGTGCCCACCTACAGATTTTCCAACGTCCTGTGACGGATATTTAAGTCTACCCTGCGTCGGTCGGCGTACGATCAAACGTCAGCCTCACCCTTGAAGCCAACTT-TTCTCCGTGCCTCATTTGGGCGTAGGCGCACAATTTATGTAGACATATACAGCGCGCGTTTCTGTTCTCCTTTCATTGAACTTTTCTCACCTGGACCTGTTCGGCCTATGTCCGTTTGAACAGGGAACTGAATTTCTGATGGTAAGCAGGCTGTTTATTCAATGCCCGTACCAATTACTCAGTCTGGTACTCTACTATGAAAGTGAGCGAA…
	Tek_2	CCGGCGGTTCTGGAGTGAATTCGCGACTGAAACCTCACCCGTATCAGCCAGGCAAGGGTCATTTGACTGTGACATATATGTCACGTGCCCACCTACAGATTTTCCAACGTCTTGTGACGGAAATTTAAGTCTACCCTGCGTCGGTCGGCGTACGATCAAACGTTAGCTTCATCCTTGAAGCCAACTT-TTCTCCGTGCCTCATTCGGGCGTAGGCGCACAATTTATGTATACATATACAGCGCGCGCTTCTGCTCTCCCTTCATTGAACTTTTCTCACCTGGAACTGTTCGGTCTATGTCCGTATGAACAGGGAACCGAATTTCTAATGGT--------TGTTTATCCAATGCCCGTACCAATTACTCAGTCTGATACTCTACTATGAAAGTGAGCGAG…
	Tek_9	CTGGCGGTTCTGGAGTGAATTCGCGACTGAAACCTCACCCGTATCAGCCAGGCAAGGGTCATTTGACTGTGACATATATGTCACGTGCCCACCTACAGATTTTCCAACGTCTTGTGACGGAAATTTAAGTCTACCCTGCGTCGGTCGGCGTACGATCAAACGTTAGCTTCACCCTTGAAGCCAACTT-TTCTCCGTGCCTCATTTGGGCATAGGCGCACAATTTATGTATACATATACAGCGCGCGCTTCTGCTCTCCCTTCATTGAACTTTTCTCACCTGGAACTGTTCGGTCTATGTCCGTATGAACAGGGAACCGAATTTCTAATGGTAAGCAGGCTGTTTATCCAATGCCCGCACCAATTACTCAGTCTGATACTCTACTATGAAAGTGAGCGAA…
	Nvk1	CTGGCGGTTCTGGAGTGAATTCGCGACTGAAACCTCACCCGTATCAGCCAGGCAAGGGTCATTTGACTGTGACATATATGTCACGTGCCCACCTACAGATTTTCCAACGTCTTGTGACGGAAATTTAAGTCTACCCTGCGTCGGTCGGCGTACGATCAAACGTTAGCTTCACCCTTGAAGCCAACTT-TTCTCCGTGCCTCATTTGGGCATAGGCGCACAATTTATGTATACATATACAGCGCGCGCTTCTGCTCTCCCTTCATTGAACTTTTCTCACCTGGAACTGTTCGGTCTATGTCCGTATGAACAGGGAACCGAATTTCTAATGGTAAGCAGGCTGTTTATCCAATGCCCGTACCACTTACTCAGTCTGATACTCTACTATGAAAGTGAGCGAG…
	Uni2	CTGGCGGTTCTGGAGTGAATTCGCGACTGGGACCTCGCCCGGATCAGCCAGGCAAGGGTCACTTCACCGTGACATATATGTCGCGTGCCCACCTACAGATTTTCCAACGTCCTGTGACGGAAATTTAAGTCTACCCTGCGTCGGTCGGCGTACGATCAAACGTCAGCCTCACCCTTGAAGCCAACTT-TTCTCCGTGCCTCATTTGGGCATAGGCGCACAATTTATGTAGACATATACAGCGCGCGTTTCTGTTCTCCTTTCATTGAACTTTTCTCACCTGGACCTGTTCGGCCTATGTCCGTTTGAACAGGGAACTGAATTTCTGATGGTAAGCAGGCTGTTTATTCAATGCCCGTACCAATTACTCAGTCTGGTACTCTACTATGAAAGTGAGCGAA…
;
end;
