# Supplementary material for: Gradual polyploid genome evolution revealed by pan-genomic analysis of Brachypodium hybridum and its diploid progenitors
Source: Nat Commun. 2020 Jul 29;11:3670. doi: 10.1038/s41467-020-17302-5 (PMC7391716; doi:10.1038/s41467-020-17302-5)
Supplement: Supplementary file 10 — Supplementary Data 6 [file 41467_2020_17302_MOESM10_ESM.zip › Supplementary data 6_revised.nex]

#NEXUS
begin taxa;
	dimensions ntax=117;
	taxlabels
	Osativa[&Description="Osativa"]
	Bstacei[&Description="Bstacei"]
	ABR113D[&Description="ABR113D"]
	ABR113S[&Description="ABR113S"]
	Bhyb26D[&Description="Bhyb26D"]
	Bhyb26S[&Description="Bhyb26S"]
	Bd28D[&Description="Bd28D"]
	Bd28S[&Description="Bd28S"]
	Bhyb30D[&Description="Bhyb30D"]
	Bhyb30S[&Description="Bhyb30S"]
	Bhyb118_5D[&Description="Bhyb118_5D"]
	Bhyb118_5S[&Description="Bhyb118_5S"]
	Bhyb118_8D[&Description="Bhyb118_8D"]
	Bhyb118_8S[&Description="Bhyb118_8S"]
	Bhyb123_6D[&Description="Bhyb123_6D"]
	Bhyb123_6S[&Description="Bhyb123_6S"]
	Bhyb127D[&Description="Bhyb127D"]
	Bhyb127S[&Description="Bhyb127S"]
	AB1_4[&Description="AB1_4_2"]
	AB3_3[&Description="AB3_3"]
	ABR2[&Description="ABR2"]
	ABR3[&Description="ABR3"]
	ABR4[&Description="ABR4"]
	ABR5[&Description="ABR5"]
	ABR6[&Description="ABR6"]
	ABR7[&Description="ABR7"]
	ABR9[&Description="ABR9"]
	AL2D[&Description="AL2D"]
	AL2E[&Description="AL2E"]
	AL2F[&Description="AL2F"]
	Adi_12[&Description="Adi_12"]
	Adi_15[&Description="Adi_15"]
	Adi_2[&Description="Adi_2"]
	Adi_9[&Description="Adi_9"]
	2B[&Description="Arm2B"]
	3A[&Description="Arm3A"]
	3G[&Description="Arm3G"]
	3i[&Description="Arm3i"]
	Arn1[&Description="Arn1"]
	BNT3[&Description="BNT3"]
	BNT4[&Description="BNT4_1"]
	BNT8[&Description="BNT8"]
	Bd18_1[&Description="Bd18_1"]
	Bd1_1[&Description="Bd1_1"]
	Bd21_3[&Description="Bd21_3"]
	Bd21[&Description="Bd21v3_1"]
	Bd2_3[&Description="Bd2_3"]
	Bd30_1[&Description="Bd30_1"]
	BdTR10D[&Description="BdTR10D"]
	BdTR11G[&Description="BdTR11G"]
	BdTR11i[&Description="BdTR11I"]
	BdTR12B[&Description="BdTR12B"]
	BdTR12c[&Description="BdTR12c"]
	BdTR13B[&Description="BdTR13B"]
	BdTR13C[&Description="BdTR13C"]
	BdTR13N[&Description="BdTR13N"]
	BdTR13a[&Description="BdTR13a"]
	BdTR1i[&Description="BdTR1i"]
	BdTR2B[&Description="BdTR2B"]
	BdTR3C[&Description="BdTR3C"]
	BdTR3M[&Description="BdTR3M"]
	BdTR7a[&Description="BdTR7a"]
	BdTR8i[&Description="BdTR8i"]
	BdTR9M[&Description="BdTR9M"]
	Bis_1[&Description="Bis_1"]
	CSR6[&Description="CSR_6"]
	CU1_6[&Description="CU1_6_1"]
	CU5_5[&Description="CU5_5"]
	Foz1[&Description="Foz1"]
	G30i2[&Description="G30i2"]
	G31i4[&Description="G31i4"]
	G32i2[&Description="G32i2"]
	G33i4[&Description="G33i4"]
	G33i6[&Description="G33i6"]
	G34i2[&Description="G34i2"]
	G34i6[&Description="G34i6"]
	GR3_6[&Description="GR3_6_5"]
	GR6_4[&Description="GR6_4"]
	GU5_1[&Description="GU5_1"]
	Gaz_1[&Description="Gaz_1"]
	Gaz_2[&Description="Gaz_2"]
	Gaz_7[&Description="Gaz_7"]
	HU3_4[&Description="HU3_4"]
	J4_3[&Description="J4_3_1"]
	J6_2[&Description="J6_2"]
	Jer1[&Description="Jer1"]
	Kah_5[&Description="Kah_5"]
	Kah_6[&Description="Kah_6"]
	Koz_1[&Description="Koz_1"]
	Koz_2[&Description="Koz_2"]
	Koz_3[&Description="Koz_3"]
	Koz_5[&Description="Koz_5"]
	LPA3[&Description="LPA3_2"]
	Luc1[&Description="Luc1"]
	Mig3[&Description="Mig3"]
	Mon3[&Description="Mon3"]
	Mur1[&Description="Mur1"]
	Per1[&Description="Per1"]
	Ron2[&Description="RON2"]
	S11B[&Description="S11B_2"]
	S11D[&Description="S11D_2"]
	S16D[&Description="S16D"]
	S17D[&Description="S17D_1"]
	S19A[&Description="S19A"]
	S22C[&Description="S22C_1"]
	S6B[&Description="S6B_3"]
	S6D[&Description="S6D_5"]
	S6E[&Description="S6E"]
	S8iiC[&Description="S8iiC"]
	SLZ2[&Description="SLZ2_1"]
	Sg2_1[&Description="Sg2_1_1"]
	Sig2[&Description="Sig2"]
	Tek_2[&Description="Tek_2"]
	Tek_9[&Description="Tek_9"]
	Nvk1[&Description="Ukr_Nvk1"]
	Uni2[&Description="Uni2"]
	Z3_6[&Description="Z3_6"]
;
end;
begin characters;
	dimensions nchar=5443;
	format datatype=dna missing=? gap=-;
	matrix
	Osativa	TGATCTTATAACCCTTCGTTCAAGATCCAATTTATTTACATCTTAAGGCGTATTCCC-CACAATATGTGTATAGTTTGGACTCATCACGAAGCCATCTACAGGCCTCCTTCGCATCCAGAGGAACGCGCCCCCCCAGACGCACGGCTAGGGGGCGAGGCCGCAGCGGGCGAAGGGCGGCGCGCAATCCGTTGTGGAGCCGGGTGGAGAGAACCGTAAACGATGCCGCAATAATACCTGCGAACGCCGGACATGAAGGGACGCCCGTCATCGGGCCCC-GCCCCAGTCGCACGCTACTATACACCAGGTCA-TGCTTTCCTTGGAGCTTCGT-CGATTCGTAAGCCCATCAATCTTTGGCAAGCTTATCCCAGC--GACAAGTTCTAGTGTGAACCGTGT…
	Bstacei	TGATTTGACAACCTAACAACGCAAGTAAAACCAGCCAGTATTACGGAACCTATCCCCTCACGATGTATGGATCACTTAGATCAGCCCCGAACCTGTAGTCGGACCCTCCCCACACACATGTAAATGGAACCGCTCAGGCGCATCGCTAGCGACACGGGTCATAGCGCTAGTACGTTCTCGTGCGGCTTACAATGGGCCCGGGTCGAGAGCGCCGTAGGTAGTTGCCCGGTCGTCCGTGAGCGCGCGAGGCCCGACGACTCGCCAGCCCTTGAGCCTAAGCCCCACTCCTGGAGCTCTGGACGTCGAATTATGGGTGTTCCATCGACCTCATACGGTTCGCTGGTTCACCGGCCCCTTCTCACCACATACCAACTAAACGAGCACTAAAGGAAATTGTGT…
	ABR113D	CGGCCCTATACTTCTACAGTCAGAAGTCGGCCAGTATCCACCTTAACGCGAGCTCACCTGTACCATGTTGACTTTGCGAGCTCCGCCTGGGTTAACGTACACGTTGCAGCTTAGCCCAGGGGGCCATGGTCTCCTTAGTGCGCTCGTTAGAGTCTAGACTGCATTAGCTAAGACGCGTACTACAATCCTTTAGGCAGACCTGTGTGGATCACGCTAAACGATCTGCCAATAGTACGTACAGCTGCCGGAGGTTAGCGCACTTGCGTCAGCGAATGATGGCCCCAGTGCCAGGGTCTCCTATATTAGGACTGAGATACCGTTGGTGTTACGCGAAACTTGTTAACCTGTTAAGTTTGTGCGACTTTCTCCGAGCCGAGCACATTATAGGAAGGGCCGCAT…
	ABR113S	TGATTTGACAACCTAACAACGCAAGTAAAACCAACCAGCATTACGGAACCTATCCCCTCACGATGTATGGATCACTTAGATCAGCCCCGAACCTGTAGTCGGACCCTCCCCACACACATGTGAATGGAACCGCTCAGGCGCATCGCTAGCGACACGGGTCATAGCGCTAGTACGTTCTCGTGCGGCTTATAGTGGGCCCGGGTCGAGAGCGCCGTAGGCAGTCGCCCGGTCGTCCGTGAGCGCGCGAGGCCCGACGACTCGCCAGCCCTTGAGCCTAAGCCCCACTCCTGGAGCTCTGGACGTCGAATTAGGGGTGTTCCATCGACCTTATACGGTTCACTGGTTCACCGACCCCTGCTCACCACATACCGACTAAACGAGCACTAAAGGAAATTGTGT…
	Bhyb26D	CAGCCCTATACTTCTACAGTCAGAGGTCGGCCAGTATCCACCTTAACGCGAGCTCACCTGTACCATGTTGACTTTGCGAGCTCCGCCTGGGTCTACGTACGCGTTGCAGCTTAGCCCAGGGGGACATGGTCTCCTTAGTGCGCTCGTTAGAGTCTAGACTGCATTAGCTGAGACGCGTACTACAATCCATTAGGCAGCCCTGTGTGGATCACGCTAAACGATCGGCCAATAGTACGTACAGCTGCCGGAGGTTAGCGCACTTGCATCAGCGAATGATGGCCCCAGTGCCAGGATCTCGTACATTAGGACTGAGATACCGTTGGTGTTTCGTGAAACCTGTTAACCTGTTAAGCTTGTGCGACTTTATCCGAGCTGGGCGCATTATAGGAAAGGCCTCAT…
	Bhyb26S	TGATTTGACGACCTAGCAACCCAAGTAAAAGCGGCCAGTATTACGACACCTATCCCCTCACGATATATGGATCACTTAGATCAGCCCCGAACCTGTAGTCGGACCCTCCCCACACACATGTGAATGGAACCGCTCAGCCTTATCGCTAGCGACACGGGCCATAGCGCTAGTACGTTCTCGTACGGCTTATAATGGGCCCGGGTCGAGAGCGCCGTAGGCAGTCGCGAAACCACCCCTGCAGGCGAGGGGCCCGACGATTAGCCAGCACTTGAGCCCAAGCCCCACTCCTGGGGCTCTGGACGTCGAGTTAGGTGTGTTCCATCGACCTCATACGGTTCGCTGGTTTACCGACCCCTTCTCACTACATCCCAACTAAACGAGCACTAAAGGAAATCGTGC…
	Bd28D	CGGCCCTATACTTCTACAGTCAGAAGTCGGCCAGTATCCACCTTAACGCGAGCTCACCTGTACCATGCTAACTTTGCGAGCTCCGATTGGGTCTACGTACGCGTTGCAGCTTAGCCCAGGGGGACATGGTCTCCTTAGTGCGCTCGCTAGAATCTAGACTGCATTAGCTGAGACGCGTACTACAATCCATTAGGCAGACCTGTGTGGATCACGCTAAACGATCGGCCAATAGTACGTACAGCTGCCGGAGGTTAGCGCACTTGCGTCAGCGGATGATGGCCCCAGTGCCAGGGTCTCCTATATTAGGACTGAGATACCGTTGGTGTTACGCGAAACTTGTTAACCTGTTAAGTTTGTGCGACTTTCTCCGAGCCGAGCACATTATAGGAAGGGCCGCAT…
	Bd28S	TGATTTGACAACCTAACAACGCAAGTAAAACCAACCAGCATTACGGAACCTATCCCCTCACGATGTATGGATCACTTAGATCAGCCCCGAACCTGTAGTCGGACCCTCCCCACACACATGTGAATGGAACCGCTCAGGCGCATCGCTAGCGACACGGGTCATAGCGCTAGTACGTTCTCGTGCGGCTTACAATGGGCCCGGGTCGAGAGCGCCGTAGGCAGTCGCCCGGTCGTCCGTGAGCGCGCGAGGCCCGACGACTCGCCAGCCCTTGAGCCTAAGCCCCACTCCTGGAGCTCTGGACGTCGAATTAGGGGTGTTCCATCGACCTTATACGGTTCACTGGTTCACCGACCCCTGCTCACCACATACCGACTAAACGAGCACTAAAGGAAATTGTGT…
	Bhyb30D	CGGCCCTATACTTCTACAGTCAGAAGTCGGCCAGTATCCACCTTAACGCGAGCTCACCTGTACCATGTTGACTTTGCGAGCTCCGCCTGGGTTAACGTACACGTTGCAGCTTAGCCCAGGGGGCCATGGTCTCCTTAGTGCGCTCGTTAGAGTCTAGACTGCATTAGCTAAGACGCGTACTACAATCCATTAGGCAGACCTGTGTGGATCACGCTAAACGATCGGCCAATAGTACGTACAGCTGCCGGAGGTTAGCGCACTTGCGTCAGCGGATGATGGCCCCAGTGCCAGGGTCTCCTATATTAGGACTGAGATACCGTTGGTGTTACGCGAAACTTGTTAACCTGTTAAGTTTGTGCGACTTTCTCCGAGCCGAGCACATTATAGGAAGGGCCGCAT…
	Bhyb30S	TGATTTGACAACCTAACAACGCAAGTAAAACCAACCAGCATTACGGAACCTATCCCCTCACGATGTATGGATCACTTAGATCAGCCCCGAACCTGTAGTCGGACCCTCCCCACACACATGTGAATGGAACCGCTCAGGCGCATCGCTAGCGACACGGGTCATAGCGCTAGTACGTTCTCGTGCGGCTTACAATGGGCCCGGGTCGAGAGCGCCGTAGGCAGTCGCCCGGTCGTCCGTGAGCGCGCGAGGCCCGACGACTCGCCAGCCCTTGAGCCTAAGCCCCACTCCTGGAGCTCTGGACGTCGAATTAGGGGTGTTCCATCGACCTTATACGGTTCACTGGTTCACCGACCCCTGCTCACCACATACCGACTAAACGAGCACTAAAGGAAATTGTGT…
	Bhyb118_5D	CAGCCCTATACTTCTACAGTCAGAGGTCGGCCAGTATCCACCTTAACGCGAGCTCACCTGTACCATGTTGACTTTGCGAGCTCCGCCTGGGTCTACGTACGCGTTGCAGCTTAGCCCAGGGGGACATGGTCTCCTTAGTGCGCTCGTTAGAGTCTAGACTGCATTAGCTGAGACGCGTACTACAATCCATTAGTCAGCCCTGTGTGGATCACGCTAAACGATCGGCCAATAGTACGTACAGCTGCCGGAGGTTAGCGCACTTGCATCAGCGAATGATGGCCCCAGTGCCAAGATCTCGTACATTAGGACTGAGATACCGTTGGTGTTTCGTGAAACCTGTTAACCTGTTAAGCTTGTGCGACTTTATCCGAGCTGGGCGCATTATAGGAAAGGCCTCAT…
	Bhyb118_5S	TGATTTGACGACCTAGCAACCCAAGTAAAAGCGGCCAGTATTACGACACCTATCCCCTCACGATATATGGATCACTTAGATCAGCCCCGAACCTGTAGTCGGACCCTCCCCACACACATGTGAATGGAACCGCTCAGCCTTATCGCTAGCGACACGGGCCATAGCGCTAGTACGTTCTCGTACGGCTTATAATGGGCCAGGGTCGAGAGCGCCGTAGGCAGTCGCGAAACCACCCCTGCAGGCGAGGGGCCCGACGATTCGCCAGCACTTGAGCCCAAGCCCCACTCCTGGGGCTCTGGACGTCGAGTTAGGTGTGTTCCATCGACCTCATACGGTTCGCTGGTTTACCGACCCCTTCTCACTACATCCCAACTAAACGAGCACTAAAGGAAATCGTGC…
	Bhyb118_8D	CGGCCCTATACTTCTACAGTCAGAAGTCGGCCAGTATCCACCTTAACGCGAGCTCACCTGTACCATGTTGACTTTGCGAGCTCCGCCTGGGTTAACGTACACGTTGCAGCTTAGCCCAGGGGGCCATGGTCTCCTTAGTGCGCTCGTTAGAGTCTAGACTGCATTAGCTAAGACGCGTACTACAATCCTTTAGGCAGACCTGTGTGGATCACGCTAAACGATCGGCCAATAGTACGTACAGCTGCCGCAGGTTAGCGCACTTGCGTCAGCGAATGATGGCCCCAGTGCCAGGGTCTCCTATATTAGGACTGAGATACCGTTGGTGTTTCGCGAAACTTGTGAACCTGTTAAGTTTGTGCGATTTTCTCCGAGCCGAGCGCATTACAGGAAAGGCCGCAT…
	Bhyb118_8S	TGATTTGACAACCTAACAACGCAAGTAAAACCAACCAGCATTACGGAACCTATCCCCTCACGATGTATGGATCACTTAGATCAGCCCCGAACCTGTAGTCGGACCCTCCCCACACACATGTGAATGGAACCGCTCAGGCGCATCGCTAGCGACACGGGTCATAGCGCTAGTACGTTCTCGTGCGGCTTATAGTGGGCCCGGGTCGAGAGCGCCGTAGGCAGTCGCCCGGTCGTCCGTGAGCGCGCGAGGCCCGACGACTCGCCAGCCCTTGAGCCTAAGCCCCACTCCTGGAGCTCTGGACGTCGAATTAGGGGTGTCCCATCGACCTCATACGGTTCACTGGTTTACCGACCCCTTCTCACCACATACCAACTAAAGGAGCACTAAAGGAAATTGTGT…
	Bhyb123_6D	CGGCCCTATACTTCTACAGTCAGAAGTCGGCCAGTATCCACCTTAACGCGAGCTCACCTGTACCATGTTGACTTTGCGAGCTCCGCCTGGGTTAACGTACACGTTGCAGCTTAGCCCAGGGGGCCATGGTCTCCTTAGTGCGCTCGTTAGAGTCTAGACTGCATTAGCTAAGACGCGTACTACAATCCTTTAGGCAGACCTGTGTGGATCACGCTAAACGATCTGCCAATAGTACGTACAGCTGCCGGAGGTTAGCGCACTTGCGTCAGCGAATGATGGCCCCAGTGCCAGGGTCTCCTATATTAGGACTGAGATACCGTTGGTGTTACGCGAAACTTGTTAACCTGTTAAGTTTGTGCGACTTTCTCCGAGCCGAGCACATTATAGGAAGGGCCGCAT…
	Bhyb123_6S	TGATTTGACAACCTAACAACGCAAGTAAAACCAACCAGCATTACGGAACCTATCCCCTCACGATGTATGGATCACTTAGATCAGCCCCGAACCTGTAGTCGGACCCTCCCCACACACATGTGAATGGAACCGCTCAGGCGCATCGCTAGCGACACGGGTCATAGCGCTAGTACGTTCTCGTGCGGCTTATAGTGGGCCCGGGTCGAGAGCGCCGTAGGCAGTCGCCCGGTCGTCCGTGAGCGCGCGAGGCCCGACGACTCGCCAGCCCTTGAGCCTAAGCCCCACTCCTGGAGCTCTGGACGTCGAATTAGGGGTGTTCCATCGACCTTATACGGTTCACTGGTTCACCGACCCCTGCTCACCACATACCGACTAAACGAGCACTAAAGGAAATTGTGT…
	Bhyb127D	CGGCCCTATACTTCTACAGTCAGAAGTCGGCCAGTATCCACCTTAACGCGAGCTCACCTGTACCATGTTGACTTTGCGAGCTCCGCCTGGGTTAACGTACACGTTGCAGCTTAGCCCAGGGGGCCATGGTCTCCTTAGTGCGCTCGTTAGAGTCTAGACTGCATTAGCTAAGACGCGTACTACAATCCTTTAGGCAGACCTGTGTGGATCACGCTAAACGATCTGCCAATAGTACGTACAGCTGCCGGAGGTTAGCGCACTTGCGTCAGCGAATGATGGCCCCAGTGCCAGGGTCTCCTATATTAGGACTGAGATACCGTTGGTGTTACGCGAAACTTGTTAACCTGTTAAGTTTGTGCGACTTTCTCCGAGCCGAGCACATTATAGGAAGGGCCGCAT…
	Bhyb127S	TGATTTGACAACCTAACAACGCAAGTAAAACCAACCAGCATTACGGAACCTATCCCCTCACGATGTATGGATCACTTAGATCAGCCCCGAACCTGTAGTCGGACCCTCCCCACACACATGTGAATGGAACCGCTCAGGCGCATCGCTAGCGACACGGGTCATAGCGCTAGTACGTTCTCGTGCGGCTTATAGTGGGCCCGGGTCGAGAGCGCCGTAGGCAGTCGCCCGGTCGTCCGTGAGCGCGCGAGGCCCGACGACTCGCCAGCCCTTGAGCCTAAGCCCCACTCCTGGAGCTCTGGACGTCGAATTAGGGGTGTTCCATCGACCTTATACGGTTCACTGGTTCACCGACCCCTGCTCACCACATACCGACTAAACGAGCACTAAAGGAAATTGTGT…
	AB1_4	CGGCCCTATACTTCTAATGTCAGGAGTCGGCCAGTATCCGCCTTAACGCGAGCTCACCTGTACCATGTTGCCTTTGCGAGCTCCGCCTAGGTCTACGTAGGCGTTGCAGGTTAGCCTTGAGGGCCATGGTCTCCTTAGTGCGCTCGTTAGAGTCTAGACTGCATTAGCTGAGACGCGTACTACAATCCTTTAGGCAGACCTGTGTGGATCACGCTAAACGATCGGCCAATAGTACGTACAGCTGCCGGAGGTTAGCGCACTTGCGTCAGCGAATGATGGCCCCAGTGCCAGGGTCTCCTATACTAGGACTGAGATACCGTTGGTGTTACGCGAAACTTGTTAACCTGTTAAGTTTGTGCGATTTTCTCCGAGCCGAGCGCATTACAGGAAGGGCCGCAT…
	AB3_3	CGGCCCTATACTTCTAATGTCAGGAGTCGGCCAGTATCCGCCTTAACGCGAGCTCACCTGTACCATGTTGCCTTTGCGAGCTCCGCCTAGGTCTACGTAGGCGTTGCAGGTTAGCCTTGAGGGCCATGGTCTCCTTAGTGCGCTCGTTAGAGTCTAGACTGCATTAGCTGAGACGCGTACTACAATCCTTTAGGCAGACCTGTGTGGATCACGCTAAACGATCGGCCAATAGTACGTACAGCTGCCGGAGGTTAGCGCACTTGCGTCAGCGAATGATGACCCCAGTGCCAGGGTCTCCTATATTAGGACTGAGATACCGTTGGTGTTTCGCGAAACTTGTGAACCTGTTAAGTTTGTGCGATTTTCTCCGAGCCGAGCGCATTACAGGAAAGGCCGCAT…
	ABR2	CGGCCCTATACTTCTAATGTCAGGAGTCGGCCAGTATCCGCCTTAACGCGAGCTCACCTGTACCATGTTGCCTTTGCGAGCTCCGCCTAGGTCTACGTAGGCGTTGCAGGTTAGCCTTGAGGGCCATGGTCTCCTTAGTGCGCTCGTTAGAGTCTAGACTGCATTAGCTGAGACGCGTACTACAATCCTTTAGGCAGACCTGTGTGGATCACGCTAAACGATCGGCCAATAGTACGTACAGCTGCCGCAGGTTAGCGCACTTGCGTCAGCGAATGATGGCCCCAGTGCCAGGGTCTCCTATATTAGGACTGAGATACCGTTGGTGTTACGCGAAACTTGTTAACCTGTTAAGTTTGTGCGATTTTCTCCGAGCCGAGCGCATTACAGGAAGGGCCGCAT…
	ABR3	CGGCCCTATACTTCTAATGTCAGGAGTCGGCCAGTATCCGCCTTAACGCGAGCTCACCTGTACCATGTTGCCTTTGCGAGCTCCGCCTAGGTCTACGTAGGCGTTGCAGGTTAGCCTTGAGGGCCATGGTCTCCTTAGTGCGCTCGTTAGAGTCTAGACTGCATTAGCTGAGACGCGTACTACAATCCATTAGGCAGACCTGTGTGGATCACGCTAAACGATCGGCCAATAGTACGTACAGCTGCCGGAGGTTAGCGCACTTGCGTCAGCGAATGATGACCCCAGTGCCAGGGTCTCCTATATTAGGACTGAGATACCGTTGGTGTTTCGCGAAACTTGTGAACCTGTTAAGTTTGTGCGATTTTCTCCGAGCCGAGCGCATTACAGGAAAGGCCGCAT…
	ABR4	CGGCCCTATACTTCTAATGTCAGGAGTCGGCCAGTATCCGCCTTAACGCGAGCTCACCTGTACCATGTTGCCTTTGCGAGCTCCGCCTAGGTCTACGTAGGCGTTGCAGGTTAGCCTTGAGGGCCATGGTCTCCTTAGTGCGCTCGTTAGAGTCTAGACTGCATTAGCTGAGACGCGTACTACAATCCATTAGGCAGACCTGTGTGGATCACGCTAAACGATCGGCCAATAGTACGTACAGCTGCCGGAGGTTAGCGCACTTGCGTCAGCGAATGATGACCCCAGTGCCAGGGTCTCCTATATTAGGACTGAGATACCGTTGGTGTTACGCGAAACTTGTTAACCTGTTAAGTTTGTGCGATTTTCTCCGAGCCGAGCGCATTACAGGAAGGGCCGCAT…
	ABR5	CGGCCCTATACTTCTAATGTCAGGAGTCGGCCAGTATCCGCCTTAACGCGAGCTCACCTGTACCATGTTGCCTTTGCGAGCTCCGCCTAGGTCTACGTAGGCGTTGCAGGTTAGCCTTGAGGGCCATGGTCTCCTTAGTGCGCTCGTTAGAGTCTAGACTGCATTAGCTGAGACGCGTACTACAATCCTTTAGGCAGACCTGTGTGGATCACGCTAAACGATCGGCCAATAGTACGTACAGCTGCCGGAGGTTAGCGCACTTGCGTCAGCGAATGATGACCCCAGTGCCAGGGTCTCCTATATTAGGACTGAGATACCGTTGGTGTTACGCGAAACTTGTTAACCTGTTAAGTTTGTGCGATTTTCTCCGAGCCGAGCGCATTACAGGAAGGGCCGCAT…
	ABR6	CGGCCCTATACTTCTACAGTCAGAAGTCGGCCAGTATCCACCTTAACGCGAGCTCACCTGTACCATGTTGACTTTGCGAGCTCCGCCTGGGTTTACGTACGCGTTGCAGCTTAGGCCAGGGGGCCATGGTCTCCTTAGTGCGCTCGTTAGAGTCTAGACTGCATTAGCTAAGACGCGTACTACAATCCTTTAGGCAGACCTGTGTGGATCACGCTAAACGATCGGCCAATAGTACGTACAGCTGCCGGAGGTTAGCGCACTTGCGTCAGCGAATGATGACCCCAGTGCCAGGGTCTCCTATATTAGGACTGAGATACCGTTGGTGTTACGCGAAACTTGTTAACCTGTTAAGTTTGTGCGATTTTCTCCGAGCCGAGCGCATTACAGGAAGGGCCGCAT…
	ABR7	CGGCCCTATACTTCTACAGTCAGAAGTCGGCCAGTATCCACCTTAACGCGAGCTCACCTGTACCATGTTGACTTTGCGAGCTCCGCCTGGGTCTACGTACGCGTTGCAGCTTAGGCCAGGGGGCCATGGTCTCCTTAGTGCGCTCGTTAGAGTCTAGACTGCATTAGCTAAGACGCGTACTACAATCCATTAGGCAGACCTGTGTGGATCGCGCTAAACGATCGGCCAATAGTACGTACAGCTGCCGGAGGTTAGCGCACTTGCGTCAGCGAATGATGACCCCAGTGCCAGGGTCTCCTATATTAGGACTGAGATACCGTTGGTGTTACGCGAAACTTGTTAACCTGTTAAGTTTGTGCGATTTTCTCCGAGCCGAGCGCATTACAGGAAGGGCCGCAT…
	ABR9	CGGCCCTATACTTCTACAGTCAGAAGTCGGCCAGTATCCACCTTAACGCGAGCTCACCTGTACCATGTTGACTTTGCGAGCTCCGCCTGGGTTTACGTACACGTTGCAGCTTAGCCCAGGGGGCCATGGTCTCCTTAGTGTGCTCGTTAGAGTCTAGACTGCATTAGCTAAGACGCGTACTACAATCCTTTAGGCAGACCTGTGTGGATCGCGCTAAACGATCGGCCAATAGTACGTACAGCTGCCGGAGGTTAGCGCACTTGCGTCAGCGAATGATGGCCCCAGTGCCAGGGTCTCCTATATTAGGACTGAGATACCGTTGGTGTTACGCGAAACTTGTTAACCTGTTAAGTTTGTGCGACTTTCTCCGAGCCGAGCACATTATAGGAAGGGCCGCAT…
	AL2D	CGGCCCTATACTTCTACAGTCAGAAGTCGGCCAGTATCCACCTTAACGCGAGCTCACCTGTACCATGTTGACTTTGCGAGCTCCGCCTGGGTTTACGTACACGTTGCAGCTTAGCCCAGGGGGCCATGGTCTCCTTAGTGTGCTCGTTAGAGTCTAGACTGCATTAGCTAAGACGCGTACTACAATCCATTAGGCAGACCTGTGTGGATCACGCTAAACGATCGGCCAATAGTACGTACAGCTGCCGGAGGTTAGCGCACTTGCGTCAGCAGATGATGGCCCCAGTGCCAGGGTCTCCTATATTAGGACTGAGATACCGTTGGTGTTACGCGAAACTTGTTAACCTGTTAAGTTTGTGCGACTTTCTCCGAGCCGAGCACATTATAGGAAGGGCCGCAT…
	AL2E	CGGCCCTATACTTCTACAGTCAGAAGTCGGCCAGTATCCACCTTAACGCGAGCTCACCTGTACCATGTTGACTTTGCGAGCTCCGCCTGGGTTTACGTACACGTTGCAGCTTAGCCCAGGGGGCCATGGTCTCCTTAGTGTGCTCGTTAGAGTCTAGACTGCATTAGCTAAGACGCGTACTACAATCCATTAGGCAGACCTGTGTGGATCACGCTAAACGATCGGCCAATAGTACGTACAGCTGCCGGAGGTTAGCGCACTTGCGTCAGCAGATGATGGCCCCAGTGCCAGGGTCTCCTATATTAGGACTGAGATACCGTTGGTGTTACGCGAAACTTGTTAACCTGTTAAGTTTGTGCGACTTTCTCCGAGCCGAGCACATTATAGGAAGGGCCGCAT…
	AL2F	CGGCCCTATACTTCTACAGTCAGAAGTCGGCCAGTATCCACCTTAACGCGAGCTCACCTGTACCATGTTGACTTTGCGAGCTCCGCCTGGGTTTACGTACACGTTGCAGCTTAGCCCAGGGGGCCATGGTCTCCTTAGTGTGCTCGTTAGAGTCTAGACTGCATTAGCTAAGACGCGTACTACAATCCATTAGGCAGACCTGTGTGGATCACGCTAAACGATCGGCCAATAGTACGTACAGCTGCCGGAGGTTAGCGCACTTGCGTCAGCAGATGATGGCCCCAGTGCCAGGGTCTCCTATATTAGGACTGAGATACCGTTGGTGTTACGCGAAACTTGTTAACCTGTTAAGTTTGTGCGACTTTCTCCGAGCCGAGCACATTATAGGAAGGGCCGCAT…
	Adi_12	CGGCCCTATACTTCTACAGTCAGAAGTCGGCCAGTATCCACCTTAACGCGAGCTCACCTGTACCATGTTGACTTTGCGAGCTCCGCCTGGGTTTACGTACGCGTTGCAGCTTAGGCCAGGGGGCCATGGTCTCCTTAGTGCGCTCGTTAGAGTCTAGACTGCATTAGCTAAGACGCGTACTACAATCCATTAGGCAGACCTG--------ACGCTAAACGATCGGCCAATAGTATGTACAGCTGCCGGAGGTTAGCGCACTTGCGTCAGCGGATGATGGCCCCAGTGCCAGGGTCTCCTATATTAGGACTGAGATACCGTTGGTGTTACGCGAAACTTGTTAACCTGTTAAGTTTGTGCGATTTTCTCCGAGCCGAGCGCATTACAGGAAGGGCCGCAT…
	Adi_15	CGGCCCTATACTTCTACAGTCAGAAGTCGGCCAGTATCCACCTTAACGCGAGCTCACCTGTACCATGTTGACTTTGCGAGCTCCGCCTGGGTTTACGTACGCGTTGCAGCTTAGGCCAGGGGGCCATGGTCTCCTTAGTGCGCTCGTTAGAGTCTAGACTGCATTAGCTAAGACGCGTACTACAATCCATTAGGCAGACCTGTGTGGATCACGCTAAACGATCGGCCAATAGTATGTACAGCTGCCGGAGGTTAGCGCACTTGCGTCAGCGGATGATGGCCCCAGTGCCAGGGTCTCCTATATTAGGACTGAGATACCGTTGGTGTTACGCGAAACTTGTTAACCTGTTAAGTTTGTGCGATTTTCTCCGAGCCGAGCGCATTACAGGAAGGGCCGCAT…
	Adi_2	CGGCCCTATACTTCTACAGTCAGAAGTCGGCCAGTATCCACCTTAACGCGAGCTCACCTGTACCATGTTGACTTTGCGAGCTCCGCCTGGGTTTACGTACGCGTTGCAGCTTAGGCCAGGGGGCCATGGTCTCCTTAGTGCGCTCGTTAGAGTCTAGACTGCATTAGCTAAGACGCGTACTACAATCCATTAGGCAGACCTGTGTGGATCACGCTAAACGATCGGCCAATAGTACGTACAGCTGCCGGAGGTTAGCGCACTTGCGTCAGCGGATGATGGCCCCAGTGCCAGGGTCTCCTATATTAGGACTGAGATACCGTTGGTGTTACGCGAAACTTGTTAACCTGTTAAGTTTGTGCGATTTTCTCCGAGCCGAGCGCATTACAGGAAGGGCCGCAT…
	Adi_9	CGGCCCTATACTTCTACAGTCAGAAGTCGGCCAGTATCCACCTTAACGCGAGCTCACCTGTACCATGTTGACTTTGCGAGCTCCGCCTGGGTTTACGTACGCGTTGCAGCTTAGGCCAGGGGGCCATGGTCTCCTTAGTGCGCTCGTTAGAGTCTAGACTGCATTAGCTAAGACGCGTACTACAATCCATTAGGCAGACCTGTGTGGATCACGCTAAACGATCGGCCAATAGTACGTACAGCTGCCGGAGGTTAGCGCACTTGCGTCAGCGGATGATGACCCCAGTGCCAGGGTCTCCTATATTAGGACTGAGATACCGTTGGTGTTACGCGAAACTTGTTAACCTGTTAAGTTTGTGCGACTTTCTCCGAGCCGAGCACATTATAGGAAGGGCCGCAT…
	2B	CGGCCCTATACTTCTACAGTCAGAAGTCGGCCAGTATCCACCTTAACGCGAGCTCACCTGTACCATGTTGACTTTGCGAGCTCCGCCTGGGTTTACGTACGCGTTGCAGCTTAGGCCAGGGGGCCATGGTCTCCTTAGTGCGCTCGTTAGAGTCTAGACTGCATTAGCTAAGACGCGTACTACAATCCATTAGGCAGACCTGTGTGGATCACGCTAAACGATCGGCCAATAGTACGTACAGCTGCCGGAGGTTAGCGCACTTGCGTCAGCGAATGATGACCCCAGTGCCAGGGTCTCCTATATTAGGACTGAGATACCGTTGGTGTTACGCGAAACTTGTTAACCTGTTAAGTTTGTGCGATTTTCTCCGAGCCGAGCGCATTACAGGAAGGGCCGCAT…
	3A	CGGCCCTATACTTCTACAGTCAGAAGTCGGCCAGTATCCACCTTAACGCGAGCTCACCTGTACCATGTTGACTTTGCGAGCTCCGCCTGGGTTTACGTACGCGTTGCAGCTTAGGCCAGGGGGCCATGGTCTCCTTAGTGCGCTCGTTAGAGTCTAGACTGCATTAGCTAAGACGCGTACTACAATCCATTAGGCAGACCTGTGTGGATCACGCTAAACGATCGGCCAATAGTACGTACAGCTGCCGGAGGTTAGCGCACTTGCGTCAGCGAATGATGACCCCAGTGCCAGGGTCTCCTATATTAGGACTGAGATACCGTTGGTGTTACGCGAAACTTGTTAACCTGTTAAGTTTGTGCGATTTTCTCCGAGCCGAGCGCATTACAGGAAGGGCCGCAT…
	3G	CGGCCCTATACTTCTACAGTCAGAAGTCGGCCAGTATCCACCTTAACGCGAGCTCACCTGTACCATGTTGACTTTGCGAGCTCCGCCTGGGTTTACGTACGCGTTGCAGCTTAGGCCAGGGGGCCATGGTCTCCTTAGTGCGCTCGTTAGAGTCTAGACTGCATTAGCTAAGACGCGTACTACAATCCATTAGGCAGACCTGTGTGGATCACGCTAAACGATCGGCCAATAGTACGTACAGCTGCCGGAGGTTAGCGCACTTGCGTCAGCGAATGATGACCCCAGTGCCAGGGTCTCCTATATTAGGACTGAGATACCGTTGGTGTTACGCGAAACTTGTTAACCTGTTAAGTTTGTGCGATTTTCTCCGAGCCGAGCGCATTACAGGAAGGGCCGCAT…
	3i	CGGCCCTATACTTCTACAGTCAGAAGTCGGCCAGTATCCACCTTAACGCGAGCTCACCTGTACCATGTTGACTTTGCGAGCTCCGCCTGGGTTTACGTACGCGTTGCAGCTTAGGCCAGGGGGCCATGGTCTCCTTAGTGCGCTCGTTAGAGTCTAGACTGCATTAGCTAAGACGCGTACTACAATCCATTAGGCAGACCTGTGTGGATCACGCTAAACGATCGGCCAATAGTACGTACAGCTGCCGGAGGTTAGCGCACTTGCGTCAGCGAATGATGACCCCAGTGCCAGGGTCTCCTATATTAGGACTGAGATACCGTTGGTGTTACGCGAAACTTGTTAACCTGTTAAGTTTGTGCGATTTTCTCCGAGCCGAGCGCATTACAGGAAGGGCCGCAT…
	Arn1	CGGCCCTATACTTCTACAGTCAGAAGTCGGCCAGTATCCACCTTAACGAGAGCTCACCTGTACCATGTTGACTTTGCGAGCTCCGCCTGGGTCTACGTACGCGTTGCAGCTTAGCCCAGGGGGACATGGTCTCCTTAGTGTGCTCGTTAGAGTCTAGACTGCATTAGCTGAGACGCGTACTACAATCCATTAGGCAGACCTGTGTGGATCGCGCTAAACGATCGGCCAATAGTACGTACAGCTGCCGGAGGTTAGCGCACTTGCGTCAGCGAATGATGGCCCCAGTGCCAGGGTCTCCTATATTAGGACTGAGATACCGTTGGTGTTACGCGAAACTTGTTAACCTGTTAAGTTTGTGCGACTTTCTCCGAGCCGAGCACATTATAGGAAGGGCCGCAT…
	BNT3	CGGCCCTATACTTCTACAGTCAGAAGTCGGCCAGTATCCACCTTAACGCGAGCTCACCTGTACCATGTTGACTTTGCGAGCTCCGCCTGGGTTTACGTACACGTTGCAGCTTAGCCCAGGGGGCCATGGTTTCCTTAGTGCGCTCGTTAGAGTCTAGACTGCATTAGCTAAGACGCGTACTACAATCCATTAGGCAGACCTGTGTGGATCACGCTAAACGATCGGCCAATAGTACGTACAGCTGCCGGAGGTTAGCGCACTTGCGTCAGCGGATGATGGCCCCAGTGCCAGGGTCTCCTATATTAGGACTGAGATACCGTTGGTGTTACGCGAAACTTGTTAACCTGTTAAGTTTGTGCGACTTTCTCTGAGCCGAGCACATTATAGGAAGGGCCGCAT…
	BNT4	CGGCCCTATACTTCTACAGTCAGAAGTCGGCCAGTATCCACCTTAACGCGAGCTCACCTGTACCATGTTGACTTTGCGAGCTCCGCCTGGGTTTACGTACACGTTGCAGCTTAGCCCAGGGGGCCATGGTTTCCTTAGTGCGCTCGTTAGAGTCTAGACTGCATTAGCTAAGACGCGTACTACAATCCATTAGGCAGACCTGTGTGGATCACGCTAAACGATCGGCCAATAGTACGTACAGCTGCCGGAGGTTAGCGCACTTGCGTCAGCGGATGATGGCCCCAGTGCCAGGGTCTCCTATATTAGGACTGAGATACCGTTGGTGTTACGCGAAACTTGTTAACCTGTTAAGTTTGTGCGGCTTTCTCCGAGCCGAGCACATTATAGGAAGGGCCGCAT…
	BNT8	CGGCCCTATACTTCTACAGTCAGAAGTCGGCCAGTATCCACCTTAACGCGAGCTCACCTGTACCATGTTGACTTTGCGAGCTCCGCCTGGGTTTACGTACACGTTGCAGCTTAGCCCAGGGGGCCATGGTTTCCTTAGTGCGCTCGTTAGAGTCTAGACTGCATTAGCTAAGACGCGTACTACAATCCATTAGGCAGACCTGTGTGGATCACGCTAAACGATCGGCCAATAGTACGTACAGCTGCCGGAGGTTAGCGCACTTGCGTCAGCGGATGATGGCCCCAGTGCCAGGGTCTCCTATATTAGGACTGAGATACCGTTGGTGTTACGCGAAACTTGTTAACCTGTTAAGTTTGTGCGGCTTTCTCCGAGCCGAGCACATTATAGGAAGGGCCGCAT…
	Bd18_1	CGGCCCTATACTTCTACAGTCAGAAGTCGGCCAGTATCCACCTTAACGCGAGCTCACCTGTACCATGTTGACTTTGCGAGCTCCGCCTGGGTTTACGTACGCGTTGCAGCTTAGGCCAGGGGGCCATGGTCTCCTTAGTGCGCTCGTTAGAGTCTAGACTGCATTAGCTAAGACGCGTACTACAATCCATTAGGCAGACCTGTGTGGATCACGCTAAACGATCGGCCAATAGTACGTACAGCTGCCGGAGGTTAGCGCACTTGCGTCAGCGAATGATGACCCCAGTGCCAGGGTCTCCTATATTAGGACTGAGATACCGTTGGTGTTACGCGAAACTTGTTAACCTGTTAAGTTTGTGCGATTTTCTCCGAGCCGAGCGCATTACAGGAAGGGCCGCAT…
	Bd1_1	CGGCCCTATACTTCTACAGTCAGAAGTCGGCTAGTATCCACCTTAACGCGAGCTCACCTGTACCATGTTGACTTTGCGAGCTCCGCCTGGGTTTACGTACACGTTGCAGCTTAGCCCAGGGGGCCATGGTCTCCTTAGTGCGCTCGTTAGAGTCTAGACTGCATTAGCTAAGACGCGTACGACAATCCATTAGGCAGACCGCGGTGGGTCGCGCGCAACGATCGGCCAATAGTACGTACAGCTGCCGGAGGTTAGCGCACTTGCGTCAGCGGATGATGGCCCCGGGGCCAGGGTCTCCTATATTAGGACTGAGATACCGTTGGTGTTACGCGAAACTTGTTAACCTGTTAAGTTTGTGCGGCTTTCTCCGAGCCGAGCACATTATAGGAAGGGCCGCAT…
	Bd21_3	CGGCCCTATACTTCTACAGTCAGAAGTCGGCCAGTATCCACCTTAACGCGAGCTCACCTGTACCATGTTGACTTTGCGAGCTCCGCCTGGGTTTACGTACGCGTTGCAGCTTAGGCCAGGGGGCCATGGTCTCCTTAGTGCGCTCGTTAGAGTCTAGACTGCATTAGCTAAGACGCGTACTACAATCCATTAGGCAGACCTGTGTGGATCACGCTAAACGATCGGCCAATAGTACGTACAGCTGCCGGAGGTTAGCGCACTTGCGTCAGCGGATGATGGCCCCAGTGCCAGGGTCTCCTATATTAGGACTGAGATACCGTTGGTGTTACGCGAAACTTGTTAACCTGTTAAGTTTGTGCGATTTTCTCCGAGCCGAGCGCATTACAGGAAGGGCCGCAT…
	Bd21	CGGCCCTATACTTCTACAGTCAGAAGTCGGCCAGTATCCACCTTAACGCGAGCTCACCTGTACCATGTTGACTTTGCGAGCTCCGCCTGGGTTTACGTACGCGTTGCAGCTTAGGCCAGGGGGCCATGGTCTCCTTAGTGCGCTCGTTAGAGTCTAGACTGCATTAGCTAAGACGCGTACTACAATCCATTAGGCAGACCTGTGTGGATCACGCTAAACGATCGGCCAATAGTACGTACAGCTGCCGGAGGTTAGCGCACTTGCGTCAGCGGATGATGGCCCCAGTGCCAGGGTCTCCTATATTAGGACTGAGATACCGTTGGTGTTACGCGAAACTTGTTAACCTGTTAAGTTTGTGCGATTTTCTCCGAGCCGAGCGCATTACAGGAAGGGCCGCAT…
	Bd2_3	CGGCCCTATACTTCTACAGTCAGAAGTCGGCCAGTATCCACCTTAACGAGAGCTCACCTGTACCATGTTGACTTTGCGAGCTCCGCCTGGGTCTACGTACGCGTTGCAGCTTAGCCCAGGGGGACATGGTCTCCTTAGTGTGCTCGTTAGAGTCTAGACTGCATTAGCTGAGACGCGTACTACAATCCATTAGGCAGACCTGT------CGCGCTAAACGATCGGCCAATAGTACGCCCAGCTGCCGGAGGTTAGCGCACTTGCGTCAGCGAATGATGGCCCCAGTGCCAGGGTCTCCTATATTAGGACTGAGATACCGTTGGTGTTACGCGAAACTTGTTAACCTGTTAAGTTTGTGCGATTTTCTCCGAGCCGAGCGCATTACAGGAAGGGCCGCAT…
	Bd30_1	CGGCCCTATACTTCTAATGTCAGGAGTCGGCCAGTATCCGCCTTAACGCGAGCTCACCTGTACCATGTTGCCTTTGCGAGCTCCGCCTAGGTCTACGTAGGCGTTGCAGGTTAGCCTTGAGGGCCATGGTCTCCTTAGTGCGCTCGTTAGAGTCTAGACTGCCTTAGCTGAGACGCGTACTAGAATCCTTTAGGCAGACC--TGTGCGGGGGGCTAAACGATCGGCCAATAGTACGTACAGCTGCCGGAGGTTGGCGCACTTGCGTCAGCGAATGCTGAGGGCAGTGCCAGGGTCTCCTATATTAGGACTGAGATACCGTTGGTGTTACGCGAAACTTGTTAACCTGTTAAGTTTGTGCGATTTTCTCCGAGCCGAGCGCATTACAGGAAGGGCCGCAT…
	BdTR10D	CGGCCCTATACTTCTACAGTCAGAAGTCGGCCAGTATCCACCTTAACGCGAGCTCACCTGTACCATGTTGACTTTGCGAGCTCCGCCTGGGTTTACGTACGCGTTGCAGCTTAGGCCAGGGGGCCATGGTCTCCTTAGTGCGCTCGTTAGAGTCTAGACTGCATTAGCTAAGACGCGTACTACAATCCATTAGGCAGACCTGTGTGGATCACGCTAAACGATCGGCCAATAGTACGTACAGCTGCCGGAGGTTAGCGCACTTGCGTCAGCGGATGATGGCCCCAGTGCCAGGGTCTCCTATATTAGGACTGAGATACCGTTGGTGTTACGCGAAACTTGTTAACCTGTTAAGTTTGTGCGATTTTCTCCGAGCCGAGCGCATTACAGGAAGGGCCGCAT…
	BdTR11G	CGGCCCTATACTTCTACAGTCAGAAGTCGGCCAGTATCCACCTTAACGAGAGCTCACCTGTACCATGTTGACTTTGCGAGCTCCGCCTGGGTCTACGTACGCGTTGCAGCTTAGCCCAGGGGGACATGGTCTCCTTAGTGTGCTCGTTAGAGTCTAGACTGCATTAGCTGAGACGCGTACTACAATCCATTAGGCAGACCTGTGTGGATCACGCTAAACGATCGGCCAATAGTATGTACAGCTGCCGGAGGTTAGCGCACTTGCGTCAGCGGATGATGGCCCCAGTGCCAGGGTCTCCTATATTAGGACTGAGATACCGTTGGTGTTACGCGAAACTTGTTAACCTGTTAAGTTTGTGCGATTTTCTCCGAGCCGAGCGCATTACAGGAAGGGCCGCAT…
	BdTR11i	CGGCCCTATACTTCTACAGTCAGAAGTCGGCCAGTATCCACCTTAACGAGAGCTCACCTGTACCATGTTGACTTTGCGAGCTCCGCCTGGGTCTACGTACGCGTTGCAGCTTAGCCCAGGGGGACATGGTCTCCTTAGTGTGCTCGTTAGAGTCTAGACTGCATTAGCTGAGACGCGTACTACAATCCATTAGGCAGACCTGTGTGGATCACGCTAAACGATCGGCCAATAGTATGTACAGCTGCCGGAGGTTAGCGCACTTGCGTCAGCGGATGATGGCCCCAGTGCCAGGGTCTCCTATATTAGGACTGAGATACCGTTGGTGTTACGCGAAACTTGTTAACCTGTTAAGTTTGTGCGATTTTCTCCGAGCCGAGCGCATTACAGGAAGGGCCGCAT…
	BdTR12B	CGGCCCTATACTTCTACAGTCAGAAGTCGGCCAGTATCCACCTTAACGCGAGCTCACCTGTACCATGTTGACTTTGCGAGCTCCGCCTGGGTTTACGTACGCGTTGCAGCTTAGGCCAGGGGGCCATGGTCTCCTTAGTGCGCTCGTTAGAGTCTAGACTGCATTAGCTAAGACGCGTACTACAATCCATTAGGCAGACCTGTGTGGATCACGCTAAACGATCGGCCAATAGTACGTACAGCTGCCGGAGGTTAGCGCACTTGCGTCAGCGGATGATGGCCCCAGTGCCAGGGTCTCCTATATTAGGACTGAGATACCGTTGGTGTTACGCGAAACTTGTTAACCTGTTAAGTTTGTGCGATTTTCTCCGAGCCGAGCGCATTACAGGAAGGGCCGCAT…
	BdTR12c	CGGCCCTATACTTCTACAGTCAGAAGTCGGCCAGTATCCACCTTAACGCGAGCTCACCTGTACCATGTTGACTTTGCGAGCTCCGCCTGGGTTTACGTACGCGTTGCAGCTTAGGCCAGGGGGCCATGGTCTCCTTAGTGCGCTCGTTAGAGTCTAGACTGCATTAGCTAAGACGCGTACTACAATCCATTAGGCAGACCGGTGTGGAGCGCGCTAAACGATCGGCCAATAGTACGTACAGCTGCCGGAGGTTAGCGCACTTGCGTCAGCGGATGATGGCCCCAGTGCCAGGGTCTCCTATATTAGGACTGAGATACCGTTGGTGTTACGCGAAACTTGTTAACCTGTTAAGTTTGTGCGATTTTCTCCGAGCCGAGCGCATTACAGGAAGGGCCGCAT…
	BdTR13B	CGGCCCTATACTTCTACAGTCAGAAGTCGGCCAGTATCCACCTTAACGCGAGCTCACCTGTACCATGTTGACTTTGCGAGCTCCGCCTGGGTTTACGTACGCGTTGCAGCTTAGGCCAGGGGGCCATGGTCTCCTTAGTGCGCTCGTTAGAGTCTAGACTGCATTAGCTAAGACGCGTACTACAATCCATTAGGCAGACCTGTGTGGATCACGCTAAACGATCGGCCAATAGTATGTACAGCTGCCGGAGGTTAGCGCACTTGCGTCAGCGGATGATGGCCCCAGTGCCAGGGTCTCCTATATTAGGACTGAGATACCGTTGGTGTTACGCGAAACTTGTTAACCTGTTAAGTTTGTGCGATTTTCTCCGAGCCGAGCGCATTACAGGAAGGGCCGCAT…
	BdTR13C	CGGCCCTATACTTCTACAGTCAGAAGTCGGCCAGTATCCACCTTAACGCGAGCTCACCTGTACCAGGTTGACTTTGCGAGCTCCGCCTGGGTTTACGTACGCGTTGCAGCTTAGGCCAGGGGGCCATGGTCTCCTTAGTGCGCTCGTTAGAGTCTAGACTGCATTAGCTAAGACGCGGACTACAATCCATTAGGCAGACCGC-----------CTAAACGAGCGGCCAATAGTATGTACAGCTGCCGGAGGTTAGCGCACTTGCGTCAGCGGATGATGGCCCCGGTGCCAGGGTCTCCTATATTAGGACTGAGATACCGTTGGTGTTACGCGAAACTTGTTAACCTGTTAAGTTTGTGCGATTTTCTCCGAGCCGAGCGCATTACAGGAAGGGCCGCAT…
	BdTR13N	CGGCCCTATACTTCTACAGTCAGAAGTCGGCCAGTATCCACCTTAACGCGAGCTCACCTGTACCATGTTGACTTTGCGAGCTCCGCCTGGGTTTACGTACGCGTTGCAGCTTAGGCCAGGGGGCCATGGTCTCCTTAGTGCGCTCGTTAGAGTCTAGACTGCATTAGCTAAGACGCGTACTACAATCCATTAGGCAGACCTGTGTGGATCACGCTAAACGATCGGCCAATAGTATGTACAGCTGCCGGAGGTTAGCGCACTTGCGTCAGCGGATGATGGCCCCAGTGCCAGGGTCTCCTATATTAGGACTGAGATACCGTTGGTGTTACGCGAAACTTGTTAACCTGTTAAGTTTGTGCGATTTTCTCCGAGCCGAGCGCATTACAGGAAGGGCCGCAT…
	BdTR13a	CGGCCCTATACTTCTACAGTCAGAAGTCGGCCAGTATCCACCTTAACGCGAGCTCACCTGTACCATGTTGACTTTGCGAGCTCCGCCTGGGTTTACGTACGCGTTGCAGCTTAGGCCAGGGGGCCATGGTCTCCTTAGTGCGCTCGTTAGAGTCTAGACTGCATTAGCTAAGACGCGTACTACAATCCATTAGGCAGACCTGTGTGGATCACGCTAAACGATCGGCCAATAGTATGTACAGCTGCCGGAGGTTAGCGCACTTGCGTCAGCGGATGATGGCCCCAGTGCCAGGGTCTCCTATATTAGGACTGAGATACCGTTGGTGTTACGCGAAACTTGTTAACCTGTTAAGTTTGTGCGATTTTCTCCGAGCCGAGCGCATTACAGGAAGGGCCGCAT…
	BdTR1i	CGGCCCTATACTTCTACAGTCAGAAGTCGGCCAGTATCCACCTTAACGCGAGCTCACCTGTACCATGTTGACTTTGCGAGCTCCGCCTGGGTTTACGTACGCGTTGCAGCTTAGGCCAGGGGGCCATGGTCTCCTTAGTGCGCTCGTTAGAGTCTAGACTGCATTAGCTAAGACGCGTACTACAATCCATTAGGCAGACCTGTGTGGATCGCGCTAAACGATCGGCCAATAGTACGTACAGCTGCCGGAGGTTAGCGCACTTGCGTCAGCGAATGATGACCCCAGTGCCAGGGTCTCCTATATTAGGACTGAGATACCGTTGGTGTTACGCGAAACTTGTTAACCTGTTAAGTTTGTGCGACTTTCTCCGAGCCGAGCACATTATAGGAAGGGCCGCAT…
	BdTR2B	CGGCCCTATACTTCTACAGTCAGAAGTCGGCCAGTATCCACCTTAACGCGAGCTCACCTGTACCATGTTGACTTTGCGAGCTCCGCCTGGGTTTACGTACGCGTTGCAGCTTAGGCCAGGGGGCCATGGTCTCCTTAGTGCGCTCGTTAGAGTCTAGACTGCATTAGCTAAGACGCGTACTACAATCCATTAGGCAGACCTGTGTGGATCACGCTAAACGATCGGCCAATAGTACGTACAGCTGCCGGAGGTTAGCGCACTTGCGTCAGCGAATGATGACCCCAGTGCCAGGGTCTCCTATATTAGGACTGAGATACCGTTGGTGTTACGCGAAACTTGTTAACCTGTTAAGTTTGTGCGACTTTCTCCGAGCCGAGCACATTATAGGAAGGGCCGCAT…
	BdTR3C	CGGCCCTATACTTCTACAGTCAGAAGTCGGCCAGTATCCACCTTAACGCGAGCTCACCTGTACCATGTTGACTTTGCGAGCTCCGCCTGGGTTTACGTACGCGTTGCAGCTTAGGCCAGGGGGCCATGGTCTCCTTAGTGCGCTCGTTAGAGTCTAGACTGCATTAGCTAAGACGCGTACTACAATCCATTAGGCAGACCTCTGTGGATCACGCTAAACGATCGGCCAATAGTACGTACAGCTGCCGGAGGTTAGCGCACTTGCGTCAGCGAATGATGACCCGAGTGCCAGGGTCTCCTATATTAGGACTGAGATACCGTTGGTGTTACGCGAAACTTGTTAACCTGTTAAGTTTGTGCGATTTTCTCCGAGCCGAGCGCATTACAGGAAGGGCCGCAT…
	BdTR3M	CGGCCCTATACTTCTACAGTCAGAAGTCGGCCAGTATCCACCTTAACGCGAGCTCACCTGTACCATGTTGACTTTGCGAGCTCCGCCTGGGTTTACGTACGCGTTGCAGCTTAGGCCAGGGGGCCATGGTCTCCTTAGTGCGCTCGTTAGAGTCTAGACTGCATTAGCTAAGACGCGTACTACAATCCATTAGGCAGACCTGTGTGGATCACGCTAAACGATCGGCCAATAGTACGTACAGCTGCCGGAGGTTAGCGCACTTGCGTCAGCGAATGATGACCCCAGTGCCAGGGTCTCCTATATTAGGACTGAGATACCGTTGGTGTTACGCGAAACTTGTTAACCTGTTAAGTTTGTGCGATTTTCTCCGAGCCGAGCGCATTACAGGAAGGGCCGCAT…
	BdTR7a	CGGCCCTATACTTCTACAGTCAGAAGTCGGCCAGTATCCACCTTAACGCGAGCTCACCTGTACCATGTTGACTTTGCGAGCTCCGCCTGGGTTTACGTACACGTTGCAGCTTAGCCCAGGGGGCCATGGTCTCCTTAGTGTGCTCGTTAGAGTCTAGACTGCCTTAGCTAAGACGCGTACTACAATCCATTAGGCAGACCTGTGTGGATCGCGCTAAACGATCGGCCAATAGTACGTACAGCTGCCGGAGGTTAGCGCACTTGCGTCAGCAGATGATGGCCCCAGTGCCAGGGTCTCCTCTATTAGGACTGAGATACCGTTGGTGTTTCGCGAAACTTGTTAACCTGTTAAGTTTGTGCGACTTTCTCCGAGCCGAGCGCATTACAGGAAAGGCCGCAT…
	BdTR8i	CGGCCCTATACTTCTACAGTCAGAAGTCGGCCAGTATCCACCTTAACGCGAGCTCACCTGTACCATGTTGACTTTGCGAGCTCCGCCTGGGTTTACGTACACGTTGCAGCTTAGCCCAGGGGGCCATGGTCTCCTTAGTGTGCTCGTTAGAGTCTAGACTGCATTAGCTAAGACGCGTACTACAATCCATTAGGCAGACCTGTGTGGATCACGCTAAACGATCGGCCAATAGTACGTACAGCTGCCGGAGGTTAGCGCACTTGCGTCAGCGGATGATGGCCCCAGGGCCAGGGTCTCCTATATTAGGACTGAGATACCGTTGGTGTTACGCGAAACTTGTTAACCTGTTAAGTTTGTGCGGCTTTCTCCGAGCCGAGCACATTATAGGAAGGGCCGCAT…
	BdTR9M	CGGCCCTATACTTCTACAGTCAGAAGTCGGCCAGTATCCACCTTAACGCGAGCTCACCTGTACCATGTTGACTTTGCGAGCTCCGCCTGGGTTTACGTACGCGTTGCAGCTTAGGCCAGGGGGCCATGGTCTCCTTAGTGCGCTCGTTAGAGTCTAGACTGCATTAGCTAAGACGCGTACTACAATCCATTAGGCAGACCTGTGTGGATCACGCTAAACGATCGGCCAATAGTATGTACAGCTGCCGGAGGTTAGCGCACTTGCGTCAGCGGATGATGGCCCCAGTGCCAGGGTCTCCTATATTAGGACTGAGATACCGTTGGTGTTACGCGAAACTTGTTAACCTGTTAAGTTTGTGCGATTTTCTCCGAGCCGAGCGCATTACAGGAAGGGCCGCAT…
	Bis_1	CGGCCCTATACTTCTACAGTCAGAAGTCGGCCAGTATCCACCTTAACGCGAGCTCACCTGTACCATGTTGACTTTGCGAGCTCCGCCTGGGTTTACGTACGCGTTGCAGCTTAGGCCAGGGGGCCATGGTCTCCTTAGTGCGCTCGTTAGAGTCTAGACTGCATTAGCTAAGACGCGTACTACAATCCATTAGGCAGACCTGTGTGGATCACGCTAAACGATCGGCCAATAGTATGTACAGCTGCCGGAGGTTAGCGCACTTGCGTCAGCGGATGATGGCCCCAGTGCCAGGGTCTCCTATATTAGGACTGAGATACCGTTGGTGTTACGCGAAACTTGTTAACCTGTTAAGTTTGTGCGATTTTCTCCGAGCCGAGCGCATTACAGGAAGGGCCGCAT…
	CSR6	CGGCCCTCTACTTCTACAGTCAGAAGTCGGCCAGTATCCACCTTAACGCGAGCTCACCTGTACCATGTTGACTTTGCGAGCTCCGCCTGGGTCTACGTACGCGTTGCAGCTTAGCCCAGGGGGACATGGTCTCCTTAGTGCGCTCGTTAGAGTCTAAACTGCATTAGCTGAGACGCGTACTACAATCCATTAGGCAGACCTGTGTGGATCACGCTAAACGATCGGCCAATAGTACGTACAGCTACCGGAGGTTAGCGCACTTGCGTCAGCGAATGATGGCCCCAGTGCCAGGGTCTCGTATATTAGGACTGAGATACCGTTGGTGTTTCGCGAAACTTGTTAACCTGTTAAGTTTGTGCGACTTTCCCCGAGACGAGCGCATTACGGGAAAGGCCGCAT…
	CU1_6	CGGCCCTATACTTCTACAGTCAGAAGTCGGCCAGTATCCACCTTAACGCGAGCTCACCTGTACCATGTTGACTTTGCGAGCTCCGCCTGGGTTTACGTACGCGTTGCAGCTTAGGCCAGGGGGCCATGGTCTCCTTAGTGCGCTCGTTAGAGTCTAGACTGCATTAGCTAAGACGCGTACTACAATCCTTTAGGCAGACCTGTGTGGATCACGCTAAACGATCGGCCAATAGTACGTACAGCTGCCGGAGGTTAGCGCACTTGCGTCAGCGAATGATGACCCCAGTGCCAGGGTCTCCTATATTAGGACTGAGATACCGTTGGTGTTTCGCGAAACTTGTGAACCTGTTAAGTTTGTGCGATTTTCTCCGAGCCGAGCGCATTACAGGAAAGGCCGCAT…
	CU5_5	CGGCCCTATACTTCTAATGTCAGGAGTCGGCCAGTATCCGCCTTAACGCGAGCTCACCTGTACCATGTTGCCTTTGCGAGCTCCGCCTAGGTCTACGTAGGCGTTGCAGGTTAGCCTTGAGGGCCATGGTCTCCTTAGTGCGCTCGTTAGAGTCTAGACTGCATTAGCTGAGACGCGTACTACAATCCTTTAGGCAGACCTGTGTGGATCACGCTAAACGATCGGCCAATAGTACGTACAGCTGCCGGAGGTTAGCGCACTTGCGTCAGCGAATGATGACCCCAGTGCCAGGGTCTCCTATATTAGGACTGAGATACCGTTGGTGTTACGCGAAACTTGTTAACCTGTTAAGTTTGTGCGATTTTCTCCGAGCCGAGCGCATTACAGGAAGGGCCGCAT…
	Foz1	CGGCCCTATACTTCTAATGTCAGGAGTCGGCCAGTATCCGCCTTAACGCGAGCTCACCTGTACCATGTTGCCTTTGCGAGCTCCGCCTAGGTCTACGTAGGCGTTGCAGGTTAGCCTTGAGGGCCATGGTCTCCTTAGTGCGCTCGTTAGAGTCTAGACTGCATTAGCTGAGACGCGTACTACAATCCATTAGGCAGACCTGTGTGGATCACGCTAAACGATCGGCCAATAGTACGTCCAGCTGCCGGAGGTTAGCGCACTTGCGTCAGCGAATGATGACCCCAGTGCCAGGGTCTCCTATATTAGGACTGAGATACCGTTGGTGTTACGCGAAACTTGTTAACCTGTTAAGTTTGTGCGATTTTCTCCGAGCCGAGCGCATTACAGGAAGGGCCGCAT…
	G30i2	CGGCCCTATACTTCTACAGTCAGAAGTCGGCCAGTATCCACCTTAACGCGAGCTCACCTGTACCATGTTGACTTTGCGAGCTCCGCCTGGGTTTACGTACACGTTGCAGCTTAGCCCAGGGGGCCATGGTCTCCTTAGTGTGCTCGTTAGAGTCTAGACTGCATTAGCTAAGACGCGTACTACAATCCATTAGGCAGACCTGTGTGGATCACGCTAAACGATCGGCCAATAGTACGTACAGCTGCCGGAGGTTAGCGCACTTGCGTCAGCGAATGATGACCCCAGTGCCAGGGTCTCCTATATTAGGACTGAGATACCGTTGGTGTTACGCGAAACTTGTTAACCTGTTAAGTTTGTGCGACTTTCTCCGAGCCGAGCACATTATAGGAAGGGCCGCAT…
	G31i4	CGGCCCTATACTTCTACAGTCAGAAGTCGGCCAGTATCCACCTTAACGCGAGCTCACCTGTACCATGTTGACTTTGCGAGCTCCGCCTGGGTTTACGTACGCGTTGCAGCTTAGGCCAGGGGGCCATGGTCTCCTTAGTGCGCTCGTTAGAGTCTAGACTGCATTAGCTAAGACGCGTACTACAATCCATTAGGCAGACCTGTGTGGATCACGCTAAACGATCGGCCAATAGTACGTACAGCTGCCGGAGGTTAGCGCACTTGCGTCAGCGAATGATGACCCCAGTGCCAGGGTCTCCTATATTAGGACTGAGATACCGTTGGTGTTACGCGAAACTTGTTAACCTGTTAAGTTTGTGCGACTTTCTCCGAGCCGAGCACATTATAGGAAGGGCCGCAT…
	G32i2	CGGCCCTATACTTCTACAGTCAGAAGTCGGCCAGTATCCACCTTAACGCGAGCTCACCTGTACCATGTTGACTTTGCGAGCTCCGCCTGGGTTTACGTACGCGTTGCAGCTTAGGCCAGGGGGCCATGGTCTCCTTAGTGCGCTCGTTAGAGTCTAGACTGCATTAGCTAAGACGCGTACTACAATCCATTAGGCAGACCTGTGTGGATCACGCTAAACGATCGGCCAATAGTACGTACAGCTGCCGGAGGTTAGCGCACTTGCGTCAGCGAATGATGACCCCAGTGCCAGGGTCTCCTATATTAGGACTGAGATACCGTTGGTGTTACGCGAAACTTGTTAACCTGTTAAGTTTGTGCGATTTTCTCCGAGCCGAGCGCATTACAGGAAGGGCCGCAT…
	G33i4	CGGCCCTATACTTCTACAGTCAGAAGTCGGCCAGTATCCACCTTAACGCGAGCTCACCTGTACCATGTTGACTTTGCGAGCTCCGCCTGGGTTTACGTACACGTTGCAGCTTAGCCCAGGGGGCCATGGTCTCCTTAGTGTGCTCGTTAGAGTCTAGACTGCATTAGCTAAGACGCGTACTACAATCCATTAGGCAGACCTGTGTGGATCACGCTAAACGATCGGCCAATAGTACGTACAGCTGCCGGAGGTTAGCGCACTTGCGTCAGCGGATGATGGCCCCAGTGCCAGGGTCTCCTATATTAGGACTGAGATACCGTTGGTGTTTCGCGAAACTTGTTAACCTGTTAAGTTTGTGCGACTTTCTCCGAGCCGAGCGCATTACAGGAAAGGCCGCAT…
	G33i6	CGGCCCTATACTTCTACAGTCAGAAGTCGGCCAGTATCCACCTTAACGCGAGCTCACCTGTACCATGTTGACTTTGCGAGCTCCGCCTGGGTTTACGTACACGTTGCAGCTTAGCCCAGGGGGCCATGGTCTCCTTAGTGTGCTCGTTAGAGTCTAGACTGCATTAGCTAAGACGCGTACTACAATCCATTAGGCAGACCTGTGTGGATCACGCTAAACGATCGGCCAATAGTACGTACAGCTGCCGGAGGTTAGCGCACTTGCGTCAGCGGATGATGGCCCCAGTGCCAGGGTCTCCTATATTAGGACTGAGATACCGTTGGTGTTTCGCGAAACTTGTTAACCTGTTAAGTTTGTGCGACTTTCTCCGAGCCGAGCGCATTACAGGAAAGGCCGCAT…
	G34i2	CGGCCCTATACTTCTACAGTCAGAAGTCGGCCAGTATCCACCTTAACGCGAGCTCACCTGTACCATGTTGACTTTGCGAGCTCCGCCTGGGTTTACGTACGCGTTGCAGCTTAGGCCAGGGGGCCATGGTCTCCTTAGTGCGCTCGTTAGAGTCTAGACTGCATTAGCTAAGACGCGTACTACAATCCATTAGGCAGACCTGTGTGGATCACGCTAAACGATCGGCCAATAGTACGTACAGCTGCCGGAGGTTAGCGCACTTGCGTCAGCGAATGATGACCCCAGTGCCAGGGTCTCCTATATTAGGACTGAGATACCGTTGGTGTTACGCGAAACTTGTTAACCTGTTAAGTTTGTGCGATTTTCTCCGAGCCGAGCGCATTACAGGAAGGGCCGCAT…
	G34i6	CGGCCCTATACTTCTACAGTCAGAAGTCGGCCAGTATCCACCTTAACGCGAGCTCACCTGTACCATGTTGACTTTGCGAGCTCCGCCTGGGTTTACGTACGCGTTGCAGCTTAGGCCAGGGGGCCATGGTCTCCTTAGTGCGCTCGTTAGAGTCTAGACTGCATTAGCTAAGACGCGTACTACAATCCATTAGGCAGACCTGTGTGGATCACGCTAAACGATCGGCCAATAGTACGTACAGCTGCCGGAGGTTAGCGCACTTGCGTCAGCGAATGATGACCCCAGTGCCAGGGTCTCCTATATTAGGACTGAGATACCGTTGGTGTTACGCGAAACTTGTTAACCTGTTAAGTTTGTGCGATTTTCTCCGAGCCGAGCGCATTACAGGAAGGGCCGCAT…
	GR3_6	CGGCCCTATACTTCTACAGTCAGAAGTCGGCCAGTATCCACCTTAACGCGAGCTCACCTGTACCATGTTGACTTTGCGAGCTCCGCCTGGGTTTACGTACGCGTTGCAGCTTAGGCCAGGGGGCCATGGTCTCCTTAGTGCGCTCGTTAGAGTCTAGACTGCATTAGCTAAGACGCGTACTACAATCCTTTAGGCAGACCTGTGTGGATCACGCTAAACGATCTGCCAATAGTACGTACAGCTGCCGGAGGTTAGCGCACTTGCGTCAGCGAATGATGGCCCCAGTGCCAGGGTCTCCTATACTAGGACTGAGATACCGTTGGTGTTACGCGAAACTTGTTAACCTGTTAAGTTTGTGCGATTTTCTCCGAGCCGAGCGCATTACAGGAAGGGCCGCAT…
	GR6_4	CGGCCCTATACTTCTACAGTCAGAAGTCGGCCAGTATCCACCTTAACGAGAGCTCACCTGTACCATGTTGACTTTGCGAGCTCCGCCTGGGTCTACGTACGCGTTGCAGCTTAGCCCAGGGGGACATGGTCTCCTTAGTGTGCTCGTTAGAGTCTAGACTGCATTAGCTGAGACGCGTACTACAATCCATTAGGCAGACCTGTGTGGATCACGCTAAACGATCGGCCAATAGTACGTACAGCTGCCGGAGGTTAGCGCACTTGCGTCAGCGAATGATGGCCCCAGTGCCAGGGTCTCCTATATTAGGACTGAGATACCGTTGGTGTTACGCGAAACTTGTTAACCTGTTAAGTTTGTGCGACTTTCTCCGAGCCGAGCACATTATAGGAAGGGCCGCAT…
	GU5_1	CGGCCCTATACTTCTAATGTCAGGAGTCGGCCAGTATCCGCCTTAACGCGAGCTCACCTGTACCATGTTGCCTTTGCGAGCTCCGCCTAGGTCTACGTAGGCGTTGCAGGTTAGCCTTGAGGGCCATGGTCTCCTTAGTGCGCTCGTTAGAGTCTAGACTGCATTAGCTGAGACGCGTACTACAATCCATTAGGCAGACCTGTGTGGATCACGCTAAACGATCGGCCAATAGTACGTACAGCTGCCGCAGGTTAGCGCACTTGCGTCAGCGAATGATGGCCCCAGTGCCAGGGTCTCCTATATTAGGACTGAGATACCGTTGGTGTTACGCGAAACTTGTTAACCTGTTAAGTTTGTGCGATTTTCTCCGAGCCGAGCGCATTACAGGAAGGGCCGCAT…
	Gaz_1	CGGCCCTATACTTCTACAGTCAGAAGTCGGCCAGTATCCACCTTAACGCGAGCTCACCTGTACCATGTTGACTTTGCGAGCTCCGCCTGGGTTTACGTACGCGTTGCAGCTTAGGCCAGGGGGCCATGGTCTCCTTAGTGCGCTCGTTAGAGTCTAGACTGCATTAGCTAAGACGCGTACTACAATCCATTAGGCAGACCTGTGTGGATCACGCTAAACGATCGGCCAATAGTACGTACAGCTGCCGGAGGTTAGCGCACTTGCGTCAGCGAATGATGACCCCAGTGCCAGGGTCTCCTATATTAGGACTGAGATACCGTTGGTGTTACGCGAAACTTGTTAACCTGTTAAGTTTGTGCGACTTTCTCCGAGCCGAGCACATTATAGGAAGGGCCGCAT…
	Gaz_2	CGGCCCTATACTTCTAATGTCAGGAGTCGGCCAGTATCCGCCTTAACGCGAGCTCACCTGTACCATGTTGCCTTTGCGAGCTCCGCCTAGGTCTACGTAGGCGTTGCAGGTTAGCCTTGAGGGCCATGGTCTCCTTAGTGCGCTCGTTAGAGTCTAGACTGCATTAGCTGAGACGCGTACTACAATCCTTTAGGCAGACCTGTGTGGATCACGCTAAACGATCGGCCAATAGTACGTACAGCTGCCGCAGGTTAGCGCACTTGCGTCAGCGAATGATGGCCCCAGTGCCAGGGTCTCCTATATTAGGACTGAGATACCGTTGGTGTTTCGCGAAACTTGTGAACCTGTTAAGTTTGTGCGATTTTCTCCGAGCCGAGCGCATTACAGGAAAGGCCGCAT…
	Gaz_7	CGGCCCTATACTTCTAATGTCAGGAGTCGGCCAGTATCCGCCTTAACGCGAGCTCACCTGTACCATGTTGCCTTTGCGAGCTCCGCCTAGGTCTACGTAGGCGTTGCAGGTTAGCCTTGAGGGCCATGGTCTCCTTAGTGCGCTCGTTAGAGTCTAGACTGCATTAGCTGAGACGCGTACTACAATCCTTTAGGCAGACCTGTGTGGATCACGCTAAACGATCGGCCAATAGTACGTACAGCTGCCGCAGGTTAGCGCACTTGCGTCAGCGAATGATGGCCCCAGTGCCAGGGTCTCCTATATTAGGACTGAGATACCGTTGGTGTTTCGCGAAACTTGTGAACCTGTTAAGTTTGTGCGATTTTCTCCGAGCCGAGCGCATTACAGGAAAGGCCGCAT…
	HU3_4	CGGCCCTATACTTCTAATGTCAGGAGTCGGCCAGTATCCGCCTTAACGCGAGCTCACCTGTACCATGTTGCCTTTGCGAGCTCCGCCTAGGTCTACGTAGGCGTTGCAGGTTAGCCTTGAGGGCCATGGTCTCCTTAGTGCGCTCGTTAGAGTCTAGACTGCATTAGCTGAGACGCGTACTACAATCCTTTAGGCAGACCTGTGTGGATCACGCTAAACGATCGGCCAATAGTACGTACAGCTGCCGGAGGTTAGCGCACTTGCGTCAGCGAATGATGGCCCCAGTGCCAGGGTCTCCTATATTAGGACTGAGATACCGTTGGTGTTACGCGAAACTTGTTAACCTGTTAAGTTTGTGCGATTTTCTCCGAGCCGAGCGCATTACAGGAAGGGCCGCAT…
	J4_3	CGGCCCTATACTTCTACAGTCAGAAGTCGGCCAGTATCCACCTTAACGCGAGCTCACCTGTACCATGTTGACTTTGCGAGCTCCGCCTGGGTTTACGTACGCGTTGCAGCTTAGGCCAGGGGGCCATGGTCTCCTTAGTGCGCTCGTTAGAGTCTAGACTGCATTAGCTAAGACGCGTACTACAATCCTTTAGGCAGACCTGTGTGGATCACGCTAAACGATCTGCCAATAGTACGTACAGCTGCCGGAGGTTAGCGCACTTGCGTCAGCGAATGATGGCCCCAGTGCCAGGGTCTCCTATATTAGGACTGAGATACCGTTGGTGTTACGCGAAACTTGTTAACCTGTTAAGTTTGTGCGATTTTCTCCGAGCCGAGCGCATTACAGGAAGGGCCGCAT…
	J6_2	CGGCCCTATACTTCTACAGTCAGAAGTCGGCCAGTATCCACCTTAACGCGAGCTCACCTGTACCATGTTGACTTTGCGAGCTCCGCCTGGGTTTACGTACGCGTTGCAGCTTAGGCCAGGGGGCCATGGTCTCCTTAGTGCGCTCGTTAGAGTCTAGACTGCATTAGCTAAGACGCGTACTACAATCCTTTAGGCAGACCTGTGTGGATCACGCTAAACGATCTGCCAATAGTACGTACAGCTGCCGGAGGTTAGCGCACTTGCGTCAGCGAATGATGACCCCAGTGCCAGGGTCTCCTATACTAGGACTGAGATACCGTTGGTGTTACGCGAAACTTGTTAACCTGTTAAGTTTGTGCGATTTTCTCCGAGCCGAGCGCATTACAGGAAGGGCCGCAT…
	Jer1	CGGCCCTATACTTCTAATGTCAGGAGTCGGCCAGTATCCGCCTTAACGCGAGCTCACCTGTACCATGTTGCCTTTGCGAGCTCCGCCTAGGTCTACGTAGGCGTTGCAGGTTAGCCTTGAGGGCCATGGTCTCCTTAGTGCGCTCGTTAGAGTCTAGACTGCATTAGCTGAGACGCGTACTACAATCCTTTAGGCAGACCTGTGTGGATCACGCTAAACGATCGGCCAATAGTACGTACAGCTGCCGCAGGTTAGCGCACTTGCGTCAGCGAATGATGGCCCCAGTGCCAGGGTCTCCTATATTAGGACTGAGATACCGTTGGTGTTACGCGAAACTTGTTAACCTGTTAAGTTTGTGCGATTTTCTCCGAGCCGAGCGCATTACAGGAAGGGCCGCAT…
	Kah_5	CGGCCCTATACTTCTACAGTCAGAAGTCGGCCAGTATCCACCTTAACGCGAGCTCACCTGTACCATGTTGACTTTGCGAGCTCCGCCTGGGTTTACGTACGCGTTGCAGCTTAGGCCAGGGGGCCATGGTCTCCTTAGTGCGCTCGTTAGAGTCTAGACTGCATTAGCTAAGACGCGTACTACAATCCATTAGGCAGACCTGTGTGGATCACGCTAAACGATCGGCCAATAGTATGTACAGCTGCCGGAGGTTAGCGCACTTGCGTCAGCGGATGATGGCCCCAGTGCCAGGGTCTCCTATATTAGGACTGAGATACCGTTGGTGTTACGCGAAACTTGTTAACCTGTTAAGTTTGTGCGATTTTCTCCGAGCCGAGCGCATTACAGGAAGGGCCGCAT…
	Kah_6	CGGCCCTATACTTCTACAGTCAGAAGTCGGCCAGTATCCACCTTAACGCGAGCTCACCTGTACCATGTTGACTTTGCGAGCTCCGCCTGGGTTTACGTACGCGTTGCAGCTTAGGCCAGGGGGCCATGGTCTCCTTAGTGCGCTCGTTAGAGTCTAGACTGCATTAGCTAAGACGCGTACTACAATCCATTAGGCAGACCTGTGTGGATCACGCTAAACGATCGGCCAATAGTATGTACAGCTGCCGGAGGTTAGCGCACTTGCGTCAGCGGATGATGGCCCCAGTGCCAGGGTCTCCTATATTAGGACTGAGATACCGTTGGTGTTACGCGAAACTTGTTAACCTGTTAAGTTTGTGCGATTTTCTCCGAGCCGAGCGCATTACAGGAAGGGCCGCAT…
	Koz_1	CGGCCCTATACTTCTACAGTCAGAAGTCGGCCAGTATCCACCTTAACGCGAGCTCACCTGTACCATGTTGACTTTGCGAGCTCCGCCTGGGTTTACGTACGCGTTGCAGCTTAGGCCAGGGGGCCATGGTCTCCTTAGTGCGCTCGTTAGAGTCTAGACTGCATTAGCTAAGACGCGTACTACAATCCATTAGGCAGACCTGTGTGGATCACGCTAAACGATCGGCCAATAGTACGTACAGCTGCCGGAGGTTAGCGCACTTGCGTCAGCGAATGATGACCCCAGTGCCAGGGTCTCCTATATTAGGACTGAGATACCGTTGGTGTTACGCGAAACTTGTTAACCTGTTAAGTTTGTGCGATTTTCTCCGAGCCGAGCGCATTACAGGAAGGGCCGCAT…
	Koz_2	CGGCCCTATACTTCTACAGTCAGAAGTCGGCCAGTATCCACCTTAACGCGAGCTCACCTGTACCATGTTGACTTTGCGAGCTCCGCCTGGGTTTACGTACGCGTTGCAGCTTAGGCCAGGGGGCCATGGTCTCCTTAGTGCGCTCGTTAGAGTCTAGACTGCATTAGCTAAGACGCGTACTACAATCCATTAGGCAGACCTGTGTGGATCACGCTAAACGATCGGCCAATAGTACGTACAGCTGCCGGAGGTTAGCGCACTTGCGTCAGCGAATGATGACCCCAGTGCCAGGGTCTCCTATATTAGGACTGAGATACCGTTGGTGTTACGCGAAACTTGTTAACCTGTTAAGTTTGTGCGATTTTCTCCGAGCCGAGCGCATTACAGGAAGGGCCGCAT…
	Koz_3	CGGCCCTATACTTCTACAGTCAGAAGTCGGCCAGTATCCACCTTAACGCGAGCTCACCTGTACCATGTTGACTTTGCGAGCTCCGCCTGGGTTTACGTACGCGTTGCAGCTTAGGCCAGGGGGCCATGGTCTCCTTAGTGCGCTCGTTAGAGTCTAGACTGCATTAGCTAAGACGCGGACTACAATCCATTAGGCAGACCGGTGTGGAGCGGGCGCAACGATCGGCCAATAGTACGTACAGCTGCCGGAGGTTAGCGCACTTGCGTCAGCGAATGATGACCCCAGTGCCAGGGTCTCCTATATTAGGACTGAGATACCGTTGGTGTTACGCGAAACTTGTTAACCTGTTAAGTTTGTGCGATTTTCTCCGAGCCGAGCGCATTACAGGAAGGGCCGCAT…
	Koz_5	CGGCCCTATACTTCTACAGTCAGAAGTCGGCCAGTATCCACCTTAACGCGAGCTCAACTGTACCATGTTGACTTTGCGAGCTCCGCCTGGGTTTACGTACGCGTTGCAGCTTAGGCCAGGGGGCCATGGTCTCCTTAGTGCGCTCGTTAGAGTCTAGACTGCATTAGCTAAGACGCGTACTACAATCCATTAGGCAGACCTGTGTGGATCACGCTAAACGATCGGCCAATAGTACGTACAGCTGCCGGAGGTTAGCGCACTTGCGTCAGCGAATGATGACCCCAGTGCCAGGGTCTCCTATATTAGGACTGAGATACCGTTGGTGTTACGCGAAACTTGTTAACCTGTTAAGTTTGTGCGATTTTCTCCGAGCCGAGCGCATTACAGGAAGGGCCGCAT…
	LPA3	CGGCCCTCTACTTCTACAGTCAGAAGTCGGCCAGTATCCACCTTAACGCGAGCTCACCTGTACCATGTTGACTTTGCGAGCTCCGCCTGGGTCTACGTACGCGTTGCAGCTTAGCCCAGGGGGACATGGTCTCCTTAGTGCGCTCGTTAGAGTCTAAACTGCATTAGCTGAGACGCGTACTACAATCCATTAGGCAGACCTGTGTGGATCACGCTAAACGATCGGCCAATAGTACGTACAGCTACCGGAGGTTAGCGCACTTGCGTCAGCGAATGATGGCCCCAGTGTCAGGGTCTCGTATATTAGGACTGAGATACCGTTGGTGTTTCGCGAAACTTGTTAACCTGTTAAGTTTGTGCGACTTTCCCCGAGACGAGCGCATTACGGGAAAGGCCGCAT…
	Luc1	CGGCCCTATACTTCTAATGTCAGGAGTCGGCCAGTATCCGCCTTAACGCGAGCTCACCTGTACCATGTTGCCTTTGCGAGCTCCGCCTAGGTCTACGTAGGCGTTGCAGGTTAGCCTTGAGGGCCATGGTCTCCTTAGTGCGCTCGTTAGAGTCTAGACTGCATTAGCTGAGACGCGTACTACAATCCATTAGGCAGACCTGTGTGGATCACGCTAAACGATCGGCCAATAGTACGTACAGCTGCCGGAGGTTAGCGCACTTGCGTCAGCGAATGATGGCCCCAGTGCCAGGGTCTCCTATATTAGGACTGAGATACCGTTGGTGTTACGCGAAACTTGTTAACCTGTTAAGTTTGTGCGATTTTCTCCGAGCCGAGCGCATTACAGGAAGGGCCGCAT…
	Mig3	CGGCCCTATACTTCTACAGTCAGAAGTCGGCCAGTATCCACCTTAACGCGAGCTCACCTGTACCATGTTGACTTTGCGAGCTCCGCCTGGGTTTACGTACGCGTTGCAGCTTAGGCCAGGGGGCCATGGTCTCCTTAGTGCGCTCGTTAGAGTCTAGACTGCATTAGCTAAGACGCGTACTACAATCCATTAGGCAGACCTGTGTGGATCACGCTAAACGATCGGCCAATAGTACGTACAGCTGCCGCAGGTTAGCGCACTTGCGTCAGCGAATGATGACCCCAGTGCCAGGGTCTCCTATATTAGGACTGAGATACCGTTGGTGTTACGCGAAACTTGTTAACCTGTTAAGTTTGTGCGATTTTCTCCGAGCCGAGCGCATTACAGGAAGGGCCGCAT…
	Mon3	CGGCCCTATACTTCTACAGTCAGAAGTCGGCCAGTATCCACCTTAACGAGAGCTCACCTGTACCATGTTGACTTTGCGAGCTCCGCCTGGGTCTACGTACGCGTTGCAGCTTAGCCCAGGGGGACATGGTCTCCTTAGTGTGCTCGTTAGAGTCTAGACTGCATTAGCTGAGACGCGTACTACAATCCATTAGGCAGACCTGTGTGGATCACGCTAAACGATCGGCCAATAGTACGTACAGCTGCCGGAGGTTAGCGCACTTGCGTCAGCGAATGATGGCCCCAGTGCCAGGGTCTCCTATATTAGGACTGAGATACCGTTGGTGTTACGCGAAACTTGTTAACCTGTTAAGTTTGTGCGACTCTCTCCGAGCCGAGCACATTATAGGAAGGGCCGCAT…
	Mur1	CGGCCCTATACTTCTACAGTCAGAAGTCGGCCAGTATCCACCTTAACGCGAGCTCACCTGTACCATGTTGACTTTGCGAGCTCCGCCTGGGTTTACGTACGCGTTGCAGCTTAGGCCAGGGGGCCATGGTCTCCTTAGTGCGCTCGTTAGAGTCTAGACTGCATTAGCTAAGACGCGTACTACAATCCATTAGGCAGACCTGTGTGGATCACGCTAAACGATCGGCCAATAGTACGTACAGCTGCCGGAGGTTAGCGCACTTGCGTCAGCGAATGATGACCCCAGTGCCAGGGTCTCCTATATTAGGACTGAGATACCGTTGGTGTTACGCGAAACTTGTTAACCTGTTAAGTTTGTGCGATTTTCTCCGAGCCGAGCGCATTACAGGAAGGGCCGCAT…
	Per1	CGGCCCTATACTTCTACAGTCAGAAGTCGGCCAGTATCCACCTTAACGCGAGCTCACCTGTACCATGTTGACTTTGCGAGCTCCGCCTGGGTTTACGTACGCGTTGCAGCTTAGGCCAGGGGGCCATGGTCTCCTTAGTGCGCTCGTTAGAGTCTAGACTGCATTAGCTAAGACGCGTACTACAATCCTTTAGGCAGACCTGTGTGGATCACGCTAAACGATCGGCCAATAGTACGTACAGCTGCCGCAGGTTAGCGCACTTGCGTCAGCGAATGATGACCCCAGTGCCAGGGTCTCCTATATTAGGACTGAGATACCGTTGGTGTTACGCGAAACTTGTTAACCTGTTAAGTTTGTGCGATTTTCTCCGAGCCGAGCGCATTACAGGAAGGGCCGCAT…
	Ron2	CGGCCCTATACTTCTACAGTCAGAAGTCGGCCAGTATCCACCTTAACGCGAGCTCACCTGTACCATGTTGACTTTGCGAGCTCCGCCTGGGTTTACGTACGCGTTGCAGCTTAGGCCAGGGGGCCATGGTCTCCTTAGTGCGCTCGTTAGAGTCTAGACTGCATTAGCTAAGACGCGTACTACAATCCTTTAGGCAGACCTGTGTGGATCACGCTAAACGATCGGCCAATAGTACGTACAGCTGCCGGAGGTTAGCGCACTTGCGTCAGCGAATGATGACCCCAGTGCCAGGGTCTCCTATATTAGGACTGAGATACCGTTGGTGTTTCGCGAAACTTGTGAACCTGTTAAGTTTGTGCGATTTTCTCCGAGCCGAGCGCATTACAGGAAAGGCCGCAT…
	S11B	CGGCCCTATACTTCTAATGTCAGGAGTCGGCCAGTATCCGCCTTAACGCGAGCTCACCTGTACCATGTTGCCTTTGCGAGCTCCGCCTAGGTCTACGTAGGCGTTGCAGGTTAGCCTTGAGGGCCATGGTCTCCTTAGTGCGCTCGTTAGAGTCTAGACTGCATTAGCTGAGACGCGTACTACAATCCTTTAGGCAGACCTGTGTGGATCACGCTAAACGATCGGCCAATAGTACGTACAGCTGCCGGAGGTTAGCGCACTTGCGTCAGCGAATGATGACCCCAGTGCCAGGGTCTCCTATACTAGGACTGAGATACCGTTGGTGTTACGCGAAACTTGTTAACCTGTTAAGTTTGTGCGATTTTCTCCGAGCCGAGCGCATTACAGGAAGGGCCGCAT…
	S11D	CGGCCCTATACTTCTAATGTCAGGAGTCGGCCAGTATCCGCCTTAACGCGAGCTCACCTGTACCATGTTGCCTTTGCGAGCTCCGCCTAGGTCTACGTAGGCGTTGCAGGTTAGCCTTGAGGGCCATGGTCTCCTTAGTGCGCTCGTTAGAGTCTAGACTGCATTAGCTGAGACGCGTACTACAATCCTTTAGGCAGACCTGTGTGGATCACGCTAAACGATCGGCCAATAGTACGTACAGCTGCCGGAGGTTAGCGCACTTGCGTCAGCGAATGATGACCCCAGTGCCAGGGTCTCCTATATTAGGACTGAGATACCGTTGGTGTTACGCGAAACTTGTTAACCTGTTAAGTTTGTGCGATTTTCTCCGAGCCGAGCGCATTACAGGAAGGGCCGCAT…
	S16D	CGGCCCTATACTTCTAATGTCAGGAGTCGGCCAGTATCCGCCTTAACGCGAGCTCACCTGTACCATGTTGCCTTTGCGAGCTCCGCCTAGGTCTACGTAGGCGTTGCAGGTTAGCCTTGAGGGCCATGGTCTCCTTAGTGCGCTCGTTAGAGTCTAGACTGCATTAGCTGAGACGCGTACTACAATCCATTAGGCAGACCTGTGTGGATCACGCTAAACGATCGGCCAATAGTACGTACAGCTGCCGGAGGTTAGCGCACTTGCGTCAGCGAATGATGACCCCAGTGCCAGGGTCTCCTATATTAGGACTGAGATACCGTTGGTGTTACGCGAAACTTGTTAACCTGTTAAGTTTGTGCGATTTTCTCCGAGCCGAGCGCATTACAGGAAGGGCCGCAT…
	S17D	CGGCCCTATACTTCTAATGTCAGGAGTCGGCCAGTATCCGCCTTAACGCGAGCTCACCTGTACCATGTTGCCTTTGCGAGCTCCGCCTAGGTCTACGTAGGCGTTGCAGGTTAGCCTTGAGGGCCATGGTCTCCTTAGTGCGCTCGTTAGAGTCTAGACTGCATTAGCTGAGACGCGTACTACAATCCTTTAGGCAGACCTGTGTGGATCACGCTAAACGATCGGCCAATAGTACGTACAGCTGCCGGAGGTTAGCGCACTTGCGTCAGCGAATGATGACCCCAGTGCCAGGGTCTCCTATATTAGGACTGAGATACCGTTGGTGTTACGCGAAACTTGTTAACCTGTTAAGTTTGTGCGATTTTCTCCGAGCCGAGCGCATTACAGGAAGGGCCGCAT…
	S19A	CGGCCCTATACTTCTAATGTCAGGAGTCGGCCAGTATCCGCCTTAACGCGAGCTCACCTGTACCATGTTGCCTTTGCGAGCTCCGCCTAGGTCTACGTAGGCGTTGCAGGTTAGCCTTGAGGGCCATGGTCTCCTTAGTGCGCTCGTTAGAGTCTAGACTGCATTAGCTGAGACGCGTACTACAATCCATTAGGCAGACCTGTGTGGATCACGCTAAACGATCGGCCAATAGTACGTACAGCTGCCGGAGGTTAGCGCACTTGCGTCAGCGAATGATGACCCCAGTGCCAGGGTCTCCTATATTAGGACTGAGATACCGTTGGTGTTACGCGAAACTTGTTAACCTGTTAAGTTTGTGCGATTTTCTCCGAGCCGAGCGCATTACAGGAAGGGCCGCAT…
	S22C	CGGCCCTATACTTCTACAGTCAGAAGTCGGCCAGTATCCACCTTAACGCGAGCTCACCTGTACCATGTTGACTTTGCGAGCTCCGCCTGGGTTTACGTACGCGTTGCAGCTTAGGCCAGGGGGCCATGGTCTCCTTAGTGCGCTCGTTAGAGTCTAGACTGCATTAGCTAAGACGCGTACTACAATCCTTTAGGCAGACCTGTGTGGATCACGCTAAACGATCGGCCAATAGTACGTACAGCTGCCGGAGGTTAGCGCACTTGCGTCAGCGAATGATGGCCCCAGTGCCAGGGTCTCCTATATTAGGACTGAGATACCGTTGGTGTTACGCGAAACTTGTTAACCTGTTAAGTTTGTGCGATTTTCTCCGAGCCGAGCGCATTACAGGAAGGGCCGCAT…
	S6B	CGGCCCTATACTTCTACAGTCAGAAGTCGGCCAGTATCCACCTTAACGCGAGCTCACCTGTACCATGTTGACTTTGCGAGCTCCGCCTGGGTTTACGTACGCGTTGCAGCTTAGGCCAGGGGGCCATGGTCTCCTTAGTGCGCTCGTTAGAGTCTAGACTGCATTAGCTAAGACGCGTACTACAATCCTTTAGGCAGACCTGTGTGGATCACGCTAAACGATCGGCCAATAGTACGTACAGCTGCCGCAGGTTAGCGCACTTGCGTCAGCGAATGATGGCCCCAGTGCCAGGGTCTCCTATATTAGGACTGAGATACCGTTGGTGTTACGCGAAACTTGTTAACCTGTTAAGTTTGTGCGACTTTCTCCGAGCCGAGCACATTATAGGAAGGGCCGCAT…
	S6D	CGGCCCTATACTTCTACAGTCAGAAGTCGGCCAGTATCCACCTTAACGAGAGCTCACCTGTACCATGTTGACTTTGCGAGCTCCGCCTGGGTCTACGTACGCGTTGCAGCTTAGCCCAGGGGGACATGGTCTCCTTAGTGTGCTCGTTAGAGTCTAGACTGCATTAGCTGAGACGCGTACTACAATCCATTAGGCAGACCTGTGTGGATCACGCTAAACGATCGGCCAATAGTACGTACAGCTGCCGGAGGTTAGCGCACTTGCGTCAGCGAATGATGGCCCCAGTGCCAGGGTCTCCTATATTAGGACTGAGATACCGTTGGTGTTACGCGAAACTTGTTAACCTGTTAAGTTTGTGCGACTCTCTCCGAGCCGAGCACATTATAGGAAGGGCCGCAT…
	S6E	CGGCCCTATACTTCTACAGTCAGAAGTCGGCCAGTATCCACCTTAACGCGAGCTCACCTGTACCATGTTGACTTTGCGAGCTCCGCCTGGGTTTACGTACGCGTTGCAGCTTAGGCCAGGGGGCCATGGTCTCCTTAGTGCGCTCGTTAGAGTCTAGACTGCATTAGCTAAGACGCGTACTACAATCCTTTAGGCAGACCTGTGTGGATCACGCTAAACGATCGGCCAATAGTACGTACAGCTGCCGCAGGTTAGCGCACTTGCGTCAGCGAATGATGGCCCCAGTGCCAGGGTCTCCTATATTAGGACTGAGATACCGTTGGTGTTACGCGAAACTTGTTAACCTGTTAAGTTTGTGCGACTTTCTCCGAGCCGAGCACATTATAGGAAGGGCCGCAT…
	S8iiC	CGGCCCTATACTTCTACAGTCAGAAGTCGGCCAGTATCCACCTTAACGCGAGCTCACCTGTACCATGTTGACTTTGCGAGCTCCGCCTGGGTTTACGTACGCGTTGCAGCTTAGGCCAGGGGGCCATGGTCTCCTTAGTGCGCTCGTTAGAGTCTAGACTGCATTAGCTAAGACGCGTACTACAATCCTTTAGGCAGACCTGTGTGGATCACGCTAAACGATCGGCCAATAGTACGTACAGCTGCCGGAGGTTAGCGCACTTGCGTCAGCGAATGATGGCCCCAGTGCCAGGGTCTCCTATATTAGGACTGAGATACCGTTGGTGTTACGCGAAACTTGTTAACCTGTTAAGTTTGTGCGATTTTCTCCGAGCCGAGCGCATTACAGGAAGGGCCGCAT…
	SLZ2	CGGCCCTATACTTCTACAGTCAGAAGTCGGCCAGTATCCACCTTAACGCGAGCTAACCTGTACCATGTTGACTTTGCGAGCTCCGCCTGGGTTTACGTACACGTTGCAGCTTAGCCCAGGGGGCCATGGTCTTCTTAGTGCGCTCGTTAGAGTCTAGACTGCATTAGCTAAGACGCGTACTACAATCCATTAGGCAGACCTGTGTGGATCACGCTAAACGATCGGCCAATAGTACGTACAGCTGCCGGAGGTTAGCGCACTTGCGTCAGCAGATGATGGCCCCAGTGCCAGGGTCTCCTATATTAGGACTGAGATACCGTTGGTGTTACGCGAAACTTGTTAACCTGTTAAGTTTGTGCGGCTTTCTCCGAGCCGAGCACATTATAGGAAGGGCCGCAT…
	Sg2_1	CGGCCCTATACTTCTACAGTCAGAAGTCGGCCAGTATCCACCTTAACGCGAGCTCACCTGTACCATGTTGACTTTGCGAGCTCCGCCTGGGTTTACGTACGCGTTGCAGCTTAGGCCAGGGGGCCATGGTCTCCTTAGTGCGCTCGTTAGAGTCTAGACTGCATTAGCTAAGACGCGTACTACAATCCTTTAGGCAGACCTGTGTGGATCACGCTAAACGATCGGCCAATAGTACGTACAGCTGCCGCAGGTTAGCGCACTTGCGTCAGCGAATGATGACCCCAGTGCCAGGGTCTCCTATATTAGGACTGAGATACCGTTGGTGTTACGCGAAACTTGTTAACCTGTTAAGTTTGTGCGATTTTCTCCGAGCCGAGCGCATTACAGGAAGGGCCGCAT…
	Sig2	CGGCCCTATACTTCTAATGTCAGGAGTCGGCCAGTATCCGCCTTAACGCGAGCTCACCTGTACCATGTTGCCTTTGCGAGCTCCGCCTAGGTCTACGTAGGCGTTGCAGGTTAGCCTTGAGGGCCATGGTCTCCTTAGTGCGCTCGTTAGAGTCTAGACTGCATTAGCTGAGACGCGTACTACAATCCATTAGGCAGACCTGTGTGGATCACGCTAAACGATCGGCCAATAGTACGTACAGCTGCCGGAGGTTAGCGCACTTGCGTCAGCGAATGATGACCCCAGTGCCAGGGTCTCCTATATTAGGACTGAGATACCGTTGGTGTTACGCGAAACTTGTTAACCTGTTAAGTTTGTGCGATTTTCTCCGAGCCGAGCGCATTACAGGAAGGGCCGCAT…
	Tek_2	CGGCCCTATACTTCTACAGTCAGAAGTCGGCCAGTATCCACCTTAACGCGAGCTCACCTGTACCATGTTGACTTTGCGAGCTCCGCCTGGGTTTACGTACACGTTGCAGCTTAGCCCAGGGGGCCATGGTCTCCTTAGTGTGCTCGTTAGAGTCTAGACTGCATTAGCTAAGACGCGTACTACAATCCATTAGGCAGACCTGTGTGGATCACGCTAAACGATCGGCCAATAGTACGTACAGCTGCCGGAGGTTAGCGCACTTGCGTCAGCGGATGATGGCCCCAGTGCCAGGGTCTCCTATATTAGGACTGAGATACCGTTGGTGTTACGCGAAACTTGTTAACCTGTTAAGTTTGTGCGGCTTTCTCCGAGCCGAGCACATTATAGGAAGGGCCGCAT…
	Tek_9	CGGCCCTATACTTCTACAGTCAGAAGTCGGCCAGTATCCACCTTAACGCGAGCTCACCTGTACCATGTTGACTTTGCGAGCTCCGCCTGGGTTTACGTACACGTTGCAGCTTAGCCCAGGGGGCCATGGTTTCCTTAGTGCGCTCGTTAGAGTCTAGACTGCATTAGCTAAGACGCGTACTACAATCCATTAGGCAGACCTGTGTGGATCACGCTAAACGATCGGCCAATAGTACGTACAGCTGCCGGAGGTTAGCGCACTTGCGTCAGCGGATGATGGCCCCAGTGCCAGGGTCTCCTATATTAGGACTGAGACACCGTTGGTGTTACGCGAAACTTGTTAACCTGTTAAGTTTGTGCGACTTTCTCCGAGCCGAGCACATTATAGGAAGGGCCGCAT…
	Nvk1	CGGCCCTATACTTCTACAGTCAGAAGTCGGCCAGTATCCACCTTAACGCGAGCTCACCTGTACCATGTTGACTTTGCGAGCTCCGCCTGGGTTTACGTACACGTTGCAGCTTAGCCCAGGGGGCCATGGTCTCCTTAGTGTGCTCGTTAGAGTCTAGACTGCATTAGCTAAGACGCGTACTACAATCCATTAGGCAGACCTGTGTGGATCACGCTAAACGATCGGCCAATAGTACGTACAGCTGCCGGAGGTTAGCGCACTTGCGTCAGCGGATGATGGCCCCAGTGCCAGGGTCTCCTATATTAGGACTGAGATACCGTTGGTGTTACGCGAAACTTGTTAACCTGTTAAGTTTGTGCGACTTTCTCCGAGCCGAGCACATTATAGGAAGGGCCGCAT…
	Uni2	CGGCCCTATACTTCTACAGTCAGAAGTCGGCCAGTATCCACCTTAACGCGAGCTCACCTGTACCATGTTGACTTTGCGAGCTCCGCCTGGGTTTACGTACGCGTTGCAGCTTAGGCCAGGGGGCCATGGTCTCCTTAGTGCGCTCGTTAGAGTCTAGACTGCATTAGCTAAGACGCGTACTACAATCCTTTAGGCAGACCTGTGTGGATCACGCTAAACGATCGGCCAATAGTACGTACAGCTGCCGGAGGTTAGCGCACTTGCGTCAGCGAATGATGACCCCAGTGCCAGGGTCTCCTATATTAGGACTGAGATACCGTTGGTGTTACGCGAAACTTGTTAACCTGTTAAGTTTGTGCGATTTTCTCCGAGCCGAGCGCATTACAGGAAGGGCCGCAT…
	Z3_6	CGGCCCTATACTTCTAATGTCAGGAGTCGGCCAGTATCCGCCTTAACGCGAGCTCACCTGTACCATGTTGCCTTTGCGAGCTCCGCCTAGGTCTACGTAGGCGTTGCAGGTTAGCCTTGAGGGCCATGGTCTCCTTAGTGCGCTCGTTAGAGTCTAGACTGCATTAGCTGAGACGCGTACTACAATCCATTAGGCAGACCTGTGTGGATCACGCTAAACGATCGGCCAATAGTACGTACAGCTGCCGGAGGTTAGCGCACTTGCGTCAGCGAATGATGGCCCCAGTGCCAGGGTCTCCTATATTAGGACTGAGATACCGTTGGTGTTACGCGAAACTTGTTAACCTGTTAAGTTTGTGCGATTTTCTCCGAGCCGAGCGCATTACAGGAAGGGCCGCAT…
;
end;
