# Supplementary material for: Gradual polyploid genome evolution revealed by pan-genomic analysis of Brachypodium hybridum and its diploid progenitors
Source: Nat Commun. 2020 Jul 29;11:3670. doi: 10.1038/s41467-020-17302-5 (PMC7391716; doi:10.1038/s41467-020-17302-5)
Supplement: Supplementary file 11 — Supplementary Data 7 [file 41467_2020_17302_MOESM11_ESM.xlsx]

## Sheet: Supplementary data 7 pan-genome
Supplementary data 7. Pan-genome matrix with gene numbers. Numbers in cells indicate the number of genes in the pan-genome cluster.
pan-gene cluster	Bhyb26 S subgenome	Bhyb30-2 S subgenome	Bd28 S subgenome	ABR113 S subgenome	ABR114	Bhyb26 D subgenome	Bhyb30-2 D subgenome	Bd28 D subgenome	ABR113 D subgenome	Bd21 v3.1	ABR2	ABR3	ABR4	ABR5	ABR6	ABR7	ABR8	ABR9	Adi-12	Adi-2	Arn1	Bd1-1	Bd18-1	Bd2-3	Bd29-1	Bd30-1	BdTR10c	BdTR11a	BdTR11g	BdTR11i	BdTR12c	BdTR13a	BdTR13c	BdTR1i	BdTR2b	BdTR2g	BdTR3c	BdTR5i	BdTR7a	BdTR8i	BdTR9k	Bis-1	Foz1	Jer1	Kah-5	Koz-1	Koz-3	Luc1	Mig3
1_BdiBd21-3.3G0362100.1.fna	1	1	1	1	1	1	1	1	1	1	1	1	1	1	1	1	2	1	1	1	1	1	1	1	1	1	1	1	1	1	1	1	1	1	1	1	1	1	1	1	1	1	1	1	1	1	1	1	1
2_BdiBd21-3.4G0117900.1.fna	1	1	1	1	1	1	1	1	1	1	1	1	1	1	1	1	1	1	1	1	1	1	1	1	1	1	1	1	1	1	1	1	1	1	1	1	1	1	1	1	1	1	1	1	1	1	1	1	1
3_BdiBd21-3.5G0342400.1.fna	1	1	2	1	1	1	1	1	1	1	1	1	1	1	1	1	2	1	1	1	1	1	1	1	1	1	1	1	1	1	1	1	1	1	1	1	1	1	1	1	1	1	1	1	1	1	1	1	1
4_BdiBd21-3.3G0572900.1.fna	1	1	1	1	3	1	2	1	1	2	2	2	4	4	1	1	2	1	5	2	1	1	1	3	2	1	5	4	3	3	2	4	5	4	5	4	1	2	1	1	4	4	2	4	3	4	1	2	3
5_BdiBd21-3.3G0441900.1.fna	1	1	1	1	1	1	1	2	1	1	1	1	1	1	1	1	2	1	1	1	1	1	1	1	1	1	1	1	1	1	1	1	1	1	1	2	1	1	1	1	2	1	1	1	1	1	1	1	1
6_BdiBd21-3.4G0513600.1.fna	1	1	1	1	2	1	1	1	1	1	1	1	1	1	1	1	1	2	1	1	1	1	1	1	1	1	1	1	1	1	1	1	1	1	1	1	1	1	1	1	1	1	1	1	1	1	1	1	1
7_BdiBd21-3.1G0256200.1.fna	1	1	1	1	2	1	1	1	1	1	1	1	1	1	1	1	1	1	1	1	1	1	1	1	1	1	1	1	1	1	1	1	1	1	1	1	1	1	1	1	1	1	1	1	1	1	1	1	1
8_BdiBd21-3.1G0576300.1.fna	0	1	0	1	2	1	1	1	1	1	1	1	1	1	1	1	3	1	2	1	1	1	1	1	1	1	2	2	2	1	2	1	1	1	2	2	1	1	1	1	1	2	1	1	1	1	1	1	1
9_BdiBd21-3.1G0127100.1.fna	1	0	1	1	1	1	1	1	1	1	1	1	1	1	1	1	1	1	1	1	1	1	1	1	1	1	1	1	1	1	2	1	1	1	1	2	1	1	1	1	1	1	1	2	1	1	1	1	1
10_BdiBd21-3.4G0110200.1.fna	1	1	1	1	1	1	1	1	1	1	1	1	1	1	1	1	1	1	1	1	1	1	1	1	1	1	1	1	1	1	1	1	1	1	1	1	1	1	1	1	1	1	1	1	1	1	1	1	1
11_BdiBd21-3.1G0121400.1.fna	1	1	1	1	1	1	1	1	1	1	1	1	1	1	1	1	1	1	1	1	1	1	1	1	1	1	1	1	1	1	1	1	1	1	1	1	1	1	1	1	1	1	1	1	1	1	1	1	1
12_BdiBd21-3.3G0182000.1.fna	1	1	1	1	2	2	1	1	1	1	1	1	1	1	2	1	1	1	1	1	1	1	1	1	1	1	1	1	1	1	1	1	1	1	1	1	1	1	1	1	1	1	2	1	1	1	1	1	1
13_BdiBd21-3.3G0062700.1.fna	2	3	2	2	4	2	3	2	3	2	2	2	2	3	2	2	3	2	4	3	2	2	2	4	2	2	3	4	3	3	3	2	3	2	3	4	2	3	2	2	4	3	2	3	4	3	2	3	2
15_BdiBd21-3.4G0036700.1.fna	1	2	2	2	1	1	1	1	1	1	1	1	1	1	1	1	3	1	1	1	1	1	1	1	1	1	1	1	1	1	1	1	1	1	1	1	1	2	1	1	1	1	1	1	1	1	1	1	1
16_BdiBd21-3.2G0069000.1.fna	1	1	2	1	6	1	1	1	1	1	1	1	1	1	1	1	2	1	1	1	1	1	1	1	1	1	1	1	1	1	1	1	1	1	1	1	1	1	1	1	1	1	1	1	1	1	1	1	1
17_BdiBd21-3.3G0035800.1.fna	1	1	1	1	1	1	1	1	1	1	1	1	1	1	1	1	1	1	1	1	1	1	1	1	1	1	1	1	1	1	1	1	1	1	1	1	1	1	1	1	1	1	1	1	1	1	1	1	1
18_BdiBd21-3.2G0005900.1.fna	1	1	1	1	3	1	1	1	1	1	1	1	1	1	1	1	1	1	1	1	1	1	1	1	1	1	1	1	1	1	1	1	1	1	1	1	1	1	1	1	1	1	1	1	1	1	1	1	1
19_BdiBd21-3.5G0235000.1.fna	2	2	2	2	2	3	3	3	3	3	3	3	2	3	4	2	5	2	4	2	2	1	3	3	2	4	4	5	2	4	5	2	3	2	5	4	3	4	3	2	5	3	4	3	2	3	3	3	3
20_BdiBd21-3.4G0039200.1.fna	1	1	1	1	1	1	1	1	1	1	1	1	1	0	1	1	1	1	1	1	1	1	1	1	1	1	1	1	1	1	1	1	1	1	1	1	1	1	1	1	1	1	1	1	1	1	1	1	1
22_BdiBd21-3.1G0065200.1.fna	1	1	1	1	3	1	2	1	1	1	1	1	1	1	1	1	2	1	1	1	1	1	1	1	1	1	1	1	1	1	1	1	1	1	2	2	1	1	2	2	1	1	1	1	1	1	1	1	1
23_BdiBd21-3.5G0268200.1.fna	0	1	2	2	2	2	2	2	2	2	2	2	2	2	2	2	2	2	2	2	2	2	2	2	2	2	2	2	2	2	2	2	2	2	2	2	2	1	2	2	2	2	2	2	2	2	2	2	2
24_BdiBd21-3.3G0047500.1.fna	1	1	1	1	1	1	1	1	1	1	1	1	1	1	1	1	1	1	1	1	1	1	1	1	1	1	1	1	1	1	1	1	1	1	1	1	1	1	1	1	1	1	1	1	1	1	1	1	1
25_BdiBd21-3.1G0400100.1.fna	2	1	1	1	1	1	1	1	1	1	1	1	1	1	1	1	1	1	1	1	1	1	1	1	1	1	1	1	1	1	1	1	1	1	1	1	1	1	1	1	1	1	1	1	1	1	1	1	1
26_BdiBd21-3.3G0013500.1.fna	4	4	6	4	5	3	3	3	4	2	2	1	1	2	1	1	2	1	2	3	1	2	2	3	3	1	3	2	3	2	1	2	3	3	2	2	2	2	4	3	3	3	2	1	3	3	2	1	2
27_BdiBd21-3.2G0534900.1.fna	1	1	1	2	2	1	1	1	1	1	1	1	1	1	1	1	1	1	1	1	1	1	1	1	1	1	1	1	1	1	1	1	1	1	1	1	1	1	1	1	1	1	1	1	1	1	1	1	1
28_BdiBd21-3.1G0140100.1.fna	1	0	0	0	2	1	1	1	1	1	1	1	1	1	1	1	1	1	1	1	1	1	1	1	1	1	1	1	1	1	1	1	1	1	1	1	1	1	1	1	1	1	1	1	1	1	1	1	1
29_BdiBd21-3.1G0166600.1.fna	1	1	1	1	2	2	1	2	1	1	1	1	1	1	1	1	3	1	1	1	1	1	1	1	1	1	1	2	1	1	2	1	1	1	1	1	1	1	1	1	2	1	1	1	1	1	1	1	1
30_BdiBd21-3.1G0842000.1.fna	1	2	1	1	2	1	1	1	1	1	1	1	1	1	1	1	1	1	1	1	1	1	1	1	1	1	1	1	1	1	1	1	1	1	1	1	1	1	1	1	1	1	1	1	1	1	1	1	1
31_BdiBd21-3.3G0616900.1.fna	1	1	1	1	8	1	1	1	1	1	1	1	1	1	1	1	1	1	1	1	1	1	1	1	1	1	1	2	1	1	1	1	1	1	1	1	1	1	1	1	1	1	1	1	1	1	1	1	1
32_BdiBd21-3.3G0451600.1.fna	2	1	1	1	1	2	1	1	1	1	1	1	1	1	1	1	3	1	1	1	1	1	1	1	1	1	1	1	1	1	1	1	1	1	1	1	1	1	1	1	1	1	1	1	1	1	1	1	1
33_BdiBd21-3.2G0177100.1.fna	1	1	1	1	2	2	2	1	1	1	1	1	1	1	1	1	1	1	1	1	1	1	1	1	1	1	1	1	1	1	1	1	1	1	1	1	1	1	1	1	1	1	1	1	1	1	1	1	1
34_BdiBd21-3.2G0519900.1.fna	1	1	1	1	2	1	1	1	1	1	1	1	1	1	1	1	3	1	1	1	2	1	1	1	2	1	1	1	1	1	1	1	3	1	1	1	1	1	1	1	3	1	1	2	1	1	1	1	1
35_BdiBd21-3.1G1047300.1.fna	3	2	2	2	6	2	3	2	2	2	2	2	2	2	2	2	3	2	2	2	2	2	2	2	3	2	2	2	2	2	3	2	2	2	2	2	2	2	2	2	2	2	2	2	2	2	2	2	2
36_BdiBd21-3.2G0375800.1.fna	1	1	1	1	1	1	1	1	1	1	1	2	1	1	1	1	2	1	2	2	1	1	1	2	1	1	1	2	2	2	2	1	2	1	1	2	1	2	1	1	2	2	1	2	2	1	1	1	1
37_BdiBd21-3.4G0465100.1.fna	1	1	1	1	2	1	1	1	1	1	1	1	1	1	1	1	2	1	1	1	1	1	1	1	1	1	1	1	1	1	1	1	1	1	1	1	1	1	1	1	1	1	1	1	1	1	1	1	1
38_BdiBd21-3.2G0540600.1.fna	1	1	1	1	3	1	1	1	1	1	1	1	1	1	1	1	2	1	2	1	1	1	1	1	2	1	1	1	1	1	2	1	1	1	1	1	1	1	1	1	1	1	1	1	1	1	1	1	1
39_BdiBd21-3.5G0168600.1.fna	1	1	1	1	1	1	1	1	1	1	1	1	1	1	1	1	1	1	1	1	1	1	1	1	1	1	1	1	1	1	1	1	1	1	1	1	1	1	1	1	1	1	1	1	1	1	1	1	1
40_BdiBd21-3.4G0475400.1.fna	1	1	1	1	1	1	1	1	1	1	1	1	1	1	1	1	1	1	1	1	1	1	1	1	1	1	1	1	1	1	1	1	1	1	1	1	1	1	1	1	1	1	1	1	1	1	1	1	1
42_BdiBd21-3.2G0614900.1.fna	1	1	3	1	10	1	1	0	1	1	1	1	1	1	1	1	5	1	3	1	1	1	1	3	1	2	3	1	1	1	1	1	1	1	1	3	1	3	1	1	1	1	1	3	1	1	1	1	1
43_BdiBd21-3.5G0054800.1.fna	2	2	2	2	3	2	2	1	2	2	2	2	2	2	2	2	2	2	2	2	2	2	2	2	2	2	2	2	2	2	2	2	2	2	2	2	2	2	2	2	2	2	2	2	2	2	2	2	2
44_BdiBd21-3.1G0994800.1.fna	1	1	2	1	1	1	1	1	1	1	1	1	1	1	1	1	1	1	1	1	1	1	1	1	1	1	1	2	1	1	1	1	1	1	1	1	1	1	1	1	1	1	1	1	1	1	1	1	1
45_BdiBd21-3.1G0353500.1.fna	1	1	1	1	2	1	1	1	1	1	1	1	1	1	1	1	1	1	1	1	1	1	1	1	1	1	1	1	1	1	1	1	1	1	1	1	1	1	1	1	1	1	1	1	1	1	1	1	1
46_BdiBd21-3.1G0818700.1.fna	1	1	1	1	2	1	1	1	1	1	1	1	1	1	1	1	1	1	1	1	1	1	1	1	1	1	1	1	1	1	1	1	1	1	1	1	1	1	1	1	1	1	1	1	1	1	1	1	1
47_BdiBd21-3.1G0052900.1.fna	1	1	1	1	1	1	1	1	1	1	1	1	1	1	1	1	1	1	1	1	1	1	1	1	1	1	1	1	1	1	1	1	1	1	1	1	1	1	1	1	1	1	1	1	1	1	1	1	1
48_BdiBd21-3.4G0105900.1.fna	1	1	1	1	1	2	2	4	2	2	4	3	4	2	3	2	1	2	4	4	2	0	2	1	0	2	2	1	3	2	1	1	2	2	4	3	2	1	3	1	2	1	4	2	4	4	1	2	3
49_BdiBd21-3.3G0206000.1.fna	1	1	1	1	1	1	2	1	1	1	1	1	1	1	1	1	1	1	1	1	1	1	1	1	1	1	1	1	1	1	1	1	1	1	1	1	1	1	1	1	1	1	1	1	1	1	1	1	1
51_BdiBd21-3.1G0532300.1.fna	1	1	0	1	2	2	2	2	1	1	2	1	1	1	1	1	4	1	2	1	1	3	1	3	3	2	3	4	1	2	3	1	2	1	2	4	1	2	2	1	3	3	1	2	1	2	3	1	1
52_BdiBd21-3.3G0763500.1.fna	1	1	2	1	2	1	1	1	1	1	1	1	1	1	1	1	2	1	1	1	1	1	1	1	1	1	1	1	1	1	2	1	1	1	1	1	1	1	1	1	1	1	1	1	1	1	1	1	1
53_BdiBd21-3.1G0543000.1.fna	1	1	1	1	2	2	1	1	1	1	1	1	1	1	1	1	2	1	1	1	1	1	1	1	1	1	1	1	1	1	1	1	1	1	1	1	1	1	1	1	1	1	1	1	1	1	1	1	1
54_BdiBd21-3.3G0585900.1.fna	1	1	4	3	3	1	1	1	1	1	1	1	1	1	1	1	2	1	1	1	1	2	1	1	1	1	1	1	1	1	1	1	2	1	1	1	1	1	1	2	2	1	1	1	1	1	1	1	1
55_BdiBd21-3.3G0015400.1.fna	1	1	1	1	1	1	1	1	1	1	1	1	1	1	1	1	1	1	1	1	1	1	1	1	1	1	1	1	1	1	1	1	1	1	1	1	1	1	1	1	1	1	1	1	1	1	1	1	1
56_BdiBd21-3.3G0011300.1.fna	2	2	1	2	2	1	2	2	2	2	2	2	2	2	2	2	3	2	2	2	2	2	2	2	2	2	2	2	2	2	2	2	2	2	2	2	2	2	2	2	2	2	2	2	2	2	2	2	2
57_BdiBd21-3.1G0276700.1.fna	1	1	1	1	2	1	1	1	1	1	1	1	1	1	1	1	1	1	1	1	1	1	1	1	1	1	1	1	1	1	1	1	1	1	1	1	1	1	1	1	1	1	1	1	1	1	1	1	1
58_BdiBd21-3.1G0262000.1.fna	0	1	1	1	2	1	1	1	1	1	1	1	1	1	1	1	1	1	1	1	1	1	1	1	1	1	1	2	1	1	1	1	1	1	1	1	1	1	1	1	1	1	1	1	1	1	1	1	1
59_BdiBd21-3.3G0213700.1.fna	1	1	1	1	3	1	1	1	1	1	1	1	1	1	1	1	1	1	1	1	1	1	1	1	1	1	1	1	1	1	1	1	1	1	1	1	1	1	1	1	1	1	1	1	1	1	1	1	1
60_BdiBd21-3.2G0596200.1.fna	2	2	2	2	2	2	2	2	2	2	2	2	2	2	2	2	2	2	2	2	2	2	2	2	2	2	2	2	2	2	2	2	2	2	2	2	2	2	2	2	2	2	2	2	2	2	2	2	2
61_BdiBd21-3.3G0701600.1.fna	1	1	1	1	2	1	1	1	1	1	1	1	1	1	1	1	1	1	1	1	1	1	1	1	1	1	1	1	1	1	1	1	1	1	1	1	1	1	1	1	1	1	1	1	1	1	1	1	1
62_BdiBd21-3.5G0229800.1.fna	1	1	1	1	1	1	1	1	1	1	1	1	1	1	1	1	1	1	1	1	1	1	1	1	1	1	1	1	1	1	1	1	1	1	1	1	1	1	1	1	1	1	1	1	1	1	1	1	1
64_BdiBd21-3.2G0065900.1.fna	1	1	1	1	1	1	1	1	1	1	1	1	1	1	1	1	1	1	1	1	1	1	1	1	1	1	1	1	1	1	1	1	1	1	1	1	1	1	1	1	1	1	1	1	1	1	1	1	1
65_BdiBd21-3.2G0243800.1.fna	1	1	3	1	1	1	1	1	1	1	1	1	1	1	1	1	0	1	0	1	1	1	1	0	1	2	0	1	1	1	1	1	1	1	1	0	1	0	1	1	1	1	1	0	1	1	1	1	1
66_BdiBd21-3.4G0578900.1.fna	1	1	1	1	3	1	1	2	1	1	1	1	1	1	1	1	1	1	1	1	1	1	1	1	1	1	1	1	1	1	1	1	1	1	1	1	1	1	1	1	1	1	1	1	1	1	1	1	1
67_BdiBd21-3.1G0594300.1.fna	1	1	0	1	1	1	1	1	1	1	1	1	1	1	1	1	1	1	1	1	1	1	1	1	1	1	1	1	1	1	1	1	1	1	1	1	1	1	1	1	1	1	1	1	1	1	1	1	1
68_BdiBd21-3.4G0331100.1.fna	1	1	1	1	2	1	1	1	1	1	1	1	1	1	1	1	1	1	1	1	1	1	1	1	1	1	1	1	1	1	1	1	1	1	1	1	1	1	1	1	1	1	1	1	1	1	1	1	1
69_BdiBd21-3.3G0798600.1.fna	1	1	1	1	2	1	1	1	1	1	1	1	1	1	1	1	1	1	1	1	1	1	1	1	1	1	1	1	1	1	1	1	1	1	1	1	1	1	1	1	1	1	1	1	1	1	1	1	1
70_BdiBd21-3.3G0088100.1.fna	1	1	1	1	2	1	1	1	1	1	1	1	1	1	1	1	2	2	1	1	1	1	1	1	1	1	1	1	1	1	1	1	1	1	1	1	1	1	1	1	1	1	1	1	1	1	1	1	1
71_BdiBd21-3.1G0944400.1.fna	1	1	1	1	1	1	1	1	1	1	1	1	1	1	1	1	2	1	1	1	1	1	1	1	1	1	1	1	1	1	2	1	1	1	1	2	1	1	2	1	1	1	1	2	1	1	1	1	1
72_BdiBd21-3.2G0041500.1.fna	1	1	1	1	1	1	2	1	1	1	1	1	1	1	1	1	2	1	1	1	1	1	1	1	2	1	1	1	1	1	2	1	1	1	1	1	1	1	1	1	1	1	1	1	1	1	1	1	1
73_BdiBd21-3.4G0372400.1.fna	2	2	2	2	6	2	2	2	2	2	2	2	2	2	2	2	2	2	2	2	2	3	2	2	3	2	2	2	2	2	2	2	2	2	2	2	2	2	3	2	2	2	2	2	2	2	2	2	2
74_BdiBd21-3.3G0784700.1.fna	1	1	1	1	2	2	2	2	2	2	2	2	2	2	2	2	3	2	3	2	2	1	2	3	2	2	3	1	2	3	1	2	2	2	2	3	2	2	1	2	3	2	2	3	2	2	1	1	4
75_BdiBd21-3.2G0189300.1.fna	1	3	2	2	3	1	1	1	1	1	1	1	1	1	1	1	1	1	2	2	1	1	1	1	1	1	1	2	2	2	2	1	1	1	1	2	1	2	1	1	2	1	2	1	2	1	1	1	1
76_BdiBd21-3.3G0607000.1.fna	1	1	1	1	3	1	1	1	1	1	1	1	1	1	1	1	1	1	1	1	1	1	1	1	1	1	1	1	1	1	1	1	1	1	1	1	1	1	1	1	1	1	1	1	1	1	1	1	1
77_BdiBd21-3.2G0539700.1.fna	2	3	2	3	2	3	4	2	2	2	4	3	4	4	2	7	4	4	4	4	3	3	2	4	6	3	4	5	4	4	3	2	6	2	7	5	2	6	3	2	3	5	4	4	4	5	2	4	4
78_BdiBd21-3.4G0112100.1.fna	1	1	1	1	3	1	1	1	1	1	1	1	1	1	1	1	1	1	1	1	1	1	1	1	1	1	1	1	1	1	1	1	1	1	1	1	1	1	1	1	1	1	1	1	1	1	1	1	1
79_BdiBd21-3.3G0346700.1.fna	1	1	1	1	2	1	0	1	1	1	1	1	1	1	1	1	1	1	1	1	1	1	1	1	1	1	1	1	1	1	1	1	1	1	1	1	1	1	1	1	1	1	1	1	1	1	1	1	1
80_BdiBd21-3.3G0434600.1.fna	1	1	1	1	1	1	1	1	1	1	1	1	1	1	1	1	1	1	1	1	1	1	1	1	2	1	1	1	1	1	1	1	1	1	1	1	1	1	1	1	1	1	1	1	1	1	1	1	1
82_BdiBd21-3.1G0403600.1.fna	2	2	3	2	5	2	2	2	2	2	2	2	1	2	2	1	1	1	2	2	2	3	2	2	1	2	2	2	2	2	1	2	2	2	2	3	2	2	1	2	3	2	2	1	2	2	2	2	2
84_BdiBd21-3.4G0049200.1.fna	1	0	1	1	2	1	1	2	1	1	1	1	1	1	1	1	1	1	1	1	1	1	1	1	1	1	1	1	1	1	1	1	1	1	1	1	1	1	1	1	1	1	1	1	1	1	1	1	1
85_BdiBd21-3.1G0954800.1.fna	1	1	1	1	2	1	1	1	1	1	1	1	1	1	1	1	1	1	1	1	1	1	1	1	1	1	1	1	1	1	1	1	1	1	1	1	1	1	1	1	1	1	1	1	1	1	1	1	1
86_BdiBd21-3.2G0681600.1.fna	1	1	1	1	1	1	1	1	1	1	1	1	1	1	1	1	1	1	1	1	1	1	1	1	1	1	1	1	1	1	1	1	1	1	1	1	1	1	1	1	1	1	1	1	1	1	1	1	1
88_BdiBd21-3.4G0122200.1.fna	1	1	1	1	1	1	1	1	1	1	1	1	1	1	1	1	1	1	1	1	1	1	1	1	1	1	1	1	1	1	1	1	1	1	1	1	1	1	1	1	1	1	1	1	1	1	1	1	1
89_BdiBd21-3.3G0291500.1.fna	1	1	1	1	4	1	1	1	2	1	1	1	1	1	1	1	4	3	2	1	1	1	1	1	1	1	1	1	1	1	1	1	1	1	1	2	1	1	1	1	1	1	1	1	1	1	1	1	1
90_BdiBd21-3.1G0395000.1.fna	2	2	1	2	2	2	2	2	2	2	2	2	2	2	2	2	3	2	2	2	2	2	2	2	2	2	2	2	2	2	2	2	2	2	2	2	2	2	2	2	2	2	2	2	2	2	2	2	2
91_BdiBd21-3.4G0534900.1.fna	1	1	1	1	1	1	1	1	1	1	1	1	1	1	1	1	2	1	1	1	1	1	1	1	1	1	1	1	1	1	2	1	1	1	1	1	1	1	1	1	1	1	1	1	1	1	1	1	1
93_BdiBd21-3.4G0624700.1.fna	1	1	1	1	1	1	1	1	1	1	1	1	1	1	1	1	1	1	1	1	1	1	1	1	1	1	1	1	1	1	1	1	1	1	1	1	1	1	1	1	1	1	1	1	1	1	1	1	1
94_BdiBd21-3.3G0125200.1.fna	1	1	1	1	10	1	1	1	1	1	1	1	1	1	1	1	1	2	1	1	2	1	1	1	1	1	1	1	1	1	1	1	1	1	1	1	1	1	1	1	1	1	1	1	1	1	1	1	1
95_BdiBd21-3.3G0578700.1.fna	0	1	1	1	2	1	1	1	1	1	1	1	1	1	1	1	2	1	2	1	1	1	1	2	1	1	1	1	2	2	1	1	2	1	1	2	2	1	1	1	1	2	1	2	1	1	1	1	1
96_BdiBd21-3.1G0569900.1.fna	1	1	0	1	2	1	2	1	1	1	1	1	1	1	1	1	2	1	1	1	1	1	1	1	1	1	1	1	1	1	1	1	1	1	1	1	1	1	1	1	1	1	1	1	1	1	1	1	1
97_BdiBd21-3.1G0163000.1.fna	1	1	1	1	2	1	1	1	1	1	1	1	1	1	1	1	2	1	1	1	1	1	1	1	1	1	1	2	1	1	1	1	1	1	1	1	1	1	1	1	1	1	1	1	1	1	1	1	1
98_BdiBd21-3.1G1027300.1.fna	1	1	1	1	2	1	1	1	1	1	1	1	1	1	1	1	2	1	1	1	1	1	1	1	2	1	1	1	1	1	1	1	1	1	1	1	1	1	1	1	1	1	1	1	1	1	1	1	1
99_BdiBd21-3.1G0151200.1.fna	1	1	1	1	1	1	0	1	0	1	1	1	1	1	1	1	2	1	1	1	1	1	1	1	1	1	1	1	1	1	1	1	1	1	1	1	1	1	1	1	1	1	1	1	1	1	2	1	1
100_BdiBd21-3.1G0386500.1.fna	1	1	0	1	1	1	1	1	1	1	1	1	1	1	1	1	1	1	1	1	1	1	1	1	1	1	1	2	1	1	2	1	1	1	1	1	1	1	1	1	2	1	1	1	1	1	1	1	1
101_BdiBd21-3.1G0689400.1.fna	1	1	1	1	1	1	1	1	1	1	1	1	1	1	1	1	2	1	1	1	1	1	1	1	1	1	1	1	1	1	1	1	1	1	1	1	1	1	1	1	1	1	1	1	1	1	1	1	1
102_BdiBd21-3.2G0806600.1.fna	1	1	1	1	1	1	1	1	1	1	1	1	1	1	1	1	1	1	1	1	1	1	1	1	1	1	1	1	1	1	1	1	1	1	1	1	1	1	1	1	1	1	1	1	1	1	1	1	1
103_BdiBd21-3.2G0512500.1.fna	1	2	2	2	3	1	1	1	1	1	1	2	1	2	1	2	1	1	1	1	1	1	1	1	1	2	1	1	1	1	1	1	1	1	1	1	1	1	1	1	1	1	1	1	1	1	1	1	1
104_BdiBd21-3.3G0030300.1.fna	1	1	1	1	1	1	1	1	1	1	1	1	1	1	1	1	1	1	1	1	1	1	1	1	1	1	1	1	1	1	1	1	1	1	1	1	1	1	1	1	1	1	1	1	1	1	1	1	1
105_BdiBd21-3.1G0519500.1.fna	2	1	1	1	2	1	2	2	2	2	1	1	1	1	1	1	3	1	2	2	2	2	1	1	2	1	2	1	1	1	1	1	2	1	1	1	2	1	2	2	2	2	2	2	1	2	1	1	1
106_BdiBd21-3.1G1029500.1.fna	1	1	2	1	1	1	1	1	1	1	1	1	1	1	1	1	1	1	1	1	1	1	1	1	1	1	1	2	1	1	1	1	1	1	1	1	1	1	1	1	1	1	1	1	1	1	1	1	1
107_BdiBd21-3.1G0690000.1.fna	1	1	1	1	1	1	1	1	1	1	1	1	1	1	1	1	2	1	1	1	1	1	1	1	1	1	1	1	1	1	2	1	1	1	1	1	1	1	1	1	1	1	1	1	1	1	1	1	1
108_BdiBd21-3.5G0360400.1.fna	1	1	1	1	1	1	1	1	1	1	1	1	1	1	1	1	1	1	1	1	1	1	1	1	1	1	1	1	1	1	1	1	1	1	1	1	1	1	1	1	1	1	1	1	1	1	1	1	1
109_BdiBd21-3.3G0040700.1.fna	1	1	1	1	2	1	1	1	1	1	1	1	1	1	1	1	1	1	1	1	1	1	1	1	1	1	1	1	1	1	1	1	1	1	1	1	1	1	1	1	1	1	1	1	1	1	1	1	1
110_BdiBd21-3.2G0512700.1.fna	1	1	1	1	1	1	1	1	1	1	1	1	1	1	1	1	2	1	1	1	1	1	1	1	1	1	1	2	1	1	1	1	2	1	1	1	1	2	1	1	2	1	1	1	1	1	1	1	1
111_BdiBd21-3.1G0388700.1.fna	1	0	1	1	3	1	1	1	1	1	1	1	1	1	1	2	1	1	1	1	1	1	1	1	1	2	1	1	1	1	1	1	1	1	1	1	2	2	2	1	1	1	2	1	1	1	1	1	1
112_BdiBd21-3.4G0138700.1.fna	2	2	2	2	4	4	2	2	3	2	3	3	3	2	2	4	2	3	2	1	3	3	1	2	4	2	2	4	2	2	1	4	4	1	1	1	2	3	5	2	1	5	2	2	4	2	3	2	2
114_BdiBd21-3.2G0190200.1.fna	1	1	1	1	1	1	1	1	1	1	1	1	1	1	1	1	1	1	1	1	1	1	1	1	1	1	1	1	1	1	1	1	1	1	1	1	1	1	1	1	1	1	1	1	1	1	1	1	1
115_BdiBd21-3.2G0530400.1.fna	1	1	1	1	6	1	1	1	1	1	1	1	1	2	1	1	2	1	1	2	1	1	1	1	2	1	2	2	1	1	2	1	1	1	2	2	1	1	1	1	1	1	2	1	1	1	1	1	1
116_BdiBd21-3.5G0226000.1.fna	1	1	1	1	1	1	1	1	1	1	1	1	1	1	1	1	1	1	1	1	1	1	1	1	1	1	1	1	1	1	1	1	1	1	1	1	1	1	1	1	1	1	1	1	1	1	1	1	1
117_BdiBd21-3.5G0060700.1.fna	1	1	1	1	1	1	1	0	1	1	1	1	1	1	1	1	2	1	1	1	1	1	1	1	2	1	2	1	1	1	1	1	2	1	1	1	1	1	1	1	2	1	1	1	1	1	1	1	1
118_BdiBd21-3.4G0525400.1.fna	1	1	1	1	1	1	1	1	1	1	1	1	1	1	1	1	1	1	1	1	1	1	1	1	1	1	1	1	1	1	1	1	1	1	1	1	1	1	1	1	1	1	1	1	1	1	1	1	1
119_BdiBd21-3.2G0218000.1.fna	1	1	2	1	1	1	1	1	1	1	1	1	1	1	1	1	1	1	1	1	1	1	1	1	1	1	1	1	1	1	1	1	1	1	1	1	1	1	1	1	1	1	1	1	1	1	1	1	1
120_BdiBd21-3.4G0133200.1.fna	4	3	2	3	1	0	1	2	1	9	1	0	1	3	5	4	10	2	2	3	13	3	1	10	5	3	2	2	1	1	2	6	10	4	12	3	1	1	1	7	4	4	2	8	1	1	2	18	15
121_BdiBd21-3.5G0290300.1.fna	1	1	1	1	1	2	3	3	3	4	2	2	2	1	1	7	5	3	4	5	1	3	6	4	3	2	3	2	2	2	3	5	4	5	5	4	5	5	4	2	4	4	4	2	6	4	2	1	2
122_BdiBd21-3.3G0226800.1.fna	1	1	1	1	1	1	1	1	1	2	1	1	1	1	1	1	1	1	1	1	1	1	1	1	1	1	1	1	1	1	1	1	1	1	1	1	1	1	1	1	1	1	1	1	1	1	1	1	1
123_BdiBd21-3.3G0099600.1.fna	1	1	1	1	1	1	1	1	1	1	1	1	1	1	1	1	2	1	2	1	1	1	1	1	3	1	1	1	1	1	1	1	1	1	1	1	1	1	0	1	2	2	1	1	1	1	1	1	1
124_BdiBd21-3.1G0327800.1.fna	1	1	1	1	1	1	2	1	1	1	1	1	1	1	1	1	1	1	1	1	1	1	1	1	1	1	1	1	1	1	1	1	1	1	1	1	1	1	1	1	1	1	1	1	1	1	1	1	1
125_BdiBd21-3.3G0003100.1.fna	1	1	1	1	1	1	1	1	1	1	1	1	1	2	1	1	1	1	1	1	1	2	1	1	0	1	0	1	1	1	1	1	0	1	1	1	1	1	1	1	1	1	1	1	1	1	1	1	1
126_BdiBd21-3.2G0589900.1.fna	1	1	1	1	1	1	1	1	1	1	1	1	1	1	1	1	1	2	1	1	1	1	1	1	1	1	1	1	1	1	1	1	1	1	1	1	1	1	1	1	1	1	1	1	1	1	1	1	1
127_BdiBd21-3.3G0410500.1.fna	2	2	2	2	2	3	1	2	2	2	3	4	5	4	3	2	0	3	5	4	2	0	2	2	5	0	3	0	4	5	2	2	2	2	5	3	2	1	6	1	4	5	3	5	3	4	0	4	4
129_BdiBd21-3.2G0056200.1.fna	1	1	1	1	1	1	1	1	1	1	1	1	1	1	1	1	1	1	1	1	1	1	1	1	1	1	1	1	1	1	1	1	1	1	1	1	1	1	1	1	1	1	1	1	1	1	1	1	1
130_BdiBd21-3.4G0201200.1.fna	1	1	1	1	1	1	1	1	1	1	1	1	1	1	1	1	2	1	1	1	1	1	1	1	1	1	1	1	1	1	1	1	1	1	1	1	1	2	1	1	1	1	1	1	1	1	1	1	1
131_BdiBd21-3.1G0408500.1.fna	1	1	1	1	2	1	2	1	1	1	1	1	1	1	1	1	2	1	1	1	2	1	1	1	2	1	1	1	1	1	2	1	1	1	1	1	1	1	1	1	1	1	1	2	1	1	1	1	2
132_BdiBd21-3.4G0130400.1.fna	2	4	8	5	13	3	4	5	5	3	1	2	7	14	7	12	1	10	7	9	2	4	13	2	2	7	9	9	13	9	7	8	2	10	3	4	10	10	10	6	6	7	9	3	10	11	5	3	4
133_BdiBd21-3.2G0588600.1.fna	1	2	2	2	1	1	1	1	1	1	1	1	1	1	1	1	1	1	1	1	1	1	1	1	1	1	1	1	1	1	1	1	1	1	1	1	1	1	1	1	1	1	1	1	1	1	1	1	1
134_BdiBd21-3.1G0816800.1.fna	1	1	1	1	1	1	1	1	1	1	1	1	1	1	1	1	1	1	1	1	1	1	1	1	1	1	1	1	1	1	1	1	1	1	1	1	1	1	1	1	1	1	1	1	1	1	1	1	1
135_BdiBd21-3.2G0380400.1.fna	1	1	1	1	2	1	0	1	1	1	1	1	1	1	1	1	3	1	1	1	1	1	1	1	1	1	1	1	1	1	2	1	1	1	1	1	1	1	1	1	1	1	1	1	1	1	1	1	1
136_BdiBd21-3.3G0491800.1.fna	1	1	1	1	1	1	1	1	1	1	1	1	1	1	1	1	1	1	1	1	1	1	1	1	1	1	1	1	1	1	1	1	1	1	1	1	1	1	1	1	1	1	1	1	1	1	1	1	1
137_BdiBd21-3.4G0604400.1.fna	1	1	1	1	2	2	1	1	1	1	1	1	1	1	1	2	1	1	2	2	1	1	1	1	1	1	1	1	2	1	1	1	1	2	1	1	1	2	1	1	1	1	1	1	1	2	1	1	1
138_BdiBd21-3.1G0242000.1.fna	1	1	1	1	2	1	1	1	1	1	1	1	1	1	1	1	3	1	1	1	1	1	1	1	1	2	1	1	1	1	1	1	1	1	1	1	1	2	1	1	1	2	2	1	1	1	1	1	1
139_BdiBd21-3.3G0358700.1.fna	1	1	1	1	1	1	1	1	1	1	1	1	1	1	1	1	1	1	1	1	1	1	1	1	1	1	1	1	1	1	1	1	1	1	1	1	1	2	1	1	1	1	1	1	1	1	1	1	1
140_BdiBd21-3.1G0972700.1.fna	3	3	3	3	3	1	1	1	1	1	3	3	3	3	3	3	3	3	3	3	3	3	3	3	2	3	3	2	3	3	3	3	3	3	3	3	3	3	3	3	3	3	3	3	3	3	3	3	3
141_BdiBd21-3.3G0656200.1.fna	1	1	1	1	2	1	1	1	1	1	1	1	1	1	1	1	1	1	1	1	1	1	1	1	2	1	1	1	1	1	1	1	2	1	1	1	1	1	1	1	1	1	1	1	1	1	1	1	1
142_BdiBd21-3.1G0557400.1.fna	1	1	2	1	1	1	1	1	1	1	1	1	1	1	1	1	2	1	1	1	1	1	1	1	2	1	1	1	1	1	1	1	1	1	1	1	1	1	1	1	1	1	1	1	1	1	1	1	1
143_BdiBd21-3.1G1047900.1.fna	1	1	2	1	1	1	1	0	1	1	1	1	1	1	1	1	1	1	1	1	1	1	1	1	1	1	1	1	1	1	1	1	1	1	1	1	1	1	1	1	1	1	1	1	1	1	1	1	1
144_BdiBd21-3.3G0302000.1.fna	1	1	1	1	1	1	1	4	1	1	1	1	1	1	1	1	1	1	2	1	1	1	1	1	1	1	1	1	1	1	1	1	1	1	1	1	1	1	1	1	1	1	1	1	1	1	1	1	1
145_BdiBd21-3.5G0285100.1.fna	1	1	1	1	3	1	1	1	1	1	1	1	1	1	1	1	1	1	1	1	1	1	1	1	1	1	1	1	1	1	1	1	1	1	1	1	1	1	1	1	1	1	1	1	1	1	1	1	1
146_BdiBd21-3.1G0026700.1.fna	0	0	0	0	0	1	0	1	1	1	1	1	1	1	1	1	0	0	1	1	1	1	1	1	0	1	1	1	1	1	1	1	1	2	1	1	1	1	0	0	1	1	1	1	1	1	1	2	1
147_BdiBd21-3.1G0256000.1.fna	1	1	1	1	4	1	1	1	1	1	1	1	1	1	1	1	2	1	1	1	1	1	1	1	1	1	1	1	1	1	1	1	1	1	1	1	1	1	1	1	1	1	2	1	1	1	1	1	1
148_BdiBd21-3.1G0918600.1.fna	1	1	2	1	1	1	1	1	1	1	1	1	1	1	1	1	1	1	1	1	1	1	1	1	1	1	1	1	1	1	1	1	1	1	1	1	1	1	1	1	1	1	1	1	1	1	1	1	1
149_BdiBd21-3.2G0641600.1.fna	1	1	1	1	3	1	1	1	1	1	1	1	1	2	1	1	1	1	1	1	1	1	1	1	1	1	1	1	1	1	1	1	1	1	1	1	1	1	1	1	2	1	1	1	1	1	1	1	1
150_BdiBd21-3.2G0017500.1.fna	0	0	0	0	0	0	1	0	0	1	0	0	0	0	0	2	3	0	0	0	0	0	0	3	3	0	0	0	0	0	0	0	0	0	0	0	0	3	0	0	0	0	2	0	0	0	0	0	0
151_BdiBd21-3.2G0751500.1.fna	2	2	3	2	8	3	4	2	2	2	2	2	4	2	2	2	2	1	1	3	2	0	2	2	1	0	4	1	2	2	2	2	0	2	1	1	2	0	2	3	2	1	2	2	3	3	1	2	3
152_BdiBd21-3.4G0500900.1.fna	1	1	1	1	1	1	1	1	1	1	1	1	1	1	1	1	1	1	1	1	1	1	1	1	1	1	1	1	1	1	1	1	1	1	1	1	1	1	1	1	1	1	1	1	1	1	1	1	1
153_BdiBd21-3.1G0226900.1.fna	1	1	1	1	2	1	1	2	1	1	1	1	1	1	1	1	1	1	1	1	1	1	1	1	1	1	1	1	1	1	1	1	1	1	1	1	1	1	1	1	1	1	1	1	1	1	1	1	1
154_BdiBd21-3.2G0590100.1.fna	1	1	1	1	2	1	2	2	1	1	1	1	1	1	1	1	1	1	1	1	1	1	1	1	1	1	1	1	1	1	1	1	1	1	1	1	1	1	1	1	1	1	1	1	1	1	1	1	1
155_BdiBd21-3.1G0805900.1.fna	1	1	1	1	1	1	1	1	1	1	1	1	1	1	1	1	1	1	1	1	1	1	1	1	1	1	1	1	1	1	1	1	1	1	1	1	1	1	1	1	1	1	1	1	1	1	1	1	1
157_BdiBd21-3.3G0634700.1.fna	1	1	1	1	1	1	1	1	1	1	1	1	1	1	1	1	1	1	1	1	1	1	1	1	1	1	1	1	1	1	1	1	1	1	1	1	1	1	1	1	1	1	1	1	1	1	1	1	1
158_BdiBd21-3.1G0801500.1.fna	1	1	1	1	1	1	1	1	1	1	1	1	1	1	1	1	1	1	1	1	1	1	1	1	1	1	1	1	1	1	1	1	1	1	1	1	1	1	1	1	1	1	1	1	1	1	1	1	1
159_BdiBd21-3.2G0314400.1.fna	2	2	2	2	4	2	2	2	2	2	2	2	2	2	2	2	3	2	2	2	2	2	2	2	2	2	2	2	2	2	2	2	2	2	2	2	2	2	2	2	2	2	2	2	2	2	2	2	2
160_BdiBd21-3.4G0379700.1.fna	1	1	1	1	1	1	1	1	1	1	1	1	1	1	1	1	1	1	1	1	1	1	1	1	1	1	1	1	1	1	1	1	1	1	1	1	1	1	1	1	1	1	1	1	1	1	1	1	1
162_BdiBd21-3.3G0713500.1.fna	1	1	1	1	1	1	1	1	1	1	1	1	1	1	1	1	1	1	1	1	1	1	1	1	1	1	1	1	1	1	1	1	1	1	1	1	1	1	1	1	1	1	1	1	1	1	1	1	1
164_BdiBd21-3.1G1005100.1.fna	1	1	1	1	1	1	2	1	1	1	2	2	2	2	2	2	1	1	1	2	1	1	2	1	2	1	2	2	2	2	2	2	2	2	2	2	1	1	1	2	2	2	2	2	2	2	2	2	2
165_BdiBd21-3.1G0247100.1.fna	1	1	1	1	2	2	1	1	1	1	1	1	1	1	1	1	1	1	1	1	1	1	1	1	1	1	1	1	1	1	1	1	1	1	1	1	1	1	1	1	1	1	1	1	1	1	1	1	1
166_BdiBd21-3.1G0623000.1.fna	4	1	1	1	1	1	1	1	1	1	1	1	1	1	1	1	1	1	1	1	1	1	1	1	1	1	1	2	1	1	1	1	1	1	1	1	1	1	1	1	1	1	1	1	1	1	1	1	1
167_BdiBd21-3.3G0402200.1.fna	1	1	1	1	1	1	1	1	1	1	1	1	1	1	1	1	1	2	1	1	1	1	1	1	1	1	1	1	1	1	1	1	1	1	1	1	1	1	1	1	1	1	1	1	1	1	1	1	1
168_BdiBd21-3.4G0395100.1.fna	0	1	1	1	1	1	1	0	0	0	0	0	1	0	0	0	0	1	0	0	0	0	0	0	0	0	0	0	0	0	0	0	0	0	0	0	1	1	0	1	0	0	0	0	1	1	0	0	0
169_BdiBd21-3.1G0322300.1.fna	1	1	1	1	1	1	2	1	1	1	1	1	1	1	1	1	2	1	2	2	1	3	1	2	2	1	2	2	1	2	2	1	2	1	2	2	1	2	1	1	2	2	1	1	1	1	1	1	1
170_BdiBd21-3.3G0624500.1.fna	1	1	1	1	1	1	1	1	1	1	1	1	2	1	1	1	2	1	1	1	1	1	1	1	3	1	1	1	1	1	2	1	1	1	1	1	1	1	1	1	1	1	1	2	1	1	1	1	1
171_BdiBd21-3.4G0623500.1.fna	2	2	2	2	2	2	2	2	2	2	2	2	2	2	2	2	2	2	2	2	2	2	2	2	2	2	2	2	2	2	2	2	1	2	2	2	2	1	2	2	2	2	2	2	2	2	2	2	2
172_BdiBd21-3.5G0313400.1.fna	1	1	1	1	1	0	1	1	1	1	1	1	1	1	1	1	1	1	1	1	1	1	1	1	1	1	1	1	1	1	1	1	1	1	1	1	1	1	0	1	1	1	1	1	1	1	1	1	1
173_BdiBd21-3.3G0662400.1.fna	1	1	1	1	1	1	1	1	1	1	1	1	1	1	1	1	1	1	1	1	1	1	1	1	1	1	1	2	1	1	1	1	1	1	1	1	1	1	1	1	1	1	1	1	1	1	1	1	1
174_BdiBd21-3.4G0352200.1.fna	4	3	3	3	5	2	3	3	3	3	2	2	3	4	3	3	4	5	3	3	3	2	3	2	4	3	4	4	4	3	3	3	3	3	3	4	3	3	4	3	3	4	2	3	3	4	2	4	4
176_BdiBd21-3.3G0041400.1.fna	1	1	1	1	1	2	1	1	1	1	1	1	1	1	1	1	1	1	1	1	1	1	1	1	1	1	1	1	1	1	1	1	1	1	1	1	1	1	1	1	1	1	1	1	1	1	1	1	1
177_BdiBd21-3.4G0206600.1.fna	0	0	0	0	0	2	3	3	3	1	1	2	1	2	2	1	3	1	3	1	2	1	1	2	1	2	1	1	1	1	3	1	2	1	1	1	1	1	3	1	1	1	3	4	3	1	2	1	2
178_BdiBd21-3.4G0058200.1.fna	1	1	1	1	4	0	1	1	1	1	1	1	1	1	1	1	1	1	1	1	1	1	1	1	1	1	1	1	1	1	1	1	1	1	1	1	1	1	1	1	1	1	1	1	1	1	1	1	1
179_BdiBd21-3.1G0389000.1.fna	1	1	1	1	1	1	1	1	1	3	1	1	1	1	1	1	1	1	1	3	1	1	3	1	1	1	1	1	1	1	1	1	1	1	1	1	1	2	2	1	1	1	1	1	1	1	1	1	1
180_BdiBd21-3.4G0436200.1.fna	1	1	1	1	1	1	1	1	1	1	1	1	1	1	1	1	1	1	1	1	1	2	1	2	1	2	1	1	1	1	1	1	1	1	1	1	1	2	2	1	1	1	1	1	1	1	2	1	1
181_BdiBd21-3.5G0288700.1.fna	1	1	1	1	2	1	1	1	1	1	1	1	1	1	1	1	1	1	1	1	1	1	1	1	1	1	1	1	1	1	1	1	1	1	1	1	1	1	1	1	1	1	1	1	1	1	1	1	1
182_BdiBd21-3.1G0483900.1.fna	2	2	2	2	3	2	2	2	2	2	2	2	2	2	2	2	3	2	2	3	2	2	2	3	2	2	3	3	3	3	3	2	3	2	3	3	2	3	2	2	3	3	2	2	3	3	2	2	2
183_BdiBd21-3.1G0868700.1.fna	2	2	2	2	3	2	2	3	2	1	1	1	1	1	1	1	1	1	1	1	1	2	1	2	1	1	2	1	1	1	2	1	2	1	2	2	1	2	2	1	3	2	1	1	1	1	1	1	1
185_BdiBd21-3.1G0277900.1.fna	1	1	1	1	1	2	1	1	1	1	1	1	1	1	1	1	1	1	1	1	1	1	1	1	1	1	1	1	1	1	1	1	1	1	1	1	1	1	1	1	1	1	1	1	1	1	1	1	1
186_BdiBd21-3.1G0779800.1.fna	0	0	1	1	1	1	1	0	1	1	1	1	1	1	1	1	1	1	1	1	1	1	1	1	1	1	1	1	1	1	1	1	1	1	1	1	1	1	1	1	1	1	1	1	1	1	1	1	1
187_BdiBd21-3.3G0644700.1.fna	1	1	1	1	1	1	1	1	1	1	1	1	1	1	1	1	1	1	1	1	1	1	1	1	1	1	1	1	1	1	1	1	1	1	1	1	1	1	1	1	1	1	1	1	1	1	1	1	1
188_BdiBd21-3.1G0784500.1.fna	1	1	1	1	3	1	1	1	1	1	1	1	1	1	1	1	1	1	1	1	1	1	1	1	1	1	1	1	1	1	1	1	1	1	1	1	1	1	1	1	1	1	1	1	1	1	1	1	1
189_BdiBd21-3.1G0466900.1.fna	1	1	1	1	1	1	1	1	1	1	1	1	1	1	1	1	2	1	1	1	1	1	1	1	1	1	1	1	1	1	1	1	1	1	1	1	1	1	1	1	1	1	1	1	1	1	1	1	1
190_BdiBd21-3.1G0230100.1.fna	1	1	1	1	1	2	1	1	1	1	1	1	1	1	1	1	1	1	1	1	1	1	1	1	1	1	1	1	1	1	1	1	1	1	1	1	1	1	1	1	1	1	1	1	1	1	1	1	1
191_BdiBd21-3.2G0269800.1.fna	1	1	1	1	2	1	1	1	1	1	1	1	1	1	1	1	1	2	1	1	1	1	1	1	1	1	1	2	1	1	1	1	1	1	1	1	1	1	1	2	1	1	1	1	1	1	1	1	1
192_BdiBd21-3.2G0163400.1.fna	1	1	1	1	1	1	1	1	1	1	1	1	1	1	1	1	1	1	1	1	1	1	1	1	1	1	1	1	1	1	1	1	1	1	1	1	1	1	1	1	1	1	1	1	1	1	1	1	1
193_BdiBd21-3.2G0722600.1.fna	1	1	1	1	2	1	1	1	1	1	1	1	1	1	1	1	1	1	1	1	1	1	1	1	1	1	1	1	1	1	1	1	1	1	1	1	1	1	1	1	1	1	1	1	1	1	1	1	1
194_BdiBd21-3.2G0451800.1.fna	2	3	4	4	3	4	0	3	1	2	0	4	5	6	6	3	4	3	3	2	4	0	2	3	2	2	5	1	2	2	2	2	1	4	4	3	2	2	5	1	4	3	3	5	2	2	0	5	7
195_BdiBd21-3.1G0294600.1.fna	1	1	1	1	3	1	1	1	1	1	1	1	1	1	1	1	1	1	1	1	1	1	1	1	1	1	1	1	1	1	1	1	1	1	1	1	1	1	1	1	1	1	1	1	1	1	1	1	1
196_BdiBd21-3.2G0485200.1.fna	1	1	1	1	1	1	1	1	1	1	1	1	1	1	1	1	1	1	1	1	1	1	1	1	1	1	1	1	1	1	1	1	1	1	1	1	1	1	1	1	1	1	1	1	1	1	1	1	1
197_BdiBd21-3.1G0314900.1.fna	0	1	1	1	1	0	0	1	1	1	1	1	1	1	1	1	1	1	1	1	1	1	1	1	1	1	1	1	1	1	1	1	1	1	1	1	1	1	1	1	1	1	1	1	1	1	1	1	1
198_BdiBd21-3.1G0034900.1.fna	1	1	1	1	1	1	1	1	1	1	1	1	1	1	1	1	2	1	1	1	1	1	1	1	1	1	1	1	1	1	1	1	2	1	1	1	1	1	1	1	1	1	1	1	1	1	1	1	1
199_BdiBd21-3.2G0355100.1.fna	1	1	2	1	1	1	1	1	1	1	1	1	1	1	1	1	1	1	1	1	1	1	1	1	1	1	1	1	1	1	1	1	1	1	1	1	1	1	1	1	1	1	1	1	1	1	1	1	1
200_BdiBd21-3.5G0289300.1.fna	1	1	1	1	2	1	1	1	1	1	1	1	1	1	1	1	1	1	1	1	1	1	1	1	1	1	1	1	1	1	1	1	1	1	1	1	1	1	1	1	1	1	1	1	1	1	1	1	1
201_BdiBd21-3.3G0700700.1.fna	1	1	1	1	4	1	1	1	1	1	1	1	1	1	1	1	1	1	1	1	1	1	1	1	1	1	1	1	1	1	1	1	1	1	1	1	1	1	1	1	1	1	1	1	1	1	1	1	1
202_BdiBd21-3.5G0198100.1.fna	1	1	1	1	2	1	1	1	1	1	2	1	1	1	1	2	2	1	1	2	1	1	1	1	2	1	1	2	2	1	1	2	1	1	1	1	1	2	1	1	1	1	1	1	1	1	1	1	1
203_BdiBd21-3.3G0784200.1.fna	2	2	2	2	3	2	2	2	2	2	2	2	2	2	2	2	2	2	2	2	2	2	2	2	2	2	2	2	2	2	2	2	2	2	2	2	2	2	2	2	2	2	3	2	2	2	2	2	2
204_BdiBd21-3.1G0690700.1.fna	1	1	1	0	1	1	1	1	1	1	1	1	1	1	1	1	1	1	1	1	1	1	1	1	1	1	1	1	1	1	1	1	1	1	1	1	1	1	1	1	1	1	1	1	1	1	1	1	1
206_BdiBd21-3.2G0365900.1.fna	1	1	1	1	2	1	1	1	1	1	1	1	1	1	1	1	1	1	1	1	1	1	1	1	1	1	1	1	1	1	1	1	1	1	1	1	1	1	1	1	1	1	1	1	1	1	1	1	1
207_BdiBd21-3.2G0657400.1.fna	1	1	1	1	1	1	1	1	1	1	1	1	1	1	1	1	1	1	1	1	1	1	1	1	1	1	1	1	1	1	1	1	1	1	1	1	1	1	1	1	1	1	1	1	1	1	1	1	1
208_BdiBd21-3.3G0382700.1.fna	0	1	1	1	1	1	1	1	1	1	1	1	1	1	1	1	1	1	1	1	1	1	1	1	1	1	1	1	1	1	1	1	1	1	1	1	1	1	1	1	1	1	1	1	1	1	1	1	1
209_BdiBd21-3.3G0752200.1.fna	1	1	1	1	2	1	2	1	1	1	1	1	1	1	1	1	1	1	1	1	1	1	1	1	1	1	1	1	1	1	1	1	1	1	1	1	1	1	1	1	1	1	1	1	1	1	1	1	1
210_BdiBd21-3.2G0279500.1.fna	2	1	1	2	2	2	3	2	1	2	2	2	2	2	2	2	3	1	2	2	2	2	2	2	2	2	2	2	2	2	3	2	2	2	2	2	2	2	3	2	3	2	3	2	2	2	2	2	2
211_BdiBd21-3.1G0547600.1.fna	1	2	0	2	3	1	1	1	1	1	1	1	1	1	1	1	1	1	1	1	1	1	1	1	1	1	1	1	1	1	1	1	1	1	1	1	1	1	1	1	1	1	1	1	1	1	1	1	1
212_BdiBd21-3.3G0174300.1.fna	1	1	1	1	2	1	1	1	1	1	1	1	1	1	1	1	1	1	1	1	1	1	1	1	1	1	1	1	1	1	1	1	1	1	1	1	1	1	1	1	1	1	1	1	1	1	1	1	1
213_BdiBd21-3.1G0296000.1.fna	1	1	2	1	1	1	1	1	1	1	1	1	1	2	1	1	1	1	1	1	2	1	1	1	2	1	2	1	1	1	1	1	1	1	1	1	1	1	1	1	1	1	2	1	1	1	1	1	1
214_BdiBd21-3.1G0249400.1.fna	1	1	1	1	1	1	1	1	1	1	1	2	1	1	1	1	2	1	2	1	1	1	1	2	1	1	2	2	1	1	2	1	1	1	1	2	1	2	1	1	2	1	1	1	1	1	1	1	1
215_BdiBd21-3.3G0372600.1.fna	1	1	1	1	2	1	1	1	1	1	1	1	1	1	1	1	1	1	1	1	1	1	1	1	1	1	1	1	1	1	1	1	1	1	1	1	1	1	1	1	1	1	1	1	1	1	1	1	1
216_BdiBd21-3.1G0574600.1.fna	2	1	0	1	3	2	1	1	1	1	1	1	1	1	1	1	1	1	1	1	1	1	1	1	1	1	1	1	1	1	1	1	1	1	1	1	1	1	1	1	1	1	1	1	1	1	1	1	1
217_BdiBd21-3.1G0245600.1.fna	1	1	1	1	2	1	1	1	1	1	1	1	1	1	1	1	2	1	1	1	2	1	1	1	1	1	1	1	1	1	1	1	1	1	1	1	1	1	1	1	1	1	1	1	1	1	1	1	1
218_BdiBd21-3.3G0478000.1.fna	1	1	1	1	1	1	1	1	1	1	1	1	1	1	1	1	1	1	1	1	1	1	1	1	1	1	1	1	1	1	1	1	1	1	1	1	1	1	1	1	1	1	1	1	1	1	1	1	1
219_BdiBd21-3.1G0433300.1.fna	1	1	1	1	1	1	1	1	1	1	1	1	1	1	1	1	1	1	1	1	1	1	1	1	1	1	1	1	1	1	1	1	1	1	1	1	1	1	1	1	1	1	1	1	1	1	1	1	1
220_BdiBd21-3.1G0243300.1.fna	1	1	1	1	1	1	1	1	1	1	1	1	1	1	1	1	1	1	1	1	1	1	1	1	1	1	1	1	1	1	1	1	1	1	1	1	1	1	1	1	1	1	1	1	1	1	1	1	1
221_BdiBd21-3.5G0258900.1.fna	1	1	1	1	1	1	1	1	1	1	1	1	1	1	1	1	1	1	1	1	1	1	1	1	1	1	1	1	1	1	1	1	1	1	1	1	1	1	1	1	1	1	1	1	1	1	1	1	1
222_BdiBd21-3.3G0372400.1.fna	1	1	1	1	1	1	1	1	1	1	1	1	1	2	1	1	1	1	1	1	1	1	1	1	1	1	1	1	1	1	1	1	1	1	1	1	1	1	1	1	1	1	1	1	1	1	1	1	1
223_BdiBd21-3.1G1022000.1.fna	1	1	1	1	1	1	1	1	1	1	1	1	1	1	1	1	1	1	1	1	1	1	1	1	1	1	1	1	1	1	1	1	1	1	1	1	1	1	1	1	1	1	1	1	1	1	1	1	1
224_BdiBd21-3.1G0644000.1.fna	4	1	4	4	6	4	3	3	3	3	2	2	3	3	3	3	3	3	3	3	3	4	3	2	3	3	3	3	3	3	3	3	3	3	3	3	3	3	3	3	3	3	3	3	3	3	4	3	2
228_BdiBd21-3.5G0296100.1.fna	1	3	3	3	2	1	2	2	3	2	2	3	2	3	2	2	2	2	7	2	2	2	2	3	2	2	5	3	2	5	2	3	5	2	4	6	2	3	2	2	2	3	2	2	4	4	2	2	2
230_BdiBd21-3.1G0824400.1.fna	1	1	1	1	2	1	1	1	1	1	1	1	1	1	1	1	1	1	1	1	1	1	1	1	1	1	1	1	1	1	1	1	1	1	1	1	1	1	1	1	1	1	1	1	1	1	1	1	1
231_BdiBd21-3.1G0564400.1.fna	1	1	0	1	1	1	1	1	1	1	1	1	1	1	1	1	2	1	1	1	1	1	1	1	1	1	1	1	1	1	1	1	1	1	1	1	1	1	1	1	1	1	1	1	1	1	1	1	1
232_BdiBd21-3.2G0066000.1.fna	1	1	1	1	1	1	1	1	1	1	1	1	1	1	1	1	1	1	1	1	1	1	1	1	1	1	1	1	1	1	1	1	1	1	1	1	1	1	1	1	1	1	1	1	1	1	1	1	1
233_BdiBd21-3.1G0693800.1.fna	1	1	1	1	1	1	1	1	1	1	1	1	1	1	1	1	1	1	1	1	1	1	1	1	1	1	1	1	1	1	1	1	1	1	1	1	1	1	1	1	1	1	1	1	1	1	1	1	1
234_BdiBd21-3.1G0118700.1.fna	1	1	1	1	1	1	1	1	1	1	1	1	1	1	1	1	1	1	1	1	1	1	1	1	1	1	1	1	1	1	1	1	1	1	1	1	1	1	1	1	1	1	1	1	1	1	1	1	1
235_BdiBd21-3.1G0989700.1.fna	1	1	1	1	2	1	1	1	1	1	1	1	1	1	1	1	1	1	1	1	1	1	1	1	1	1	1	1	1	1	1	1	1	1	1	1	1	1	1	1	1	1	1	1	1	1	1	1	1
236_BdiBd21-3.2G0052000.1.fna	1	1	1	1	4	1	1	1	1	1	1	1	1	1	1	1	1	1	1	1	1	1	1	1	1	1	1	1	1	1	1	1	1	1	1	1	1	1	1	1	1	1	1	1	1	1	1	1	1
237_BdiBd21-3.4G0029500.1.fna	1	1	1	1	1	1	1	1	1	1	1	1	1	1	1	1	1	1	1	1	1	1	1	1	1	1	1	1	1	1	1	1	1	1	1	1	1	1	1	1	1	1	1	1	1	1	1	1	1
238_BdiBd21-3.3G0445600.1.fna	1	1	1	1	1	1	1	1	1	1	1	1	1	1	1	1	1	1	1	1	1	1	1	1	1	1	1	1	1	1	1	1	1	1	1	1	1	1	1	1	1	1	1	1	1	1	1	1	1
239_BdiBd21-3.2G0718200.1.fna	1	1	2	1	1	1	1	1	1	1	1	1	1	1	1	1	1	1	1	1	1	1	1	1	1	1	1	1	1	1	1	1	1	1	1	1	1	1	1	1	1	1	1	1	1	1	1	1	1
240_BdiBd21-3.1G0734600.1.fna	2	2	2	2	3	2	2	2	2	2	2	2	2	2	2	2	2	2	2	2	2	2	2	2	2	2	2	2	2	2	2	2	2	2	2	2	2	2	2	2	2	2	2	2	2	2	2	2	2
241_BdiBd21-3.1G0746200.1.fna	1	1	1	1	1	1	1	1	1	1	1	1	1	1	1	1	1	1	1	1	1	1	1	1	1	1	1	1	1	1	1	1	1	1	1	1	1	1	1	1	1	1	1	1	1	1	1	1	1
242_BdiBd21-3.5G0047100.1.fna	1	2	2	2	2	1	1	2	1	1	1	1	1	1	1	1	1	1	1	1	1	1	1	1	1	1	1	1	1	1	1	1	1	1	1	1	1	1	1	1	1	1	1	1	1	1	1	1	1
243_BdiBd21-3.2G0759400.1.fna	1	1	1	1	2	1	1	1	1	1	1	1	1	1	1	1	1	1	1	1	1	1	1	1	1	1	1	1	1	1	1	1	1	1	1	1	1	1	1	1	1	1	1	1	1	1	1	1	1
244_BdiBd21-3.1G0944600.1.fna	1	1	1	1	3	1	1	1	1	1	1	1	1	1	1	1	1	1	1	1	1	1	1	1	1	1	1	1	1	1	1	1	1	1	1	1	1	1	1	1	1	1	1	1	1	1	1	1	1
245_BdiBd21-3.1G0590100.1.fna	1	1	0	1	1	1	1	1	1	1	1	1	1	1	1	1	1	1	1	1	1	1	1	1	1	1	1	1	1	1	1	1	1	1	1	1	1	1	1	1	2	1	1	1	1	1	1	1	1
246_BdiBd21-3.4G0461500.1.fna	1	1	1	1	1	1	1	1	1	1	1	1	1	1	1	1	1	1	1	1	1	1	1	1	1	1	1	1	1	1	1	1	1	1	1	1	1	1	1	1	1	1	1	1	1	1	1	1	1
247_BdiBd21-3.4G0335200.1.fna	1	1	1	1	2	1	1	1	1	1	1	1	1	1	1	1	1	1	1	1	1	1	1	1	1	1	1	1	1	1	1	1	1	1	1	1	1	1	1	1	1	1	1	1	1	1	1	1	1
248_BdiBd21-3.2G0187000.1.fna	0	1	1	1	3	1	1	1	1	1	1	1	1	1	1	1	1	1	1	1	1	1	1	1	1	1	1	1	1	1	1	1	1	1	1	1	1	1	1	1	1	1	1	1	1	1	1	1	1
249_BdiBd21-3.2G0534200.1.fna	1	1	1	1	1	1	1	1	1	1	2	2	3	2	2	2	2	1	2	2	2	2	2	2	2	1	2	1	2	2	3	2	2	2	3	3	2	2	2	2	2	2	1	2	2	2	1	3	3
250_BdiBd21-3.1G0506200.1.fna	1	1	1	1	1	1	1	1	1	1	1	1	1	1	1	1	2	1	1	1	1	1	1	1	1	1	1	1	1	1	1	1	1	1	1	1	1	1	1	1	1	1	1	1	1	1	1	1	1
251_BdiBd21-3.1G0929800.1.fna	2	2	1	2	1	1	2	1	2	1	1	1	1	1	2	1	1	1	1	1	1	1	1	2	2	1	2	1	1	1	1	1	1	1	1	2	1	2	1	1	1	2	1	1	1	1	2	1	1
252_BdiBd21-3.3G0373100.1.fna	2	2	2	2	3	3	5	4	4	3	3	3	4	3	3	4	3	3	4	3	3	2	3	4	3	3	4	3	4	4	2	3	3	3	4	4	3	3	3	3	2	4	3	4	4	4	2	3	3
253_BdiBd21-3.2G0302200.1.fna	1	1	2	1	1	1	1	1	1	1	1	1	1	1	1	1	1	1	1	1	1	1	1	1	1	1	1	1	1	1	1	1	1	1	1	1	1	1	1	1	1	1	1	1	1	1	1	1	1
254_BdiBd21-3.2G0169900.1.fna	1	1	1	1	2	1	1	1	1	1	1	1	1	1	1	1	1	1	1	1	1	1	1	2	1	1	2	1	1	1	1	1	1	1	1	1	1	2	1	1	1	1	1	1	1	1	1	1	1
255_BdiBd21-3.1G0621200.1.fna	1	1	1	1	1	1	1	1	1	1	1	1	1	1	1	1	1	1	1	1	1	1	1	1	1	1	2	1	1	1	1	1	2	1	1	2	1	1	1	1	1	1	1	1	1	1	1	1	1
256_BdiBd21-3.5G0365500.1.fna	1	1	1	1	1	1	2	1	3	2	3	2	3	3	4	4	4	4	3	2	4	0	3	2	5	2	3	5	3	3	2	2	2	4	5	5	4	2	4	4	3	2	3	4	2	2	4	3	3
257_BdiBd21-3.3G0045600.1.fna	1	1	1	1	1	1	1	1	1	1	1	1	1	1	1	1	2	1	1	1	1	1	1	1	1	1	1	1	1	1	1	1	1	1	1	1	1	1	1	1	1	1	1	1	1	1	1	1	1
258_BdiBd21-3.2G0771500.1.fna	2	2	1	2	1	5	7	6	7	5	8	5	9	6	5	5	8	7	6	6	6	6	5	5	7	7	4	4	5	5	6	5	5	5	5	5	5	6	9	7	5	5	8	5	5	5	5	7	8
259_BdiBd21-3.3G0603000.1.fna	1	1	1	1	2	1	2	1	1	1	1	1	1	2	1	1	1	1	2	2	1	1	1	2	1	1	1	1	2	1	1	1	2	0	2	1	1	2	1	1	2	2	1	1	1	0	1	1	2
260_BdiBd21-3.1G1001900.1.fna	1	1	1	1	1	1	1	1	1	1	1	1	1	1	1	1	1	1	1	1	1	1	1	1	1	1	1	1	1	1	1	1	1	1	1	1	1	1	1	1	1	1	1	1	1	1	1	1	1
261_BdiBd21-3.4G0058600.1.fna	1	1	1	1	1	1	1	1	1	1	1	1	1	1	1	1	1	1	1	1	1	1	1	1	1	1	1	1	1	1	1	1	1	1	1	1	1	1	1	1	1	1	1	1	1	1	1	1	1
262_BdiBd21-3.3G0454200.1.fna	1	1	1	1	1	1	1	1	2	1	1	1	1	1	1	1	3	1	1	1	1	1	1	1	1	1	1	1	1	1	2	2	2	1	2	2	1	1	1	1	1	2	1	1	1	1	1	1	1
263_BdiBd21-3.3G0200700.1.fna	0	0	0	0	0	1	1	1	1	1	1	1	1	1	1	1	1	1	1	1	1	1	1	1	1	1	1	1	1	1	1	1	1	1	1	1	1	1	1	1	1	1	1	1	1	1	1	1	1
264_BdiBd21-3.3G0732300.1.fna	1	1	1	1	2	1	1	1	1	1	1	1	1	1	1	1	3	1	1	1	1	1	1	1	2	1	1	1	1	1	1	1	1	1	1	1	1	1	1	1	1	1	1	1	1	1	1	1	1
265_BdiBd21-3.1G0516300.1.fna	1	1	1	1	2	1	1	1	1	1	1	1	1	1	1	1	1	1	1	1	1	1	1	1	1	1	1	1	1	1	1	1	1	1	1	1	1	1	1	1	1	1	1	1	1	1	1	1	1
266_BdiBd21-3.3G0008900.1.fna	1	1	1	1	1	1	1	1	1	1	1	1	1	1	1	1	1	1	1	1	1	1	1	1	1	1	1	1	1	1	1	1	1	1	1	1	1	1	1	1	1	1	1	1	1	1	1	1	1
267_BdiBd21-3.3G0388700.1.fna	2	2	2	2	2	2	2	2	2	2	2	2	2	2	2	2	2	2	2	2	2	2	2	2	3	2	2	3	2	2	3	2	2	2	2	2	2	2	2	2	2	2	2	2	2	2	2	2	2
268_BdiBd21-3.2G0059700.1.fna	2	2	2	2	2	2	2	2	2	2	3	2	2	2	2	2	3	2	2	2	2	2	2	2	2	2	2	2	2	2	3	2	2	2	2	2	2	2	2	2	2	3	2	3	2	3	2	2	3
269_BdiBd21-3.3G0363000.1.fna	1	1	2	1	1	1	1	1	1	1	1	1	1	1	1	1	2	1	2	2	1	1	1	2	2	1	2	2	2	2	2	1	2	1	2	2	1	2	1	1	2	2	1	2	2	2	1	1	1
270_BdiBd21-3.2G0354300.1.fna	1	1	1	1	1	1	1	1	1	1	1	1	1	1	1	1	1	1	1	1	1	1	1	1	1	1	1	1	1	1	1	1	1	1	1	1	1	1	1	1	1	1	1	1	1	1	1	1	1
271_BdiBd21-3.5G0361500.1.fna	1	1	1	1	2	0	1	1	1	1	1	1	1	1	1	1	1	1	1	1	1	1	1	1	1	1	1	1	1	1	1	1	1	1	1	1	1	1	1	1	1	1	1	2	1	1	1	1	1
272_BdiBd21-3.1G1009400.1.fna	1	0	1	0	1	1	1	1	1	1	1	1	1	1	1	1	1	1	1	1	1	1	1	1	1	1	0	1	1	1	1	1	1	1	1	1	1	1	1	1	1	1	1	1	1	1	1	1	1
273_BdiBd21-3.2G0741100.1.fna	1	1	1	1	1	1	1	1	1	1	1	1	1	1	1	1	1	1	1	1	1	1	1	1	1	1	1	1	1	1	1	1	1	1	1	1	1	1	1	1	1	1	1	1	1	1	1	1	1
275_BdiBd21-3.2G0792600.1.fna	1	1	1	1	1	1	1	1	1	1	1	1	1	1	1	1	1	1	1	1	1	1	1	1	1	1	1	1	1	1	1	1	1	1	1	1	1	1	1	1	1	1	1	1	1	1	1	1	1
276_BdiBd21-3.3G0756500.1.fna	1	1	1	1	1	1	1	1	1	1	1	1	1	1	1	1	1	1	1	1	1	2	1	1	1	1	1	1	1	1	1	1	1	1	1	1	1	1	1	1	1	1	1	1	1	1	1	1	1
277_BdiBd21-3.1G0770000.1.fna	1	1	1	1	1	1	0	1	1	1	1	1	1	1	1	1	1	1	1	1	1	1	1	1	1	1	1	1	1	1	1	1	1	1	1	1	1	1	1	1	1	1	1	1	1	1	1	1	1
278_BdiBd21-3.1G0838000.1.fna	0	0	0	0	0	0	1	0	0	0	0	1	0	0	0	0	0	1	1	0	0	0	0	1	0	0	0	0	0	1	0	0	0	0	1	0	0	0	0	1	0	1	0	0	0	0	0	0	0
279_BdiBd21-3.1G0842500.1.fna	1	1	1	1	2	1	1	1	1	1	1	1	1	1	1	1	1	1	1	1	1	1	1	1	1	1	1	1	1	1	1	1	1	1	1	1	1	1	1	1	1	1	1	1	1	1	1	1	1
280_BdiBd21-3.4G0543800.1.fna	1	1	1	1	1	1	1	1	1	1	1	1	1	1	1	1	1	1	1	1	1	1	1	1	1	1	1	1	1	1	1	1	1	1	1	1	1	1	1	1	1	1	1	1	1	1	1	1	1
281_BdiBd21-3.3G0694900.1.fna	1	1	1	1	1	1	1	1	1	1	1	1	1	1	1	1	1	1	1	1	1	1	1	1	1	1	1	1	1	1	1	1	1	1	1	1	1	1	1	1	1	1	1	1	1	1	1	1	1
282_BdiBd21-3.5G0030000.1.fna	0	0	0	0	0	1	1	1	1	1	1	1	1	1	1	1	1	1	1	1	1	1	1	1	1	1	1	1	1	1	1	1	1	1	1	1	1	1	1	1	1	1	1	1	1	1	1	1	1
283_BdiBd21-3.5G0175600.1.fna	1	1	1	1	2	1	1	1	1	1	1	1	1	1	1	1	1	1	1	1	1	1	1	1	1	1	1	1	1	1	1	1	1	1	1	1	1	1	1	1	1	1	1	1	1	1	1	1	1
284_BdiBd21-3.3G0419300.1.fna	1	1	1	1	7	1	1	1	1	1	1	1	1	1	1	1	1	1	1	1	1	1	1	1	1	1	1	1	1	1	1	1	1	1	1	1	1	1	1	1	1	1	1	1	1	1	1	1	1
285_BdiBd21-3.2G0364300.1.fna	1	1	1	1	1	1	1	1	1	1	1	1	1	1	1	1	1	1	1	1	1	1	1	1	1	1	1	1	1	1	1	1	1	1	1	1	1	2	1	1	1	1	1	1	1	1	1	1	1
286_BdiBd21-3.2G0448800.1.fna	0	0	0	0	0	1	1	2	1	1	1	1	1	1	1	1	1	1	1	1	1	1	1	1	1	1	1	1	1	1	1	1	1	1	1	1	1	1	1	1	1	1	1	1	1	1	1	1	1
288_BdiBd21-3.2G0414100.1.fna	1	1	1	1	1	1	1	1	1	1	1	1	1	1	1	1	1	1	1	1	1	1	1	1	1	1	1	1	1	1	1	1	1	1	1	1	1	1	1	1	1	1	1	1	1	1	1	1	1
289_BdiBd21-3.4G0137500.1.fna	0	1	1	1	1	1	1	1	1	1	1	1	1	1	1	1	1	1	1	1	1	1	1	1	1	1	1	1	1	1	1	1	1	1	1	1	1	1	1	1	1	1	1	1	1	1	1	1	1
290_BdiBd21-3.5G0047600.1.fna	1	1	1	1	2	1	1	1	1	1	1	1	1	1	1	1	0	1	1	2	1	1	1	1	1	1	2	0	1	1	1	1	1	2	1	1	1	1	1	1	1	1	1	1	1	1	1	1	1
291_BdiBd21-3.2G0368800.1.fna	1	1	1	1	1	1	1	1	1	1	1	1	1	1	1	1	1	1	1	1	1	1	1	1	1	1	1	1	1	1	1	1	1	1	1	1	1	1	1	1	1	1	1	1	1	1	1	1	1
293_BdiBd21-3.4G0472700.1.fna	1	1	1	1	1	1	1	1	1	1	1	1	1	1	1	1	1	1	1	1	1	1	1	1	1	1	1	1	1	1	1	1	1	1	1	1	1	1	1	1	1	1	1	1	1	1	1	1	1
294_BdiBd21-3.3G0764600.1.fna	1	1	1	1	1	1	1	1	1	1	1	1	1	1	1	1	1	1	1	1	1	1	1	1	1	1	1	1	1	1	1	1	1	1	1	1	1	1	1	1	1	1	1	1	1	1	1	1	1
295_BdiBd21-3.1G0513100.1.fna	3	3	3	3	3	5	3	3	4	3	3	3	3	3	3	3	4	3	3	3	3	3	3	3	3	3	3	3	3	3	4	3	3	3	2	3	3	3	3	3	3	3	3	3	3	3	2	3	3
296_BdiBd21-3.4G0220500.1.fna	2	2	3	3	2	3	1	2	1	3	2	2	3	2	2	2	1	0	1	2	2	4	2	2	3	3	3	2	2	2	1	2	2	3	2	2	2	2	4	3	3	3	2	2	2	2	2	2	3
298_BdiBd21-3.2G0434700.1.fna	1	1	1	1	2	1	1	1	1	1	1	1	1	1	1	1	1	1	1	1	1	1	1	1	1	1	1	1	1	1	1	1	1	1	1	1	1	1	1	1	1	1	1	1	1	1	1	1	1
300_BdiBd21-3.1G0340600.1.fna	2	2	2	2	4	1	2	2	1	2	4	2	2	2	2	2	3	3	2	2	2	1	3	2	2	2	2	2	2	3	2	2	2	3	2	2	3	2	2	2	3	2	3	2	2	2	1	2	2
301_BdiBd21-3.1G0937500.1.fna	1	1	1	1	1	1	1	1	1	1	1	1	1	1	1	1	1	1	1	1	1	1	1	1	1	1	1	1	1	1	1	1	1	1	1	1	1	1	1	1	1	1	1	1	1	1	1	1	1
302_BdiBd21-3.5G0129300.1.fna	1	1	1	1	1	1	1	1	1	1	1	1	1	1	1	1	2	1	1	1	1	1	1	1	1	1	1	2	1	1	1	1	2	1	1	1	1	2	1	1	2	1	1	1	1	1	1	1	1
303_BdiBd21-3.1G0953700.1.fna	1	1	1	1	2	1	1	1	1	1	1	1	1	1	1	1	1	1	1	1	1	1	1	1	1	1	1	1	1	1	1	1	1	1	1	1	1	1	1	1	1	1	1	1	1	1	1	1	1
305_BdiBd21-3.4G0628800.1.fna	1	1	1	1	1	1	1	1	1	3	1	1	1	2	2	3	2	1	1	2	1	1	3	2	3	1	3	2	4	2	1	1	2	2	2	1	3	2	1	1	2	1	3	1	1	1	1	1	1
306_BdiBd21-3.3G0478800.1.fna	1	1	1	1	1	1	1	1	1	1	1	1	1	1	1	1	1	1	1	1	1	1	1	1	1	1	1	1	1	1	1	1	1	1	1	1	1	1	1	1	1	1	1	1	1	1	1	1	1
307_BdiBd21-3.1G0533900.1.fna	0	1	1	1	5	1	1	1	1	1	1	1	1	1	1	1	2	1	1	1	1	1	1	1	2	1	1	2	1	1	1	1	1	1	1	1	1	1	1	1	1	1	1	1	1	1	1	1	1
308_BdiBd21-3.1G0542600.1.fna	3	2	2	2	2	2	2	2	2	2	2	2	2	2	2	2	2	2	2	2	2	2	2	2	2	2	2	2	2	2	3	2	2	2	2	2	2	2	2	2	2	2	2	2	2	2	2	2	2
310_BdiBd21-3.5G0355600.1.fna	0	0	0	0	0	0	0	0	0	1	0	0	0	1	0	1	0	0	0	0	1	0	1	1	0	0	1	1	1	1	0	1	0	1	1	1	1	0	0	0	0	1	1	0	1	1	1	0	0
312_BdiBd21-3.4G0396400.1.fna	1	1	1	1	1	2	1	1	1	1	1	1	1	2	1	1	2	1	2	1	1	1	2	2	1	1	2	1	1	1	1	1	1	2	1	1	1	1	2	1	1	1	2	3	1	1	1	2	1
313_BdiBd21-3.3G0458300.1.fna	1	1	2	1	2	2	2	1	1	1	1	1	1	1	1	1	1	1	1	1	1	1	1	1	1	1	1	1	1	1	1	1	1	1	1	1	1	1	1	1	1	1	1	1	1	1	1	1	1
314_BdiBd21-3.3G0167400.1.fna	1	1	1	1	1	1	1	1	1	1	1	1	1	2	1	1	1	1	1	1	1	1	1	1	2	1	1	1	1	1	1	1	1	1	1	1	1	1	1	1	1	1	1	1	1	1	1	1	1
315_BdiBd21-3.2G0550500.1.fna	1	1	1	1	2	1	1	1	1	1	1	1	1	1	1	1	1	1	1	1	1	1	1	1	1	1	1	1	1	1	1	1	1	1	1	1	1	1	1	1	1	1	1	1	1	1	1	1	1
316_BdiBd21-3.3G0716100.1.fna	1	1	1	1	1	1	1	1	1	1	1	1	1	1	1	1	1	1	1	1	1	1	1	1	1	1	1	1	1	1	1	1	1	1	1	1	1	1	1	1	1	1	1	1	1	1	1	1	1
317_BdiBd21-3.1G0611900.1.fna	1	1	1	1	1	2	1	2	1	1	1	1	1	1	1	1	2	1	1	1	1	1	1	1	1	1	1	1	1	1	1	1	1	1	1	1	1	1	1	1	1	1	1	1	1	1	1	1	1
318_BdiBd21-3.5G0007400.1.fna	1	1	1	1	1	1	1	1	1	1	1	1	1	1	1	1	1	1	1	1	1	1	1	1	1	1	1	1	1	1	1	1	1	1	1	1	1	1	1	1	1	1	1	1	1	1	1	1	1
319_BdiBd21-3.3G0104700.1.fna	1	1	1	1	1	2	1	1	2	1	1	1	1	1	1	1	1	1	1	1	1	1	1	1	1	1	1	1	1	1	1	1	1	1	1	1	1	1	1	1	1	1	1	1	1	1	1	1	1
320_BdiBd21-3.2G0550800.1.fna	2	2	2	2	3	2	3	2	2	2	2	2	2	2	2	2	2	2	2	2	2	2	2	2	2	2	2	2	2	2	2	2	2	2	2	2	2	2	2	2	2	2	2	2	2	2	2	2	2
323_BdiBd21-3.5G0062000.1.fna	1	1	1	1	4	1	1	1	1	1	1	1	1	1	1	1	2	1	2	1	1	1	1	2	1	1	1	1	1	1	2	1	2	1	2	1	1	1	1	1	2	1	1	1	1	1	1	1	1
324_BdiBd21-3.2G0009200.1.fna	2	2	3	2	2	2	1	1	1	1	1	1	1	1	1	1	1	1	1	1	1	1	1	1	1	1	1	1	1	1	1	1	1	1	1	1	1	1	1	1	1	1	1	1	1	1	1	1	1
325_BdiBd21-3.5G0195000.1.fna	2	2	2	2	6	2	2	2	2	2	2	2	2	2	2	2	3	2	2	2	2	2	2	2	2	2	2	2	2	2	3	2	2	2	2	2	2	2	2	2	2	2	2	2	2	2	2	2	2
327_BdiBd21-3.2G0063900.1.fna	1	1	1	1	2	1	1	1	1	1	1	1	1	1	1	1	1	1	1	1	1	1	1	1	1	1	1	1	1	1	1	1	1	1	1	1	1	1	1	1	1	1	1	1	1	1	1	1	1
328_BdiBd21-3.3G0170900.1.fna	1	1	1	1	1	1	1	1	1	1	1	1	1	1	1	1	1	1	1	1	1	1	1	1	1	1	1	1	1	1	1	1	1	1	1	1	1	1	1	1	1	1	1	1	1	1	1	1	1
329_BdiBd21-3.2G0072400.1.fna	3	2	2	2	3	2	2	3	2	2	2	2	2	2	2	2	2	2	2	2	2	2	2	2	1	2	3	2	2	2	2	2	2	2	2	2	2	2	2	2	2	2	2	2	2	2	3	2	2
330_BdiBd21-3.2G0124700.1.fna	1	1	1	1	1	1	1	2	2	2	2	2	2	2	2	2	3	2	2	2	2	2	2	2	2	2	2	2	2	2	1	2	2	2	2	2	2	2	2	2	3	2	2	2	2	2	2	2	2
331_BdiBd21-3.2G0101100.1.fna	1	1	1	1	1	1	1	1	1	1	1	1	1	2	1	1	3	1	2	1	1	1	1	1	1	1	1	1	1	1	1	1	1	1	1	1	1	1	1	1	1	1	1	1	1	1	1	1	1
333_BdiBd21-3.1G0253000.1.fna	1	1	0	1	1	1	1	1	1	1	1	1	1	1	1	1	2	1	1	1	1	1	1	1	1	1	1	1	1	1	1	1	1	1	1	1	1	1	1	1	1	1	1	1	1	1	1	1	1
334_BdiBd21-3.5G0127400.1.fna	1	1	1	1	13	1	1	1	1	1	1	1	1	1	1	1	3	1	2	1	1	1	1	2	3	1	2	2	1	2	2	1	2	1	2	2	1	2	1	1	2	2	1	2	1	1	1	1	1
335_BdiBd21-3.2G0198100.1.fna	1	1	1	1	1	1	1	1	1	1	1	1	1	1	1	1	1	1	1	1	1	1	1	1	1	1	1	1	1	1	1	1	1	1	1	1	1	1	1	1	1	1	1	1	1	1	2	1	1
336_BdiBd21-3.5G0361200.1.fna	1	1	1	1	1	1	1	1	1	1	1	1	1	1	1	1	1	1	1	1	1	1	1	1	1	1	1	1	1	1	1	1	1	1	1	1	1	1	1	1	1	1	1	1	1	1	1	1	1
338_BdiBd21-3.1G0584700.1.fna	1	1	0	1	1	1	1	2	1	1	1	1	1	1	1	1	1	1	1	1	1	1	1	1	1	1	1	1	1	1	1	1	1	1	1	1	1	1	1	1	1	1	1	1	1	1	1	1	1
339_BdiBd21-3.3G0459400.1.fna	1	1	1	1	2	1	1	2	2	1	2	1	1	1	1	1	1	1	1	1	2	2	1	2	0	1	2	2	2	2	1	1	1	1	1	1	1	1	2	2	1	1	1	1	1	1	2	1	2
340_BdiBd21-3.1G0992100.1.fna	2	2	2	2	2	2	1	1	1	2	1	1	1	2	1	1	1	1	1	1	2	2	1	1	1	1	1	1	1	1	1	1	1	1	1	1	1	2	1	1	1	1	1	2	1	1	2	1	1
341_BdiBd21-3.3G0666700.1.fna	1	1	1	1	3	1	1	1	1	1	1	1	1	1	1	1	1	1	1	1	1	1	1	1	1	1	1	1	1	1	1	1	1	1	1	1	1	1	1	1	1	2	1	1	1	1	1	1	2
342_BdiBd21-3.1G0892600.1.fna	0	1	1	1	1	1	1	1	1	1	1	1	1	1	1	1	1	1	1	1	1	1	1	1	1	1	1	1	1	1	1	1	1	1	1	1	1	1	1	1	1	1	1	1	1	1	1	1	1
343_BdiBd21-3.2G0721900.1.fna	1	1	1	1	3	1	1	1	1	1	1	1	1	1	1	1	1	1	1	1	1	1	1	1	1	1	1	1	1	1	1	1	1	1	1	1	1	1	1	1	1	1	1	1	1	1	1	1	1
344_BdiBd21-3.1G0172600.1.fna	1	1	1	1	1	1	1	1	1	1	1	1	1	1	1	1	1	1	1	1	1	1	1	1	1	1	1	1	1	1	1	1	1	1	1	1	1	1	1	1	1	1	1	1	1	1	1	1	1
345_BdiBd21-3.4G0421300.1.fna	0	1	1	1	1	2	1	1	1	1	1	1	1	1	1	1	3	1	1	1	1	1	1	1	1	1	1	1	1	1	1	1	1	1	1	1	1	1	1	1	1	1	1	1	1	1	1	1	1
347_BdiBd21-3.1G0837300.1.fna	1	1	1	1	1	1	1	1	1	1	1	1	2	1	2	1	2	1	2	1	1	1	1	2	2	1	2	2	2	2	2	2	2	1	2	2	1	2	1	1	2	2	1	2	1	2	1	1	1
348_BdiBd21-3.2G0803900.1.fna	1	1	1	1	2	1	2	1	1	1	1	1	1	1	1	1	1	1	1	1	1	1	1	1	1	1	1	1	1	1	1	1	1	1	1	1	1	1	1	1	1	1	1	1	1	1	1	1	1
349_BdiBd21-3.1G0206500.1.fna	5	2	2	2	4	2	2	2	2	2	3	3	3	3	2	3	3	3	3	3	2	3	3	2	3	3	3	3	3	3	4	3	3	3	3	3	3	3	3	3	2	3	3	3	3	3	3	3	3
351_BdiBd21-3.3G0714800.1.fna	1	1	1	1	1	1	1	1	1	1	1	1	1	2	1	1	2	1	2	1	1	1	1	1	2	1	1	1	1	1	1	1	1	1	1	1	1	1	1	1	2	1	2	1	1	1	1	1	1
352_BdiBd21-3.3G0005200.1.fna	1	1	1	1	1	4	2	2	2	2	2	2	2	2	2	2	3	2	2	2	2	2	2	2	2	2	2	2	2	2	2	2	2	2	2	2	2	2	1	2	2	2	2	2	2	2	2	2	2
353_BdiBd21-3.2G0597500.1.fna	1	1	1	1	1	1	1	1	1	1	1	1	1	1	1	1	1	1	1	1	1	1	1	1	1	1	1	1	1	1	1	1	1	1	1	1	1	1	1	1	1	1	1	1	1	1	1	1	1
354_BdiBd21-3.4G0182500.1.fna	0	1	1	1	2	0	0	0	0	0	0	1	1	1	1	0	2	2	1	1	0	0	1	0	0	0	0	0	0	0	1	0	0	1	1	1	0	2	0	0	1	0	1	0	1	0	0	0	2
355_BdiBd21-3.4G0336400.1.fna	0	1	1	1	2	1	2	1	1	1	2	2	2	2	2	2	2	2	2	2	2	1	1	2	2	1	2	2	2	2	2	2	2	2	2	2	1	2	2	1	2	2	2	2	2	2	1	2	2
356_BdiBd21-3.3G0714100.1.fna	1	1	1	1	7	1	1	1	1	1	1	1	1	1	1	1	1	1	1	1	1	1	1	1	1	1	1	1	1	1	1	1	1	1	1	1	1	1	1	1	1	1	1	1	1	1	1	1	2
357_BdiBd21-3.2G0268700.1.fna	1	1	1	1	2	1	1	1	1	1	1	1	1	1	1	1	0	1	1	1	1	1	1	1	1	1	1	1	1	1	2	1	1	1	1	1	1	1	1	1	1	1	1	1	1	1	1	1	1
358_BdiBd21-3.2G0617500.1.fna	1	1	1	1	1	1	1	0	1	1	1	1	1	1	1	1	1	1	1	1	1	1	1	1	1	1	1	1	1	1	1	1	1	1	1	1	1	1	1	1	1	1	1	1	1	1	1	1	1
360_BdiBd21-3.2G0445200.1.fna	1	1	1	1	2	1	1	1	1	1	1	1	1	1	1	1	1	1	1	1	1	1	1	1	1	1	1	1	1	1	1	1	1	1	1	1	1	1	1	1	1	1	1	1	1	1	1	1	1
361_BdiBd21-3.1G0755900.1.fna	1	1	1	1	1	2	1	1	1	1	1	1	1	1	1	1	2	1	1	1	1	1	1	1	1	1	1	1	1	1	1	1	1	1	1	1	1	1	1	1	1	1	1	2	1	1	1	1	1
362_BdiBd21-3.3G0665300.1.fna	1	2	2	2	5	3	2	3	2	1	3	3	3	3	4	3	2	1	2	2	2	2	2	2	2	1	2	3	3	3	2	2	2	3	3	3	2	2	3	2	2	2	2	3	2	2	2	3	3
363_BdiBd21-3.3G0117100.1.fna	1	1	1	1	1	1	1	1	1	1	1	1	1	1	1	1	1	2	1	1	1	1	1	1	1	1	1	1	1	1	1	1	1	1	1	1	2	1	1	1	1	2	1	1	1	1	1	1	1
364_BdiBd21-3.2G0490500.1.fna	1	1	1	1	1	1	1	1	1	1	1	1	1	1	1	1	1	1	1	1	1	1	1	1	1	1	1	1	1	1	1	1	1	1	1	1	1	1	1	2	1	1	1	1	1	1	1	1	1
365_BdiBd21-3.2G0621700.1.fna	1	1	1	1	1	2	1	1	1	1	1	1	1	1	1	1	1	1	1	1	1	1	1	1	1	1	1	1	1	1	1	1	1	1	1	1	1	1	1	1	1	1	1	1	1	1	1	1	1
366_BdiBd21-3.1G0251200.1.fna	1	1	1	1	1	1	1	1	1	1	1	1	1	1	1	1	1	1	1	1	1	1	1	1	2	1	1	1	1	1	1	1	1	1	1	1	1	2	1	1	1	1	1	1	1	1	1	1	1
367_BdiBd21-3.1G0248100.1.fna	1	1	1	1	1	1	1	1	1	1	1	1	1	1	1	1	1	1	1	1	1	1	1	1	1	1	1	1	1	1	1	1	1	1	1	1	1	1	1	1	1	1	1	1	1	1	1	1	1
368_BdiBd21-3.1G0574800.1.fna	1	1	0	1	1	1	1	1	1	1	1	1	1	1	1	1	1	1	1	1	1	1	1	1	1	1	1	1	1	1	1	1	1	1	1	1	1	1	1	1	1	1	1	1	1	1	1	1	1
369_BdiBd21-3.3G0706300.1.fna	1	0	1	1	1	1	1	2	1	1	1	1	1	1	1	1	1	1	1	1	1	1	1	1	1	1	1	1	1	1	1	1	1	1	1	1	1	1	1	1	1	1	1	1	1	1	1	1	1
370_BdiBd21-3.2G0578400.1.fna	1	1	1	1	1	0	1	1	1	1	1	1	1	1	1	1	2	1	1	1	1	1	1	1	1	1	1	2	1	1	1	1	1	1	1	1	1	1	1	1	1	1	1	1	1	1	1	1	1
371_BdiBd21-3.3G0198600.1.fna	1	1	1	2	1	1	1	1	1	1	1	1	1	1	1	1	1	1	1	1	1	1	1	1	1	1	1	1	1	1	1	1	1	1	1	1	1	1	1	1	1	1	1	1	1	1	1	1	1
372_BdiBd21-3.1G0222200.1.fna	1	1	1	1	1	1	0	1	0	1	1	1	1	1	1	1	1	1	1	1	1	1	1	1	1	1	1	1	1	1	1	1	1	1	1	1	1	1	1	1	1	1	1	1	1	1	1	1	1
373_BdiBd21-3.3G0005500.1.fna	1	1	1	1	2	1	1	1	1	1	1	1	1	1	1	1	1	1	1	1	1	1	1	1	1	1	1	1	1	1	1	1	1	1	1	1	1	1	1	1	1	1	1	1	1	1	1	1	1
374_BdiBd21-3.3G0747300.1.fna	1	1	1	1	1	0	1	1	1	1	2	2	1	1	1	1	2	1	1	1	2	1	2	1	1	2	2	1	1	1	1	1	1	1	2	2	1	1	2	1	1	1	2	2	1	1	2	2	2
375_BdiBd21-3.2G0718700.1.fna	1	1	1	1	2	1	1	1	1	1	1	1	1	1	1	1	2	1	1	1	1	1	1	1	1	1	1	1	1	1	1	1	1	1	1	1	1	1	1	1	1	1	1	1	1	1	1	1	1
376_BdiBd21-3.1G0212100.1.fna	2	1	1	1	3	1	1	1	1	1	1	1	1	1	1	1	1	1	1	1	1	1	1	1	1	1	1	1	1	1	1	1	1	1	1	1	1	1	1	1	1	1	1	1	1	1	1	1	1
377_BdiBd21-3.3G0058500.1.fna	1	1	1	1	1	1	1	1	1	1	1	1	1	1	1	1	1	1	1	1	1	1	1	1	1	1	1	1	1	1	1	1	1	1	1	1	1	1	1	1	1	1	1	1	1	1	1	1	1
378_BdiBd21-3.3G0797300.1.fna	0	1	1	1	1	1	1	1	1	1	1	1	1	1	1	1	1	1	1	1	1	1	1	1	1	1	1	1	1	1	1	1	1	1	1	1	1	1	1	1	1	1	1	1	1	1	1	1	1
379_BdiBd21-3.3G0004700.1.fna	0	0	1	1	1	0	1	1	1	2	1	1	1	1	1	1	2	3	1	1	1	1	1	2	1	2	1	1	1	1	1	1	1	1	1	0	1	1	0	1	2	1	1	1	0	2	1	1	2
380_BdiBd21-3.2G0051500.1.fna	1	1	1	1	2	1	1	1	1	1	1	1	1	1	1	1	1	1	1	1	1	1	1	1	1	1	1	1	1	1	1	1	1	1	1	1	1	1	1	1	1	1	1	1	1	1	1	1	1
381_BdiBd21-3.4G0619600.1.fna	1	1	1	1	1	0	1	1	1	1	1	1	1	1	1	1	1	1	1	1	1	1	1	1	1	1	1	1	1	1	1	1	1	1	1	1	1	1	1	1	1	1	1	1	1	1	1	1	1
382_BdiBd21-3.3G0296500.1.fna	2	2	2	2	2	1	1	2	1	2	2	2	2	2	2	2	4	2	2	2	2	3	2	2	2	2	2	2	2	2	2	2	2	2	2	2	2	2	2	2	2	2	2	2	2	2	3	2	2
383_BdiBd21-3.2G0509600.1.fna	1	1	1	1	1	1	1	1	1	1	1	1	1	1	1	1	1	1	1	1	1	1	1	1	1	1	1	1	1	1	1	1	1	1	1	1	1	1	1	1	1	1	1	1	1	1	1	1	1
384_BdiBd21-3.3G0556200.1.fna	1	1	1	1	1	1	1	1	1	1	1	1	1	1	1	1	1	1	1	1	1	1	1	2	1	1	2	1	1	1	1	1	2	2	1	1	1	1	1	1	1	1	1	1	1	1	1	1	2
386_BdiBd21-3.1G0272300.1.fna	1	1	1	1	1	1	1	1	1	1	1	1	1	1	1	1	1	1	1	1	1	1	1	1	1	1	1	1	1	1	1	1	1	1	1	1	1	1	1	1	1	1	1	1	1	1	1	1	1
388_BdiBd21-3.1G0083200.1.fna	3	4	3	3	4	3	4	4	4	3	3	3	3	3	4	3	4	3	3	3	3	2	3	2	3	3	3	3	3	3	3	3	3	3	3	3	3	2	3	3	4	3	3	3	3	3	1	3	5
389_BdiBd21-3.3G0555800.1.fna	1	1	2	1	2	1	1	1	1	1	1	1	1	1	1	1	1	1	1	1	1	1	1	1	1	1	1	1	1	1	1	1	1	1	1	1	1	1	1	1	1	1	1	1	1	1	1	1	1
390_BdiBd21-3.1G0321800.1.fna	1	1	1	1	1	1	1	1	1	1	1	1	1	1	1	1	1	1	1	1	1	1	1	1	1	1	1	1	1	1	1	1	1	1	1	1	1	1	1	1	1	1	1	1	1	1	1	1	1
392_BdiBd21-3.4G0380100.1.fna	1	1	1	1	1	1	1	1	1	1	1	1	1	1	1	1	2	1	2	2	1	1	1	2	2	1	2	2	2	2	2	1	2	1	2	2	1	2	1	1	2	2	1	1	1	2	2	1	1
393_BdiBd21-3.1G0723300.1.fna	1	1	1	1	4	1	1	1	1	1	1	1	1	1	1	1	1	1	1	1	1	1	1	1	1	1	1	1	1	1	1	1	1	1	1	1	1	1	1	1	1	1	1	1	1	1	1	1	1
395_BdiBd21-3.1G0975000.1.fna	2	2	2	2	2	3	3	3	3	3	3	2	2	2	2	2	3	3	2	2	3	3	2	2	3	3	2	2	2	4	4	2	2	2	2	2	3	2	3	3	2	2	2	4	2	2	2	2	2
396_BdiBd21-3.1G1040900.1.fna	1	1	1	1	2	1	1	1	1	1	1	1	1	1	1	1	1	1	1	1	1	1	1	1	1	1	1	1	1	1	1	1	1	1	1	1	1	1	1	1	1	1	1	1	1	1	1	1	1
397_BdiBd21-3.3G0794300.1.fna	1	2	2	2	1	6	5	5	5	6	6	5	6	6	5	9	4	11	10	4	6	5	12	7	5	4	9	9	8	9	4	8	8	10	11	10	11	10	5	3	10	7	10	7	12	8	6	7	6
398_BdiBd21-3.3G0676400.1.fna	1	1	2	1	1	1	1	1	1	1	1	1	1	1	1	1	1	2	1	1	1	1	1	2	1	1	2	1	1	1	1	1	1	1	1	1	1	2	2	1	1	1	1	1	1	1	1	1	1
399_BdiBd21-3.1G0845500.1.fna	1	1	1	1	5	1	1	1	1	1	2	1	1	2	1	1	1	1	1	1	1	1	1	1	1	1	1	1	1	1	1	1	1	1	1	1	1	1	1	1	1	1	2	1	1	1	1	1	1
400_BdiBd21-3.1G0118900.1.fna	1	1	1	1	1	1	1	1	1	1	1	1	1	1	1	1	1	1	1	1	1	1	1	1	1	1	1	1	1	1	1	1	1	1	1	1	1	1	1	1	2	1	1	1	1	1	1	1	1
401_BdiBd21-3.1G0702800.1.fna	1	1	1	1	3	1	1	1	1	1	1	1	1	1	1	1	2	1	1	1	1	1	1	1	1	1	1	1	1	1	1	1	1	1	1	1	1	1	1	1	1	1	1	1	1	1	1	1	1
402_BdiBd21-3.2G0123900.1.fna	1	1	1	1	1	1	0	1	1	1	1	1	1	1	1	1	1	1	1	1	1	1	1	1	1	1	1	1	1	1	1	1	1	1	1	1	1	1	1	1	1	1	1	1	1	1	1	1	1
403_BdiBd21-3.4G0183300.1.fna	0	0	0	0	0	0	0	0	0	0	0	1	1	1	1	0	1	2	1	1	0	0	1	0	0	0	0	0	0	0	1	0	0	1	1	1	0	1	0	0	1	0	1	0	1	0	0	0	1
404_BdiBd21-3.1G0512000.1.fna	1	1	1	1	2	1	1	1	1	1	1	1	1	1	1	1	1	1	1	1	1	1	1	1	1	1	1	1	1	1	1	1	1	1	1	1	1	1	1	1	1	1	1	1	1	1	1	1	1
405_BdiBd21-3.5G0326800.1.fna	1	1	1	1	4	1	1	1	1	1	1	1	1	1	1	1	2	1	1	1	1	1	1	1	1	1	1	1	1	1	1	1	1	1	1	1	1	1	1	1	1	1	1	1	1	1	1	1	1
407_BdiBd21-3.1G1036300.1.fna	1	1	1	1	1	0	1	1	1	1	1	1	1	1	1	1	1	1	1	1	1	1	1	1	1	1	1	1	1	1	1	1	1	1	1	1	1	1	1	1	1	1	1	1	1	1	1	1	1
408_BdiBd21-3.3G0451000.1.fna	1	1	1	1	1	1	1	1	1	1	1	1	2	2	1	1	1	1	1	1	1	1	1	1	2	2	1	2	1	1	1	1	1	1	1	1	1	1	1	1	1	1	1	2	1	1	1	2	1
409_BdiBd21-3.3G0791700.1.fna	1	1	1	1	1	1	2	1	1	1	1	1	1	1	1	1	1	1	1	1	1	1	1	1	1	1	1	1	1	1	1	1	1	1	1	1	1	1	1	1	1	1	1	1	1	1	1	1	1
410_BdiBd21-3.2G0744300.1.fna	1	1	1	1	1	2	1	1	1	1	1	1	1	1	1	1	1	1	1	1	1	1	1	1	1	1	1	1	1	1	1	1	1	1	1	1	1	1	1	1	1	1	1	1	1	1	1	1	1
411_BdiBd21-3.2G0478600.1.fna	1	1	1	1	1	1	1	1	1	1	1	1	1	1	1	1	1	1	1	1	1	1	1	1	1	1	1	1	1	1	1	1	1	1	1	1	1	1	1	1	1	1	1	1	1	1	1	1	1
413_BdiBd21-3.1G0229300.1.fna	1	1	1	1	2	1	1	1	1	1	1	1	1	1	1	1	1	1	1	1	1	1	1	1	1	1	1	1	1	1	1	1	1	1	1	1	1	1	1	1	1	1	1	1	1	1	1	1	1
414_BdiBd21-3.2G0086000.1.fna	1	1	1	1	4	0	1	1	1	1	1	1	1	1	1	1	1	1	1	1	1	1	1	1	1	1	1	1	1	1	1	1	1	1	1	1	1	1	1	1	1	1	1	1	1	1	1	1	1
415_BdiBd21-3.2G0567700.1.fna	1	1	1	1	2	1	1	1	1	1	1	1	1	1	1	1	1	1	1	1	1	1	1	1	1	1	1	1	1	1	1	1	1	1	1	1	1	1	1	1	1	1	1	1	1	1	1	1	1
416_BdiBd21-3.1G0849800.1.fna	1	1	1	1	1	1	1	1	1	1	1	1	1	1	1	1	1	1	1	1	1	1	1	1	1	1	1	1	1	1	1	1	1	1	1	1	1	1	1	1	1	1	1	1	1	1	1	1	1
417_BdiBd21-3.1G0622300.1.fna	1	1	1	1	1	1	1	1	1	1	1	1	1	1	1	1	2	1	1	1	1	1	1	1	1	1	1	1	1	1	1	1	1	1	1	1	1	1	1	1	1	1	1	1	1	1	1	1	1
418_BdiBd21-3.1G0223200.1.fna	1	1	1	1	1	1	1	1	1	1	1	1	1	1	1	1	1	1	1	1	1	1	1	1	1	1	1	1	1	1	1	1	1	1	1	1	1	1	1	1	1	1	1	1	1	1	1	1	1
419_BdiBd21-3.1G0626400.1.fna	1	1	1	1	1	1	1	1	1	1	1	1	1	1	1	1	1	1	1	1	1	1	1	1	1	1	1	1	1	1	1	1	1	1	1	1	1	1	1	1	1	1	1	1	1	1	1	1	1
420_BdiBd21-3.1G0341100.1.fna	1	1	1	1	1	1	1	1	1	1	1	1	1	1	1	1	1	1	1	1	1	1	1	1	1	1	1	1	1	1	1	1	1	1	1	1	1	1	1	1	1	1	1	1	1	1	1	1	1
421_BdiBd21-3.4G0103000.1.fna	1	1	1	1	1	1	1	1	2	1	1	1	1	1	1	1	1	1	1	1	1	1	1	1	1	1	1	1	1	1	1	1	1	1	1	1	1	1	1	1	1	1	1	1	1	1	1	1	1
422_BdiBd21-3.2G0302400.1.fna	1	1	1	1	1	1	1	1	1	1	1	1	1	1	1	1	1	1	1	1	1	1	1	1	1	1	1	1	1	1	1	1	1	1	1	1	1	1	1	1	1	1	1	1	1	1	1	1	1
423_BdiBd21-3.1G0323300.1.fna	1	1	1	1	1	1	1	1	1	1	1	1	1	1	1	1	1	1	1	1	1	1	1	1	1	1	1	1	1	1	1	1	1	1	1	1	1	1	1	1	1	1	1	1	1	1	1	1	1
424_BdiBd21-3.4G0135900.1.fna	1	2	1	5	2	1	3	1	1	1	4	3	5	6	2	3	4	5	1	3	10	5	5	4	5	3	4	4	5	4	2	4	4	2	2	2	5	2	3	4	1	4	5	3	4	4	4	6	3
425_BdiBd21-3.4G0093600.1.fna	0	0	0	0	0	1	1	1	1	1	1	1	1	1	1	1	1	1	1	1	1	1	1	1	1	1	1	1	1	1	1	1	1	1	1	1	1	1	1	1	1	1	1	1	1	1	1	1	1
426_BdiBd21-3.2G0580200.1.fna	0	0	0	0	0	1	1	1	1	1	1	1	1	1	1	1	1	1	1	1	1	1	1	1	1	1	1	2	1	1	1	1	1	1	1	1	1	1	1	1	1	1	1	1	1	1	1	1	1
427_BdiBd21-3.2G0794100.1.fna	2	2	2	2	4	2	2	2	2	2	2	2	2	2	2	2	3	2	2	2	2	2	2	2	2	2	2	2	2	2	2	2	2	2	2	2	2	2	2	2	2	2	2	2	2	2	2	2	2
428_BdiBd21-3.1G0872900.1.fna	1	1	1	1	1	1	1	1	1	1	1	1	1	1	1	1	1	1	1	1	1	1	1	1	1	1	1	1	1	1	1	1	1	1	1	1	1	1	1	1	1	1	1	1	1	1	1	1	1
429_BdiBd21-3.1G0940000.1.fna	1	1	1	1	2	1	1	1	1	1	1	1	1	1	1	1	1	1	1	1	1	1	1	1	1	1	1	1	1	1	1	1	1	1	1	1	1	1	1	1	1	1	1	1	1	1	1	1	1
431_BdiBd21-3.1G0719500.1.fna	1	1	1	1	1	1	1	1	1	1	1	1	1	1	1	1	1	1	1	1	1	1	1	1	1	1	1	1	1	1	1	1	1	1	1	1	1	1	1	1	1	1	1	1	1	1	1	1	1
432_BdiBd21-3.1G0974400.1.fna	1	1	1	1	1	1	1	1	1	1	1	1	1	2	1	1	1	1	1	1	1	1	1	1	0	1	2	1	1	1	1	1	2	1	1	1	1	1	1	1	1	1	2	2	1	1	1	1	1
433_BdiBd21-3.4G0420300.1.fna	1	1	1	1	2	1	1	1	1	1	1	1	1	1	1	1	1	1	1	1	1	1	1	1	1	1	1	1	1	1	1	1	1	1	1	1	1	1	1	1	1	1	1	1	1	1	1	1	1
434_BdiBd21-3.4G0520400.1.fna	1	1	1	1	2	1	1	1	1	1	1	1	1	1	1	1	1	1	1	1	1	1	1	1	1	1	1	1	1	1	1	1	1	1	1	1	1	1	1	1	1	1	1	1	1	1	1	1	1
435_BdiBd21-3.1G0559100.1.fna	1	1	1	1	3	1	1	1	1	1	1	1	1	1	1	1	1	1	1	1	1	1	1	1	1	1	1	1	1	1	1	1	1	1	1	1	1	1	1	1	1	1	1	1	1	1	1	1	1
436_BdiBd21-3.3G0580000.1.fna	1	1	1	1	1	1	1	1	1	1	1	1	1	1	1	1	1	1	1	1	1	1	1	1	1	1	1	1	1	1	1	1	1	1	1	1	1	1	1	1	2	1	1	1	1	1	1	1	1
438_BdiBd21-3.1G0854000.1.fna	1	1	1	1	2	1	1	1	1	1	1	1	1	1	1	1	1	1	1	1	1	1	1	1	1	1	1	2	1	1	1	1	1	1	1	1	1	1	1	1	1	1	1	1	1	1	1	1	1
439_BdiBd21-3.3G0249300.1.fna	2	2	3	2	2	2	2	2	2	2	2	2	2	2	2	2	2	2	2	2	2	2	2	2	2	2	2	2	2	2	2	2	2	2	2	2	2	2	2	2	2	2	1	2	2	2	2	2	2
440_BdiBd21-3.3G0038700.1.fna	1	1	1	1	1	1	1	1	1	1	1	1	1	1	1	1	1	1	1	1	1	1	1	1	1	1	1	1	1	1	1	1	1	1	1	1	1	1	1	1	1	1	1	1	1	1	1	1	1
441_BdiBd21-3.1G0416900.1.fna	2	1	1	1	1	1	1	1	1	1	1	1	1	1	1	1	1	1	1	1	1	1	1	1	1	1	1	1	1	1	1	1	1	1	1	1	1	1	1	1	2	1	1	1	1	1	1	1	1
442_BdiBd21-3.1G0876600.1.fna	1	1	1	1	1	1	1	1	1	1	1	1	1	1	1	1	1	1	1	1	1	1	1	1	1	1	1	1	1	1	1	1	1	1	1	1	1	1	1	1	1	1	1	1	1	1	1	1	1
443_BdiBd21-3.1G0948600.1.fna	1	0	1	0	2	1	1	2	1	1	1	1	1	1	1	1	1	1	1	1	1	1	1	1	1	1	1	1	1	1	1	1	1	1	1	1	1	1	1	1	1	1	1	1	1	1	1	1	1
444_BdiBd21-3.2G0780900.1.fna	3	1	1	1	1	2	1	1	1	1	1	1	1	1	1	1	1	1	1	1	1	1	1	1	1	1	1	1	1	1	1	1	1	1	1	1	1	1	1	1	1	1	1	1	1	1	1	1	1
445_BdiBd21-3.2G0752500.1.fna	2	2	2	2	2	2	2	2	2	2	2	2	2	2	2	2	2	2	2	2	2	2	2	2	2	2	2	2	2	2	2	2	2	2	2	2	2	2	2	2	2	2	2	2	2	2	2	2	2
446_BdiBd21-3.1G0224100.1.fna	7	9	9	10	9	6	9	7	9	7	8	9	9	7	8	8	11	9	10	11	8	9	8	9	8	7	8	9	10	8	6	8	7	8	9	8	7	8	10	8	9	10	7	9	8	8	8	9	9
447_BdiBd21-3.3G0392500.1.fna	0	1	1	1	1	1	1	1	1	1	1	1	1	1	1	1	2	1	1	1	1	1	1	1	1	1	1	1	1	1	1	1	1	1	1	1	1	1	1	1	1	1	1	1	1	1	1	1	1
448_BdiBd21-3.3G0040300.1.fna	1	1	1	1	1	1	1	1	1	1	1	1	1	1	1	1	1	0	1	1	1	1	1	1	2	1	1	1	1	1	1	1	1	1	1	1	1	1	1	1	1	1	1	1	1	1	1	1	1
449_BdiBd21-3.3G0167900.1.fna	1	1	1	1	1	1	1	1	1	1	1	1	1	1	1	1	1	1	1	1	1	1	1	1	1	1	1	1	1	1	1	1	1	1	1	1	1	1	1	1	1	1	1	1	1	1	1	1	1
450_BdiBd21-3.2G0260100.1.fna	1	1	1	1	1	1	1	1	1	1	1	1	1	1	1	1	1	1	1	1	1	1	1	2	2	1	2	1	1	1	1	1	1	1	1	1	1	2	1	1	1	1	1	2	1	1	1	1	1
451_BdiBd21-3.1G0934900.1.fna	1	1	2	1	1	1	1	1	1	1	1	1	1	1	1	1	1	1	1	1	1	1	1	1	1	1	1	1	1	1	1	1	1	1	1	1	1	1	1	1	1	1	1	1	1	1	1	1	1
453_BdiBd21-3.2G0125300.1.fna	1	1	1	1	1	1	1	1	1	1	1	1	1	1	1	1	1	1	2	1	1	1	1	1	1	1	2	1	1	1	1	1	2	1	1	1	1	2	1	1	1	1	1	1	1	1	1	1	1
454_BdiBd21-3.1G1008100.1.fna	1	1	1	1	1	1	1	1	1	1	1	1	1	1	1	1	2	1	1	1	1	1	1	1	1	1	1	1	1	1	1	1	1	1	1	1	1	1	1	1	1	1	1	1	1	1	1	1	1
455_BdiBd21-3.2G0663100.1.fna	1	1	1	1	2	1	2	1	1	1	1	1	1	1	1	1	1	1	1	1	1	1	1	1	1	1	1	1	1	1	1	1	1	1	1	1	1	1	1	1	1	1	1	1	1	1	1	1	1
456_BdiBd21-3.1G0600200.1.fna	1	1	0	1	1	2	1	1	1	1	1	1	1	1	1	2	1	1	2	2	1	1	1	1	2	1	1	2	1	1	1	1	1	1	1	1	1	1	2	1	2	1	1	1	1	1	1	1	1
457_BdiBd21-3.4G0412500.1.fna	1	1	1	1	6	1	1	1	1	1	1	1	1	1	1	1	1	1	1	1	1	1	1	1	1	2	1	1	1	1	1	1	1	1	1	1	1	1	1	1	1	1	1	1	1	1	1	1	1
458_BdiBd21-3.2G0618700.1.fna	1	1	1	1	4	2	2	1	2	1	1	1	1	1	1	1	1	1	1	1	1	1	1	1	1	1	1	1	1	1	1	1	1	1	1	1	1	1	1	1	1	1	1	1	1	1	1	1	1
459_BdiBd21-3.5G0241400.1.fna	1	1	1	1	1	1	1	1	1	1	1	1	1	1	1	1	1	1	1	1	1	1	1	1	1	1	1	1	1	1	1	1	1	1	1	1	1	1	1	1	1	1	1	1	1	1	1	1	1
460_BdiBd21-3.5G0258400.1.fna	1	1	1	1	1	1	1	1	1	1	1	1	1	1	1	1	1	1	1	1	1	1	1	1	1	1	1	1	1	1	1	1	1	1	1	1	1	1	1	1	1	1	1	1	1	1	1	1	1
462_BdiBd21-3.2G0193100.1.fna	1	0	0	0	0	1	1	1	1	1	1	1	1	1	1	1	1	1	1	1	1	1	1	1	1	1	1	1	1	1	1	1	1	1	1	1	1	1	1	1	1	1	1	1	1	1	1	1	1
463_BdiBd21-3.3G0319900.1.fna	0	1	1	1	2	1	1	1	1	1	1	1	1	1	1	1	1	1	1	1	1	1	1	1	1	1	1	1	1	1	1	1	1	1	1	1	1	1	1	1	1	1	1	1	1	1	1	1	1
464_BdiBd21-3.2G0494700.1.fna	1	0	0	0	0	1	1	0	1	1	0	2	1	2	4	0	3	1	1	0	1	1	1	6	4	0	7	3	1	0	1	1	2	2	2	1	0	0	3	1	0	0	1	1	2	0	3	1	1
465_BdiBd21-3.5G0291900.1.fna	2	2	2	2	2	2	2	3	2	2	2	2	2	1	2	2	2	2	2	2	2	2	2	2	2	2	2	2	2	2	3	2	2	2	2	2	2	2	2	2	2	2	2	2	2	2	2	2	2
466_BdiBd21-3.5G0001500.1.fna	0	1	1	1	4	1	1	1	1	1	1	1	2	1	1	1	2	1	1	1	2	1	1	1	2	2	1	1	2	1	1	1	1	1	1	1	1	2	1	1	1	1	1	1	1	1	2	2	2
467_BdiBd21-3.3G0405500.1.fna	1	1	1	1	2	1	1	1	1	1	1	1	1	1	1	1	1	1	1	1	1	1	1	1	1	1	1	1	1	1	1	1	1	1	1	1	1	1	1	1	1	1	1	1	1	1	1	1	1
468_BdiBd21-3.2G0001900.1.fna	1	1	1	1	1	1	1	1	1	1	1	1	1	1	1	1	1	1	1	1	1	1	1	1	1	1	1	1	1	1	1	1	1	1	1	1	1	1	1	1	1	1	1	1	1	1	1	1	1
469_BdiBd21-3.1G0137500.1.fna	1	1	1	1	1	1	1	1	1	1	1	1	1	1	1	1	1	2	1	1	1	1	1	1	1	1	1	1	1	1	1	1	1	1	1	2	1	2	1	1	1	1	1	1	1	1	1	1	1
470_BdiBd21-3.2G0653200.1.fna	1	1	1	1	2	2	2	2	2	1	1	1	1	1	1	1	1	1	1	1	1	1	1	2	1	1	1	1	1	1	1	1	2	1	1	1	1	1	1	1	1	1	1	1	1	1	1	1	1
471_BdiBd21-3.3G0046400.1.fna	2	2	2	2	8	1	2	2	2	2	2	2	3	2	3	2	2	2	5	4	1	1	2	5	5	2	5	3	3	2	1	2	2	3	3	1	2	2	4	2	4	4	3	4	3	4	1	2	2
472_BdiBd21-3.1G0605200.1.fna	1	1	1	1	1	1	1	1	1	1	1	1	1	1	1	1	1	1	1	1	1	1	1	1	1	1	1	1	1	1	1	1	1	1	1	1	1	1	1	1	1	1	1	1	1	1	1	1	1
473_BdiBd21-3.2G0517000.1.fna	1	1	1	1	9	0	1	1	1	1	1	1	1	1	1	1	2	1	1	1	1	1	1	1	1	1	1	2	1	1	2	1	1	1	1	1	1	1	1	1	2	1	1	1	1	1	1	1	1
475_BdiBd21-3.3G0515300.1.fna	1	1	1	1	2	1	1	1	1	1	1	1	1	1	1	1	1	1	1	1	1	1	1	1	1	1	1	1	1	1	1	1	1	1	1	1	1	1	1	1	1	1	1	1	1	1	1	1	1
476_BdiBd21-3.2G0662100.1.fna	1	1	1	1	1	1	1	2	1	1	1	1	1	1	1	1	1	1	1	1	1	1	1	1	1	1	1	1	1	1	1	1	1	1	1	1	1	1	1	1	1	1	1	1	1	1	1	1	1
477_BdiBd21-3.1G0085700.1.fna	1	1	1	1	1	1	1	1	1	1	1	1	1	1	1	1	3	1	1	1	1	2	1	1	1	1	1	1	1	1	1	1	1	1	1	1	1	1	1	1	1	1	1	1	1	1	1	1	1
478_BdiBd21-3.2G0149000.1.fna	2	2	2	2	2	2	2	2	2	2	2	2	2	2	2	2	2	2	2	2	2	2	2	2	2	2	2	2	2	2	2	2	2	2	2	2	2	2	2	2	2	2	2	2	2	2	2	2	2
479_BdiBd21-3.2G0265700.1.fna	3	2	2	2	13	2	2	2	2	2	2	2	2	2	3	2	2	2	2	2	2	2	2	2	2	1	2	2	2	2	2	2	2	2	2	2	2	2	3	2	2	2	2	2	2	2	2	2	2
480_BdiBd21-3.2G0579200.1.fna	1	1	1	1	1	1	1	1	1	1	1	1	1	1	1	1	1	2	1	1	1	1	1	1	1	1	1	1	1	1	1	1	1	1	1	1	1	1	1	1	1	1	1	1	1	1	1	1	1
481_BdiBd21-3.3G0788500.1.fna	1	1	1	1	1	1	1	1	1	1	1	1	1	1	1	1	1	1	1	1	1	1	1	1	1	1	1	1	1	1	1	1	1	1	1	1	1	1	1	1	1	1	1	1	1	1	1	1	1
482_BdiBd21-3.2G0652600.1.fna	1	1	1	1	1	1	1	2	1	1	1	1	1	1	1	1	1	1	1	1	1	1	1	1	1	1	1	1	1	1	1	1	1	1	1	1	1	1	1	1	1	1	1	1	1	1	1	1	1
483_BdiBd21-3.1G0970100.1.fna	1	1	1	1	1	1	2	1	1	1	1	1	1	1	1	1	1	1	1	1	1	1	1	1	1	1	1	1	1	1	1	1	1	1	1	1	1	1	1	1	1	1	1	1	1	1	1	1	1
484_BdiBd21-3.1G0907800.1.fna	1	1	1	1	1	2	1	1	1	1	2	1	2	1	1	1	1	1	1	1	1	1	1	1	2	1	1	1	1	1	2	1	1	1	1	2	1	1	1	1	1	1	1	1	1	1	1	1	1
485_BdiBd21-3.2G0454800.1.fna	2	1	1	3	3	2	4	4	4	5	3	5	5	5	3	5	3	4	2	4	4	2	4	4	2	3	4	4	4	4	4	4	5	3	3	5	4	4	4	5	4	4	4	4	4	4	3	5	6
486_BdiBd21-3.1G0691600.1.fna	1	2	2	2	1	2	1	1	1	1	1	1	1	1	1	1	2	1	2	2	1	1	1	2	1	1	2	2	2	2	1	1	1	1	2	1	1	2	1	1	1	1	1	2	2	2	1	1	1
487_BdiBd21-3.3G0791100.1.fna	1	1	1	1	1	1	1	1	1	1	1	1	1	1	1	1	1	1	1	1	1	1	1	1	1	1	1	1	1	1	1	1	1	1	1	1	1	1	1	1	1	1	1	1	1	1	1	1	1
488_BdiBd21-3.5G0334500.1.fna	1	1	1	1	1	1	1	1	1	1	1	1	1	1	1	1	1	1	1	1	1	1	1	1	1	1	1	1	1	1	1	1	1	1	1	1	1	1	1	1	1	1	1	1	1	1	1	1	1
489_BdiBd21-3.1G0354300.1.fna	1	1	1	1	1	1	1	1	1	1	1	1	1	1	1	1	2	1	1	1	1	1	1	1	1	1	1	1	1	1	2	1	1	1	1	1	1	1	1	1	1	1	1	1	1	1	1	1	1
490_BdiBd21-3.1G0152300.1.fna	1	1	1	1	1	1	1	1	1	1	1	1	1	1	1	1	1	1	2	1	1	1	1	2	1	1	2	2	1	1	1	2	2	1	2	1	1	2	1	1	2	2	1	1	1	1	1	1	1
491_BdiBd21-3.5G0309700.1.fna	2	2	2	2	2	2	2	2	2	2	2	2	2	2	2	2	2	2	2	2	2	2	2	2	2	2	2	2	2	2	2	2	2	2	2	2	2	2	2	2	2	2	2	2	2	2	2	2	2
492_BdiBd21-3.3G0230600.1.fna	1	1	1	1	1	1	1	1	1	1	1	1	1	1	1	1	1	1	1	1	1	1	1	1	1	1	1	1	1	1	1	1	1	1	1	1	1	1	1	1	1	1	1	1	1	1	1	1	1
493_BdiBd21-3.2G0234000.1.fna	3	2	2	2	6	2	2	2	2	2	2	2	2	2	2	2	2	1	2	2	1	3	2	4	2	2	2	2	2	2	3	2	2	2	2	2	2	3	2	2	2	2	2	4	3	2	3	2	2
494_BdiBd21-3.1G0353100.1.fna	1	1	1	1	1	1	1	1	1	1	1	1	1	1	1	1	2	1	1	1	1	1	1	1	1	1	1	1	1	1	1	1	1	1	1	1	1	2	1	1	1	1	1	1	1	1	1	1	1
495_BdiBd21-3.4G0544300.1.fna	1	1	1	1	1	1	1	1	1	1	1	1	1	1	1	1	1	1	1	1	1	1	1	1	1	1	1	1	1	1	1	1	1	1	1	1	1	1	1	1	1	1	1	1	1	1	1	1	1
496_BdiBd21-3.4G0071900.1.fna	1	1	1	1	1	1	1	1	1	1	1	1	1	1	1	1	1	1	1	1	1	1	1	1	1	1	1	1	1	1	1	1	1	1	1	1	1	1	1	1	1	1	1	1	1	1	1	1	1
497_BdiBd21-3.4G0115100.1.fna	3	1	3	3	6	2	2	2	2	2	2	2	2	2	2	2	5	3	2	2	2	3	2	2	4	2	2	3	2	2	3	2	3	2	2	3	2	4	3	3	3	4	2	2	2	2	3	2	2
499_BdiBd21-3.2G0605400.1.fna	3	6	5	4	3	3	3	2	4	3	3	3	3	3	3	3	6	4	5	4	4	4	4	4	5	4	4	5	4	4	5	4	5	3	3	4	4	3	4	4	4	4	3	4	4	4	3	3	4
501_BdiBd21-3.1G0209600.1.fna	1	1	1	1	1	1	1	2	1	1	1	1	1	1	1	1	1	1	1	1	1	1	1	1	1	1	1	1	1	1	1	1	1	1	1	1	1	1	1	1	1	1	1	1	1	1	1	1	1
502_BdiBd21-3.1G0220700.1.fna	0	1	1	1	1	1	1	1	1	1	1	1	1	1	1	1	1	1	1	1	1	1	1	1	1	1	1	1	1	1	1	1	1	1	1	1	1	1	1	1	1	1	1	1	1	1	1	1	1
503_BdiBd21-3.2G0603700.1.fna	1	1	2	1	1	1	1	0	1	1	1	1	1	1	1	1	1	1	1	1	1	1	1	1	1	1	1	1	1	1	1	1	1	1	1	1	1	1	1	1	1	1	1	1	1	1	1	1	1
504_BdiBd21-3.4G0259700.1.fna	1	1	1	1	1	1	1	1	1	1	1	1	1	1	1	1	1	1	1	1	1	1	1	1	1	1	1	1	1	1	1	1	1	1	1	1	1	1	1	1	1	1	1	1	1	1	1	1	1
505_BdiBd21-3.1G0889400.1.fna	1	1	1	1	2	1	1	1	1	1	1	1	1	1	1	1	1	1	1	1	1	1	1	1	1	1	1	1	1	1	1	1	1	1	1	1	1	1	1	1	1	1	1	1	1	1	1	1	1
506_BdiBd21-3.1G0348700.1.fna	1	2	2	3	10	3	2	2	2	3	3	2	2	1	2	2	2	2	1	2	2	1	2	3	2	1	3	3	2	2	2	2	2	2	2	5	2	3	1	2	1	3	2	2	2	2	1	2	2
507_BdiBd21-3.1G0006700.1.fna	1	1	1	1	1	1	1	1	1	1	1	1	1	1	1	1	1	1	1	1	1	1	1	1	1	1	1	1	1	1	1	1	1	1	1	1	1	1	1	1	1	1	1	1	1	1	1	1	1
508_BdiBd21-3.3G0692100.1.fna	1	1	1	1	1	1	1	1	1	1	1	1	1	1	1	1	1	1	1	1	1	1	1	1	2	1	1	1	1	1	1	1	1	1	1	1	1	1	1	1	1	1	1	1	1	1	1	1	1
509_BdiBd21-3.2G0794700.1.fna	1	1	1	1	1	1	1	1	1	1	1	1	1	1	1	1	1	1	1	1	1	1	1	1	1	1	1	1	1	1	1	1	1	1	1	1	1	1	1	1	1	1	1	1	1	1	1	1	1
510_BdiBd21-3.1G0482500.1.fna	2	1	1	1	2	1	1	1	1	1	1	1	1	1	1	1	1	1	1	1	1	1	1	1	1	1	1	1	1	1	1	1	1	1	1	1	1	1	1	1	1	1	1	1	1	1	1	1	1
512_BdiBd21-3.1G0482400.1.fna	1	1	2	1	2	1	1	1	1	1	1	1	1	1	1	1	1	1	1	1	1	1	1	1	1	1	1	1	1	1	1	1	2	1	1	1	1	1	1	1	1	1	1	1	1	1	1	1	1
513_BdiBd21-3.1G0219000.1.fna	1	1	1	1	2	1	1	1	1	1	1	1	1	1	1	1	1	1	1	1	1	1	1	1	1	1	1	1	1	1	1	1	1	1	1	1	1	1	1	1	1	1	1	1	1	1	1	1	1
514_BdiBd21-3.5G0173600.1.fna	1	1	1	1	1	1	1	1	1	1	1	1	1	1	1	1	1	1	1	1	1	1	1	1	2	1	2	1	1	1	1	1	1	1	1	1	1	1	1	1	1	1	1	1	1	1	1	1	1
515_BdiBd21-3.3G0409100.1.fna	1	1	1	1	1	1	1	1	1	1	1	1	1	1	1	1	1	1	1	1	1	1	1	1	1	1	1	1	1	1	1	1	1	1	1	1	1	1	1	1	1	1	1	1	1	1	1	1	1
517_BdiBd21-3.2G0604700.1.fna	2	1	2	1	4	3	3	0	3	4	3	3	2	3	2	3	3	2	2	2	3	1	3	1	1	2	2	3	2	2	3	3	2	2	2	3	4	3	4	3	2	2	4	3	2	3	1	3	3
518_BdiBd21-3.2G0382900.1.fna	1	1	1	1	2	1	0	1	1	1	1	1	1	2	1	1	2	1	1	1	1	1	1	1	1	1	2	2	1	1	1	1	1	1	2	2	1	2	1	1	1	2	2	2	1	1	1	1	1
519_BdiBd21-3.1G0324000.1.fna	1	1	1	1	1	1	1	1	1	1	1	1	1	1	1	1	1	1	1	1	1	1	1	1	1	1	1	1	1	1	1	1	1	1	1	1	1	1	1	1	1	1	1	1	1	1	1	1	1
520_BdiBd21-3.4G0005500.1.fna	1	0	1	1	1	2	3	2	3	3	0	4	4	4	3	4	3	1	3	4	2	1	4	3	2	1	3	2	4	3	1	4	4	4	3	2	2	3	2	3	4	4	4	4	4	4	0	4	3
521_BdiBd21-3.2G0678600.1.fna	1	1	1	1	1	1	1	1	1	1	1	1	1	1	1	1	1	1	1	1	1	1	1	1	1	1	1	1	1	1	1	1	1	1	1	1	1	1	1	1	1	1	1	1	1	1	1	1	1
522_BdiBd21-3.2G0801300.1.fna	1	1	1	1	1	1	1	2	1	1	1	1	1	1	1	1	2	1	1	1	1	1	1	1	1	1	1	1	1	1	1	1	1	1	1	1	1	1	1	1	1	1	1	1	1	1	1	1	1
523_BdiBd21-3.3G0177700.1.fna	1	2	2	2	2	2	2	2	2	2	2	2	2	2	2	2	2	2	2	2	2	2	2	2	2	2	2	2	2	2	2	2	2	2	2	2	2	2	2	2	2	2	2	2	2	2	2	2	2
524_BdiBd21-3.2G0016200.1.fna	1	1	1	1	1	1	1	1	1	1	1	1	1	1	1	1	1	1	1	1	1	1	1	0	1	1	1	1	1	1	1	1	1	1	1	1	1	1	1	1	1	1	1	1	1	1	1	1	1
525_BdiBd21-3.1G0116100.1.fna	1	1	1	1	1	1	1	1	1	1	1	1	1	1	1	1	1	1	1	1	1	1	1	1	1	1	1	1	1	1	1	1	1	1	1	1	1	1	1	1	1	1	1	1	1	1	1	1	1
526_BdiBd21-3.4G0225900.1.fna	0	1	1	1	1	1	1	1	1	1	2	2	2	2	2	2	2	1	1	2	1	2	1	1	1	2	1	1	1	1	1	1	1	1	1	1	1	1	2	2	2	1	2	2	1	1	1	2	2
527_BdiBd21-3.5G0183000.1.fna	1	1	1	1	2	2	1	2	1	1	1	1	1	1	1	1	2	1	1	1	1	1	1	1	1	1	1	1	1	1	2	1	1	1	1	1	1	1	1	1	1	1	1	1	1	1	1	1	1
528_BdiBd21-3.4G0069200.1.fna	1	1	1	1	1	1	1	1	1	1	1	1	1	1	1	1	2	1	1	1	1	1	1	1	1	1	1	2	1	1	1	1	1	1	1	2	1	2	1	1	1	1	1	1	1	1	1	1	1
529_BdiBd21-3.4G0404400.1.fna	1	1	1	1	1	1	1	2	1	1	1	1	1	2	1	1	1	1	1	1	1	1	1	1	2	1	1	1	1	1	1	1	2	1	1	1	1	1	1	1	1	1	2	2	1	1	1	1	1
530_BdiBd21-3.4G0139500.1.fna	0	0	0	0	0	1	2	1	2	1	1	2	1	0	1	1	1	1	2	1	0	0	2	1	1	1	1	1	1	0	1	1	1	1	1	1	1	1	1	1	1	1	1	1	1	1	1	1	3
531_BdiBd21-3.3G0340700.1.fna	1	1	1	1	1	1	1	1	1	1	1	1	1	1	1	1	1	1	1	1	1	1	1	1	1	1	1	1	1	1	1	1	1	1	1	1	1	1	1	1	1	1	1	1	1	1	1	1	1
532_BdiBd21-3.3G0771000.1.fna	1	1	2	1	1	1	1	1	1	1	1	1	1	1	1	1	1	1	1	1	1	1	1	1	1	1	1	1	1	1	1	1	1	1	1	1	1	1	1	1	1	1	1	1	1	1	1	1	1
533_BdiBd21-3.2G0276900.1.fna	1	1	1	1	1	1	1	1	1	1	1	1	1	1	1	1	2	1	1	1	1	1	1	1	1	1	1	1	1	1	1	1	1	1	1	1	1	1	1	1	1	1	1	1	1	1	1	1	1
534_BdiBd21-3.3G0086400.1.fna	1	1	1	1	1	2	1	1	1	1	1	1	1	1	1	1	1	1	1	1	1	1	1	1	1	1	1	1	1	1	1	1	1	1	1	1	1	1	1	1	1	1	1	1	1	1	1	1	1
535_BdiBd21-3.2G0659200.1.fna	1	1	1	1	3	1	1	1	1	1	1	1	1	1	1	1	3	1	1	1	1	1	1	1	1	1	1	1	1	1	1	1	1	1	1	1	1	1	1	1	1	1	1	1	1	1	1	1	1
536_BdiBd21-3.3G0212800.1.fna	3	3	3	3	3	5	5	5	4	4	4	4	3	4	5	4	3	5	4	2	6	2	4	3	2	2	2	3	4	3	4	4	2	5	3	2	4	3	6	2	3	2	5	3	2	4	2	5	4
537_BdiBd21-3.1G0007000.1.fna	1	1	1	1	1	1	1	1	1	1	1	1	1	1	1	1	2	1	1	1	1	1	1	1	1	1	1	2	1	1	1	1	1	1	1	1	1	1	1	1	1	1	1	1	1	1	1	1	1
538_BdiBd21-3.5G0274700.1.fna	1	2	1	1	1	1	1	1	1	1	1	1	1	1	1	1	1	1	1	1	1	1	1	1	1	1	1	1	1	1	1	1	1	1	1	1	1	1	1	1	1	1	1	1	1	1	1	1	1
539_BdiBd21-3.2G0193500.1.fna	1	1	1	1	1	1	1	1	1	1	1	1	1	1	1	1	1	1	1	1	1	1	1	1	1	1	1	1	1	1	1	1	1	1	1	1	1	1	1	1	1	1	1	1	1	1	1	1	1
540_BdiBd21-3.1G0696800.1.fna	1	1	1	1	1	1	1	1	1	1	1	1	1	1	1	1	1	1	1	1	1	1	1	1	1	1	1	1	1	1	1	1	1	1	1	1	1	1	1	1	1	1	1	1	1	1	1	1	1
541_BdiBd21-3.4G0604500.1.fna	1	1	1	1	1	1	1	1	1	1	1	1	1	1	1	1	1	1	1	1	1	1	1	1	1	2	1	1	1	1	1	1	1	1	1	1	1	1	1	1	1	1	1	1	1	1	1	1	1
543_BdiBd21-3.5G0165900.1.fna	1	1	1	1	3	1	1	1	1	1	1	1	1	1	1	1	1	1	1	1	1	1	1	1	1	1	1	1	1	1	1	1	1	1	1	1	1	1	1	1	1	1	1	1	1	1	1	1	1
544_BdiBd21-3.3G0230700.1.fna	1	1	1	1	1	1	1	1	1	1	1	1	1	1	1	1	1	1	1	1	1	1	1	1	1	1	1	1	1	1	1	1	1	1	1	1	1	1	1	1	1	1	1	1	1	1	1	1	1
545_BdiBd21-3.2G0230800.1.fna	2	2	3	2	5	2	1	2	2	2	2	2	2	2	2	2	4	2	2	2	2	2	2	2	4	2	2	2	2	2	2	2	3	2	2	3	2	3	3	2	3	3	2	2	2	2	2	2	3
546_BdiBd21-3.2G0621600.1.fna	1	1	1	1	1	1	1	1	1	1	1	1	1	1	1	1	1	1	1	1	1	1	1	1	1	1	1	1	1	1	1	1	1	1	1	1	1	1	1	1	1	1	1	1	1	1	1	1	1
547_BdiBd21-3.1G1051300.1.fna	1	0	0	0	0	0	0	0	0	1	1	4	2	1	0	0	0	1	1	1	1	1	2	0	2	0	2	1	2	2	1	3	2	3	2	2	2	1	1	1	1	1	2	1	1	1	1	2	1
550_BdiBd21-3.1G0565900.1.fna	1	1	0	1	2	1	1	1	1	1	1	1	1	1	1	1	1	1	1	1	1	1	1	1	1	1	1	1	1	1	1	1	1	1	1	1	1	1	1	1	1	1	1	1	1	1	1	1	1
551_BdiBd21-3.2G0067300.1.fna	1	1	1	1	1	2	1	1	1	1	1	1	1	1	1	1	2	1	1	1	1	1	1	1	1	1	1	1	1	1	1	1	1	1	1	1	1	1	1	1	1	1	1	1	1	1	1	1	1
552_BdiBd21-3.1G0342500.1.fna	1	2	2	1	4	2	2	1	1	1	1	1	1	1	1	1	1	1	1	1	1	1	1	1	1	1	1	1	1	1	1	1	1	1	1	1	1	1	1	1	1	1	1	1	1	1	1	1	1
553_BdiBd21-3.4G0428500.1.fna	1	1	1	1	3	2	1	2	1	1	1	1	1	1	1	1	1	1	1	1	1	1	1	1	1	1	1	1	1	1	1	1	1	1	1	1	1	1	1	1	1	1	1	2	1	1	1	1	1
554_BdiBd21-3.3G0731600.1.fna	1	1	1	1	1	1	1	2	1	1	1	1	1	1	1	1	1	1	1	1	1	1	1	1	1	1	1	1	1	1	1	1	1	1	1	1	1	1	1	1	1	1	1	1	1	1	1	1	1
555_BdiBd21-3.1G0182600.1.fna	1	1	1	1	1	1	1	1	1	1	1	1	1	1	1	1	1	1	1	1	1	1	1	1	1	1	1	1	1	1	1	1	1	1	1	1	1	1	1	1	1	1	1	1	1	1	1	1	1
556_BdiBd21-3.3G0041300.1.fna	1	1	1	1	1	1	1	1	1	1	2	1	1	2	1	1	1	1	2	1	1	1	1	1	1	1	1	1	1	1	1	1	1	1	1	1	1	1	1	1	1	1	1	1	1	1	1	1	1
557_BdiBd21-3.3G0169800.1.fna	1	1	2	2	2	1	1	1	1	1	2	2	1	1	1	1	2	1	2	2	1	1	2	1	1	2	2	1	2	2	1	2	2	2	2	2	2	1	2	1	2	2	1	1	2	2	1	2	2
558_BdiBd21-3.1G0308200.1.fna	1	1	1	1	2	1	1	1	1	1	1	1	1	1	1	1	1	1	1	1	1	1	1	1	1	1	1	1	1	1	1	1	1	1	1	1	1	1	1	1	1	1	1	1	1	1	1	1	1
559_BdiBd21-3.4G0241600.1.fna	1	1	1	1	1	1	5	2	2	2	3	4	4	4	2	4	2	2	1	0	2	0	2	0	1	0	0	0	2	2	1	3	0	4	1	1	2	0	0	0	0	0	3	0	1	0	0	3	3
560_BdiBd21-3.4G0520500.1.fna	1	1	1	1	4	1	1	1	2	1	1	1	1	1	1	1	1	1	1	1	1	1	1	1	1	1	1	1	1	1	1	1	1	1	1	1	1	1	1	1	1	1	1	1	1	1	1	1	1
561_BdiBd21-3.5G0287900.1.fna	1	1	1	1	1	1	1	1	1	1	1	1	1	1	1	1	1	1	1	1	1	1	1	1	1	1	1	1	1	1	1	1	1	1	1	1	1	1	1	1	1	1	2	1	1	1	1	1	1
563_BdiBd21-3.1G0383600.1.fna	1	1	1	1	3	1	1	1	1	1	1	1	1	1	1	1	1	1	1	1	1	1	1	1	1	1	1	1	1	1	1	1	1	1	1	1	1	1	1	1	1	1	1	1	1	1	1	1	1
564_BdiBd21-3.2G0503700.1.fna	4	7	8	8	4	1	3	5	3	3	4	1	3	5	6	5	4	4	5	2	7	3	1	3	3	2	5	4	2	2	2	2	2	2	2	4	3	4	1	2	4	2	5	6	2	2	3	6	5
565_BdiBd21-3.2G0711600.1.fna	2	3	3	3	2	4	3	4	3	3	0	4	4	3	4	4	2	2	3	3	4	2	4	3	3	2	3	3	3	3	3	3	3	4	3	2	4	3	3	3	3	3	3	5	3	3	2	4	4
566_BdiBd21-3.1G0230900.1.fna	1	1	1	1	1	1	1	1	1	1	1	1	1	1	1	1	1	1	1	1	1	1	1	1	1	1	1	1	1	1	1	1	1	1	1	1	1	1	1	1	1	1	1	1	1	1	1	1	1
567_BdiBd21-3.1G0510800.1.fna	1	1	1	1	1	1	1	1	1	1	1	1	1	1	1	1	1	1	1	1	1	1	1	1	1	1	1	1	1	1	1	1	1	1	1	1	1	1	1	1	1	1	1	1	1	1	1	1	1
569_BdiBd21-3.5G0190600.1.fna	2	1	1	1	1	1	2	1	1	1	1	1	1	1	1	1	1	1	1	1	1	1	1	1	1	1	1	1	1	1	1	1	1	1	1	1	1	1	1	1	1	1	1	1	1	1	1	1	1
571_BdiBd21-3.2G0509700.1.fna	1	1	1	1	1	1	1	1	1	1	1	1	1	1	1	1	1	1	1	1	1	1	1	1	1	1	1	1	1	1	1	1	1	1	1	1	1	1	1	1	1	1	1	1	1	1	1	1	1
572_BdiBd21-3.2G0455500.1.fna	1	1	1	1	2	1	1	1	1	1	1	1	1	1	1	1	1	1	1	1	1	1	1	1	1	1	1	1	1	1	1	1	1	1	1	1	1	1	1	1	1	1	1	1	1	1	1	1	1
573_BdiBd21-3.4G0305400.1.fna	1	1	1	1	1	2	2	2	3	3	2	2	3	3	3	3	2	2	2	3	2	2	3	3	2	3	2	4	2	3	3	3	3	3	3	3	3	3	3	3	2	3	3	2	2	2	3	2	2
574_BdiBd21-3.4G0546600.1.fna	0	0	1	1	4	1	1	1	1	1	1	1	1	1	1	1	1	1	1	1	1	1	1	1	1	1	1	1	1	1	1	1	1	1	1	1	1	1	1	1	1	1	1	1	1	1	1	1	1
575_BdiBd21-3.5G0129200.1.fna	1	1	1	1	1	1	1	1	1	1	1	1	1	1	1	1	1	1	1	1	1	1	1	1	1	1	1	1	1	1	1	1	1	1	1	1	1	1	1	1	1	1	1	1	1	1	1	1	1
579_BdiBd21-3.1G0516400.1.fna	1	1	1	1	2	1	1	1	1	1	1	1	1	1	1	1	1	1	1	1	1	1	1	1	1	1	1	1	1	1	1	1	1	1	1	1	1	1	1	0	1	1	1	1	1	1	1	1	1
580_BdiBd21-3.1G0345800.1.fna	1	1	1	1	1	1	1	1	1	1	1	1	1	1	1	1	1	1	1	1	1	1	1	1	1	1	1	1	1	1	1	1	1	1	1	1	1	1	1	1	1	1	1	1	1	1	1	1	1
581_BdiBd21-3.5G0297800.1.fna	2	1	1	1	1	1	1	1	1	1	1	1	1	1	1	2	1	1	1	1	1	1	1	1	1	1	1	1	1	1	1	1	1	1	1	1	1	1	2	1	1	1	1	1	1	1	1	1	1
582_BdiBd21-3.3G0369800.1.fna	1	1	1	1	1	2	1	1	1	1	1	1	2	1	1	1	1	2	1	1	1	1	1	1	1	2	1	1	1	1	1	1	1	1	1	1	1	1	1	1	1	1	1	1	1	1	1	1	1
583_BdiBd21-3.4G0067800.1.fna	0	1	1	1	1	1	1	1	1	1	1	1	1	2	1	1	1	1	1	1	1	1	1	1	0	1	1	1	1	1	1	1	1	1	1	1	1	1	1	1	1	1	1	1	1	1	1	1	2
584_BdiBd21-3.4G0384000.1.fna	1	1	1	1	1	1	1	1	1	1	1	1	1	1	1	1	1	1	1	1	1	1	1	1	1	1	1	1	1	1	1	1	1	1	1	1	1	1	1	1	1	1	1	1	1	1	1	1	1
585_BdiBd21-3.3G0132400.1.fna	1	1	1	1	1	1	1	1	1	1	1	1	1	1	1	1	1	1	1	1	1	1	1	1	1	1	1	1	1	1	1	1	1	1	1	1	1	1	1	1	1	1	1	1	1	1	1	1	1
586_BdiBd21-3.2G0045700.1.fna	1	1	1	1	1	2	2	1	2	1	1	1	1	1	1	1	1	1	1	1	1	1	1	1	1	1	1	1	1	1	1	1	1	1	1	1	1	1	1	1	1	1	1	1	1	1	1	1	1
587_BdiBd21-3.1G0735100.1.fna	1	2	2	2	2	2	2	2	2	2	2	2	2	2	2	2	2	2	2	2	2	1	2	2	2	1	2	2	2	2	2	2	2	2	2	2	2	2	2	2	2	2	2	2	2	2	1	2	2
588_BdiBd21-3.2G0047100.1.fna	1	1	1	1	2	1	1	1	1	1	1	1	1	1	1	1	1	1	1	1	1	1	1	1	1	1	1	2	2	1	1	1	1	1	1	1	1	1	1	1	2	1	1	2	2	2	1	1	1
589_BdiBd21-3.1G0396100.1.fna	1	1	1	1	1	1	1	1	1	1	1	1	1	1	1	1	1	1	1	1	1	1	1	1	1	1	1	1	1	1	1	1	1	1	1	1	1	1	1	1	1	1	1	1	1	1	1	1	1
590_BdiBd21-3.2G0529800.1.fna	1	1	1	1	1	1	1	1	1	1	1	1	1	1	1	1	1	1	1	1	1	1	1	1	1	1	1	1	1	1	1	1	1	1	1	1	1	1	1	1	1	1	1	1	1	1	1	1	1
591_BdiBd21-3.4G0153400.1.fna	3	2	1	2	6	3	3	4	4	3	2	2	2	2	3	3	4	2	2	2	3	3	2	2	4	3	2	3	2	5	2	3	3	3	3	3	3	4	4	3	2	2	3	2	2	2	2	2	2
592_BdiBd21-3.4G0317400.1.fna	1	1	1	1	1	1	1	1	1	1	1	2	2	2	1	1	2	1	2	1	2	1	1	2	2	1	1	2	1	2	2	1	2	2	1	2	1	2	2	1	1	2	2	2	1	1	1	1	1
593_BdiBd21-3.3G0555400.1.fna	4	6	6	6	4	4	6	8	4	4	4	4	5	4	5	4	5	6	6	6	5	5	5	6	5	3	5	5	6	5	5	5	6	5	5	5	5	4	5	6	5	5	4	4	6	4	4	4	4
594_BdiBd21-3.3G0145800.1.fna	1	1	1	1	1	1	2	1	1	1	1	2	2	1	2	2	1	1	1	1	2	1	1	1	1	1	1	1	1	1	1	1	1	1	1	1	1	1	1	1	1	1	1	1	1	1	1	2	1
595_BdiBd21-3.1G0234400.1.fna	0	1	1	1	1	1	1	1	1	1	1	1	1	1	1	1	2	1	1	1	1	1	1	1	1	1	1	1	1	1	1	1	1	1	1	1	1	1	1	1	1	1	1	1	1	1	1	1	1
596_BdiBd21-3.4G0559800.1.fna	2	2	2	2	2	2	3	2	2	2	2	2	2	2	2	2	2	2	2	2	2	2	2	2	2	2	2	2	2	2	2	2	2	2	2	2	2	2	2	2	2	2	2	2	2	2	2	2	2
597_BdiBd21-3.2G0153300.1.fna	1	1	1	1	1	1	1	1	1	1	1	1	1	1	1	1	2	1	1	1	1	1	1	1	1	1	1	1	1	1	2	1	1	1	1	1	1	1	1	1	1	1	1	1	1	1	1	1	1
598_BdiBd21-3.1G0546900.1.fna	1	1	1	1	3	1	1	1	1	1	1	1	1	1	1	1	2	1	1	1	1	1	1	1	1	1	1	1	1	1	1	1	1	1	1	1	1	1	1	1	1	1	1	1	1	1	1	1	1
602_BdiBd21-3.5G0245200.1.fna	1	1	1	1	1	1	1	2	1	1	1	2	1	1	1	1	2	1	2	1	1	1	1	2	2	1	2	2	1	2	2	1	2	1	2	2	1	2	1	1	2	2	2	2	2	1	2	1	1
603_BdiBd21-3.1G0035500.1.fna	1	1	2	2	1	1	1	1	1	1	1	1	1	1	1	1	1	1	1	1	1	1	1	1	1	1	1	1	1	1	1	1	1	1	1	1	1	1	1	1	1	1	1	1	1	1	1	1	1
604_BdiBd21-3.4G0458600.1.fna	0	0	0	0	0	3	3	4	3	2	1	1	1	0	1	2	1	0	0	2	1	1	1	2	1	0	1	2	2	2	1	1	0	2	2	1	2	2	1	2	0	1	1	1	2	0	1	1	0
605_BdiBd21-3.3G0103400.1.fna	0	0	0	0	0	0	0	0	1	1	1	1	1	2	1	1	0	0	2	1	1	0	1	1	1	0	1	2	1	2	1	1	2	1	2	2	0	2	0	0	1	2	0	1	1	0	0	0	1
606_BdiBd21-3.2G0709800.1.fna	1	1	1	1	1	1	1	1	1	1	1	1	1	1	1	1	1	1	1	1	1	1	1	1	1	1	1	1	1	1	1	1	1	1	1	1	1	1	1	1	1	1	1	1	1	1	1	1	1
607_BdiBd21-3.1G0971500.1.fna	1	1	1	1	1	1	1	1	1	1	1	1	1	1	1	1	1	1	1	1	1	1	1	1	1	1	1	1	1	1	1	1	1	1	1	1	1	1	1	1	1	1	1	1	1	1	1	1	1
608_BdiBd21-3.5G0223800.1.fna	1	1	1	1	3	1	1	1	1	1	1	1	2	2	1	1	2	1	2	1	1	1	1	1	2	1	1	1	1	1	1	1	1	1	1	1	1	1	1	1	1	1	1	2	1	1	1	1	1
609_BdiBd21-3.1G0094100.1.fna	1	1	1	1	2	1	1	1	1	1	1	1	1	1	1	1	1	1	1	1	1	1	1	1	1	1	1	1	1	1	1	1	1	1	1	1	1	1	1	1	1	1	1	1	1	1	1	1	1
610_BdiBd21-3.4G0489200.1.fna	1	1	1	1	2	1	1	1	1	1	1	1	1	1	1	1	1	1	1	1	1	1	1	1	1	1	1	1	1	1	1	1	1	1	1	1	1	1	1	1	1	1	1	1	1	1	1	1	1
611_BdiBd21-3.3G0655700.1.fna	2	2	2	2	3	2	2	2	2	2	2	3	2	3	2	3	3	2	2	2	2	2	2	2	3	2	2	2	2	2	3	2	2	2	2	2	2	3	2	2	2	2	2	3	2	2	2	2	4
612_BdiBd21-3.1G0355200.1.fna	1	1	2	1	1	0	1	1	1	1	1	1	1	1	1	1	2	1	1	1	1	1	1	1	2	1	1	1	1	1	1	1	1	1	1	1	1	1	2	1	1	1	1	1	1	1	1	1	1
613_BdiBd21-3.4G0020600.1.fna	1	0	1	1	1	1	1	1	1	1	1	1	1	1	1	1	1	1	1	1	1	1	1	1	1	1	1	1	1	1	1	1	1	1	1	1	1	1	1	1	1	1	1	1	1	1	1	1	1
614_BdiBd21-3.4G0197800.1.fna	0	0	0	0	0	0	0	0	0	0	0	5	3	4	1	2	1	1	0	0	2	3	6	2	1	4	2	1	1	1	1	1	1	1	2	4	0	1	1	1	1	0	1	0	0	0	0	0	0
615_BdiBd21-3.2G0183200.1.fna	1	1	1	1	1	1	1	1	1	1	1	1	1	1	1	1	1	1	1	1	1	1	1	1	1	1	1	1	1	1	1	1	1	1	1	1	1	1	1	1	2	1	1	1	1	1	1	1	1
616_BdiBd21-3.3G0298800.1.fna	1	1	1	1	1	1	1	1	1	1	1	1	1	1	1	1	1	1	1	1	1	1	1	1	1	1	1	1	1	1	1	1	1	1	1	1	1	1	1	1	1	1	1	1	1	1	1	1	1
617_BdiBd21-3.2G0170800.1.fna	0	1	1	1	1	1	1	1	1	1	1	1	1	1	1	1	2	1	1	1	1	1	1	1	1	1	1	2	1	1	2	1	1	1	1	1	1	1	1	1	2	1	1	1	1	1	1	1	1
619_BdiBd21-3.1G0115100.1.fna	1	1	1	1	1	1	1	1	1	1	1	1	1	1	1	1	1	1	1	1	1	1	1	1	1	1	1	1	1	1	1	1	1	1	1	1	1	1	1	1	1	1	1	1	1	1	1	1	1
620_BdiBd21-3.1G0195900.1.fna	1	1	1	1	2	1	1	1	1	1	1	1	1	1	1	1	1	1	1	1	1	1	1	1	1	1	1	1	1	1	1	1	1	1	1	1	1	1	1	1	1	1	1	1	1	1	1	1	1
622_BdiBd21-3.3G0608300.1.fna	1	1	1	1	6	1	1	1	1	1	1	1	1	1	1	1	1	1	1	1	1	1	1	1	1	1	1	1	1	1	1	1	1	1	1	1	1	1	1	1	1	1	1	1	1	1	1	1	1
623_BdiBd21-3.2G0157800.1.fna	2	2	2	2	5	2	2	2	2	2	2	2	2	2	2	2	3	2	2	2	2	2	2	2	2	2	2	2	2	2	2	2	2	2	2	2	2	2	2	2	2	2	2	2	2	2	2	2	2
625_BdiBd21-3.2G0209100.1.fna	1	1	1	1	2	1	1	1	1	1	1	1	1	1	1	1	1	1	1	1	1	1	1	1	1	1	1	1	1	1	1	1	1	1	1	1	1	1	1	1	1	1	1	1	1	1	1	1	1
627_BdiBd21-3.3G0384800.1.fna	1	1	1	1	1	1	1	1	1	1	1	1	1	1	1	1	1	1	1	1	1	1	1	1	1	1	1	1	1	1	1	1	1	1	1	1	1	1	1	1	1	1	1	1	1	1	1	1	1
630_BdiBd21-3.2G0208400.1.fna	1	1	1	1	1	1	1	1	1	1	1	1	1	1	1	1	1	1	1	1	1	1	1	1	1	1	1	1	1	1	1	1	1	1	1	1	1	1	1	1	1	1	1	1	1	1	1	1	1
631_BdiBd21-3.3G0382400.1.fna	1	1	1	1	2	1	1	1	1	1	1	1	1	1	1	1	1	1	1	1	1	1	1	1	1	1	1	1	1	1	1	1	1	1	1	1	1	1	1	1	1	1	1	1	1	1	1	1	1
633_BdiBd21-3.2G0305700.1.fna	2	1	2	1	1	3	3	4	3	3	2	2	2	2	4	2	4	2	2	2	2	2	2	3	1	1	2	3	2	2	2	2	2	2	2	2	2	2	2	2	3	2	2	2	2	2	0	2	2
634_BdiBd21-3.1G0904500.1.fna	1	1	1	1	1	1	1	1	1	1	1	1	1	1	1	1	1	1	1	1	1	1	1	1	1	1	1	1	1	1	1	1	1	1	1	1	1	1	1	1	1	1	1	1	1	1	1	1	1
635_BdiBd21-3.1G0218000.1.fna	1	1	1	1	1	1	1	1	1	1	1	1	1	1	1	1	1	1	1	1	1	1	1	1	1	1	1	1	1	1	1	1	1	1	1	1	1	1	1	1	1	1	1	1	1	1	1	1	1
636_BdiBd21-3.1G0665500.1.fna	1	1	2	1	1	1	1	0	1	1	1	1	1	2	1	1	1	1	1	1	1	1	1	1	2	1	1	1	1	1	1	1	1	1	1	1	1	1	1	1	1	1	2	1	1	1	1	1	1
637_BdiBd21-3.4G0088000.1.fna	0	1	1	1	1	1	1	1	1	1	1	1	1	1	1	1	1	1	1	1	1	1	1	1	1	1	1	1	1	1	1	1	0	1	1	1	1	1	1	1	1	1	1	1	1	1	1	1	1
638_BdiBd21-3.1G0670500.1.fna	1	1	1	1	1	1	3	1	1	1	2	2	1	2	2	3	1	2	2	2	2	1	2	2	2	1	1	1	3	1	1	2	2	1	2	2	2	2	4	1	2	1	2	2	1	3	1	2	2
639_BdiBd21-3.1G0868400.1.fna	1	1	1	1	1	1	1	1	1	1	1	1	1	1	1	1	1	1	1	1	1	1	1	1	1	1	1	1	1	1	1	1	1	1	1	1	1	1	1	1	1	1	1	1	1	1	1	1	1
640_BdiBd21-3.3G0391600.1.fna	1	1	1	1	1	1	1	1	1	1	1	1	1	1	1	1	2	1	1	1	1	1	1	1	1	1	1	2	1	1	1	1	1	1	1	1	1	1	1	1	1	1	1	1	1	1	1	1	1
641_BdiBd21-3.2G0613200.1.fna	1	1	1	1	15	1	1	0	1	1	1	1	1	1	1	1	2	1	1	1	1	1	1	1	1	1	2	1	1	1	1	1	1	1	1	1	1	1	1	1	1	1	1	1	1	1	1	1	1
643_BdiBd21-3.1G0854900.1.fna	1	1	1	0	1	1	1	1	1	1	1	1	1	1	1	1	2	1	1	1	1	1	1	1	1	1	1	1	1	1	1	1	1	1	1	1	1	1	1	1	1	1	1	1	1	1	1	1	1
644_BdiBd21-3.2G0481000.1.fna	1	1	1	1	1	1	1	1	1	1	1	1	1	1	1	1	1	1	1	1	1	1	1	1	1	1	1	1	1	1	1	1	1	1	1	1	1	1	1	1	1	1	1	1	1	1	1	1	1
645_BdiBd21-3.3G0704900.1.fna	1	1	1	1	1	1	1	1	1	1	1	1	1	1	1	1	1	1	1	1	1	1	1	1	1	1	1	1	1	1	1	1	1	1	1	1	1	1	1	1	1	1	1	1	1	1	1	1	1
646_BdiBd21-3.1G0581500.1.fna	1	1	0	1	2	1	1	1	1	1	1	1	1	1	1	1	1	1	1	1	1	1	1	1	1	1	1	1	1	1	1	1	1	1	1	1	1	1	1	1	1	1	1	1	1	1	1	1	1
647_BdiBd21-3.4G0193500.1.fna	2	2	2	2	2	2	2	2	2	1	3	4	3	2	2	2	2	2	2	2	2	2	2	2	2	2	2	2	1	2	2	2	2	2	2	2	2	2	3	1	2	2	2	2	2	2	1	2	2
648_BdiBd21-3.5G0249000.1.fna	1	1	1	1	1	1	1	1	1	1	1	1	1	1	1	1	1	1	1	1	1	1	1	1	1	1	1	1	1	1	1	1	1	1	1	1	1	1	1	1	1	1	2	1	1	1	1	1	1
649_BdiBd21-3.2G0742200.1.fna	1	1	1	1	1	1	1	1	1	1	1	1	1	1	1	1	2	1	1	1	1	1	1	1	1	1	1	1	1	1	1	1	1	1	1	1	1	1	1	1	1	1	1	1	1	1	1	1	1
650_BdiBd21-3.2G0789100.1.fna	1	1	1	1	1	1	2	4	2	2	2	3	3	3	3	2	2	3	4	4	2	2	3	3	2	3	3	2	4	2	3	2	3	3	3	3	3	4	2	2	3	3	3	3	3	3	3	3	3
651_BdiBd21-3.1G0316800.1.fna	1	1	1	1	1	1	1	1	1	1	1	1	1	1	1	1	1	1	1	1	1	1	1	1	1	1	1	1	1	1	1	1	1	1	1	1	1	1	1	1	1	1	1	1	1	1	1	1	1
652_BdiBd21-3.2G0341700.1.fna	1	1	1	1	1	1	1	1	1	1	1	1	1	1	1	1	2	1	1	1	1	1	1	1	1	1	1	1	1	1	1	1	1	1	1	1	1	1	1	1	1	1	1	1	1	1	1	1	1
653_BdiBd21-3.1G0562600.1.fna	1	1	0	1	1	1	1	1	1	1	1	1	1	1	1	1	1	1	1	1	1	1	1	1	1	1	1	1	1	1	1	1	1	1	1	1	1	1	1	1	0	1	1	1	1	1	1	1	1
654_BdiBd21-3.2G0526300.1.fna	1	1	1	1	1	1	1	1	1	1	1	1	1	1	1	1	1	1	1	1	1	1	1	1	1	1	1	1	1	1	1	1	1	1	1	1	1	1	1	1	1	1	1	1	1	1	1	1	1
655_BdiBd21-3.1G0408100.1.fna	1	1	1	1	1	1	1	1	1	1	1	1	1	1	1	1	1	1	1	1	1	1	1	1	1	1	1	1	1	1	1	1	1	1	1	1	1	1	1	1	1	1	1	1	1	1	1	1	1
656_BdiBd21-3.1G0681500.1.fna	1	1	1	1	1	1	1	1	1	2	0	1	1	0	2	2	0	1	0	2	0	1	1	1	0	1	1	1	1	1	1	0	0	0	1	1	0	1	2	0	1	0	0	0	1	0	1	1	0
657_BdiBd21-3.2G0140500.1.fna	1	1	1	1	1	1	1	1	1	1	1	1	1	1	1	1	1	1	1	1	1	1	1	1	1	1	1	1	1	1	1	1	1	1	1	1	1	1	1	1	1	1	1	1	1	1	1	1	1
658_BdiBd21-3.3G0015800.1.fna	1	1	1	1	2	1	2	1	1	1	1	1	1	0	1	1	1	1	1	1	1	1	1	1	1	1	1	1	1	1	1	1	1	1	1	1	1	1	1	1	1	1	1	1	1	1	1	1	1
659_BdiBd21-3.2G0767400.1.fna	0	1	1	1	1	1	1	1	1	1	1	1	1	1	1	1	1	1	1	1	1	1	1	1	1	1	1	1	1	1	1	1	1	1	1	1	1	1	1	1	1	1	1	1	1	1	1	1	1
660_BdiBd21-3.2G0615000.1.fna	1	1	1	1	1	1	1	0	1	1	1	1	1	1	1	1	1	1	1	1	1	1	1	1	1	1	1	1	1	1	1	1	1	1	1	1	1	1	1	1	1	1	1	1	1	1	1	1	1
661_BdiBd21-3.2G0787100.1.fna	1	1	1	1	1	1	1	1	1	1	1	1	1	1	1	1	1	1	1	1	1	1	1	1	1	1	1	1	1	1	2	1	1	1	1	1	1	1	1	1	1	1	1	1	1	1	1	1	1
662_BdiBd21-3.5G0014300.1.fna	0	1	1	1	1	1	1	1	1	1	1	1	1	1	1	1	1	1	1	1	1	1	1	1	0	1	1	1	1	1	1	1	1	1	1	1	1	1	1	1	1	1	1	1	1	1	1	1	1
663_BdiBd21-3.2G0135500.1.fna	1	1	1	1	2	1	1	1	1	1	1	1	1	1	1	1	1	1	1	1	1	1	1	1	1	1	1	1	1	1	1	1	1	1	1	1	1	1	1	1	1	1	1	1	1	1	1	1	1
664_BdiBd21-3.1G1028300.1.fna	1	1	1	1	1	1	1	1	1	1	1	1	1	1	1	1	1	1	1	1	1	1	1	1	1	1	1	1	1	1	1	1	1	1	1	1	1	1	1	1	1	1	1	1	1	1	1	1	1
665_BdiBd21-3.4G0062500.1.fna	1	1	1	1	1	1	1	1	1	1	1	1	1	1	1	1	1	1	1	1	1	1	1	1	1	1	1	1	1	1	1	1	1	1	1	1	1	1	1	1	1	1	1	1	1	1	1	1	1
667_BdiBd21-3.5G0352900.1.fna	1	1	1	1	1	1	1	1	1	1	1	2	2	2	1	2	1	2	1	1	1	1	1	1	2	1	2	1	1	1	1	1	1	1	1	1	1	1	1	1	1	1	1	2	1	1	1	1	1
668_BdiBd21-3.3G0290400.1.fna	2	1	2	2	2	1	1	1	1	1	1	1	1	1	1	1	1	1	1	1	1	1	1	1	1	1	1	1	1	1	1	1	1	1	1	1	1	1	1	1	1	1	1	1	1	1	1	1	1
669_BdiBd21-3.2G0503100.1.fna	1	1	1	1	4	1	1	1	1	1	1	1	1	1	1	1	1	1	1	1	1	1	1	1	1	1	1	2	1	1	1	1	1	1	1	1	1	1	1	1	1	1	1	1	1	1	1	1	1
670_BdiBd21-3.1G0164800.1.fna	1	1	1	1	2	1	1	2	1	1	1	1	1	1	1	1	1	1	1	1	1	1	1	1	1	1	1	1	1	1	1	1	1	1	1	1	1	1	1	1	1	1	1	1	1	1	1	1	1
671_BdiBd21-3.3G0739900.1.fna	1	0	1	1	2	1	1	1	1	1	1	1	1	1	1	1	1	1	1	1	1	1	1	1	1	1	1	1	1	1	1	1	1	1	1	1	1	1	1	1	1	1	1	1	1	1	1	1	1
672_BdiBd21-3.4G0586200.1.fna	1	1	1	1	1	1	1	1	1	1	1	1	1	1	1	1	1	1	1	1	1	1	1	1	1	1	1	1	1	1	1	1	1	1	1	1	1	1	1	1	1	1	1	1	1	1	1	1	1
674_BdiBd21-3.3G0374700.1.fna	1	1	1	1	2	1	1	1	1	1	1	1	1	1	1	1	1	1	1	1	1	1	1	1	1	1	1	1	1	1	1	1	1	1	1	1	1	1	1	1	1	1	1	1	1	1	1	1	1
675_BdiBd21-3.2G0015900.1.fna	1	1	1	1	1	1	1	1	1	1	1	1	1	1	0	1	1	1	1	1	1	1	1	1	2	1	1	1	1	1	1	1	1	1	1	1	1	1	1	1	1	1	1	1	1	1	1	1	1
677_BdiBd21-3.3G0075700.1.fna	1	1	1	1	3	1	1	1	1	1	1	1	1	1	1	1	2	1	1	1	1	1	1	1	2	1	1	2	1	1	2	1	1	1	1	1	1	1	1	1	1	1	1	1	1	1	1	1	1
678_BdiBd21-3.4G0152500.1.fna	2	1	1	1	1	1	4	4	9	4	3	4	4	2	2	1	2	2	2	2	2	1	3	3	2	2	2	1	2	3	2	3	3	2	2	2	2	2	2	2	2	3	3	3	3	2	1	1	4
679_BdiBd21-3.4G0339900.1.fna	1	1	1	1	1	1	1	1	1	1	1	1	1	1	1	1	1	1	1	1	1	1	1	1	1	1	1	1	1	1	1	1	1	1	1	1	1	1	1	1	1	1	1	1	1	1	1	1	1
680_BdiBd21-3.3G0230800.1.fna	1	1	1	1	2	1	1	1	1	1	1	1	1	1	1	1	1	1	1	1	1	1	1	1	1	1	1	1	1	1	1	1	1	1	1	1	1	1	1	1	1	1	1	1	1	1	1	1	1
681_BdiBd21-3.3G0701900.1.fna	1	1	1	1	1	1	1	1	1	1	1	1	1	1	1	1	1	1	1	1	1	1	1	1	1	1	1	1	1	1	1	1	1	1	1	1	1	1	1	1	1	1	1	1	1	1	1	1	1
682_BdiBd21-3.1G0220300.1.fna	2	2	2	2	2	2	3	3	3	2	3	2	2	2	2	2	1	2	1	2	2	2	2	1	2	2	1	2	2	2	2	2	1	2	2	1	2	1	2	2	1	2	2	1	1	2	2	2	2
683_BdiBd21-3.4G0550100.1.fna	1	1	1	1	1	1	1	1	1	1	1	1	1	1	1	1	1	1	1	1	1	1	1	1	1	1	1	1	1	1	1	1	1	1	1	1	1	1	1	1	1	1	1	1	1	1	1	1	1
685_BdiBd21-3.5G0129900.1.fna	1	1	1	1	2	1	1	1	1	1	1	1	1	1	1	1	1	1	1	1	1	1	1	1	1	1	1	1	1	1	1	1	1	1	1	1	1	1	1	1	1	1	1	1	1	1	1	1	1
686_BdiBd21-3.3G0762000.1.fna	2	1	1	1	3	1	1	1	1	1	1	1	1	1	1	1	2	1	1	1	1	1	1	1	2	1	1	2	1	1	1	1	1	1	1	1	1	1	1	1	1	1	1	1	1	1	1	1	1
687_BdiBd21-3.3G0793100.1.fna	0	0	0	0	0	1	1	1	1	1	2	2	1	1	1	2	0	1	3	2	1	1	1	3	2	1	2	3	2	2	2	2	3	2	3	3	2	2	2	4	3	3	2	1	3	2	2	1	1
688_BdiBd21-3.2G0068800.1.fna	1	1	1	1	3	1	1	1	1	1	1	1	1	1	1	1	1	1	1	1	1	1	1	1	1	1	1	1	1	1	1	1	1	1	1	1	1	1	1	1	1	1	1	1	1	1	1	1	1
689_BdiBd21-3.1G0929600.1.fna	1	1	1	1	2	1	1	1	1	1	1	1	1	1	1	1	1	1	1	1	1	1	1	1	1	1	1	1	1	1	1	1	1	1	1	1	1	1	1	1	1	1	1	1	1	1	1	1	1
690_BdiBd21-3.3G0460200.1.fna	1	1	1	1	5	1	1	1	1	1	1	1	1	1	1	1	1	1	1	1	1	1	1	1	1	1	1	1	1	1	1	1	1	1	1	1	1	1	1	1	1	1	1	1	1	1	1	1	1
691_BdiBd21-3.4G0334800.1.fna	1	2	1	1	1	1	1	1	1	1	1	1	1	1	1	1	2	1	1	1	1	1	1	1	1	1	1	1	1	1	1	1	1	1	1	1	1	1	1	1	1	1	1	1	1	1	1	1	1
692_BdiBd21-3.1G0294700.1.fna	1	1	1	1	13	1	1	2	1	1	1	1	1	1	1	1	1	1	1	1	1	1	1	1	1	1	1	1	1	1	1	1	1	1	1	1	1	1	1	1	1	1	1	1	1	1	1	1	1
693_BdiBd21-3.4G0626800.1.fna	1	1	1	1	1	1	1	2	1	1	1	1	1	1	1	1	1	1	1	1	1	1	1	1	1	1	1	1	1	1	1	1	1	1	1	1	1	1	1	1	1	1	1	1	1	1	1	1	1
694_BdiBd21-3.3G0428800.1.fna	1	1	1	1	2	1	1	1	1	1	1	1	1	1	1	1	1	1	1	1	1	1	1	1	1	1	1	1	1	1	1	1	1	1	1	1	1	1	1	1	1	1	1	1	1	1	1	1	1
695_BdiBd21-3.4G0354100.1.fna	0	0	0	0	0	1	1	1	1	1	1	1	1	1	1	1	1	1	1	1	2	1	2	1	2	2	2	2	2	2	1	2	1	2	2	1	2	1	2	1	2	2	1	1	2	2	2	1	1
696_BdiBd21-3.3G0309000.1.fna	2	2	2	2	2	2	2	2	2	2	2	2	2	2	2	2	2	2	2	2	2	2	2	2	3	2	2	2	2	2	2	2	2	2	2	2	2	2	2	2	3	2	2	2	2	2	2	2	2
697_BdiBd21-3.3G0452000.1.fna	1	1	1	1	1	1	1	1	1	1	1	1	1	1	1	1	1	1	1	1	1	1	1	1	1	1	1	1	1	1	1	1	1	1	1	1	1	1	1	1	1	1	1	1	1	1	1	1	1
698_BdiBd21-3.3G0095900.1.fna	1	1	1	1	1	1	1	1	1	1	1	1	1	1	1	1	1	1	1	1	1	1	1	1	1	1	1	1	1	1	1	1	1	1	1	1	1	1	1	1	2	1	1	1	1	1	1	1	1
699_BdiBd21-3.1G0117600.1.fna	1	1	1	1	1	1	1	1	1	1	1	1	1	1	1	1	1	1	1	1	1	1	1	1	1	1	1	1	1	1	1	1	1	1	1	1	1	1	0	1	1	1	1	1	1	1	1	1	1
700_BdiBd21-3.4G0343600.1.fna	1	1	1	1	1	1	1	2	1	1	1	1	1	1	1	1	1	1	1	1	1	1	1	1	1	1	1	1	1	1	1	1	1	1	1	1	1	1	1	1	1	1	1	1	1	1	1	1	1
701_BdiBd21-3.3G0459800.1.fna	1	1	1	1	1	1	1	1	1	1	1	1	2	1	2	1	1	1	1	1	1	1	1	1	1	1	1	1	1	1	1	1	1	1	1	1	1	1	1	1	1	2	1	1	1	1	1	1	1
702_BdiBd21-3.1G0463700.1.fna	2	2	2	2	4	2	2	2	2	2	2	2	2	2	2	2	2	2	2	2	2	2	2	2	2	2	2	2	2	2	2	2	2	2	2	2	2	2	2	2	2	2	2	2	2	2	2	2	2
703_BdiBd21-3.5G0006500.1.fna	1	1	1	1	1	1	1	1	1	1	1	1	1	1	1	1	2	1	1	1	1	1	1	1	1	1	1	1	1	1	1	1	1	1	1	1	1	1	1	1	1	1	1	1	1	1	1	1	1
704_BdiBd21-3.3G0511500.1.fna	1	1	1	1	1	1	1	1	1	1	1	1	1	1	1	1	1	1	1	1	1	1	1	1	1	1	1	1	1	1	1	1	1	1	1	1	1	1	1	1	1	1	1	1	1	1	1	1	1
705_BdiBd21-3.3G0144800.1.fna	1	1	1	1	1	1	1	1	1	1	1	1	1	1	1	1	1	1	1	1	1	1	1	1	1	1	1	1	1	1	1	1	1	1	1	1	1	1	1	1	1	1	1	1	1	1	1	1	1
706_BdiBd21-3.1G0084700.1.fna	1	1	1	1	1	1	1	1	1	1	1	1	1	1	1	1	1	1	1	1	1	1	1	1	1	1	1	1	1	1	1	1	1	1	1	1	1	1	1	1	1	1	1	1	1	1	1	1	1
707_BdiBd21-3.1G0200400.1.fna	0	1	1	1	1	1	1	1	1	1	1	1	1	1	1	1	1	1	1	1	1	1	1	1	1	1	1	1	1	1	1	1	1	1	1	1	1	1	1	1	1	1	1	1	1	1	1	1	1
708_BdiBd21-3.5G0134600.1.fna	1	1	1	1	1	1	1	1	1	1	1	1	1	1	1	1	1	1	1	1	1	1	1	1	1	1	1	1	1	1	1	1	1	1	1	1	1	1	1	1	1	1	1	1	1	1	1	1	1
709_BdiBd21-3.1G0011000.1.fna	0	0	0	0	0	1	1	1	1	1	1	1	1	1	1	1	1	1	1	1	1	1	1	1	1	1	1	1	1	1	1	1	1	1	1	1	1	1	1	1	1	1	1	1	1	1	1	1	1
710_BdiBd21-3.4G0156200.1.fna	4	4	4	4	4	2	4	7	6	5	5	4	4	4	4	6	4	4	6	5	7	3	8	4	7	4	6	7	5	5	3	5	3	5	4	4	5	3	5	3	4	5	4	7	4	5	3	4	5
711_BdiBd21-3.5G0277100.1.fna	2	1	1	1	0	1	1	1	1	0	0	0	0	0	0	0	0	0	0	0	0	1	0	0	0	0	1	0	0	0	0	0	0	0	0	0	0	0	1	0	0	0	0	0	1	0	0	0	0
712_BdiBd21-3.1G0665900.1.fna	1	1	1	1	1	1	1	1	1	1	1	1	1	1	1	1	1	1	1	1	1	1	1	1	1	1	1	1	1	1	1	1	1	1	1	1	1	1	1	1	1	1	1	1	1	1	1	1	1
713_BdiBd21-3.1G0161000.1.fna	1	1	1	1	1	1	1	1	1	1	1	1	1	1	1	1	1	1	1	1	1	1	1	1	1	1	1	1	1	1	1	1	1	1	1	1	1	1	1	1	1	1	1	1	1	1	1	1	1
714_BdiBd21-3.1G0740700.1.fna	1	1	1	1	5	1	1	1	1	1	1	1	1	1	1	1	1	1	1	1	1	1	1	1	1	1	1	1	1	1	1	1	1	1	1	1	1	1	1	1	1	1	1	1	1	1	1	1	1
716_BdiBd21-3.1G0114700.1.fna	1	1	1	1	1	1	1	1	1	1	1	1	1	1	1	1	1	1	1	1	1	1	1	1	1	1	1	1	1	1	1	1	1	1	1	1	1	1	1	1	1	1	1	1	1	1	1	1	1
718_BdiBd21-3.5G0161500.1.fna	1	1	1	1	1	2	2	2	2	2	2	2	2	2	3	2	2	2	4	3	2	1	2	3	2	2	3	1	2	4	2	2	3	2	4	3	2	1	2	3	2	2	3	3	2	2	2	2	2
719_BdiBd21-3.3G0077200.1.fna	1	1	1	1	1	1	1	1	1	1	1	1	1	1	1	1	1	1	1	1	1	1	1	1	1	1	1	1	1	1	1	1	1	1	1	1	1	1	1	1	1	1	1	1	1	1	1	1	1
722_BdiBd21-3.2G0737600.1.fna	1	1	1	1	1	1	2	1	1	1	1	1	1	1	1	1	1	1	1	1	1	1	1	1	1	1	1	1	1	1	1	1	1	1	1	1	1	1	1	1	1	1	1	1	1	1	1	1	1
723_BdiBd21-3.5G0244200.1.fna	1	1	1	1	2	1	1	1	1	1	1	1	1	1	1	1	1	1	1	1	1	1	1	1	1	1	1	1	1	1	1	1	1	1	1	1	1	1	1	1	1	1	1	1	1	1	1	1	1
724_BdiBd21-3.5G0077200.1.fna	1	1	1	1	1	1	1	1	1	1	1	1	1	1	1	1	1	1	1	1	1	1	1	1	1	1	1	1	1	1	1	1	1	0	1	1	1	1	1	1	1	1	1	1	1	1	1	1	1
725_BdiBd21-3.3G0489500.1.fna	2	2	2	2	2	2	2	1	2	2	2	2	2	2	2	2	2	2	3	2	2	1	2	3	2	2	2	3	2	2	2	2	3	2	2	2	2	2	2	2	3	2	2	2	2	2	2	2	2
726_BdiBd21-3.1G0728600.1.fna	2	2	2	2	4	2	2	2	2	2	2	2	2	2	2	2	3	2	2	2	2	2	2	2	2	2	2	2	2	2	2	2	2	2	2	2	2	2	2	2	2	2	2	2	2	2	2	2	2
727_BdiBd21-3.4G0329800.1.fna	1	1	1	1	1	1	1	1	1	1	1	1	1	1	1	1	2	1	1	1	1	1	1	1	1	1	1	1	1	1	1	1	1	1	1	1	1	1	1	1	1	1	1	1	1	1	1	1	1
728_BdiBd21-3.3G0218900.1.fna	1	1	1	1	1	1	1	1	1	1	1	1	1	1	1	1	1	1	1	1	1	1	1	1	1	1	1	1	1	1	1	1	1	1	1	1	1	1	1	1	1	1	1	1	1	1	1	1	1
729_BdiBd21-3.2G0026300.1.fna	1	1	1	1	7	0	1	1	1	1	1	1	1	1	1	1	1	1	1	1	1	1	1	1	1	1	1	1	1	1	1	1	1	1	1	1	1	1	1	1	1	1	1	1	1	1	1	1	1
730_BdiBd21-3.1G0913000.1.fna	1	1	1	1	2	1	1	1	1	1	1	1	1	1	1	1	1	1	1	1	1	1	1	1	1	1	1	1	1	1	1	1	1	1	1	1	1	1	1	1	1	1	1	1	1	1	1	1	1
731_BdiBd21-3.1G0393600.1.fna	1	1	1	1	4	1	1	1	1	1	1	1	1	1	1	1	1	1	1	1	1	1	1	1	1	1	1	1	1	1	1	1	1	1	1	1	1	1	1	1	1	1	1	1	1	1	1	1	1
732_BdiBd21-3.2G0202300.1.fna	1	1	1	1	1	1	1	1	1	1	1	1	1	1	1	1	1	1	1	1	1	1	1	1	1	1	1	1	1	1	1	1	1	1	1	1	1	1	1	1	1	1	1	1	1	1	1	1	1
733_BdiBd21-3.5G0023500.1.fna	0	0	0	0	0	1	1	1	1	1	1	1	1	1	1	1	1	1	1	1	1	1	1	1	1	1	1	1	1	1	1	1	1	1	1	1	1	1	1	1	1	1	1	1	1	1	1	1	1
735_BdiBd21-3.2G0120300.1.fna	1	1	1	1	2	1	1	1	1	1	1	1	1	1	1	1	1	1	1	1	1	1	1	1	1	1	1	1	1	1	1	1	1	1	1	1	1	1	1	1	1	1	1	1	1	1	1	1	1
736_BdiBd21-3.1G0867200.1.fna	1	1	1	1	1	1	1	1	1	1	1	1	1	1	1	1	4	1	1	1	1	1	1	1	1	1	1	2	1	1	3	1	1	1	1	1	1	2	1	1	1	1	1	1	1	1	1	1	1
737_BdiBd21-3.1G0140900.1.fna	1	2	2	2	4	2	2	1	2	2	2	2	1	2	2	2	1	1	1	2	1	1	2	2	1	2	1	2	2	2	2	2	1	2	1	1	2	2	1	1	1	2	2	2	2	2	1	2	2
738_BdiBd21-3.2G0281400.1.fna	1	1	1	1	1	1	1	1	1	1	1	1	1	1	1	1	1	1	1	1	1	1	1	1	1	1	1	1	1	1	1	1	1	1	1	1	1	1	1	1	1	1	1	1	1	1	1	1	1
739_BdiBd21-3.2G0056900.1.fna	2	2	2	2	2	2	2	2	2	2	3	2	2	2	2	2	2	2	2	2	2	2	2	2	0	2	1	2	2	2	2	2	2	2	2	2	2	4	2	2	2	2	2	2	2	2	2	2	2
740_BdiBd21-3.2G0610900.1.fna	1	1	2	1	1	1	1	0	1	1	1	1	1	1	1	1	1	1	1	1	1	1	1	1	1	1	1	1	1	1	1	1	1	1	1	1	1	1	1	1	1	1	1	1	1	1	1	1	1
741_BdiBd21-3.4G0250700.1.fna	1	1	1	1	1	1	1	1	1	1	1	1	1	1	1	1	2	1	1	1	1	1	1	1	1	1	1	1	1	1	1	1	1	1	1	1	1	1	1	1	1	1	1	1	1	1	1	1	1
743_BdiBd21-3.1G0221900.1.fna	1	1	1	1	1	1	1	1	1	1	1	1	1	1	1	1	1	1	1	1	1	1	1	1	1	1	1	1	1	1	1	1	1	1	1	1	1	1	1	1	1	1	1	1	1	1	1	1	1
744_BdiBd21-3.4G0001400.1.fna	3	2	2	2	4	2	2	1	2	2	2	2	2	3	2	2	4	2	3	2	2	2	2	2	2	2	3	1	3	2	3	2	3	2	2	3	2	3	3	2	2	3	3	2	2	3	2	2	3
745_BdiBd21-3.4G0462900.1.fna	2	2	2	2	2	2	2	2	2	2	2	2	2	2	2	2	2	2	2	2	2	2	2	2	1	2	2	2	2	2	2	2	2	2	2	2	2	2	2	2	2	2	2	3	2	2	2	2	2
746_BdiBd21-3.1G0295300.1.fna	1	1	1	1	1	1	1	1	1	1	1	1	1	1	1	1	1	1	1	1	1	1	1	1	0	1	0	1	1	1	1	1	1	1	1	1	1	1	1	1	1	1	2	1	1	1	1	1	2
747_BdiBd21-3.4G0374200.1.fna	1	1	1	1	1	1	1	1	1	1	1	1	1	1	1	1	1	1	1	1	1	1	1	1	2	1	1	1	1	1	1	1	1	1	1	1	1	1	1	1	1	1	1	1	1	1	1	1	1
748_BdiBd21-3.5G0194600.1.fna	1	1	2	1	1	2	1	1	1	1	1	1	1	1	1	1	1	1	1	1	1	1	1	1	1	1	1	1	1	1	1	1	1	1	1	1	1	1	1	1	1	1	1	1	1	1	1	1	1
749_BdiBd21-3.3G0530700.1.fna	1	1	1	1	1	1	1	1	1	1	1	1	1	1	1	1	1	1	1	1	1	1	1	1	1	1	1	1	1	1	1	1	1	1	1	1	1	1	1	1	1	1	1	1	1	1	1	1	1
750_BdiBd21-3.3G0792500.1.fna	1	1	1	1	1	2	1	1	1	1	1	1	1	1	1	1	1	1	1	1	1	1	1	1	1	1	1	1	1	1	1	1	1	1	1	1	1	1	1	1	1	1	1	1	1	1	1	1	1
751_BdiBd21-3.1G0452600.1.fna	1	1	1	1	1	1	1	1	1	1	1	1	1	1	1	1	2	1	1	1	1	1	1	1	1	1	1	1	1	1	1	1	1	1	1	1	1	1	1	1	1	1	1	1	1	1	1	1	1
752_BdiBd21-3.3G0655000.1.fna	2	2	1	2	1	1	1	1	1	1	1	1	1	1	1	1	1	1	1	1	1	1	1	1	1	1	1	1	1	1	1	1	1	1	1	1	1	1	1	1	1	1	1	1	1	1	1	1	1
753_BdiBd21-3.1G0859100.1.fna	1	1	2	1	1	2	2	2	2	2	1	2	1	2	1	1	1	1	1	1	1	2	1	1	1	1	1	1	1	1	2	1	2	1	1	1	1	1	1	2	1	1	1	1	1	1	1	1	1
754_BdiBd21-3.4G0383300.1.fna	1	1	1	1	1	2	2	3	2	2	2	3	2	2	2	2	3	2	2	2	2	2	2	2	2	2	2	2	2	2	3	2	4	2	4	2	2	2	1	2	3	2	2	3	2	2	2	2	3
756_BdiBd21-3.2G0617200.1.fna	1	1	1	1	1	2	1	0	1	1	1	1	1	1	1	1	1	1	1	1	1	1	1	1	1	1	1	1	1	1	1	1	1	1	1	1	1	1	1	1	1	1	1	1	1	1	1	1	1
757_BdiBd21-3.1G0758200.1.fna	2	2	2	2	3	2	2	2	2	2	2	2	3	3	3	2	3	2	3	2	2	2	2	2	3	2	2	3	3	2	2	2	3	2	2	3	2	3	2	2	2	2	3	2	2	2	2	2	2
758_BdiBd21-3.4G0036600.1.fna	1	1	1	1	1	1	1	1	1	1	1	1	1	1	1	1	1	1	1	1	1	1	1	1	1	1	1	1	1	1	1	1	1	1	1	1	1	1	1	1	1	1	1	1	1	1	1	1	1
759_BdiBd21-3.1G0251100.1.fna	1	1	1	1	1	1	1	1	1	1	1	1	1	1	1	1	1	1	1	1	1	1	1	1	1	1	1	1	1	1	1	1	1	1	1	1	1	1	1	1	1	1	1	1	1	1	1	1	1
760_BdiBd21-3.2G0721400.1.fna	1	1	1	1	1	1	1	1	1	1	1	1	1	1	1	1	1	1	1	1	1	1	1	1	1	1	1	1	1	1	1	1	1	1	1	1	1	1	1	1	1	1	1	1	1	1	1	1	1
761_BdiBd21-3.2G0258400.1.fna	0	1	1	1	1	1	1	1	1	1	1	1	1	1	1	1	1	1	1	1	1	1	1	1	1	1	1	1	1	1	1	1	1	1	1	1	1	1	1	1	1	1	1	1	1	1	1	1	1
762_BdiBd21-3.1G0786200.1.fna	1	1	1	1	6	1	1	1	1	1	1	1	1	1	1	1	1	1	1	1	1	1	1	1	1	1	1	1	1	1	1	1	1	1	1	1	1	1	1	1	1	1	1	1	1	1	1	1	1
763_BdiBd21-3.1G0577800.1.fna	1	1	0	1	1	1	1	2	0	1	1	1	1	1	0	1	1	1	1	1	1	1	1	1	1	1	1	1	0	1	1	0	1	0	1	1	1	1	1	1	1	1	1	1	1	0	1	1	1
764_BdiBd21-3.2G0782900.1.fna	1	1	1	1	1	1	1	1	1	1	1	1	1	1	1	1	2	1	1	1	1	1	1	1	1	1	1	1	1	1	1	1	1	1	1	1	1	1	1	1	1	1	1	1	1	1	1	1	1
765_BdiBd21-3.1G0364200.1.fna	1	1	1	1	1	1	1	1	1	1	1	1	1	1	1	1	1	1	1	1	1	1	1	1	1	1	1	1	1	1	1	1	1	1	1	1	1	1	1	1	1	1	1	1	1	1	1	1	1
766_BdiBd21-3.1G0310700.1.fna	1	1	1	1	1	1	1	1	1	1	1	1	1	1	1	1	1	1	1	1	1	1	1	1	1	1	1	1	1	1	1	1	1	1	1	1	1	1	1	1	1	1	1	1	1	1	1	1	1
767_BdiBd21-3.4G0106800.1.fna	1	1	1	1	1	1	1	1	1	1	1	1	1	1	1	1	1	1	1	1	1	1	1	1	1	1	1	1	1	1	1	1	1	1	1	1	1	1	1	1	1	1	1	1	1	1	1	1	1
768_BdiBd21-3.4G0097700.1.fna	2	2	2	2	5	2	2	2	2	2	2	2	2	2	2	2	2	2	3	2	2	2	2	3	3	2	3	3	2	2	3	2	3	2	2	3	2	3	2	2	3	3	3	3	2	2	2	2	2
770_BdiBd21-3.4G0170000.1.fna	1	2	2	2	1	1	1	0	1	1	2	2	2	3	2	2	1	1	1	2	2	1	2	2	1	2	2	1	1	1	2	1	1	2	2	2	1	1	1	1	1	1	2	2	2	1	1	3	3
772_BdiBd21-3.2G0331200.1.fna	1	1	1	1	1	1	1	1	1	1	1	1	1	1	1	1	1	0	1	1	1	1	1	1	1	1	1	1	1	1	1	1	1	1	1	1	1	1	1	1	1	1	1	1	1	1	1	1	1
773_BdiBd21-3.4G0165400.1.fna	1	1	1	1	1	1	1	1	1	1	1	1	1	1	1	1	2	1	1	1	1	1	1	1	1	1	1	1	1	1	1	1	1	1	1	1	1	1	1	1	1	1	1	1	1	1	1	1	1
775_BdiBd21-3.2G0250000.1.fna	1	1	1	1	2	1	1	1	1	1	1	1	1	1	1	1	1	1	1	1	1	1	1	1	1	1	1	1	1	1	1	1	1	1	1	1	1	1	1	1	1	1	1	1	1	1	1	1	1
776_BdiBd21-3.4G0106500.1.fna	1	1	1	1	2	1	0	1	1	1	1	1	1	1	1	1	2	1	1	1	1	1	1	1	1	1	1	1	1	1	1	1	1	1	1	1	1	1	1	1	1	1	1	1	1	1	1	1	1
777_BdiBd21-3.3G0298400.1.fna	1	1	1	1	1	1	1	1	1	1	1	1	1	2	1	1	1	1	1	1	1	1	1	1	1	1	2	1	1	1	1	1	1	1	1	1	1	1	1	1	1	1	2	2	1	1	1	1	1
778_BdiBd21-3.1G0938400.1.fna	1	1	1	1	2	1	1	1	1	1	1	1	1	1	1	1	1	1	1	1	1	1	1	1	1	1	1	1	1	1	1	1	1	1	1	1	1	1	1	1	1	1	1	1	1	1	1	1	1
779_BdiBd21-3.4G0354200.1.fna	1	1	1	1	2	1	1	1	1	1	1	1	1	1	1	1	1	1	1	1	1	1	1	1	1	1	1	1	1	1	1	1	1	1	1	1	1	1	1	1	1	1	1	1	1	1	1	1	1
780_BdiBd21-3.4G0189100.1.fna	1	0	0	0	1	1	1	1	1	1	1	1	1	1	1	1	1	1	1	1	1	1	1	1	1	1	1	1	1	1	1	1	1	1	1	1	1	1	1	1	1	1	1	1	1	1	1	1	1
782_BdiBd21-3.3G0792600.1.fna	1	1	1	1	4	1	1	1	1	1	1	1	1	1	1	1	1	1	1	1	1	1	1	1	1	1	1	1	1	1	1	1	1	1	1	1	1	1	1	1	1	1	1	1	1	1	1	1	1
783_BdiBd21-3.4G0305700.1.fna	1	3	3	3	3	1	2	3	2	2	3	2	2	2	2	3	5	2	2	2	3	2	2	2	4	3	3	2	2	2	2	2	2	2	2	3	2	3	3	3	2	2	4	3	2	2	2	2	3
784_BdiBd21-3.4G0043700.1.fna	1	1	0	1	2	1	1	0	1	1	1	1	1	1	1	1	1	1	1	1	1	1	1	1	1	1	1	1	1	1	1	1	1	1	1	1	1	1	1	1	1	1	1	1	1	1	1	1	1
785_BdiBd21-3.3G0614800.1.fna	1	1	1	1	1	1	1	1	1	1	1	1	1	1	1	1	1	1	1	1	1	1	1	1	1	1	1	1	1	1	1	1	1	1	1	1	1	1	1	1	1	1	1	1	1	1	1	1	1
786_BdiBd21-3.3G0783500.1.fna	2	2	1	2	3	2	2	2	2	2	2	2	2	2	2	2	3	2	2	2	2	2	2	2	2	2	2	2	2	2	2	2	2	2	2	2	2	2	2	2	3	2	2	2	2	2	2	2	2
787_BdiBd21-3.1G0155300.1.fna	1	0	1	1	1	1	1	1	1	1	1	1	1	1	1	1	1	1	1	1	1	1	1	1	1	1	1	1	1	1	1	1	1	1	1	1	1	1	1	1	1	1	1	1	1	1	1	1	1
788_BdiBd21-3.1G0391100.1.fna	3	2	2	2	2	1	1	1	1	2	1	1	1	1	1	1	3	1	1	1	1	2	2	2	1	1	1	1	1	1	1	4	2	3	2	2	1	1	1	1	1	1	1	2	3	1	2	1	1
789_BdiBd21-3.2G0333300.1.fna	1	1	1	1	1	1	1	1	1	1	1	1	1	1	1	1	1	1	1	1	1	1	1	1	1	1	1	1	1	1	1	1	1	1	1	1	1	1	1	1	1	1	1	1	1	1	1	1	1
790_BdiBd21-3.2G0457400.1.fna	1	1	1	1	1	1	1	1	1	1	1	1	1	1	1	1	1	1	1	1	1	1	1	1	1	1	1	1	1	1	1	1	1	1	1	1	1	1	1	1	1	1	1	1	1	1	1	1	1
791_BdiBd21-3.2G0676600.1.fna	1	1	1	1	1	1	1	1	1	1	1	1	1	1	1	1	1	1	1	1	1	1	1	1	1	1	1	1	1	1	1	1	1	1	1	1	1	1	1	1	1	1	1	1	1	1	1	1	1
792_BdiBd21-3.2G0800500.1.fna	1	1	1	1	1	1	1	1	1	1	1	1	1	1	1	1	1	1	1	1	1	1	1	1	1	1	1	1	1	1	1	1	1	1	1	1	1	1	1	1	1	1	1	1	1	1	1	1	1
793_BdiBd21-3.4G0034500.1.fna	1	1	1	1	1	1	1	1	1	1	1	1	1	1	1	1	1	1	1	1	1	1	1	1	1	1	1	1	1	1	1	1	1	1	1	1	1	1	1	1	1	1	1	1	1	1	1	1	1
795_BdiBd21-3.1G0141100.1.fna	1	1	1	1	1	1	1	1	1	1	1	1	1	1	1	1	2	1	1	1	1	1	1	1	1	1	1	1	1	1	1	1	1	1	1	1	1	1	1	1	1	1	1	1	1	1	1	1	1
796_BdiBd21-3.1G0847200.1.fna	1	1	1	1	1	1	1	2	2	1	1	2	1	1	1	1	1	2	2	1	1	2	1	2	2	1	2	2	2	2	1	1	1	1	1	1	1	2	2	2	2	1	1	1	1	1	1	1	1
797_BdiBd21-3.5G0242900.1.fna	3	4	4	4	8	4	4	6	4	4	4	4	4	4	4	4	4	4	4	4	4	4	4	4	4	4	4	4	4	4	4	4	4	4	4	4	4	4	4	4	4	4	4	4	4	4	4	4	4
798_BdiBd21-3.1G0121800.1.fna	1	1	1	1	1	1	1	1	1	1	1	1	1	1	1	1	1	1	1	1	1	1	1	1	1	1	1	1	1	1	1	1	1	1	1	1	1	1	1	1	1	1	1	1	1	1	1	1	1
799_BdiBd21-3.1G0269400.1.fna	1	1	1	1	1	1	2	1	1	1	1	1	1	1	1	1	2	1	1	1	1	1	1	1	1	1	1	1	1	1	1	1	1	1	1	1	1	1	1	1	1	1	1	1	1	1	1	1	1
800_BdiBd21-3.1G0219200.1.fna	1	1	1	1	2	1	1	1	1	1	1	1	1	1	1	1	1	1	1	1	1	1	1	1	1	1	1	1	1	1	1	1	1	1	1	1	1	1	1	1	1	1	1	1	1	1	1	1	1
801_BdiBd21-3.3G0451700.1.fna	2	2	2	2	8	2	2	3	2	2	2	2	2	2	2	1	2	2	2	2	2	2	1	2	2	2	2	0	1	2	2	1	2	2	1	2	2	2	2	2	2	2	1	2	2	2	1	2	2
802_BdiBd21-3.3G0539700.1.fna	2	2	2	2	2	2	2	2	2	2	2	2	2	2	2	2	3	2	2	2	2	2	2	2	2	2	2	2	2	2	2	2	2	2	2	2	2	2	2	2	2	2	2	2	2	2	2	2	2
803_BdiBd21-3.2G0372700.1.fna	1	1	1	1	1	1	1	1	1	1	1	1	1	1	1	1	1	1	1	1	1	1	1	2	1	2	1	1	1	1	1	1	1	1	1	2	1	2	1	1	1	1	1	1	1	1	1	1	1
804_BdiBd21-3.3G0097400.1.fna	2	2	2	2	4	2	2	2	2	2	2	2	2	2	2	2	2	2	2	2	2	2	2	2	2	2	2	2	2	2	2	2	2	2	2	2	2	2	2	2	2	2	2	2	2	2	2	2	2
805_BdiBd21-3.3G0576500.1.fna	1	1	1	1	1	1	1	1	1	1	1	1	1	1	1	1	2	1	1	1	1	1	1	1	1	1	1	1	1	1	1	1	1	1	1	1	1	1	1	1	1	1	1	1	1	1	1	1	1
806_BdiBd21-3.2G0063200.1.fna	1	1	2	1	1	1	1	1	1	1	1	1	1	1	1	1	1	1	1	1	1	1	1	1	1	1	2	1	1	1	1	1	1	1	1	1	1	1	1	1	1	1	0	2	1	1	1	1	1
807_BdiBd21-3.1G0409800.1.fna	1	1	1	1	1	1	1	1	1	1	1	1	1	2	1	1	1	1	1	1	1	1	1	1	1	1	1	1	1	1	1	1	1	1	1	1	1	1	1	1	1	1	1	1	1	1	1	1	1
808_BdiBd21-3.1G0010300.1.fna	1	1	1	1	2	1	1	1	1	1	1	1	1	1	1	1	1	1	1	1	1	1	1	1	1	1	1	1	1	1	1	1	1	1	1	1	1	1	1	1	1	1	1	1	1	1	1	1	1
809_BdiBd21-3.4G0136600.1.fna	1	1	2	1	1	1	1	1	1	2	1	1	1	1	1	1	1	1	2	3	1	1	2	2	3	1	3	2	3	3	2	3	4	3	2	2	2	4	1	1	4	2	1	1	3	3	1	1	1
810_BdiBd21-3.4G0424600.1.fna	1	1	1	1	2	1	1	1	0	1	1	1	1	1	1	1	1	1	1	1	1	1	1	1	1	1	1	1	1	1	1	1	2	1	1	1	1	1	1	1	1	1	1	1	1	1	1	1	1
811_BdiBd21-3.3G0796000.1.fna	0	1	1	1	2	1	1	1	1	1	1	1	1	1	1	1	1	1	1	1	1	1	1	1	1	1	1	1	1	1	1	1	1	1	1	1	1	1	1	1	1	1	1	1	1	1	1	1	1
812_BdiBd21-3.3G0570300.1.fna	2	2	2	2	5	2	2	2	2	2	2	2	2	2	2	2	3	2	2	2	2	2	2	3	2	1	2	3	2	3	1	2	2	2	2	2	2	2	2	2	2	3	2	2	2	2	1	2	2
813_BdiBd21-3.1G0322700.1.fna	1	1	2	1	1	1	1	1	1	1	1	1	1	1	1	1	1	1	1	1	1	1	1	1	1	1	1	1	1	1	1	1	1	1	1	1	1	1	1	1	1	1	1	1	1	1	1	1	1
814_BdiBd21-3.2G0506000.1.fna	1	1	1	1	2	1	1	1	1	1	1	1	1	1	1	2	1	2	1	1	1	1	1	1	1	1	1	1	1	1	1	1	1	1	1	1	1	1	1	1	1	1	1	2	1	1	1	1	1
815_BdiBd21-3.1G0634300.1.fna	0	1	1	1	1	1	1	1	1	1	1	1	1	1	1	1	1	1	1	1	1	1	1	1	1	1	1	1	1	1	1	1	1	1	1	1	1	1	1	1	1	1	1	1	1	1	1	1	1
816_BdiBd21-3.1G0969400.1.fna	1	1	1	1	1	1	1	1	1	1	1	1	1	1	1	1	1	1	1	1	1	1	1	1	1	1	1	1	1	1	1	1	1	1	1	1	1	1	1	1	1	1	1	1	1	1	1	1	1
817_BdiBd21-3.5G0194000.1.fna	1	1	1	1	1	1	1	1	1	1	1	1	1	1	1	1	1	1	1	1	1	1	1	1	1	1	1	1	1	1	1	1	1	1	1	1	1	1	1	1	1	1	1	1	1	1	1	1	1
818_BdiBd21-3.3G0105000.1.fna	1	1	1	1	2	1	1	1	1	1	1	1	1	1	1	1	1	1	1	1	1	1	1	1	1	1	1	1	1	1	1	1	1	1	1	1	1	1	1	1	1	1	1	1	1	1	1	1	1
820_BdiBd21-3.3G0558000.1.fna	1	1	1	1	4	1	1	1	1	1	1	1	1	1	1	1	1	1	1	1	1	1	1	1	1	1	1	1	1	1	1	1	1	1	1	1	1	1	1	1	1	1	1	1	1	1	1	1	1
821_BdiBd21-3.2G0092200.1.fna	1	1	1	1	2	1	2	1	1	1	1	2	1	1	2	2	1	2	1	1	2	1	2	1	1	1	1	1	1	1	1	2	1	1	1	1	2	1	1	1	1	1	2	1	1	1	1	2	1
822_BdiBd21-3.2G0448100.1.fna	3	4	4	3	4	3	4	4	2	3	4	2	3	3	3	4	3	3	2	2	3	3	3	3	3	3	3	2	3	3	3	2	2	2	2	2	4	3	3	3	2	2	3	3	2	2	3	4	2
823_BdiBd21-3.1G0237200.1.fna	1	1	1	1	1	1	1	0	0	1	1	0	1	1	1	1	1	0	0	1	1	0	1	0	0	1	0	0	0	0	1	1	0	1	1	1	1	0	0	0	0	1	1	1	1	1	1	1	1
824_BdiBd21-3.4G0433200.1.fna	1	1	1	1	1	1	1	1	1	1	1	2	1	1	1	1	1	1	1	1	2	1	1	1	1	1	1	1	1	1	1	1	1	1	1	1	1	1	1	1	1	1	2	1	1	1	1	1	1
825_BdiBd21-3.3G0018600.1.fna	1	1	1	1	1	1	1	1	1	1	1	1	1	1	1	1	1	1	1	1	1	1	1	1	0	1	1	1	1	1	1	1	1	1	1	1	1	1	1	1	1	1	1	1	1	1	1	1	1
827_BdiBd21-3.1G0378100.1.fna	1	1	1	1	2	1	1	1	1	1	1	1	1	1	1	1	1	1	1	1	1	1	1	1	1	1	1	1	1	1	1	1	1	1	1	1	1	1	1	1	1	1	1	1	1	1	1	1	1
829_BdiBd21-3.4G0122800.1.fna	1	1	0	1	2	1	1	1	1	1	1	1	1	1	1	1	2	1	1	1	1	1	1	1	1	1	1	2	1	1	1	1	1	1	1	1	1	1	1	1	1	1	1	1	1	1	1	1	1
830_BdiBd21-3.1G1035300.1.fna	1	1	1	1	1	1	1	1	1	1	1	1	1	1	1	1	1	1	1	1	1	1	1	1	1	1	1	1	1	1	1	1	1	1	1	1	1	1	1	1	1	1	1	1	1	1	1	1	1
831_BdiBd21-3.1G0404500.1.fna	1	1	1	1	1	1	1	1	1	1	1	1	1	1	1	1	1	1	1	1	1	1	1	1	1	1	1	1	1	1	1	1	1	1	1	1	1	1	1	1	1	1	1	1	1	1	1	1	1
833_BdiBd21-3.2G0360600.1.fna	2	3	2	2	2	1	1	1	1	1	1	1	1	1	1	1	1	1	1	1	1	1	1	1	2	1	1	1	1	1	1	1	1	1	1	1	1	1	1	1	1	1	1	1	1	1	1	1	1
834_BdiBd21-3.2G0110300.1.fna	2	2	2	2	3	2	2	2	2	2	2	2	2	2	2	2	2	2	2	2	2	2	3	2	2	2	2	2	2	2	2	2	2	2	2	2	2	2	2	2	2	2	2	2	2	2	2	2	2
836_BdiBd21-3.3G0245500.1.fna	1	1	1	1	1	1	1	1	1	1	2	2	2	2	2	2	1	2	1	2	1	1	2	2	1	2	1	2	2	2	2	2	2	2	2	2	2	1	1	1	1	2	2	2	2	2	2	2	2
837_BdiBd21-3.2G0603300.1.fna	1	1	1	1	1	1	1	0	1	1	1	1	1	1	1	1	1	1	1	1	1	1	1	1	1	1	1	1	1	1	1	1	1	1	1	1	1	1	1	1	1	1	1	1	1	1	1	1	1
838_BdiBd21-3.1G0890700.1.fna	1	1	1	1	1	1	1	1	1	1	1	1	1	2	1	1	2	1	2	1	1	1	1	1	2	1	1	1	1	1	2	1	1	1	1	1	1	1	1	1	2	1	1	2	1	1	1	1	1
839_BdiBd21-3.1G0809700.1.fna	1	1	2	2	1	0	1	0	3	2	4	2	0	2	2	3	2	2	1	1	2	0	2	1	1	1	1	3	2	1	1	3	1	2	1	1	2	1	3	1	1	1	5	2	1	0	0	3	1
840_BdiBd21-3.2G0650700.1.fna	1	1	1	1	2	1	1	1	1	1	1	1	1	1	1	2	2	1	2	1	1	1	1	2	2	1	1	1	1	1	1	1	2	1	1	1	1	1	1	1	2	1	1	2	1	1	1	1	2
841_BdiBd21-3.4G0268800.1.fna	1	1	1	1	1	1	1	1	1	1	1	1	1	1	1	1	2	1	1	1	1	1	1	1	0	0	0	1	1	1	1	1	2	1	1	1	1	2	1	1	1	1	1	1	1	1	1	2	1
842_BdiBd21-3.4G0030900.1.fna	0	1	1	1	1	0	1	0	1	1	1	1	4	1	1	1	1	1	1	1	1	1	1	1	1	1	1	1	1	1	1	1	1	1	1	1	1	1	1	1	1	1	1	1	1	1	1	1	1
844_BdiBd21-3.3G0536600.1.fna	1	1	2	1	1	1	1	1	1	1	1	1	1	1	1	1	2	1	1	1	1	1	1	2	1	1	1	1	1	1	1	1	1	1	1	1	1	1	1	1	1	2	1	1	1	1	1	1	1
845_BdiBd21-3.1G0800800.1.fna	1	1	1	1	5	1	1	1	1	1	1	1	1	1	1	1	1	1	1	1	1	1	1	1	1	1	1	1	1	1	1	1	1	1	1	1	1	1	1	1	1	1	1	1	1	1	1	1	1
846_BdiBd21-3.4G0168500.1.fna	1	1	1	1	1	1	1	1	1	1	1	1	1	1	1	1	1	1	1	1	1	1	1	1	1	1	1	1	1	1	1	1	1	1	1	1	1	1	1	1	1	1	1	1	1	1	1	1	1
847_BdiBd21-3.5G0036500.1.fna	1	1	1	1	1	1	1	1	1	1	1	1	1	1	1	1	1	1	1	1	1	1	1	1	1	1	1	1	1	1	1	1	1	1	1	1	1	1	1	1	1	1	1	1	1	1	1	1	1
849_BdiBd21-3.2G0780800.1.fna	2	2	3	2	3	2	2	2	2	2	2	2	2	2	2	2	2	2	2	2	2	2	2	2	2	2	2	2	2	2	2	2	2	2	2	2	2	2	2	2	2	2	2	2	2	2	2	2	2
850_BdiBd21-3.1G0033500.1.fna	2	2	2	2	2	3	3	3	3	3	3	3	3	3	3	3	3	3	3	3	3	3	3	3	3	3	3	3	3	3	3	3	3	3	3	3	3	3	3	3	3	3	3	3	3	3	3	3	3
851_BdiBd21-3.1G0388000.1.fna	1	0	1	1	1	1	1	1	1	1	1	1	1	1	1	1	1	1	1	1	1	1	1	1	1	1	1	1	1	1	1	1	1	1	1	1	1	1	1	1	1	1	1	1	1	1	1	1	1
852_BdiBd21-3.1G0619100.1.fna	2	2	2	2	2	2	2	2	2	2	3	2	2	2	2	2	2	2	2	2	2	2	2	3	2	2	2	2	2	2	2	2	2	2	2	2	2	3	2	2	1	2	2	2	2	2	2	2	3
853_BdiBd21-3.4G0136100.1.fna	1	1	1	2	1	1	2	1	2	2	2	2	2	2	2	2	1	1	2	1	2	1	2	2	3	1	2	3	3	2	1	3	2	1	2	2	2	3	2	1	2	4	2	2	2	1	2	2	2
855_BdiBd21-3.5G0122200.1.fna	1	1	1	1	1	1	1	1	1	1	1	1	1	1	1	1	1	1	1	1	1	1	1	1	1	1	1	1	1	1	1	1	1	1	1	1	1	1	1	1	1	1	1	1	1	1	1	1	1
856_BdiBd21-3.3G0703300.1.fna	0	1	1	1	2	1	1	1	1	1	1	1	1	1	1	1	1	1	1	1	1	1	1	1	1	1	1	1	1	1	1	1	1	1	1	1	1	1	1	1	1	1	1	1	1	1	1	1	1
857_BdiBd21-3.3G0563700.1.fna	1	1	1	1	1	2	1	1	1	1	1	1	1	1	1	1	1	1	1	1	1	1	1	1	1	1	1	1	1	1	1	1	1	1	1	1	1	1	1	1	1	1	1	1	1	1	1	1	1
859_BdiBd21-3.2G0191100.1.fna	2	2	2	2	2	4	3	3	3	3	2	2	2	2	1	2	1	2	2	2	2	1	2	1	2	1	2	1	1	1	1	2	2	1	2	1	3	1	2	1	2	1	2	1	2	2	1	2	2
860_BdiBd21-3.3G0073900.1.fna	1	1	2	1	5	1	1	2	1	1	1	1	1	1	1	1	1	1	1	1	1	1	1	1	1	1	1	1	1	1	1	1	1	1	1	1	1	1	1	1	1	1	1	1	1	1	1	1	1
861_BdiBd21-3.2G0051200.1.fna	0	0	0	0	0	0	0	0	0	1	0	1	0	0	0	1	0	0	1	1	0	1	0	1	0	0	1	1	1	1	0	1	1	1	1	1	0	1	0	0	1	1	0	1	1	0	1	1	0
863_BdiBd21-3.3G0626500.1.fna	1	1	1	1	2	1	1	1	1	1	1	1	1	1	1	1	1	1	1	1	1	1	1	1	1	1	1	1	1	1	1	1	1	1	1	1	1	1	1	1	1	1	1	1	1	1	1	1	1
864_BdiBd21-3.3G0534000.1.fna	1	1	1	1	1	1	1	1	1	1	1	1	1	1	1	1	1	1	1	1	1	1	1	1	1	1	1	1	1	1	1	1	1	1	1	1	1	1	1	1	1	1	1	1	1	1	1	1	1
865_BdiBd21-3.2G0127800.1.fna	1	4	2	1	1	1	1	1	1	1	1	1	1	1	1	1	1	1	1	1	1	1	1	1	1	1	1	1	1	1	1	1	1	1	1	1	1	1	1	1	1	1	1	1	1	1	1	1	1
866_BdiBd21-3.1G0344300.1.fna	1	1	1	1	1	1	1	1	1	1	1	1	1	1	2	1	1	1	1	1	1	1	1	1	1	1	1	1	1	1	1	1	1	1	1	1	1	1	1	1	1	1	1	1	1	1	1	1	1
868_BdiBd21-3.4G0326900.1.fna	1	1	1	1	2	1	1	1	1	1	1	1	1	1	1	1	2	1	1	1	1	1	1	2	1	1	2	2	1	1	2	1	1	1	1	1	1	1	1	1	1	1	1	2	1	1	1	1	1
871_BdiBd21-3.4G0459300.1.fna	1	1	1	1	1	1	1	1	1	1	1	1	1	1	1	1	1	1	1	1	1	1	1	1	1	1	1	1	1	1	1	1	1	1	1	1	1	1	1	1	1	1	1	1	1	1	1	1	1
872_BdiBd21-3.3G0140500.1.fna	1	1	1	1	1	1	1	1	1	1	1	1	1	1	1	1	2	1	1	1	1	1	1	1	2	1	1	1	1	1	1	1	1	1	1	1	1	1	1	1	1	1	1	2	1	1	1	1	1
874_BdiBd21-3.5G0036600.1.fna	1	1	1	1	1	1	1	1	1	1	1	1	1	1	1	1	1	1	1	1	1	1	1	1	1	1	2	1	1	1	1	1	1	1	1	1	1	1	1	1	1	1	1	1	1	1	1	1	1
875_BdiBd21-3.3G0157500.1.fna	1	1	1	1	1	1	1	1	1	1	1	1	1	1	1	1	2	1	1	1	1	1	1	1	1	1	1	1	1	1	1	1	1	1	1	1	1	1	1	1	1	1	1	1	1	1	1	1	1
877_BdiBd21-3.2G0175800.1.fna	2	1	2	2	2	2	2	2	2	2	2	2	2	2	2	2	2	2	2	2	2	2	2	2	3	2	2	2	2	2	3	2	2	2	2	2	2	2	2	2	2	2	2	2	2	2	1	2	2
878_BdiBd21-3.2G0140200.1.fna	0	0	1	1	0	2	1	1	1	2	2	2	2	2	2	2	2	2	2	2	2	3	2	2	2	2	2	2	2	2	2	2	2	2	2	2	2	2	2	2	2	2	2	1	2	2	3	2	2
879_BdiBd21-3.1G0289900.1.fna	1	1	1	1	1	1	1	1	1	1	1	1	1	1	1	1	1	1	1	1	1	1	1	1	1	1	1	1	1	1	1	1	1	1	1	1	1	1	1	1	1	1	1	1	1	1	1	1	1
880_BdiBd21-3.4G0009800.1.fna	1	1	1	1	1	1	1	1	1	1	1	1	1	1	1	1	1	1	1	1	1	1	1	1	1	1	1	1	1	1	1	1	1	1	1	1	1	1	1	1	1	2	1	1	1	1	1	1	1
881_BdiBd21-3.2G0088200.1.fna	1	1	1	1	1	1	1	1	1	1	1	1	1	1	1	1	1	1	1	1	1	1	1	1	1	1	1	1	1	1	1	1	1	1	1	1	1	1	1	1	1	1	1	1	1	1	1	1	1
882_BdiBd21-3.1G0450700.1.fna	1	1	1	1	1	1	1	1	1	1	1	1	1	2	1	1	1	1	1	1	1	1	1	1	0	1	1	1	1	1	1	1	2	1	1	1	1	1	1	1	1	1	0	2	1	1	1	1	1
883_BdiBd21-3.3G0314100.1.fna	1	1	1	1	1	1	1	1	1	1	1	1	1	1	1	1	1	1	1	1	1	1	1	1	1	1	1	2	1	1	1	1	1	1	1	1	1	1	1	1	1	1	1	1	1	1	1	1	1
884_BdiBd21-3.1G0720500.1.fna	2	2	2	2	3	2	2	2	2	2	2	2	2	2	2	2	2	2	2	2	2	2	2	2	2	2	2	2	2	2	2	2	2	2	2	2	2	2	2	2	2	2	2	2	2	2	2	2	2
885_BdiBd21-3.3G0769600.1.fna	1	1	1	1	1	1	1	1	1	1	1	1	1	1	1	1	1	1	1	1	1	1	1	1	1	1	1	1	1	1	1	1	1	1	1	1	1	1	1	1	1	1	1	1	1	1	1	1	1
886_BdiBd21-3.2G0084000.1.fna	1	1	1	1	1	1	1	1	1	1	1	1	1	1	1	1	1	1	1	1	1	1	1	1	1	1	1	1	1	1	1	1	1	1	1	1	1	1	1	1	1	1	1	1	1	1	1	1	1
888_BdiBd21-3.1G1019500.1.fna	1	1	1	1	1	1	1	1	1	1	1	1	1	1	1	1	1	1	1	1	1	1	1	1	1	1	2	2	1	1	1	1	2	1	1	1	1	1	1	1	2	1	1	1	1	1	1	1	1
889_BdiBd21-3.5G0274300.1.fna	1	1	1	1	1	1	1	1	1	1	1	1	1	1	1	1	2	1	1	1	1	1	1	1	1	1	1	1	1	1	2	1	1	1	1	1	1	1	1	1	1	1	1	1	1	1	1	1	1
890_BdiBd21-3.4G0300700.1.fna	1	1	1	1	1	3	3	2	3	2	2	2	2	3	2	2	1	1	2	1	1	1	1	1	2	1	2	1	1	1	2	1	1	2	1	1	2	2	1	2	1	1	2	1	1	1	1	2	2
891_BdiBd21-3.3G0774900.1.fna	1	1	1	1	1	1	1	1	1	1	1	1	1	1	1	1	1	1	1	1	1	1	1	1	1	1	1	1	1	1	1	1	1	1	1	1	1	1	1	1	1	1	1	1	1	1	1	1	1
892_BdiBd21-3.3G0427200.1.fna	1	1	1	1	1	1	1	1	1	1	1	1	1	1	1	1	1	1	1	1	1	1	1	1	1	1	1	1	1	1	1	1	1	1	1	1	1	1	1	1	1	1	1	1	1	1	1	1	1
893_BdiBd21-3.2G0303400.1.fna	1	1	1	1	3	1	1	1	1	1	1	1	1	1	1	1	1	1	1	1	1	1	1	1	1	1	1	1	1	1	1	1	1	1	1	1	1	1	1	1	1	1	1	1	1	1	1	1	1
894_BdiBd21-3.1G0364100.1.fna	1	1	1	1	1	1	1	1	1	1	1	1	1	1	1	1	1	1	1	1	1	1	1	1	1	1	1	1	1	1	1	1	1	1	1	1	1	1	1	1	1	1	1	1	1	1	1	1	1
895_BdiBd21-3.1G0541700.1.fna	0	0	0	0	0	1	1	1	1	1	1	2	1	1	1	1	1	1	2	1	1	1	1	2	1	1	1	1	1	1	3	1	1	2	2	2	1	2	2	1	2	2	2	3	1	1	1	1	2
896_BdiBd21-3.2G0426100.1.fna	1	1	1	1	1	1	1	1	1	1	1	1	1	1	1	1	1	1	1	1	1	1	1	1	1	1	1	1	1	1	1	1	1	1	1	1	1	1	1	1	1	1	1	1	1	1	1	1	1
897_BdiBd21-3.2G0022600.1.fna	1	1	1	1	1	1	1	1	1	1	1	1	1	1	1	1	1	1	1	1	1	1	1	1	1	1	1	1	1	1	1	1	1	1	1	1	1	1	1	1	1	1	1	1	1	1	0	1	1
898_BdiBd21-3.2G0753800.1.fna	1	1	1	1	1	1	1	1	1	1	1	1	1	1	1	1	1	1	1	1	1	1	1	1	1	1	1	1	1	1	1	1	1	1	1	1	1	1	1	1	1	1	1	1	1	1	1	1	1
899_BdiBd21-3.1G0754200.1.fna	1	1	1	1	1	1	1	1	1	1	1	1	1	1	1	1	1	1	1	1	1	1	1	1	1	1	1	1	1	1	1	1	1	1	1	1	1	1	1	1	1	1	1	1	1	1	1	1	1
901_BdiBd21-3.4G0515600.1.fna	1	1	1	1	1	1	1	1	1	1	1	2	2	3	2	1	2	2	2	2	1	1	2	1	1	1	1	1	1	1	2	1	1	2	2	2	1	2	1	1	2	1	2	1	2	1	1	1	2
902_BdiBd21-3.4G0012600.1.fna	1	1	1	1	2	1	1	1	1	1	1	1	1	1	1	1	1	1	1	1	1	1	1	1	1	1	1	1	1	1	1	1	1	1	1	1	1	1	1	1	1	1	1	1	1	1	1	1	1
903_BdiBd21-3.3G0348700.1.fna	3	3	3	3	3	3	2	5	2	4	4	3	4	3	2	4	4	3	4	3	3	3	4	2	4	4	3	5	3	4	5	3	5	4	4	3	4	3	4	4	2	4	4	3	3	3	3	5	4
904_BdiBd21-3.4G0109700.1.fna	1	1	1	1	1	1	1	1	1	1	1	1	1	1	1	1	1	1	1	1	1	1	1	1	2	2	2	1	1	1	1	1	0	1	1	1	1	0	1	1	1	1	1	1	1	1	1	0	1
905_BdiBd21-3.5G0352800.1.fna	1	1	1	1	3	2	2	3	2	2	1	1	1	1	2	2	2	2	1	1	1	1	2	3	2	1	2	3	1	2	2	2	3	2	1	2	2	2	3	2	1	2	1	2	1	2	1	2	1
907_BdiBd21-3.1G0567100.1.fna	1	2	1	2	2	1	1	1	1	1	1	1	1	1	1	1	2	1	1	1	1	1	1	1	1	1	1	1	1	1	2	1	1	1	1	1	1	1	1	1	1	1	1	1	1	1	1	1	1
908_BdiBd21-3.4G0012500.1.fna	0	0	0	0	0	1	1	1	1	1	1	1	1	1	1	1	0	1	1	1	0	1	1	1	1	1	1	1	1	1	1	1	1	1	1	1	1	1	1	1	1	1	1	1	1	1	1	1	1
910_BdiBd21-3.1G0106900.1.fna	1	1	1	1	1	1	1	1	1	1	1	1	1	1	1	1	2	1	2	2	1	1	1	2	2	1	2	2	2	2	2	1	1	1	2	1	1	2	1	1	2	2	1	2	2	2	1	1	1
911_BdiBd21-3.1G0695800.1.fna	1	1	1	1	1	1	1	1	1	1	1	1	1	1	1	1	1	1	1	1	1	1	1	1	1	1	1	1	1	1	2	1	1	1	1	1	1	1	1	1	1	1	1	1	1	1	1	1	1
912_BdiBd21-3.1G0503700.1.fna	1	1	1	1	1	1	1	1	1	1	1	1	1	1	1	1	1	1	1	1	1	1	1	1	1	1	1	1	1	1	1	1	1	1	1	1	1	1	1	1	1	1	1	1	1	1	1	1	1
913_BdiBd21-3.4G0213300.1.fna	5	6	5	1	7	6	5	1	5	6	4	5	6	5	5	6	5	5	6	4	4	2	5	5	6	3	5	6	7	7	4	6	6	5	5	5	5	5	6	5	4	6	5	5	6	6	3	5	6
914_BdiBd21-3.4G0530800.1.fna	1	1	1	1	1	1	2	2	2	2	1	0	0	1	2	2	2	1	1	1	2	2	1	0	2	1	2	2	1	2	1	1	1	1	1	1	1	1	2	2	1	3	0	2	1	2	2	1	1
915_BdiBd21-3.2G0660500.1.fna	1	1	1	1	1	1	1	1	1	1	1	1	1	1	1	1	1	1	1	1	1	1	1	1	1	1	1	1	1	1	1	1	1	1	1	1	1	1	1	1	1	1	1	1	1	1	1	1	1
916_BdiBd21-3.2G0100700.1.fna	1	1	1	1	2	1	1	1	1	1	1	1	1	1	1	1	1	1	1	1	1	1	1	1	1	1	1	1	1	1	1	1	1	1	1	1	1	1	1	1	1	1	1	1	1	1	1	1	1
917_BdiBd21-3.1G0394300.1.fna	1	1	1	1	2	1	1	1	1	1	1	1	1	1	1	1	1	1	1	1	1	1	1	1	1	1	1	1	1	1	1	1	1	1	1	1	1	1	1	1	1	1	1	1	1	1	1	1	1
919_BdiBd21-3.4G0222300.1.fna	1	1	1	1	2	1	1	1	1	1	1	1	2	1	1	2	3	1	1	1	2	1	1	1	2	1	2	2	1	1	2	1	1	1	1	2	1	2	1	1	2	1	1	2	1	1	1	2	2
920_BdiBd21-3.5G0277900.1.fna	1	1	1	1	5	1	1	1	1	1	1	1	1	1	1	1	1	1	1	1	1	1	1	1	1	1	1	1	1	1	1	1	1	1	1	1	1	1	1	1	1	1	1	1	1	1	1	1	1
922_BdiBd21-3.2G0537500.1.fna	1	1	1	1	1	1	1	1	1	1	1	1	1	1	1	1	1	1	1	1	1	1	1	1	1	1	1	1	1	1	1	1	1	1	1	1	1	1	1	1	1	1	1	1	1	1	1	1	1
923_BdiBd21-3.5G0074000.1.fna	0	1	1	1	2	0	1	1	1	1	1	1	1	1	1	1	1	1	1	1	1	1	1	2	1	2	1	1	1	2	1	1	2	1	1	1	1	1	1	1	2	1	1	1	1	1	1	1	1
924_BdiBd21-3.5G0056100.1.fna	0	1	2	1	4	2	2	4	3	3	1	1	2	1	1	1	0	1	1	1	1	1	1	1	2	2	1	1	1	1	1	1	1	1	1	1	1	1	1	2	1	1	1	2	2	1	2	2	2
925_BdiBd21-3.3G0475500.1.fna	1	1	1	1	1	1	1	1	1	1	1	1	1	1	1	1	1	1	1	1	1	1	1	1	1	1	1	1	1	1	1	1	1	1	1	1	1	1	1	1	1	1	1	1	1	1	1	1	1
926_BdiBd21-3.1G0067300.1.fna	1	3	2	3	4	1	1	1	1	1	2	1	1	1	1	1	1	1	1	1	2	1	1	1	1	1	1	1	1	1	1	2	1	1	1	2	1	1	1	1	1	2	1	2	1	1	1	1	1
927_BdiBd21-3.1G0597400.1.fna	2	2	2	2	3	2	2	2	2	2	2	2	2	2	2	2	3	2	2	2	2	2	2	2	2	2	2	2	2	2	2	2	2	2	2	2	2	2	2	2	2	2	2	2	2	2	2	2	2
928_BdiBd21-3.3G0574800.1.fna	1	1	1	1	1	1	1	1	1	1	1	1	1	1	1	1	2	1	1	1	1	1	1	1	1	1	1	1	1	1	2	1	1	1	1	1	1	1	1	1	1	1	1	1	1	1	1	1	1
929_BdiBd21-3.1G0231500.1.fna	1	1	1	1	1	1	1	1	1	1	1	1	1	1	1	1	1	1	1	1	1	1	1	1	1	1	1	1	1	1	1	1	1	1	1	1	1	1	1	1	1	1	1	1	1	1	1	1	1
930_BdiBd21-3.5G0285800.1.fna	1	1	1	1	1	1	1	1	1	1	1	1	1	1	1	1	1	1	1	1	1	1	1	1	1	1	1	1	1	1	1	1	1	1	1	1	1	1	1	1	1	1	1	1	1	1	1	1	1
931_BdiBd21-3.3G0776600.1.fna	1	1	1	1	1	2	1	1	1	1	1	1	1	1	1	1	1	1	1	1	1	1	1	1	1	1	1	1	1	1	1	1	1	1	1	1	1	1	1	1	1	1	1	1	1	1	1	1	1
932_BdiBd21-3.2G0362100.1.fna	0	1	1	1	1	1	1	1	1	1	1	1	1	1	1	1	1	1	1	1	1	1	1	1	1	1	1	1	1	1	1	1	1	1	1	1	1	1	1	1	1	1	1	1	1	1	1	1	1
933_BdiBd21-3.1G0402200.1.fna	1	1	1	1	1	1	1	1	1	1	1	1	1	2	1	1	1	1	1	1	1	1	1	1	1	1	1	1	1	1	1	1	1	1	1	1	1	1	1	1	1	1	1	1	1	1	1	1	1
934_BdiBd21-3.1G0783500.1.fna	1	1	1	1	1	1	1	1	1	1	1	1	1	1	1	1	1	1	1	1	1	1	1	1	1	1	1	1	1	1	1	1	1	1	1	1	1	1	1	1	1	1	1	1	1	1	1	1	1
935_BdiBd21-3.1G1033900.1.fna	1	1	1	1	1	1	1	1	1	1	1	1	1	1	1	1	2	1	1	1	1	1	1	1	1	1	1	1	1	1	1	1	1	1	1	1	1	1	1	1	1	1	1	1	1	1	1	1	1
936_BdiBd21-3.5G0353800.1.fna	1	1	1	1	1	1	1	1	1	1	1	1	1	1	1	1	1	1	1	1	1	1	1	1	1	1	1	1	1	1	1	1	1	1	1	1	1	1	1	1	1	1	1	1	1	1	1	1	1
937_BdiBd21-3.3G0220800.1.fna	1	1	1	1	1	1	1	2	1	1	1	1	1	1	1	1	1	1	1	1	1	1	1	1	1	1	1	1	1	1	1	1	1	1	1	1	1	1	1	1	1	1	1	1	1	1	1	1	1
939_BdiBd21-3.2G0487100.1.fna	2	3	3	3	3	4	5	4	4	5	6	9	6	8	4	6	4	5	6	6	6	3	6	4	4	4	7	4	4	3	5	4	5	6	6	6	4	5	5	7	5	4	7	6	4	4	3	6	6
940_BdiBd21-3.2G0217800.1.fna	1	1	1	1	3	1	1	1	1	1	1	1	1	1	1	1	1	1	1	1	1	1	1	1	1	1	1	1	1	1	1	1	1	1	1	1	1	1	1	1	1	1	1	1	1	1	1	1	1
941_BdiBd21-3.3G0634800.1.fna	1	1	1	1	1	1	1	1	1	1	1	1	1	1	1	1	1	1	1	1	1	1	1	1	1	1	1	1	1	1	1	1	1	1	1	1	1	1	1	1	1	1	1	1	1	1	1	1	1
942_BdiBd21-3.2G0077500.1.fna	1	1	1	1	1	1	1	1	1	1	1	1	1	1	1	1	1	1	1	1	1	1	1	1	1	1	1	1	1	1	1	1	1	1	1	1	1	1	1	1	1	1	1	1	1	1	1	1	1
943_BdiBd21-3.4G0627700.1.fna	1	1	1	1	1	1	1	1	1	1	1	1	1	1	1	1	1	1	1	1	1	1	1	1	1	1	1	2	1	1	1	1	1	1	1	1	1	1	1	1	1	1	1	1	1	1	1	1	1
944_BdiBd21-3.5G0160200.1.fna	2	1	1	1	2	1	1	1	1	1	1	1	1	1	1	1	1	1	1	1	1	1	1	1	1	1	1	1	1	1	1	1	1	1	1	1	1	1	1	1	1	1	1	1	1	1	1	1	1
945_BdiBd21-3.3G0516000.1.fna	1	1	1	1	1	1	1	1	1	1	1	1	1	1	1	1	1	1	1	1	1	1	1	1	1	1	1	1	1	1	1	1	1	1	1	1	1	1	1	1	1	1	1	1	1	1	1	1	1
946_BdiBd21-3.2G0124600.1.fna	1	1	1	1	1	2	1	2	2	2	3	3	3	2	2	2	2	2	2	2	2	2	2	2	2	2	2	2	2	2	2	2	2	2	2	2	2	2	2	2	2	2	2	2	2	2	2	2	2
947_BdiBd21-3.5G0057200.1.fna	0	1	1	1	1	2	1	1	1	1	1	1	1	1	1	1	1	1	1	1	1	1	1	1	1	1	1	1	1	1	1	1	1	1	1	1	1	1	1	1	1	1	1	1	1	1	1	1	1
948_BdiBd21-3.3G0282000.1.fna	1	1	1	1	1	1	1	1	1	1	1	1	1	1	1	1	1	1	1	1	1	1	1	1	1	1	1	1	1	1	1	1	1	1	1	1	1	1	1	1	1	1	1	1	1	1	1	1	1
949_BdiBd21-3.3G0412900.1.fna	3	3	3	3	7	2	2	2	2	2	2	2	2	2	2	2	2	2	2	2	2	2	2	2	2	2	2	2	2	2	2	2	2	2	2	2	2	2	2	2	2	2	2	2	2	2	2	2	2
950_BdiBd21-3.3G0163800.1.fna	1	1	1	1	1	1	1	2	1	1	1	1	1	1	2	2	2	1	2	1	1	1	1	2	1	1	1	2	2	2	2	1	2	2	2	2	1	2	1	1	2	1	2	2	1	2	1	2	1
951_BdiBd21-3.2G0625700.1.fna	1	1	1	1	1	1	1	1	1	1	1	1	1	1	1	1	1	1	1	1	1	1	1	1	1	1	1	1	1	1	1	1	1	1	1	1	1	1	1	1	1	1	1	1	1	1	1	1	1
952_BdiBd21-3.1G0856900.1.fna	1	1	1	1	2	1	0	1	1	1	1	1	1	1	1	1	1	1	1	1	1	1	1	1	1	1	1	1	1	1	1	1	1	1	1	1	1	1	1	1	1	1	1	1	1	1	1	1	1
953_BdiBd21-3.1G0612400.1.fna	1	1	1	1	1	1	1	1	1	1	1	1	1	1	1	1	1	1	1	1	1	1	1	1	1	1	1	1	1	1	1	1	1	1	1	1	1	1	1	1	1	1	1	1	1	1	1	1	1
954_BdiBd21-3.1G0177100.1.fna	1	1	1	1	1	1	1	1	1	1	1	1	1	1	1	1	1	1	1	1	1	1	1	1	1	1	1	1	1	1	1	1	1	1	1	1	1	1	1	1	1	1	1	1	1	1	1	1	1
955_BdiBd21-3.4G0538400.1.fna	2	2	2	2	3	1	1	1	1	1	1	1	1	1	1	1	1	1	1	1	1	1	1	1	1	1	1	1	1	1	1	1	1	1	1	1	1	1	1	1	1	1	1	1	1	1	0	1	1
956_BdiBd21-3.4G0532900.1.fna	1	2	2	2	2	2	1	1	1	1	1	1	1	1	1	1	1	1	1	1	1	1	1	1	1	1	1	1	1	1	1	1	1	1	1	1	1	1	1	1	1	1	1	1	1	1	1	1	1
958_BdiBd21-3.1G0890400.1.fna	1	2	2	2	2	2	2	2	2	2	2	2	2	2	2	2	3	2	3	2	2	2	2	2	2	2	3	3	2	2	3	2	2	2	3	2	2	2	2	2	2	3	2	2	2	2	2	2	2
959_BdiBd21-3.1G0451900.1.fna	1	2	2	2	2	2	1	1	1	1	1	1	1	1	1	1	1	1	1	1	1	1	1	1	1	1	1	1	1	1	1	1	1	1	1	1	1	1	1	1	1	1	1	1	1	1	1	1	1
960_BdiBd21-3.3G0792100.1.fna	1	1	1	1	1	1	1	1	1	1	1	1	1	1	1	1	1	1	1	1	1	1	1	1	1	1	1	1	1	1	1	1	1	1	1	1	1	1	1	1	1	1	1	1	1	1	1	1	1
961_BdiBd21-3.3G0756200.1.fna	1	1	1	1	1	1	1	1	1	1	1	1	1	1	1	1	1	1	1	1	1	1	1	1	1	1	1	1	1	1	1	1	1	1	1	1	1	1	1	1	1	1	1	1	1	1	1	1	1
962_BdiBd21-3.2G0141400.1.fna	2	2	2	2	10	2	2	2	2	2	2	2	2	2	2	2	2	2	2	2	2	2	2	2	2	2	2	2	2	2	2	2	2	2	2	2	2	2	2	2	2	2	3	2	2	2	2	2	2
963_BdiBd21-3.2G0478700.1.fna	1	1	1	1	2	1	1	1	1	1	1	1	1	1	1	1	1	1	1	1	1	1	1	1	1	1	1	1	1	1	1	1	1	1	1	1	1	1	1	1	1	1	1	1	1	1	1	1	1
965_BdiBd21-3.1G0563000.1.fna	0	0	0	0	0	1	1	1	1	1	1	1	1	1	1	1	1	0	1	1	1	1	1	1	1	1	1	1	1	1	1	1	1	1	1	1	1	1	1	1	1	1	1	1	1	1	1	1	1
966_BdiBd21-3.1G0462600.1.fna	1	1	1	1	1	1	1	1	1	1	1	1	1	1	1	1	1	1	1	1	1	1	1	1	1	1	1	1	1	1	1	1	1	1	1	1	1	1	1	1	1	1	1	1	1	1	1	1	1
967_BdiBd21-3.3G0017300.1.fna	1	1	1	1	3	0	1	0	1	1	0	0	1	0	1	0	1	1	1	1	1	0	1	1	1	3	1	1	1	1	1	1	1	1	1	1	1	1	0	0	1	1	0	1	1	1	1	0	0
968_BdiBd21-3.3G0053500.1.fna	7	8	6	9	6	11	9	9	6	7	8	1	11	7	7	10	9	7	6	7	11	6	6	7	8	8	8	8	7	8	8	10	6	6	6	6	7	7	9	8	7	7	9	6	7	7	6	7	9
969_BdiBd21-3.2G0689200.1.fna	1	0	0	0	0	3	7	7	8	4	2	3	3	4	4	4	3	2	1	1	2	0	1	0	1	1	0	0	2	0	0	4	1	2	2	3	3	2	1	0	1	3	3	6	5	2	1	3	2
970_BdiBd21-3.1G0270800.1.fna	1	1	1	1	1	2	1	2	2	2	1	2	1	2	2	1	1	2	2	2	3	1	2	2	1	1	2	2	2	1	2	2	2	2	2	2	1	1	3	1	1	1	2	2	2	2	1	2	1
971_BdiBd21-3.3G0045900.1.fna	1	1	1	1	1	1	1	1	1	1	2	1	1	1	1	1	1	1	1	1	1	1	1	1	2	1	1	1	2	1	2	1	2	1	1	2	1	1	1	1	1	1	1	1	1	1	1	1	1
972_BdiBd21-3.2G0187300.1.fna	1	1	1	1	1	2	1	1	1	1	1	1	1	1	1	1	1	1	1	1	1	1	1	1	1	1	1	1	1	1	1	1	1	1	1	1	1	1	1	1	1	1	1	1	1	1	1	1	1
973_BdiBd21-3.2G0011800.1.fna	3	3	4	4	3	5	3	6	4	4	0	1	3	3	3	5	3	3	3	3	3	4	4	3	4	3	3	3	3	3	3	4	4	3	3	3	4	5	4	4	2	4	4	5	3	3	2	3	4
974_BdiBd21-3.1G0196000.1.fna	3	3	3	3	3	3	3	3	3	3	3	3	3	3	3	3	5	3	3	3	3	3	3	3	3	3	3	4	3	3	3	3	4	3	3	4	3	4	3	3	3	3	3	3	3	3	3	3	3
975_BdiBd21-3.1G1012200.1.fna	1	1	1	1	1	1	1	1	1	1	1	1	1	2	1	1	1	1	1	1	1	1	1	1	1	1	1	1	1	1	1	1	1	1	1	1	1	1	1	1	1	1	1	1	1	1	1	1	1
976_BdiBd21-3.1G0893100.1.fna	1	1	1	1	2	1	1	1	1	1	1	1	1	1	1	1	1	1	1	1	1	1	1	1	1	1	1	1	1	1	1	1	1	1	1	1	1	1	1	1	1	1	1	1	1	1	1	1	1
977_BdiBd21-3.1G0852700.1.fna	1	1	1	1	1	1	1	1	1	1	1	1	1	1	1	1	1	1	1	1	1	1	1	1	1	1	1	1	1	1	1	1	1	1	1	1	1	1	1	1	1	1	1	1	1	1	1	1	1
978_BdiBd21-3.2G0632400.1.fna	1	1	1	1	1	1	1	1	1	1	1	1	1	1	1	1	1	1	1	1	1	1	1	1	1	1	1	1	1	1	1	1	2	1	1	1	1	1	1	1	1	1	1	1	1	1	1	1	1
979_BdiBd21-3.5G0339400.1.fna	1	2	1	2	1	1	1	2	1	1	1	1	1	1	1	1	1	1	1	1	1	1	1	1	1	1	1	1	1	1	1	1	1	1	1	1	1	1	1	1	1	1	1	1	1	1	1	1	1
980_BdiBd21-3.4G0117300.1.fna	1	1	1	1	1	1	2	1	1	1	1	1	1	1	1	1	2	2	2	2	1	1	1	2	2	1	2	2	2	2	2	1	2	1	2	2	1	2	2	1	2	2	2	2	1	1	1	1	1
981_BdiBd21-3.2G0560500.1.fna	1	1	1	1	1	1	1	1	1	1	2	1	1	1	1	1	2	1	1	1	1	1	1	1	2	1	1	2	1	1	1	1	1	1	1	1	1	1	1	1	1	1	1	1	1	1	1	1	1
982_BdiBd21-3.1G0668300.1.fna	2	1	1	1	3	1	1	1	1	2	2	1	1	1	2	1	1	1	1	1	3	2	1	1	1	1	3	2	3	3	1	3	2	1	1	1	2	3	1	2	1	3	1	2	3	3	2	1	1
983_BdiBd21-3.2G0539000.1.fna	1	1	1	1	1	1	1	1	1	1	1	1	1	1	1	1	1	1	1	1	1	1	1	1	1	1	1	1	1	1	1	1	1	1	1	1	1	1	1	1	1	1	1	1	1	1	1	1	1
984_BdiBd21-3.4G0622500.1.fna	2	2	2	2	3	2	2	2	2	2	2	2	2	2	2	2	2	2	2	2	2	2	2	2	2	2	2	2	2	2	2	2	2	2	2	2	2	2	2	2	2	2	2	2	2	2	2	2	2
986_BdiBd21-3.2G0786100.1.fna	1	1	2	1	1	1	1	1	1	1	1	1	1	2	1	1	1	1	1	1	1	1	1	1	1	1	1	1	1	1	1	1	1	1	1	1	1	1	1	1	1	1	2	1	1	1	1	1	1
987_BdiBd21-3.1G0606400.1.fna	2	2	2	2	2	2	2	2	2	2	2	2	2	2	2	2	2	2	2	2	2	2	2	2	2	2	2	2	2	2	2	2	2	2	2	2	2	2	2	2	2	2	2	2	2	2	2	2	2
988_BdiBd21-3.5G0126800.1.fna	2	4	4	4	4	1	1	0	1	1	2	1	1	1	1	1	1	1	1	2	1	1	1	2	1	1	1	2	2	2	2	2	2	2	2	0	1	2	1	1	1	2	1	1	2	2	1	1	1
989_BdiBd21-3.2G0772300.1.fna	1	1	1	1	1	1	1	1	1	1	1	1	1	1	1	1	1	1	1	1	1	1	1	1	1	1	1	1	1	1	1	1	1	1	1	1	1	1	1	1	1	1	1	1	1	1	1	1	1
990_BdiBd21-3.4G0327300.1.fna	1	1	1	1	2	1	1	1	1	1	1	1	1	1	1	1	2	1	1	2	1	1	1	1	1	1	2	2	1	1	1	1	2	1	1	2	1	1	1	1	2	1	1	1	2	1	1	1	1
992_BdiBd21-3.5G0253200.1.fna	2	2	2	2	2	2	2	2	2	2	2	2	2	2	2	2	2	2	2	2	2	2	2	2	2	2	2	2	2	2	2	2	2	2	2	2	2	2	2	2	2	2	2	2	2	2	2	2	2
993_BdiBd21-3.3G0284300.1.fna	1	1	1	1	2	1	1	1	1	1	1	1	1	2	1	1	1	1	1	1	1	1	1	1	1	1	2	2	1	1	2	1	1	1	1	1	1	1	1	1	1	1	1	2	1	1	1	1	1
994_BdiBd21-3.2G0503000.1.fna	1	1	1	1	3	3	3	3	3	3	3	3	3	3	3	3	3	3	3	3	3	3	3	2	3	3	3	3	3	3	3	3	3	3	3	3	3	3	3	3	3	3	3	3	3	3	3	3	3
995_BdiBd21-3.1G0622500.1.fna	2	2	2	2	2	1	1	1	1	1	1	1	1	1	1	1	1	1	0	1	1	1	1	1	1	1	0	1	1	1	1	1	1	1	1	1	1	1	1	1	1	1	1	1	1	1	1	1	1
996_BdiBd21-3.1G0828500.1.fna	1	1	1	1	1	2	1	1	1	1	1	1	1	1	1	1	2	1	1	1	1	1	1	1	2	1	1	2	1	1	1	1	1	1	1	1	1	1	1	1	1	1	1	1	1	1	1	1	1
997_BdiBd21-3.4G0429400.1.fna	1	1	1	1	1	1	1	1	1	1	1	1	1	1	1	1	1	1	1	1	1	1	1	1	1	1	1	1	1	1	1	1	1	1	1	1	1	1	1	1	1	1	1	1	1	1	1	1	1
998_BdiBd21-3.4G0109600.1.fna	1	1	2	1	7	1	1	1	1	1	1	1	1	1	1	1	1	1	1	1	1	1	1	1	1	1	1	1	1	1	1	1	1	1	1	1	1	1	1	1	1	1	1	1	1	1	1	1	1
999_BdiBd21-3.3G0714900.1.fna	1	1	1	1	2	2	1	1	1	1	1	1	1	1	1	1	2	1	1	1	1	1	1	1	1	1	1	1	1	1	1	1	1	1	1	2	1	1	1	1	2	1	1	1	1	1	1	1	1
1000_BdiBd21-3.4G0579100.1.fna	1	1	1	1	1	1	1	1	1	1	1	1	1	1	1	1	1	1	1	1	1	1	1	1	1	1	1	1	1	1	1	1	1	1	1	2	1	1	1	1	1	1	1	1	1	1	1	1	1
1001_BdiBd21-3.3G0795700.1.fna	5	7	7	7	6	4	6	5	5	5	7	7	4	5	4	4	5	5	5	4	5	4	7	5	6	5	4	6	5	5	5	5	5	4	4	4	5	5	5	5	5	5	7	5	5	5	5	5	5
1003_BdiBd21-3.1G0372300.1.fna	1	1	1	1	2	1	1	1	1	1	1	1	1	1	1	1	1	1	1	1	1	1	1	1	1	1	1	1	1	1	1	1	1	1	1	1	1	1	1	1	1	1	1	1	1	1	1	1	1
1004_BdiBd21-3.1G0922600.1.fna	1	1	1	1	2	3	1	2	1	1	1	1	1	1	1	1	3	1	1	1	1	2	1	1	2	1	1	1	1	1	1	1	1	1	1	1	1	1	1	2	1	1	1	1	1	1	1	1	1
1005_BdiBd21-3.4G0138200.1.fna	2	0	0	1	0	0	0	0	1	0	1	1	1	1	1	1	1	0	1	1	1	1	1	2	1	1	1	1	1	1	1	1	1	0	0	0	1	1	1	1	1	1	1	2	1	1	1	2	1
1006_BdiBd21-3.2G0553700.1.fna	1	1	1	1	2	1	1	1	1	1	1	1	1	1	1	1	1	1	1	1	1	1	1	2	1	1	1	1	1	1	1	1	1	1	1	1	1	1	1	1	1	1	1	1	1	1	1	1	1
1007_BdiBd21-3.1G0417900.1.fna	1	1	1	1	1	1	1	2	1	1	1	1	1	1	1	1	1	1	1	1	1	1	1	1	1	1	1	1	1	1	1	1	1	1	1	1	1	1	1	1	1	1	1	1	1	1	1	1	1
1008_BdiBd21-3.1G0180400.1.fna	1	1	1	1	1	0	1	1	1	1	1	1	1	1	1	1	1	1	1	1	1	1	1	1	1	1	1	1	1	1	1	1	1	1	1	1	1	1	1	1	1	1	1	1	1	1	1	1	1
1009_BdiBd21-3.1G0397600.1.fna	1	2	2	2	2	2	1	3	2	1	2	1	1	1	1	1	1	1	1	1	1	1	1	1	1	1	1	1	1	1	1	1	1	1	1	1	1	1	1	1	1	1	1	1	1	1	1	1	1
1011_BdiBd21-3.2G0357200.1.fna	1	1	1	1	1	1	1	1	1	1	1	1	1	1	1	1	1	1	1	1	1	1	1	1	1	1	1	1	1	1	1	1	1	1	1	1	1	1	1	1	1	1	1	1	1	1	1	1	1
1013_BdiBd21-3.4G0229400.1.fna	1	1	1	1	1	1	1	1	1	1	1	1	1	1	1	1	2	1	1	1	1	1	1	1	1	1	1	1	1	1	1	1	1	1	1	1	1	1	1	1	1	1	1	1	1	1	1	1	1
1014_BdiBd21-3.3G0369400.1.fna	1	1	1	1	1	1	1	1	1	1	1	2	1	1	1	1	1	1	1	1	1	1	1	1	1	1	1	1	1	1	1	1	1	1	1	1	1	1	1	1	1	1	2	2	1	1	1	1	1
1015_BdiBd21-3.3G0559000.1.fna	1	1	1	1	1	1	1	1	1	1	1	1	1	1	1	1	1	1	1	1	1	1	1	1	1	1	1	1	1	1	1	1	1	1	1	1	1	1	1	1	1	1	1	1	1	1	1	1	1
1016_BdiBd21-3.1G1007700.1.fna	1	1	1	1	1	1	1	1	1	1	1	1	1	2	1	1	1	1	1	1	1	1	1	1	0	1	1	1	1	1	1	1	1	1	1	1	1	1	1	1	1	1	1	1	1	1	1	1	1
1017_BdiBd21-3.1G0908300.1.fna	1	1	1	1	1	1	1	1	1	1	1	1	1	1	1	1	1	1	1	1	1	1	1	1	1	1	1	1	1	1	1	1	1	1	1	1	1	1	1	1	1	1	1	1	1	1	1	1	1
1018_BdiBd21-3.1G0640300.1.fna	1	1	1	2	1	2	2	1	1	1	1	1	1	1	1	1	2	1	1	1	1	1	1	1	1	1	1	1	1	1	1	1	1	1	1	1	1	1	1	1	1	1	1	1	1	1	1	1	1
1019_BdiBd21-3.3G0401500.1.fna	1	1	1	1	2	1	1	1	1	1	1	1	1	1	1	1	1	1	1	1	1	1	1	1	1	1	1	1	1	1	1	1	1	1	1	1	1	1	1	1	1	1	1	1	1	1	1	1	1
1021_BdiBd21-3.5G0286600.1.fna	2	2	2	2	2	2	2	2	2	2	2	2	2	2	2	2	2	2	2	2	2	2	2	2	2	2	2	2	2	2	2	2	2	2	2	2	2	2	2	2	2	2	2	2	2	2	2	2	2
1022_BdiBd21-3.3G0116700.1.fna	1	1	1	1	1	1	1	1	1	1	1	1	1	1	1	1	1	1	1	1	1	1	1	1	1	1	0	1	1	1	1	1	1	1	1	1	1	1	1	1	1	1	1	1	1	1	1	1	1
1023_BdiBd21-3.2G0009800.1.fna	1	1	1	1	1	1	1	1	1	1	1	1	1	1	1	1	1	1	1	1	1	1	1	1	1	1	1	1	1	1	1	1	1	1	1	1	1	1	1	1	1	1	1	1	1	1	1	1	1
1024_BdiBd21-3.1G0409000.1.fna	1	2	4	1	3	1	1	1	1	1	1	1	1	1	1	1	1	1	1	1	1	1	1	1	1	1	1	1	1	1	1	1	1	1	1	1	1	1	1	1	1	1	1	1	1	1	1	1	1
1025_BdiBd21-3.1G0730700.1.fna	2	2	2	2	1	1	1	1	1	1	1	1	1	1	1	1	2	1	1	1	1	1	1	1	2	1	1	1	1	1	1	1	1	1	1	2	1	1	1	1	2	1	1	1	1	1	1	1	1
1026_BdiBd21-3.1G1036200.1.fna	0	1	1	1	1	1	1	1	1	1	1	1	1	1	1	1	1	1	1	1	1	1	1	1	2	1	1	1	1	1	1	1	1	1	2	1	1	1	1	1	1	1	1	1	1	1	1	1	1
1027_BdiBd21-3.1G0162000.1.fna	1	1	1	1	1	1	1	1	1	1	1	1	1	1	1	1	2	1	1	1	1	1	1	1	1	1	1	2	1	1	1	1	1	1	1	1	1	1	1	1	2	1	1	1	1	1	1	1	1
1029_BdiBd21-3.4G0576800.1.fna	2	1	1	1	3	2	1	1	1	1	1	1	1	1	1	1	1	1	1	1	1	1	1	1	1	1	1	1	1	1	1	1	1	1	1	1	1	1	1	1	1	1	1	1	1	1	1	1	1
1030_BdiBd21-3.2G0500500.1.fna	3	5	7	5	5	2	1	2	2	2	3	1	4	2	3	2	2	3	2	3	3	2	2	2	4	0	4	3	3	4	2	3	4	3	2	3	2	2	2	4	1	4	2	5	4	4	1	2	3
1031_BdiBd21-3.2G0065300.1.fna	1	1	1	1	1	1	1	1	1	1	1	1	1	1	1	1	1	1	1	1	2	1	1	1	1	1	1	1	1	1	1	1	1	1	1	1	1	1	1	1	1	1	1	1	1	1	1	1	1
1033_BdiBd21-3.1G0461000.1.fna	1	1	1	1	1	1	1	2	1	2	2	2	2	2	2	2	2	2	2	2	2	2	2	2	2	2	2	2	2	2	2	2	2	2	2	2	2	2	2	2	2	2	2	2	2	2	2	2	2
1036_BdiBd21-3.2G0775700.1.fna	1	1	1	1	1	1	1	1	1	1	1	3	2	3	2	1	2	2	1	1	2	2	1	1	1	1	1	1	1	1	1	1	1	1	1	1	1	1	1	1	1	1	2	2	1	1	1	2	2
1037_BdiBd21-3.1G0576100.1.fna	1	1	0	1	1	1	1	2	1	1	1	1	1	1	1	1	1	1	1	1	1	1	1	1	1	1	1	1	1	1	1	1	1	1	1	1	1	1	1	1	1	1	1	1	1	1	1	1	1
1038_BdiBd21-3.1G0698300.1.fna	1	1	1	1	1	1	2	1	1	1	1	1	1	1	1	1	2	1	1	1	1	1	1	1	1	1	1	2	1	2	2	1	2	1	1	1	1	2	1	1	1	2	1	1	1	1	1	1	1
1039_BdiBd21-3.5G0163100.1.fna	1	1	1	1	2	1	1	1	1	1	1	1	1	1	1	1	1	1	1	1	1	1	1	1	1	1	1	1	1	1	1	1	1	1	1	1	1	1	1	1	1	1	1	1	1	1	1	1	1
1040_BdiBd21-3.5G0330400.1.fna	1	1	0	0	1	1	1	1	1	1	1	1	1	1	1	1	1	1	1	1	1	1	1	1	1	1	1	1	1	1	2	1	1	1	1	1	1	1	1	1	2	2	1	1	1	1	1	1	1
1041_BdiBd21-3.3G0101000.1.fna	1	1	1	1	1	1	1	1	1	1	1	1	1	1	1	1	1	1	1	1	1	1	1	1	1	1	1	1	1	1	1	1	1	1	1	1	1	1	1	1	1	1	1	1	1	1	1	1	1
1042_BdiBd21-3.3G0147800.1.fna	0	0	0	0	0	1	0	0	0	1	1	1	1	2	1	1	1	0	1	1	2	1	1	1	0	1	1	1	1	1	1	1	1	1	1	1	2	1	0	0	1	1	1	1	1	1	1	1	1
1044_BdiBd21-3.2G0660900.1.fna	1	1	1	1	3	1	1	1	1	1	1	1	1	1	1	1	1	1	1	1	1	1	1	1	2	1	1	2	2	1	1	1	1	1	1	1	1	1	1	1	1	2	1	2	2	1	1	1	1
1045_BdiBd21-3.2G0278600.1.fna	1	1	1	1	1	2	1	1	1	1	1	1	1	1	1	1	1	1	1	1	1	1	1	1	1	1	1	1	1	1	1	1	1	1	1	1	1	1	1	1	1	1	1	1	1	1	1	1	1
1047_BdiBd21-3.4G0302600.1.fna	1	1	1	1	1	1	1	1	1	1	2	0	1	1	1	1	1	1	1	1	1	1	1	1	0	1	1	1	1	1	1	1	1	1	1	1	1	0	1	1	1	1	1	0	1	1	1	1	1
1048_BdiBd21-3.3G0382300.1.fna	1	1	1	1	2	1	1	1	1	1	1	1	1	1	1	1	2	1	1	1	1	1	1	1	1	1	1	1	1	1	1	1	1	1	1	1	1	1	1	1	1	1	1	1	1	1	1	1	1
1049_BdiBd21-3.3G0653400.1.fna	1	1	1	1	3	1	1	1	1	1	1	1	1	1	1	1	1	1	1	1	1	1	1	1	1	1	1	1	1	1	1	1	1	1	1	1	1	1	1	1	1	1	1	1	1	1	1	1	1
1050_BdiBd21-3.3G0310800.1.fna	2	1	1	1	1	1	1	1	1	1	1	2	2	1	1	1	2	1	1	1	1	1	1	2	2	1	2	2	1	1	2	1	1	1	1	1	1	1	1	1	1	2	1	1	1	1	1	1	1
1051_BdiBd21-3.4G0014300.1.fna	1	1	1	1	2	1	1	1	1	1	1	1	1	1	1	1	2	1	1	1	2	1	1	1	1	1	1	1	1	1	1	1	1	1	1	1	1	1	1	1	1	1	1	1	1	1	1	1	1
1052_BdiBd21-3.3G0542000.1.fna	1	1	1	1	2	1	1	1	1	1	1	1	1	1	1	1	1	0	1	1	1	0	1	1	1	1	1	1	1	1	1	1	1	1	1	1	1	1	1	1	1	1	1	1	1	1	1	1	1
1053_BdiBd21-3.3G0012100.1.fna	1	1	1	1	1	1	2	2	2	2	2	2	2	2	2	2	2	3	2	3	2	0	2	4	3	1	4	3	2	2	1	2	2	2	3	2	2	2	2	2	3	2	2	2	3	3	1	2	2
1055_BdiBd21-3.2G0481100.1.fna	1	1	1	1	1	1	1	1	1	1	1	3	1	1	1	1	1	1	1	1	1	1	1	1	1	1	1	1	1	1	1	1	1	1	1	1	2	2	1	1	1	1	1	1	1	1	1	1	1
1056_BdiBd21-3.1G0431500.1.fna	1	1	1	1	1	1	1	1	1	1	1	1	1	1	1	1	1	1	1	1	1	1	1	1	1	1	1	1	1	1	1	1	1	1	1	1	1	1	1	1	1	1	1	1	1	1	1	1	1
1057_BdiBd21-3.1G0179200.1.fna	1	1	1	1	1	1	1	1	1	1	1	1	1	1	1	1	1	1	1	1	1	1	1	1	2	1	1	1	1	1	1	1	1	1	1	1	1	1	1	1	1	1	1	2	1	1	1	1	1
1058_BdiBd21-3.1G0460900.1.fna	1	1	1	1	1	1	1	1	1	1	1	1	1	1	1	1	1	1	1	1	1	1	1	1	1	1	1	1	1	1	1	1	1	1	1	1	1	1	1	1	1	1	1	1	1	1	1	1	1
1059_BdiBd21-3.1G0216000.1.fna	1	1	1	1	1	1	1	1	1	1	1	2	1	1	1	1	1	2	1	1	1	1	1	1	1	1	1	1	1	1	1	1	1	1	1	1	1	1	1	1	1	1	2	1	1	1	1	1	1
1060_BdiBd21-3.4G0574800.1.fna	1	1	1	1	2	2	2	1	1	1	1	1	1	1	1	1	2	1	1	1	1	1	1	1	1	1	1	1	1	1	1	1	2	1	1	1	1	1	1	2	1	1	1	1	1	1	1	1	1
1061_BdiBd21-3.5G0235400.1.fna	1	1	1	1	1	1	1	1	1	1	1	1	1	1	1	1	1	1	1	1	1	1	1	1	1	1	1	1	1	1	1	1	1	1	1	1	1	1	1	1	1	1	1	1	1	1	1	1	1
1062_BdiBd21-3.1G0666400.1.fna	1	1	1	1	1	1	1	1	1	1	1	1	1	1	1	1	1	1	1	1	1	1	1	1	1	1	1	1	1	1	1	1	1	1	1	1	1	1	1	1	1	1	1	1	1	1	1	1	1
1063_BdiBd21-3.1G0215300.1.fna	1	1	1	1	2	1	1	1	1	1	1	1	1	1	1	1	1	1	1	1	1	1	1	1	1	1	1	1	1	1	1	1	1	1	1	1	1	1	1	1	1	1	1	1	1	1	1	1	1
1064_BdiBd21-3.4G0535300.1.fna	1	1	1	1	1	1	1	1	1	1	1	1	1	1	1	1	1	1	1	1	1	1	1	1	1	1	1	1	1	1	1	1	1	1	1	1	1	1	1	1	1	1	1	1	1	1	1	1	1
1065_BdiBd21-3.2G0579000.1.fna	1	1	1	1	2	1	1	1	1	1	1	1	1	1	1	1	2	1	1	1	1	1	1	1	1	1	1	1	1	1	1	1	1	1	1	1	1	1	1	1	1	1	1	1	1	1	1	1	1
1066_BdiBd21-3.1G0112800.1.fna	1	1	1	1	1	1	1	1	1	1	1	1	1	1	1	1	1	1	1	1	1	1	1	1	1	1	1	1	1	1	1	1	1	1	1	1	1	1	1	1	1	1	1	1	1	1	1	1	1
1067_BdiBd21-3.1G0633700.1.fna	1	0	0	0	0	1	1	1	1	1	1	1	1	1	1	1	1	1	1	1	1	1	1	1	1	1	1	1	1	1	1	1	1	1	1	1	1	1	1	1	1	1	1	1	1	1	1	1	1
1068_BdiBd21-3.4G0115700.1.fna	1	1	1	1	1	1	1	1	1	1	1	1	1	1	1	1	1	1	1	1	1	1	1	1	1	1	1	1	1	1	1	1	1	1	1	1	1	1	1	1	1	1	1	1	1	1	1	1	1
1069_BdiBd21-3.4G0048100.1.fna	5	2	4	5	4	1	2	2	2	2	3	2	2	2	2	2	2	2	3	3	2	2	3	2	3	3	2	3	2	2	2	2	3	2	3	3	2	2	3	3	3	2	2	2	3	2	2	2	2
1070_BdiBd21-3.4G0141700.1.fna	9	5	10	3	13	12	6	15	8	20	1	7	8	8	9	13	5	13	9	8	6	6	11	8	9	5	8	8	12	10	6	12	8	11	12	8	11	12	14	7	10	8	9	7	7	10	2	9	10
1071_BdiBd21-3.3G0677600.1.fna	1	1	1	1	1	1	1	1	1	1	1	1	1	1	1	1	1	1	1	1	1	1	1	1	1	1	1	1	1	1	1	1	1	1	1	1	1	1	1	1	1	1	1	1	1	1	1	1	1
1072_BdiBd21-3.3G0647400.1.fna	0	0	0	0	0	0	0	0	2	0	0	0	1	0	1	0	1	0	2	1	0	0	2	0	0	0	0	1	1	2	1	0	0	0	0	0	0	0	1	0	2	0	0	0	2	0	0	0	0
1073_BdiBd21-3.3G0550700.1.fna	1	1	1	1	2	1	1	1	1	1	1	1	1	1	1	1	1	1	1	1	1	1	1	1	1	1	1	1	1	1	1	1	1	1	1	1	1	1	1	1	1	1	1	1	1	1	1	1	1
1074_BdiBd21-3.1G0307600.1.fna	1	1	1	1	1	1	1	1	1	1	1	1	1	1	1	1	1	1	1	1	1	1	1	1	1	1	1	1	1	1	1	1	1	1	1	1	1	1	1	1	1	1	1	1	1	1	1	1	1
1075_BdiBd21-3.4G0034400.1.fna	1	1	1	1	1	1	1	1	1	1	1	1	1	1	1	1	2	1	1	1	1	1	1	1	1	1	1	1	1	1	1	1	1	1	1	1	1	1	1	1	1	1	1	1	1	1	1	1	1
1076_BdiBd21-3.4G0107300.1.fna	1	1	1	1	1	1	1	1	1	1	1	1	1	1	1	1	1	1	1	1	1	1	1	1	1	1	1	1	1	1	1	1	1	1	1	1	1	1	1	1	1	1	1	1	1	1	1	1	1
1077_BdiBd21-3.4G0601700.1.fna	1	1	1	1	1	1	1	1	1	1	1	1	1	1	1	1	1	1	1	1	1	1	1	1	1	1	1	1	1	1	1	1	1	1	1	1	1	1	1	1	1	1	1	1	1	1	1	1	1
1078_BdiBd21-3.4G0433600.1.fna	3	2	2	2	5	2	2	2	2	2	2	2	2	1	2	2	2	1	2	2	2	2	2	2	2	2	2	2	2	2	2	2	2	2	2	2	2	2	2	2	2	2	2	2	2	2	0	2	2
1079_BdiBd21-3.3G0111700.1.fna	1	1	1	1	1	1	1	1	1	1	1	1	1	1	1	1	1	1	1	1	1	1	1	1	1	1	1	1	1	1	1	1	1	1	1	1	1	1	1	1	1	1	1	1	1	1	1	1	1
1081_BdiBd21-3.1G0853100.1.fna	1	0	1	1	1	2	1	1	1	1	1	1	1	1	1	1	1	1	1	1	1	1	1	1	1	1	1	1	1	1	1	1	1	1	1	1	1	1	1	1	1	1	1	1	1	1	1	1	1
1082_BdiBd21-3.1G0966300.1.fna	1	2	2	2	2	2	2	2	2	2	2	2	2	2	2	2	3	2	2	2	2	2	2	2	2	2	2	2	2	2	2	2	2	2	2	2	2	2	2	2	2	2	2	2	2	2	2	2	2
1083_BdiBd21-3.4G0361300.1.fna	1	1	1	1	1	1	1	1	1	2	1	1	1	1	1	1	1	1	1	1	1	1	1	1	1	1	1	1	2	1	1	2	1	2	1	1	1	1	1	1	1	2	1	1	1	2	1	1	1
1084_BdiBd21-3.2G0614200.1.fna	1	1	1	1	1	1	1	0	1	1	1	1	1	1	1	1	1	1	1	1	1	1	1	1	0	1	1	1	1	1	1	1	1	1	1	1	1	1	1	1	1	1	1	1	1	1	1	1	1
1085_BdiBd21-3.1G0279300.1.fna	2	1	2	2	2	2	2	2	2	2	2	2	2	2	2	2	3	2	2	2	2	2	2	2	2	2	2	2	2	2	2	2	2	2	2	2	2	2	2	2	2	2	2	2	2	2	2	2	2
1086_BdiBd21-3.5G0018800.1.fna	0	0	0	0	0	0	1	1	1	1	1	1	0	0	0	1	1	0	1	0	1	0	0	0	1	0	0	0	0	0	0	0	0	0	0	0	0	1	0	0	1	0	1	0	0	0	1	0	0
1087_BdiBd21-3.3G0014600.1.fna	0	1	1	1	1	1	1	1	1	1	1	0	1	1	1	2	1	1	1	1	1	1	1	1	0	1	0	1	1	1	1	1	1	1	1	1	1	1	1	1	1	1	0	1	1	1	1	1	1
1088_BdiBd21-3.3G0647000.1.fna	0	1	0	1	0	0	1	2	0	0	1	1	0	0	0	1	2	0	2	2	1	0	0	0	0	1	0	0	0	0	1	0	0	0	0	0	0	0	0	0	1	0	1	0	0	0	0	1	0
1089_BdiBd21-3.2G0554900.1.fna	1	1	1	1	1	1	1	1	1	1	1	1	1	1	1	1	1	1	1	1	1	1	1	1	1	1	1	1	1	1	1	1	1	1	1	1	1	1	1	1	1	1	1	1	1	1	1	1	1
1090_BdiBd21-3.2G0220300.1.fna	1	1	1	1	1	1	1	1	1	1	1	1	1	1	1	1	1	1	1	1	1	1	1	1	1	1	1	1	1	1	1	1	1	1	1	1	1	1	1	1	1	1	1	1	1	1	1	1	1
1091_BdiBd21-3.5G0028200.1.fna	0	0	0	0	0	1	1	1	1	1	1	1	1	1	1	1	1	1	1	1	1	1	1	1	1	1	1	1	1	1	1	1	1	1	1	1	1	1	1	1	1	1	1	1	1	1	1	1	1
1092_BdiBd21-3.3G0389300.1.fna	2	2	2	2	2	2	1	2	1	1	2	2	2	2	2	2	2	2	2	2	2	2	2	3	2	2	2	2	2	2	2	2	2	2	1	2	2	2	2	2	3	2	2	2	2	2	2	2	2
1093_BdiBd21-3.3G0371000.1.fna	1	1	1	1	2	1	1	1	1	1	1	1	1	1	1	1	2	1	1	1	1	1	1	1	1	1	1	1	1	1	1	1	1	1	1	1	1	1	1	1	1	1	1	1	1	1	1	1	1
1094_BdiBd21-3.2G0255000.1.fna	1	1	1	1	1	1	1	1	1	1	1	1	1	1	1	1	1	1	1	1	1	1	1	1	1	1	1	1	1	1	1	1	1	1	1	1	1	1	1	1	1	1	1	1	1	1	1	1	1
1095_BdiBd21-3.2G0392800.1.fna	2	2	2	2	3	2	2	2	2	2	2	2	3	2	2	2	3	2	2	2	2	1	2	2	3	0	2	3	2	2	1	2	2	2	2	3	2	3	2	2	3	2	2	2	2	2	0	2	3
1096_BdiBd21-3.1G0684200.1.fna	1	2	1	1	1	1	1	1	1	1	1	1	1	1	1	1	1	1	1	1	2	1	1	1	1	1	1	1	1	1	1	1	1	1	1	1	1	1	1	1	1	1	1	1	1	1	1	1	1
1097_BdiBd21-3.4G0420200.1.fna	1	1	1	1	1	1	1	1	1	1	1	1	1	1	1	1	1	1	1	1	1	1	1	1	1	1	1	1	1	1	1	1	1	1	1	1	1	1	1	1	1	1	1	1	1	1	1	1	1
1099_BdiBd21-3.5G0306200.1.fna	2	2	2	2	3	2	2	2	2	2	2	2	2	2	2	2	3	2	2	2	2	2	2	3	2	2	2	2	2	2	2	2	2	2	2	2	2	2	2	2	2	2	2	2	2	2	2	2	2
1101_BdiBd21-3.3G0593400.1.fna	1	1	1	1	2	1	1	1	1	1	1	1	1	1	2	1	2	1	1	1	1	1	1	2	1	1	2	2	1	1	1	1	1	1	1	1	1	2	1	1	1	1	2	1	1	1	2	1	1
1102_BdiBd21-3.1G0561200.1.fna	1	1	1	1	1	1	1	1	1	1	1	1	1	1	1	1	1	1	1	1	1	1	1	1	1	1	1	1	1	1	1	1	1	1	1	1	1	1	1	1	1	1	1	1	1	1	1	1	1
1103_BdiBd21-3.3G0573700.1.fna	2	2	2	2	3	2	2	1	2	2	2	3	2	3	2	2	3	2	3	2	2	2	2	2	3	2	2	3	2	2	3	2	3	2	2	3	2	3	2	2	3	2	3	3	2	2	2	2	2
1104_BdiBd21-3.2G0433700.1.fna	1	1	1	1	3	1	1	1	1	1	1	1	2	1	1	1	1	2	2	2	2	2	1	2	1	1	1	1	2	2	1	1	2	1	1	2	1	2	2	2	1	1	1	1	2	1	2	1	2
1105_BdiBd21-3.4G0116900.1.fna	1	1	1	1	2	1	1	1	1	1	1	1	1	1	1	1	2	1	1	1	1	1	1	1	1	1	1	1	1	1	1	1	2	1	1	1	1	1	1	1	1	1	1	1	1	1	1	1	1
1106_BdiBd21-3.3G0658000.1.fna	0	0	0	0	0	2	1	1	1	1	1	1	1	1	1	1	1	1	1	1	1	1	1	1	1	1	1	1	1	1	1	1	1	1	1	1	1	1	1	1	1	1	1	1	1	1	1	1	1
1107_BdiBd21-3.1G0095700.1.fna	0	0	0	0	0	1	1	1	1	1	1	0	1	1	1	1	1	0	1	1	1	0	1	1	1	1	1	1	1	1	1	1	1	1	1	1	1	1	1	1	1	1	1	1	1	1	1	1	1
1108_BdiBd21-3.1G0568100.1.fna	1	1	0	1	1	1	1	1	1	1	2	1	1	1	2	1	1	1	2	1	1	1	1	1	1	1	2	2	1	2	2	1	2	2	1	2	1	2	1	1	2	2	1	1	1	1	2	1	1
1109_BdiBd21-3.1G0515500.1.fna	1	1	0	1	1	1	1	1	1	1	1	1	1	1	1	1	1	1	1	1	1	1	1	1	1	1	1	1	1	1	0	1	1	1	1	1	1	1	1	1	1	1	1	1	1	1	1	1	1
1110_BdiBd21-3.5G0170500.1.fna	1	1	1	1	1	1	1	1	1	1	1	1	1	1	1	1	1	1	1	1	1	1	1	1	1	1	1	1	1	1	1	1	1	1	1	1	1	1	1	1	1	1	1	1	1	1	1	1	1
1112_BdiBd21-3.3G0265500.1.fna	1	1	1	1	1	1	1	1	1	1	1	1	1	1	1	1	1	1	1	1	1	1	1	1	1	1	1	1	1	1	1	1	1	1	1	1	1	1	1	1	1	1	1	1	1	1	1	1	1
1113_BdiBd21-3.1G0097600.1.fna	2	2	2	2	2	2	2	2	2	2	2	2	2	2	2	2	2	2	2	2	2	2	2	2	2	2	2	2	2	2	2	2	2	2	2	2	2	2	2	2	2	2	2	2	2	2	2	2	2
1115_BdiBd21-3.3G0283000.1.fna	1	1	1	1	2	1	1	1	1	1	1	1	1	1	1	1	1	1	1	1	1	1	1	1	1	1	1	1	1	1	1	1	1	1	1	1	1	1	1	1	1	1	1	1	1	1	1	1	1
1116_BdiBd21-3.2G0266800.1.fna	1	1	1	1	1	1	1	1	1	1	1	1	1	1	1	1	1	1	1	1	1	1	1	1	1	1	1	1	1	1	1	1	1	1	1	1	1	1	1	1	1	1	1	1	1	1	1	1	1
1117_BdiBd21-3.4G0095700.1.fna	0	0	1	1	0	1	1	1	1	1	2	1	2	2	2	2	1	1	1	1	1	1	1	1	1	1	1	1	1	1	1	1	1	1	1	1	1	1	1	1	2	1	2	2	1	1	1	2	2
1118_BdiBd21-3.5G0015100.1.fna	1	1	1	1	1	1	1	1	1	1	1	1	1	1	1	1	1	1	1	1	1	1	1	1	1	1	1	1	1	1	1	1	1	1	1	1	1	1	1	1	1	1	1	1	1	1	1	1	1
1119_BdiBd21-3.3G0731200.1.fna	1	1	1	1	1	1	1	1	1	1	1	1	1	1	1	1	1	1	1	1	1	1	1	1	1	1	0	1	1	1	1	1	1	1	1	1	1	1	1	1	1	1	1	2	1	1	1	1	1
1120_BdiBd21-3.2G0522800.1.fna	1	1	1	1	1	1	1	1	1	1	1	1	1	1	1	1	1	1	1	1	1	1	1	1	1	1	1	1	1	1	1	1	1	1	1	1	1	1	1	1	1	1	1	1	1	1	1	1	1
1121_BdiBd21-3.5G0030900.1.fna	2	3	1	4	4	1	1	3	1	1	1	1	1	1	1	1	2	1	1	1	1	1	1	1	1	1	1	1	1	1	1	1	1	1	1	1	1	1	1	1	1	1	1	1	1	1	1	1	1
1122_BdiBd21-3.3G0344900.1.fna	2	2	2	2	2	1	0	1	1	1	1	1	1	1	1	1	1	1	1	1	1	1	1	1	2	1	1	1	1	1	1	1	1	1	1	1	1	1	1	1	1	1	1	1	1	1	1	1	1
1123_BdiBd21-3.3G0207600.1.fna	1	1	1	1	2	1	1	1	1	1	1	1	1	1	1	1	1	1	1	1	1	1	1	1	1	1	1	1	1	1	1	1	1	1	1	1	1	1	1	1	1	1	1	1	1	1	1	1	1
1124_BdiBd21-3.2G0805700.1.fna	1	1	1	1	1	1	1	1	1	1	1	1	1	1	1	1	1	1	1	1	2	1	1	2	1	1	2	1	1	1	1	1	1	1	1	1	1	1	1	2	1	1	1	1	1	1	1	1	1
1125_BdiBd21-3.2G0115600.1.fna	1	1	1	1	1	1	1	1	1	1	1	1	1	1	1	1	1	1	1	2	1	1	2	1	1	1	1	2	2	2	3	1	2	1	3	1	1	2	1	1	2	2	2	2	1	2	1	2	2
1126_BdiBd21-3.2G0050200.1.fna	1	2	1	2	1	0	0	0	0	1	0	1	0	0	0	1	0	0	1	1	0	1	0	1	0	2	1	1	1	1	0	1	1	1	1	1	1	1	0	0	1	1	0	1	1	1	0	1	0
1127_BdiBd21-3.4G0239300.1.fna	1	1	0	0	0	1	1	1	1	1	1	1	1	1	1	1	1	1	1	1	1	1	1	1	1	1	1	1	1	1	1	1	1	1	1	1	1	1	1	1	1	1	1	1	1	1	1	1	1
1129_BdiBd21-3.2G0449900.1.fna	0	1	1	1	2	1	1	1	1	1	1	2	1	1	1	1	1	1	1	1	1	1	1	1	3	1	1	1	1	1	1	1	1	1	1	1	1	2	1	1	3	1	1	2	1	1	1	1	1
1130_BdiBd21-3.2G0312100.1.fna	0	0	0	0	0	0	1	1	1	1	1	1	1	1	1	1	0	1	1	1	1	1	1	1	1	1	1	1	1	1	1	1	1	1	1	1	1	1	1	1	1	1	1	1	1	1	1	1	1
1131_BdiBd21-3.1G0019100.1.fna	0	2	1	1	2	2	1	1	1	1	1	1	2	2	2	2	1	1	2	2	2	1	1	1	2	1	2	2	2	2	1	1	3	2	2	3	1	1	2	2	2	3	3	2	2	1	1	1	2
1132_BdiBd21-3.1G0112400.1.fna	1	1	1	1	10	1	1	1	1	1	1	1	1	1	1	1	1	1	1	1	1	1	1	1	1	1	1	1	1	1	1	1	1	1	1	1	1	1	1	1	1	1	1	1	1	1	1	1	1
1134_BdiBd21-3.4G0120000.1.fna	1	1	1	1	1	1	1	1	1	1	1	1	1	1	1	1	1	1	1	1	1	1	1	1	1	1	1	1	1	1	1	1	1	1	1	1	1	1	1	1	1	1	1	1	1	1	1	1	1
1135_BdiBd21-3.5G0242000.1.fna	1	1	1	1	2	1	1	1	1	1	1	1	1	1	1	1	1	1	1	1	1	1	1	1	1	1	1	2	1	1	1	1	1	1	1	1	1	1	1	1	1	1	1	1	1	1	1	1	1
1136_BdiBd21-3.5G0093300.1.fna	1	1	1	1	3	1	1	1	1	1	1	1	1	1	1	1	1	1	1	1	1	1	1	1	1	1	1	1	1	1	1	1	1	1	1	1	1	1	1	1	1	1	1	1	1	1	1	1	1
1137_BdiBd21-3.3G0198700.1.fna	2	1	1	1	1	2	1	1	1	1	1	1	1	1	1	1	1	1	1	1	1	1	1	1	1	1	1	1	1	1	1	1	1	1	1	1	1	1	1	1	1	1	1	1	1	1	1	1	1
1138_BdiBd21-3.1G0492000.1.fna	1	1	1	1	8	1	1	1	1	1	1	1	1	1	1	1	2	1	1	1	1	1	1	1	1	1	1	1	1	1	2	1	1	1	1	1	1	1	2	1	1	1	1	1	1	1	1	1	1
1140_BdiBd21-3.2G0523100.1.fna	1	1	1	1	1	1	1	1	1	1	1	1	1	1	1	1	1	1	1	1	1	1	1	1	1	1	1	1	1	1	1	1	1	1	1	1	1	1	1	1	1	1	1	1	1	1	1	1	1
1141_BdiBd21-3.1G0334900.1.fna	4	5	4	4	6	4	5	4	4	4	4	4	4	4	4	4	5	3	4	4	4	4	4	6	4	4	4	5	4	4	6	4	6	4	4	6	4	5	5	4	5	4	4	4	4	4	4	4	4
1143_BdiBd21-3.2G0039700.1.fna	0	0	0	0	0	0	0	0	0	0	0	0	0	0	0	0	0	0	0	0	0	0	0	0	0	0	0	0	0	0	0	0	0	0	0	0	0	0	0	0	0	0	0	0	0	0	0	0	0
1144_BdiBd21-3.1G0363800.1.fna	1	1	1	1	1	1	1	1	1	1	1	1	1	1	1	1	1	1	1	1	1	1	1	1	1	1	1	1	1	1	1	1	1	1	1	1	1	1	1	1	1	1	2	1	1	1	1	1	1
1145_BdiBd21-3.1G1008000.1.fna	1	1	1	1	4	1	1	1	1	1	1	1	1	1	1	1	1	1	1	1	1	1	1	1	1	1	1	1	1	1	1	1	1	1	1	1	1	1	1	1	1	1	1	1	1	1	1	1	1
1149_BdiBd21-3.5G0276300.1.fna	2	2	2	2	2	2	2	2	2	2	2	2	2	2	2	2	2	2	2	2	2	2	2	2	2	2	2	2	2	2	2	2	2	2	2	2	2	2	2	2	2	2	2	2	2	2	2	2	2
1150_BdiBd21-3.3G0241100.1.fna	1	1	1	1	1	1	1	1	1	1	0	1	1	0	1	1	1	1	1	1	1	1	1	1	0	1	1	1	1	1	1	1	1	1	1	2	1	1	1	1	1	1	0	2	1	1	1	1	1
1151_BdiBd21-3.3G0508000.1.fna	1	1	1	1	1	1	1	1	1	1	1	1	1	1	1	1	1	1	1	1	1	1	1	1	1	1	1	1	1	1	1	1	1	1	1	1	1	1	1	1	1	1	1	1	1	1	1	1	1
1152_BdiBd21-3.2G0757700.1.fna	1	1	1	1	1	1	1	1	1	1	1	1	1	1	1	1	1	1	1	1	1	1	1	1	1	1	1	1	1	1	1	1	1	1	1	1	1	1	1	1	1	1	1	1	1	1	1	1	1
1154_BdiBd21-3.4G0343700.1.fna	5	5	5	5	5	2	5	5	5	7	7	4	4	5	7	4	4	5	5	5	3	3	4	4	5	4	4	4	5	5	5	4	4	3	4	3	4	5	5	3	5	4	4	5	5	4	3	4	4
1155_BdiBd21-3.4G0251300.1.fna	2	3	3	3	4	3	4	3	3	3	3	3	3	3	3	3	2	3	3	3	3	4	3	3	3	3	4	4	3	3	3	3	3	3	3	3	3	3	3	3	3	3	3	3	3	3	3	3	3
1158_BdiBd21-3.4G0395000.1.fna	1	1	1	1	1	1	1	1	1	1	1	1	1	1	1	1	1	1	1	1	1	1	1	1	1	1	1	1	1	1	1	1	1	1	1	1	1	1	1	1	1	1	1	1	1	1	1	1	1
1159_BdiBd21-3.3G0575800.1.fna	1	1	1	1	1	1	1	1	1	1	1	1	1	1	1	1	2	1	1	1	1	1	1	1	1	1	1	1	1	1	1	1	1	1	1	1	1	1	1	1	1	1	2	1	1	1	1	1	1
1160_BdiBd21-3.3G0119700.1.fna	1	1	2	1	1	1	1	1	1	1	1	1	1	1	1	1	1	1	1	1	1	1	1	1	1	1	1	1	1	1	1	1	1	1	1	1	1	1	1	1	1	1	1	1	1	1	1	1	1
1161_BdiBd21-3.1G0802900.1.fna	2	2	2	2	2	2	2	2	2	2	2	2	2	2	2	2	3	2	2	2	2	2	2	2	3	2	2	2	2	2	3	2	2	2	2	2	2	2	2	2	2	2	2	2	2	2	2	2	2
1162_BdiBd21-3.5G0361300.1.fna	1	1	1	1	1	1	1	1	1	1	1	1	1	1	1	1	1	1	1	1	1	1	1	1	1	1	1	1	1	1	1	1	1	1	1	1	1	1	1	1	1	1	1	1	1	1	1	1	1
1163_BdiBd21-3.3G0338900.1.fna	1	1	1	1	1	1	1	1	1	1	2	1	1	2	1	1	2	1	1	1	1	1	1	2	2	1	1	1	2	2	2	1	1	1	2	2	1	2	2	1	2	1	2	2	1	1	1	2	2
1164_BdiBd21-3.1G0219800.1.fna	0	1	1	1	1	1	1	1	1	1	1	1	1	1	1	1	1	1	1	1	1	1	1	1	1	1	1	1	1	1	1	1	1	1	1	1	1	1	1	1	1	1	1	1	1	1	1	1	1
1165_BdiBd21-3.5G0094000.1.fna	2	2	2	2	2	2	2	2	2	2	2	2	2	2	2	3	2	2	2	3	2	2	2	2	3	1	2	2	2	2	2	2	2	3	2	2	3	2	0	2	2	2	2	2	2	3	2	3	3
1167_BdiBd21-3.2G0339000.1.fna	1	1	1	1	1	1	1	1	1	1	1	1	1	1	1	1	1	1	1	1	1	2	1	1	1	2	1	1	1	1	1	1	1	1	1	1	1	1	1	1	1	1	1	1	1	1	1	1	1
1168_BdiBd21-3.1G0801800.1.fna	1	1	1	1	1	1	1	1	1	1	1	1	1	1	1	1	1	1	1	1	1	1	1	1	1	1	1	1	1	1	1	1	1	1	1	1	1	1	1	1	1	1	0	1	1	1	1	1	1
1169_BdiBd21-3.1G0567400.1.fna	1	1	0	1	2	1	1	1	1	1	1	1	1	1	1	1	1	1	1	1	1	1	1	1	1	1	1	1	1	1	1	1	1	1	1	1	1	1	1	1	1	1	1	1	1	1	1	1	1
1170_BdiBd21-3.1G0286000.1.fna	1	1	1	1	1	1	1	1	1	1	1	1	1	1	1	1	2	1	1	1	1	1	1	1	1	1	1	1	1	1	2	1	1	1	1	1	1	1	1	1	1	1	1	1	1	1	1	1	1
1173_BdiBd21-3.2G0384000.1.fna	1	1	1	1	2	1	1	0	1	1	1	1	1	1	1	1	1	1	2	2	1	1	1	2	1	1	2	1	2	2	2	1	2	1	1	2	1	2	1	1	2	1	1	2	1	1	1	1	1
1175_BdiBd21-3.4G0072500.1.fna	1	1	1	1	1	1	1	1	1	1	1	1	1	1	1	1	1	1	1	1	1	1	1	1	1	1	1	1	1	1	1	1	1	1	1	1	1	1	1	1	1	1	1	1	1	1	1	1	1
1176_BdiBd21-3.3G0702400.1.fna	1	1	1	1	1	1	1	1	1	1	1	1	1	1	1	1	2	1	1	1	1	1	1	1	1	1	1	1	1	1	2	1	1	1	1	1	1	1	1	1	1	1	1	1	1	1	1	1	1
1177_BdiBd21-3.2G0255800.1.fna	1	1	1	1	1	1	1	1	1	1	1	1	1	1	1	1	1	1	1	1	1	1	1	1	1	1	1	1	1	1	1	1	1	1	1	1	1	1	1	1	1	1	1	1	1	1	1	1	1
1178_BdiBd21-3.1G0439200.1.fna	1	1	1	1	2	1	1	1	1	1	1	1	1	1	1	1	1	1	1	1	1	1	1	1	1	1	1	1	1	1	1	1	1	1	1	1	1	1	1	1	1	1	1	1	1	1	1	1	1
1179_BdiBd21-3.2G0240500.1.fna	1	1	1	1	1	1	1	1	1	1	1	1	1	1	1	1	1	1	1	1	1	1	1	1	1	1	1	1	1	1	1	1	1	1	1	1	1	1	1	1	1	1	1	1	1	1	1	1	1
1180_BdiBd21-3.1G0429400.1.fna	2	2	2	2	4	2	2	2	2	2	2	2	2	2	2	2	2	2	2	2	2	2	2	2	3	2	2	2	2	2	2	2	2	2	3	2	2	2	2	2	2	2	2	2	2	2	2	2	2
1183_BdiBd21-3.4G0588100.1.fna	3	3	3	3	4	3	2	3	4	3	1	3	1	3	2	2	1	1	3	4	3	4	3	2	2	1	5	4	5	4	3	4	3	4	6	3	3	2	5	2	3	3	3	3	4	5	3	1	2
1185_BdiBd21-3.3G0633500.1.fna	1	1	2	1	1	1	1	1	1	1	1	1	1	1	1	1	2	1	1	1	1	1	1	1	1	1	1	1	1	1	1	1	1	1	1	1	1	1	1	1	1	1	1	1	1	1	1	1	1
1186_BdiBd21-3.2G0091600.1.fna	1	1	1	1	2	1	1	1	1	1	1	1	1	1	1	1	1	1	1	1	1	1	1	1	1	1	1	1	1	1	1	1	1	1	1	1	1	1	1	1	1	1	1	1	1	1	1	1	1
1187_BdiBd21-3.4G0580200.1.fna	1	1	1	1	1	1	1	1	1	1	1	1	1	1	1	1	1	1	1	1	1	1	1	1	1	2	1	1	1	1	1	1	1	1	1	1	1	1	1	1	1	1	1	1	1	1	1	1	1
1188_BdiBd21-3.3G0735100.1.fna	1	1	1	1	1	1	1	1	1	1	1	1	1	1	1	1	1	1	1	1	1	1	1	1	1	1	1	1	1	1	1	1	1	1	1	1	1	1	1	1	1	1	1	1	1	1	1	1	1
1189_BdiBd21-3.3G0068600.1.fna	1	1	2	1	1	1	1	1	1	1	1	1	1	1	1	1	1	1	1	1	1	1	1	1	1	1	1	1	1	1	1	1	1	1	1	1	1	1	1	1	1	1	1	1	1	1	1	1	1
1191_BdiBd21-3.2G0623800.1.fna	1	1	1	1	1	1	1	1	1	1	1	1	1	2	1	1	2	1	1	1	1	1	1	1	1	1	1	2	1	1	1	1	1	1	1	1	1	1	1	1	1	1	1	1	1	1	1	1	1
1192_BdiBd21-3.5G0351400.1.fna	1	1	1	1	1	1	1	1	1	1	1	1	1	1	1	1	1	1	1	1	1	1	1	1	1	1	1	1	1	1	1	1	1	1	1	1	1	1	1	1	1	1	1	1	1	1	1	1	1
1193_BdiBd21-3.3G0687200.1.fna	2	2	2	2	2	3	3	3	3	3	3	3	3	3	3	3	3	3	3	3	3	3	3	4	3	3	3	3	3	3	3	3	3	3	3	3	3	3	3	3	3	3	3	3	3	3	3	3	3
1194_BdiBd21-3.1G0931500.1.fna	1	1	1	1	1	1	1	1	1	1	1	1	1	1	1	1	1	1	1	1	1	1	1	1	1	1	1	1	1	1	1	1	1	1	1	1	1	1	1	1	1	1	1	1	1	1	1	1	1
1195_BdiBd21-3.5G0193400.1.fna	1	1	1	1	1	1	1	1	1	1	1	1	1	1	1	1	1	1	1	1	1	1	1	1	1	1	1	1	1	1	1	1	1	1	1	1	1	1	1	1	1	1	1	1	1	1	1	1	1
1196_BdiBd21-3.5G0010800.1.fna	3	4	3	4	7	1	1	1	1	0	1	1	1	2	1	1	1	1	1	1	1	1	1	1	0	1	1	1	1	1	1	1	1	1	1	1	1	1	1	1	1	1	1	1	1	1	1	1	1
1197_BdiBd21-3.3G0722400.1.fna	2	2	2	2	2	3	2	3	2	2	2	2	2	2	2	2	2	2	2	2	2	2	2	2	2	2	2	2	2	2	2	2	2	2	2	2	2	2	2	2	2	2	2	2	2	2	2	2	2
1198_BdiBd21-3.2G0121900.1.fna	1	1	1	1	1	1	1	1	1	1	1	1	1	1	1	1	1	1	1	1	1	1	1	1	1	1	1	1	1	1	1	1	1	1	1	1	1	1	1	1	1	1	1	1	1	1	1	1	1
1199_BdiBd21-3.1G0619000.1.fna	1	1	1	1	1	1	1	1	1	1	1	1	1	1	1	1	1	1	1	1	1	1	1	1	1	1	1	1	1	1	1	1	1	1	1	1	1	1	1	1	1	1	1	2	1	1	1	1	1
1200_BdiBd21-3.1G0982700.1.fna	1	1	1	1	1	1	1	1	1	1	1	1	1	1	1	1	1	1	1	1	1	1	1	1	1	1	1	1	1	1	1	1	1	1	1	1	1	1	1	1	1	1	1	1	1	1	1	1	1
1201_BdiBd21-3.4G0429600.1.fna	1	1	1	1	1	1	1	1	1	1	1	1	1	1	1	1	1	1	1	1	1	1	1	1	1	1	1	1	1	1	1	1	1	1	1	1	1	1	1	1	1	1	1	1	1	1	1	1	1
1203_BdiBd21-3.5G0298300.1.fna	0	0	0	0	0	1	1	1	1	1	1	1	1	1	1	1	1	1	1	1	1	1	1	1	1	1	1	1	1	1	1	1	1	1	1	1	1	1	1	1	1	1	1	1	1	1	1	1	1
1204_BdiBd21-3.3G0788900.1.fna	2	1	1	1	1	1	1	1	1	1	1	1	1	1	1	1	1	1	1	1	1	1	1	1	1	1	1	1	1	1	1	1	1	1	1	1	1	1	1	1	1	1	1	1	1	1	1	1	1
1205_BdiBd21-3.3G0356800.1.fna	1	1	1	1	2	1	1	1	1	1	1	1	1	1	1	1	1	1	1	1	1	1	1	1	1	1	1	1	1	1	1	1	1	1	1	1	1	1	1	1	1	1	1	1	1	1	1	1	1
1206_BdiBd21-3.2G0086100.1.fna	3	2	2	2	2	3	3	3	3	3	3	3	3	3	3	3	3	3	3	3	3	3	3	3	3	3	3	3	3	3	3	3	3	3	3	3	3	4	3	3	3	3	3	3	3	3	3	3	3
1207_BdiBd21-3.2G0112000.1.fna	1	1	1	1	2	1	1	1	1	1	1	1	1	1	1	1	2	1	1	1	1	1	1	1	1	1	1	1	1	1	1	1	1	1	1	1	1	1	1	1	1	1	1	1	1	1	1	1	1
1209_BdiBd21-3.5G0031500.1.fna	1	1	1	1	1	1	1	1	1	1	1	1	1	1	1	1	1	1	1	1	1	1	1	1	2	1	1	1	1	1	1	1	1	1	1	1	1	1	1	1	1	1	1	1	1	1	1	1	1
1210_BdiBd21-3.3G0565900.1.fna	1	1	1	1	1	1	1	1	1	1	1	1	1	1	1	1	1	1	1	1	1	1	1	1	1	1	1	1	1	1	1	1	1	1	1	1	1	1	1	1	1	1	1	1	1	1	1	1	1
1211_BdiBd21-3.2G0136700.1.fna	1	1	1	1	1	1	1	1	1	1	1	1	1	1	1	1	1	1	1	1	1	1	1	1	1	1	1	1	1	1	1	1	1	1	1	1	1	1	1	1	1	1	1	1	1	1	1	1	1
1212_BdiBd21-3.4G0339600.1.fna	1	1	1	1	1	1	1	1	1	1	1	1	1	1	1	1	2	1	1	1	1	1	1	1	1	1	1	2	1	1	1	1	1	1	1	1	1	1	1	1	1	1	1	1	1	1	1	1	1
1213_BdiBd21-3.4G0398500.1.fna	1	1	1	1	4	1	1	1	1	1	1	1	1	1	1	1	1	1	1	1	1	1	1	1	1	1	1	1	1	1	1	1	1	1	1	1	1	1	1	1	1	1	1	1	1	1	1	1	1
1214_BdiBd21-3.5G0348700.1.fna	1	1	1	1	1	1	1	1	1	1	1	1	1	1	1	1	1	1	1	1	1	1	1	1	1	1	1	1	1	1	1	1	1	1	1	1	1	1	1	1	1	1	1	1	1	1	1	1	1
1215_BdiBd21-3.1G0465000.1.fna	0	0	0	0	0	1	1	1	1	1	1	1	1	1	1	1	1	1	1	1	1	1	1	1	1	1	1	1	1	1	1	1	1	1	1	1	1	1	1	1	1	1	1	1	1	1	1	1	1
1216_BdiBd21-3.1G0505100.1.fna	1	1	1	1	1	2	0	1	1	1	1	1	1	1	3	1	1	1	1	1	1	1	1	1	1	1	1	1	1	1	1	1	1	1	1	1	1	1	1	1	1	1	1	1	1	1	1	1	1
1217_BdiBd21-3.1G0217900.1.fna	1	1	1	2	2	1	1	1	1	1	1	1	1	1	1	1	1	1	1	1	1	1	1	1	1	1	1	1	1	1	1	1	1	1	1	1	1	1	1	1	1	1	1	1	1	1	1	1	1
1219_BdiBd21-3.4G0244300.1.fna	1	1	1	1	5	1	1	1	1	1	1	1	1	1	1	1	1	1	1	1	1	1	1	1	1	1	1	2	1	1	1	1	1	1	1	1	1	1	1	1	1	1	1	1	1	1	1	1	1
1220_BdiBd21-3.4G0181700.1.fna	0	0	0	0	0	0	1	1	1	1	1	1	1	1	1	1	1	1	1	1	1	1	1	1	1	1	1	1	1	1	1	1	1	1	1	1	1	1	1	1	1	1	1	1	1	1	1	1	1
1222_BdiBd21-3.3G0799500.1.fna	1	2	2	2	3	2	2	2	2	2	2	2	2	2	2	2	2	2	2	2	2	2	2	2	2	2	2	2	2	2	2	2	2	2	2	2	2	2	2	2	2	2	2	2	2	2	2	2	2
1223_BdiBd21-3.3G0426600.1.fna	1	1	1	1	1	1	1	1	1	1	1	1	1	1	1	1	2	1	1	1	1	1	1	1	1	1	1	1	1	1	1	1	1	1	1	1	1	1	1	1	1	1	1	1	1	1	1	1	1
1224_BdiBd21-3.2G0647700.1.fna	1	1	1	1	3	1	1	1	1	1	1	1	1	1	1	1	1	1	1	1	1	1	1	1	1	1	1	1	1	1	1	1	1	1	1	1	1	1	1	1	1	1	1	1	1	1	1	1	1
1225_BdiBd21-3.1G0873900.1.fna	1	1	1	1	1	1	1	1	1	1	1	1	1	1	1	1	1	1	1	1	1	1	1	1	1	1	1	1	1	1	1	1	1	1	1	1	1	1	1	1	1	1	1	1	1	1	1	1	1
1226_BdiBd21-3.1G0796700.1.fna	1	1	1	1	1	1	1	1	1	1	1	1	1	1	1	1	1	1	1	1	1	1	1	1	1	1	1	1	1	1	1	1	1	1	1	1	1	1	1	1	1	1	1	1	1	1	1	1	1
1227_BdiBd21-3.4G0307900.1.fna	1	1	1	1	5	1	1	1	1	1	1	1	1	1	1	1	2	1	1	1	1	1	1	1	1	1	1	1	1	1	1	1	1	1	1	1	1	1	1	1	1	1	1	1	1	1	1	1	1
1228_BdiBd21-3.5G0060800.1.fna	1	1	1	1	2	1	1	0	1	1	1	1	1	1	1	1	1	1	1	1	1	1	1	1	1	1	1	1	1	1	1	1	1	1	1	1	1	1	1	1	1	1	1	1	1	1	1	1	1
1229_BdiBd21-3.3G0439000.1.fna	1	1	1	1	1	1	1	1	1	1	1	1	1	1	1	1	1	1	1	1	1	1	1	1	1	1	1	1	1	1	1	1	1	1	1	1	1	1	1	1	1	1	1	1	1	1	1	1	1
1230_BdiBd21-3.2G0378500.1.fna	3	2	3	3	7	4	3	3	3	3	3	3	3	3	3	3	4	4	3	3	3	3	3	3	5	3	3	6	3	3	4	3	3	3	3	5	3	4	3	3	5	3	3	3	3	3	3	3	3
1231_BdiBd21-3.2G0257600.1.fna	1	1	1	1	2	1	1	1	1	1	1	1	1	1	1	1	1	1	1	1	1	1	1	1	1	1	1	1	1	1	1	1	1	1	1	1	1	1	1	1	1	1	1	1	1	1	1	1	1
1232_BdiBd21-3.1G0995600.1.fna	1	1	1	1	1	1	1	1	1	1	1	1	1	1	1	1	1	1	1	1	1	1	1	1	1	1	1	1	1	1	1	1	1	1	1	1	1	1	1	1	1	1	1	1	1	1	1	1	1
1233_BdiBd21-3.1G0133000.1.fna	1	1	1	1	2	1	1	1	1	1	1	1	1	1	1	1	1	1	1	1	1	1	1	1	1	1	1	1	1	1	1	1	1	1	1	1	1	1	1	1	1	1	1	1	1	1	1	1	1
1234_BdiBd21-3.3G0758900.1.fna	1	1	1	1	2	1	1	1	1	1	1	1	1	1	1	1	1	1	1	1	1	1	1	1	1	1	1	1	1	1	1	1	1	1	1	1	1	1	1	1	1	1	1	1	1	1	1	1	1
1235_BdiBd21-3.3G0576400.1.fna	1	1	1	1	1	2	2	2	2	2	2	3	3	3	3	2	2	2	3	3	2	2	2	3	2	2	2	1	3	2	3	2	2	2	3	2	2	1	2	2	1	2	3	3	3	2	2	2	2
1236_BdiBd21-3.2G0109500.1.fna	1	1	1	1	1	1	1	1	1	1	1	1	1	1	1	1	1	1	1	1	1	1	1	1	1	1	1	1	1	1	1	1	1	1	1	1	1	1	1	1	1	1	1	1	1	1	1	1	1
1237_BdiBd21-3.1G0421500.1.fna	1	1	1	1	2	1	1	1	1	1	1	1	1	1	1	1	1	1	1	1	1	1	1	1	1	1	1	1	1	1	2	1	1	1	1	1	1	1	1	1	1	1	1	1	1	1	1	1	1
1238_BdiBd21-3.1G0693200.1.fna	1	1	1	1	1	1	1	1	1	1	1	1	1	1	1	1	1	1	1	1	1	1	1	1	1	1	1	1	1	1	1	1	1	1	1	1	1	1	1	1	1	1	1	1	1	1	1	1	1
1239_BdiBd21-3.5G0004200.1.fna	1	1	3	1	4	1	1	1	1	2	2	1	1	3	2	2	1	2	2	2	3	1	2	2	2	2	3	3	2	3	2	1	3	2	3	3	2	3	2	2	3	3	2	3	3	2	2	2	2
1240_BdiBd21-3.2G0161200.1.fna	1	1	1	1	1	1	1	1	1	1	1	1	1	1	1	1	1	1	1	1	1	1	1	1	1	1	1	1	1	1	1	1	1	1	1	1	1	1	1	1	1	1	1	1	1	1	1	1	1
1241_BdiBd21-3.4G0137900.1.fna	0	0	0	0	0	0	0	0	0	0	0	0	0	0	0	0	0	0	0	0	1	0	0	0	0	0	0	0	0	0	0	0	0	0	0	0	1	1	0	0	0	0	0	0	0	1	0	0	0
1242_BdiBd21-3.5G0362500.1.fna	1	1	1	1	1	1	1	1	1	1	1	1	1	1	1	1	1	1	1	1	1	1	1	1	1	1	1	1	1	1	1	1	1	1	1	1	1	1	1	1	1	1	1	1	1	1	1	1	1
1243_BdiBd21-3.3G0359600.1.fna	1	1	1	1	1	2	1	1	1	1	1	1	1	1	1	1	2	1	1	1	1	1	1	1	1	1	1	1	1	0	1	1	1	1	1	1	1	1	1	1	1	1	1	1	1	1	1	1	1
1246_BdiBd21-3.3G0293900.1.fna	1	1	1	1	3	1	1	1	1	1	1	1	1	1	1	1	1	1	1	1	1	1	1	1	1	1	1	1	1	1	1	1	1	1	1	2	1	1	1	1	1	1	1	1	1	1	1	1	1
1248_BdiBd21-3.2G0652300.1.fna	1	1	1	1	1	1	1	1	1	1	1	1	1	1	1	1	1	1	1	1	1	1	1	1	1	1	1	1	1	1	1	1	1	1	1	1	1	1	1	1	1	1	1	1	1	1	1	1	1
1249_BdiBd21-3.1G0502900.1.fna	3	2	3	3	7	2	2	2	3	2	2	2	2	2	2	2	2	2	2	2	2	2	2	2	2	2	2	2	2	2	2	2	2	2	2	2	2	2	2	2	2	2	2	2	2	2	2	2	2
1250_BdiBd21-3.1G0142600.1.fna	1	1	1	1	1	1	1	1	1	1	1	1	1	1	1	1	1	1	1	1	1	1	1	1	1	1	1	1	1	1	1	1	1	1	1	1	1	1	1	1	1	1	1	1	1	1	1	1	1
1251_BdiBd21-3.1G0891900.1.fna	1	1	1	1	1	1	1	1	1	1	1	1	1	1	1	1	1	1	1	1	1	1	1	1	1	1	1	1	1	1	1	1	1	1	1	1	1	1	1	1	1	1	1	1	1	1	1	1	1
1252_BdiBd21-3.3G0787600.1.fna	1	1	1	1	1	1	1	1	1	1	1	1	1	1	1	1	1	1	1	1	1	1	1	1	1	1	1	1	1	1	1	1	1	1	1	1	1	1	1	1	1	1	1	1	1	1	1	1	1
1253_BdiBd21-3.2G0457300.1.fna	1	1	1	1	2	1	2	1	1	1	1	1	1	1	1	1	1	1	1	1	1	1	1	1	1	1	1	1	1	1	1	1	1	1	1	1	1	1	1	1	1	1	1	1	1	1	1	1	1
1255_BdiBd21-3.1G0912700.1.fna	1	1	1	1	1	1	1	1	1	1	1	1	1	1	1	1	1	1	1	1	1	1	1	1	1	1	1	1	1	1	1	1	1	1	1	1	1	1	1	1	1	1	1	1	1	1	1	1	1
1256_BdiBd21-3.4G0149500.1.fna	1	0	0	0	0	1	3	2	3	2	1	1	1	1	2	1	2	4	2	3	1	1	2	2	2	3	2	2	2	1	2	2	2	2	2	2	2	2	1	2	3	2	1	2	2	2	3	1	2
1258_BdiBd21-3.2G0804400.1.fna	1	1	1	1	1	1	1	1	1	1	1	1	1	1	1	1	1	1	1	1	0	1	1	1	1	1	1	1	1	1	1	1	1	1	1	1	1	1	1	1	1	1	1	1	1	1	1	1	1
1259_BdiBd21-3.1G1020500.1.fna	1	1	1	1	1	1	1	1	1	1	1	1	1	1	1	1	1	1	1	1	1	1	1	1	1	1	1	1	1	1	1	1	1	1	1	1	1	1	1	1	1	1	1	1	1	1	1	1	1
1260_BdiBd21-3.1G0323700.1.fna	1	1	1	1	2	1	1	1	1	1	1	1	1	1	1	1	1	1	1	1	1	1	1	1	1	1	1	1	1	1	2	1	1	1	1	1	1	1	1	1	1	1	1	1	1	1	1	1	1
1261_BdiBd21-3.1G0869200.1.fna	1	1	1	1	2	1	1	1	1	1	1	1	1	1	1	1	1	1	1	1	1	1	1	1	1	1	1	1	1	1	1	1	1	1	1	1	1	1	1	1	1	1	1	1	1	1	1	1	1
1262_BdiBd21-3.1G0463500.1.fna	2	2	2	2	3	3	2	2	2	2	2	2	2	2	2	2	2	2	2	2	2	2	3	2	2	2	2	2	2	2	2	2	2	2	2	2	2	2	1	2	2	2	2	2	2	2	2	2	2
1263_BdiBd21-3.1G0491900.1.fna	1	1	1	1	1	1	1	1	1	1	1	1	1	1	1	1	1	1	1	1	1	1	1	1	1	1	1	1	1	1	1	1	1	1	1	1	1	1	1	1	1	1	1	1	1	1	1	1	1
1265_BdiBd21-3.5G0077400.1.fna	0	0	0	0	0	0	0	0	0	0	1	0	1	0	0	0	0	0	1	1	0	0	0	0	1	0	0	0	0	0	0	0	0	0	0	0	0	0	0	0	0	0	0	0	0	0	0	1	0
1267_BdiBd21-3.1G0223300.1.fna	1	1	1	1	1	1	1	1	1	1	1	1	1	1	1	1	2	1	1	1	1	1	1	1	1	1	1	1	1	1	1	1	1	1	1	1	1	1	2	1	1	1	1	1	1	1	1	1	1
1268_BdiBd21-3.1G1013500.1.fna	1	1	1	1	1	1	1	1	1	1	1	1	1	1	1	1	2	1	1	1	2	1	1	1	1	1	1	2	2	2	1	1	1	1	1	1	1	1	1	1	1	1	1	1	1	1	1	1	1
1269_BdiBd21-3.5G0183200.1.fna	0	1	0	0	1	1	1	1	1	1	1	1	1	1	1	1	1	1	1	1	1	1	1	1	1	1	1	1	1	1	1	1	1	1	1	1	1	1	1	1	1	1	1	1	1	1	1	1	1
1271_BdiBd21-3.2G0681300.1.fna	1	1	1	1	1	1	1	1	1	1	1	1	1	1	1	1	1	1	1	1	1	1	1	1	1	1	1	1	1	1	1	1	1	1	1	1	1	1	1	1	1	1	1	1	1	1	1	1	1
1273_BdiBd21-3.1G0182500.1.fna	2	2	2	2	2	2	2	2	2	2	2	2	2	2	2	2	3	2	2	2	2	2	2	2	2	2	2	2	2	2	2	2	2	2	2	2	2	2	2	2	2	2	2	2	2	2	2	2	2
1274_BdiBd21-3.1G0694700.1.fna	1	1	1	1	1	1	1	1	1	1	1	1	1	1	1	1	1	1	1	1	1	1	1	1	1	1	1	1	1	1	1	1	1	1	1	1	1	1	1	1	1	1	1	1	1	1	1	1	1
1275_BdiBd21-3.1G0547200.1.fna	1	1	1	1	3	1	1	2	1	1	2	1	1	1	1	1	3	1	1	1	1	1	1	2	1	1	2	2	1	1	1	2	1	1	2	3	1	1	1	1	2	2	1	1	2	1	1	1	1
1277_BdiBd21-3.3G0754900.1.fna	1	1	1	1	1	1	1	1	1	1	1	1	1	1	1	1	1	1	1	1	1	1	1	1	1	1	1	1	1	1	1	1	1	1	1	1	1	1	1	1	1	1	1	1	1	1	1	1	1
1278_BdiBd21-3.3G0314700.1.fna	1	1	1	1	1	1	1	1	1	1	1	1	1	2	1	1	1	1	1	1	1	2	1	1	1	1	1	1	1	1	2	1	1	1	1	1	1	1	1	1	1	1	1	1	1	1	1	1	1
1279_BdiBd21-3.2G0042600.1.fna	0	4	4	4	9	2	4	5	4	4	5	5	5	4	5	4	5	5	5	4	5	3	4	5	5	3	5	5	4	6	6	4	5	4	5	4	4	5	4	4	5	5	5	5	4	4	2	5	5
1280_BdiBd21-3.2G0550600.1.fna	1	1	1	1	1	1	1	1	1	1	1	1	1	1	1	1	1	1	1	1	1	1	1	1	1	1	1	1	1	1	1	1	1	1	1	1	1	1	1	1	2	1	1	1	1	1	1	1	1
1281_BdiBd21-3.1G0073800.1.fna	1	1	1	1	1	1	1	1	1	1	1	1	1	1	1	1	2	1	1	1	1	1	1	1	1	1	1	1	1	1	1	1	1	1	1	1	1	1	1	1	1	1	1	1	1	1	1	1	1
1282_BdiBd21-3.4G0122300.1.fna	1	1	1	1	2	1	1	1	1	1	1	1	1	1	1	1	2	1	1	1	1	1	1	1	1	1	1	1	1	1	2	1	1	1	1	1	1	1	1	1	2	1	1	1	1	1	1	1	1
1283_BdiBd21-3.3G0519300.1.fna	2	2	2	2	2	2	2	3	2	2	2	2	2	2	2	2	2	2	2	2	2	2	2	2	2	2	2	2	2	2	2	2	2	2	2	2	2	2	2	2	2	2	2	2	2	2	2	2	2
1284_BdiBd21-3.3G0790700.1.fna	1	1	1	1	1	1	1	1	1	1	1	1	1	1	1	1	1	1	1	1	1	1	1	1	1	1	1	1	1	1	1	1	1	1	1	1	1	1	1	1	1	1	1	1	1	1	1	1	1
1285_BdiBd21-3.3G0579300.1.fna	1	2	2	2	3	1	1	1	1	1	1	1	1	1	1	1	1	1	1	1	1	1	1	1	2	1	1	2	1	1	1	1	1	1	1	1	1	1	1	1	1	1	1	1	1	1	1	1	1
1286_BdiBd21-3.2G0661700.1.fna	2	2	2	2	4	2	2	2	2	1	2	1	1	1	2	1	3	2	1	2	1	1	1	1	2	2	2	2	2	2	3	1	1	2	2	2	1	1	2	2	2	2	1	1	2	1	2	1	1
1287_BdiBd21-3.1G1048000.1.fna	1	1	1	1	0	1	1	0	1	1	1	1	1	1	1	1	1	1	1	1	1	1	1	1	1	1	1	1	1	1	1	1	1	1	1	1	1	1	1	1	1	1	1	1	1	1	1	1	1
1288_BdiBd21-3.1G0954200.1.fna	1	1	1	1	1	1	1	1	1	1	1	1	1	1	1	1	1	1	1	1	1	1	1	1	1	1	1	1	1	1	1	1	1	1	1	1	1	1	1	1	1	1	1	1	1	1	1	1	1
1289_BdiBd21-3.1G0110000.1.fna	1	1	1	1	1	1	1	1	1	1	1	1	1	1	1	1	1	1	1	1	1	1	1	1	1	1	1	1	1	1	1	1	1	1	1	1	1	1	1	1	1	1	1	1	1	1	1	1	1
1290_BdiBd21-3.4G0437200.1.fna	2	2	2	2	2	2	2	2	2	2	2	2	2	3	2	2	2	2	2	2	2	2	2	2	3	2	1	2	2	2	3	2	2	2	2	2	2	2	2	2	2	2	2	2	2	2	2	2	2
1291_BdiBd21-3.3G0207000.1.fna	1	1	2	1	1	1	1	1	1	1	1	1	1	1	1	1	2	1	1	1	1	1	1	1	1	1	1	1	1	1	1	1	1	1	1	1	1	1	1	1	1	1	1	1	1	1	1	1	1
1292_BdiBd21-3.2G0633800.1.fna	1	1	1	1	2	1	1	1	1	1	1	1	1	1	1	1	1	1	1	1	1	1	1	1	1	1	1	1	1	1	1	1	1	1	1	1	1	1	1	1	1	1	1	1	1	1	1	1	1
1293_BdiBd21-3.4G0303000.1.fna	1	1	1	1	1	1	1	1	1	1	1	1	1	1	1	1	1	1	1	1	1	1	1	1	2	1	1	1	1	1	1	1	1	1	1	1	1	1	1	1	1	1	2	1	1	1	1	1	1
1294_BdiBd21-3.4G0351800.1.fna	0	1	1	1	1	1	1	1	1	1	1	1	1	1	1	1	1	1	1	1	1	1	1	1	1	1	1	1	1	1	1	1	1	1	1	1	1	1	1	1	1	1	1	1	1	1	1	1	1
1295_BdiBd21-3.3G0735600.1.fna	1	1	1	1	1	1	2	1	1	1	1	1	1	1	1	1	1	1	1	1	1	1	1	1	1	1	1	1	1	1	1	1	1	1	1	1	1	1	1	1	1	1	1	1	1	1	1	1	1
1296_BdiBd21-3.3G0398700.1.fna	1	1	1	1	1	0	2	1	2	1	1	1	1	1	1	1	1	1	1	1	0	1	1	1	1	1	1	2	1	1	1	1	1	1	1	1	1	1	1	1	1	1	1	1	1	1	1	1	1
1297_BdiBd21-3.2G0401400.1.fna	1	1	1	1	2	1	1	1	1	1	1	1	1	1	1	1	1	1	1	1	1	1	1	1	1	1	1	1	1	1	1	1	1	1	1	1	1	1	1	1	1	1	1	1	1	1	1	1	1
1298_BdiBd21-3.2G0250800.1.fna	2	2	2	2	4	2	2	2	2	2	2	2	2	2	2	2	2	2	2	2	2	2	2	2	2	2	2	2	2	2	3	2	2	2	2	2	2	2	2	2	2	2	3	2	2	2	2	2	2
1299_BdiBd21-3.1G0449300.1.fna	1	1	1	1	2	1	1	1	1	1	1	1	1	1	1	1	1	1	1	1	1	1	1	1	1	1	1	1	1	1	1	1	1	1	1	1	1	1	1	1	1	1	1	1	1	1	1	1	1
1300_BdiBd21-3.3G0780500.1.fna	2	2	1	1	2	2	2	3	2	2	2	2	2	2	2	2	2	2	2	2	2	2	2	2	2	2	2	2	2	2	2	2	2	2	2	2	2	2	2	2	2	2	2	2	2	2	2	2	2
1301_BdiBd21-3.1G0014500.1.fna	0	0	0	0	0	0	1	1	1	1	1	1	1	1	1	1	1	1	1	1	1	1	1	1	1	1	1	1	1	1	1	1	1	1	1	1	1	1	1	1	1	1	1	1	1	1	1	1	1
1302_BdiBd21-3.4G0221400.1.fna	1	1	1	1	2	1	1	1	1	1	1	1	1	1	1	1	1	1	1	1	1	1	1	1	1	1	1	1	1	1	1	1	1	1	1	1	1	1	1	1	1	1	1	1	1	1	1	1	1
1304_BdiBd21-3.5G0103300.1.fna	1	1	1	1	1	1	1	1	1	1	1	1	1	1	1	1	1	1	1	1	1	1	1	1	1	1	1	1	1	1	1	1	1	1	1	1	1	1	1	1	1	1	1	1	1	1	1	1	1
1305_BdiBd21-3.5G0286900.1.fna	1	1	1	1	3	1	1	1	1	1	1	1	1	1	1	1	1	1	1	1	1	1	1	1	1	1	1	1	1	1	1	1	1	1	1	1	1	1	1	1	1	1	1	1	1	1	1	1	1
1306_BdiBd21-3.5G0049400.1.fna	1	1	1	1	2	1	1	1	1	1	2	1	2	2	1	1	2	1	2	1	1	1	1	1	2	1	2	1	1	1	1	1	1	1	1	2	1	1	1	1	2	1	1	2	1	1	1	1	2
1307_BdiBd21-3.3G0165800.1.fna	1	1	1	1	4	1	2	3	1	1	1	1	1	1	1	1	2	1	1	1	1	1	1	1	1	1	1	1	1	1	1	1	1	1	1	1	1	1	1	1	1	1	1	1	1	1	1	1	1
1308_BdiBd21-3.3G0081300.1.fna	2	2	2	2	2	2	2	2	2	2	2	2	2	2	2	2	2	2	2	2	2	2	2	2	2	2	2	2	2	2	2	2	2	2	2	2	2	2	2	2	2	2	2	2	2	2	2	2	2
1309_BdiBd21-3.1G0254000.1.fna	6	4	5	4	5	6	3	4	3	4	5	5	3	3	5	5	4	3	4	3	4	3	2	3	3	4	4	4	5	4	4	3	4	3	5	4	3	4	3	2	4	5	4	4	3	3	3	3	3
1310_BdiBd21-3.1G0160500.1.fna	2	2	2	2	2	2	2	2	2	2	2	2	2	2	2	2	2	2	2	2	2	3	2	2	2	2	2	2	2	2	2	2	2	2	2	2	2	2	2	2	2	2	2	2	2	2	2	2	2
1312_BdiBd21-3.1G0315500.1.fna	1	1	1	1	1	1	1	1	1	1	1	1	2	1	1	1	1	1	2	1	1	1	1	1	2	2	1	2	1	1	2	2	2	1	1	2	1	2	1	1	2	2	1	2	1	1	1	1	1
1315_BdiBd21-3.3G0079800.1.fna	1	1	1	1	1	1	1	1	1	1	1	1	1	1	1	1	1	1	1	1	1	1	1	1	1	1	1	1	1	1	1	1	1	1	1	1	1	1	1	1	1	1	1	1	1	1	1	1	1
1316_BdiBd21-3.3G0589100.1.fna	1	1	1	1	1	1	1	1	1	1	1	1	1	1	1	1	2	1	1	1	1	1	1	1	1	1	1	1	1	1	1	1	1	1	1	1	1	1	1	1	1	1	1	1	1	1	1	1	1
1317_BdiBd21-3.3G0397400.1.fna	1	1	1	1	2	1	1	1	1	1	1	1	1	1	1	1	1	1	1	1	1	1	1	1	1	1	1	1	1	1	1	1	1	1	1	1	1	1	1	1	1	1	1	1	1	1	1	1	1
1319_BdiBd21-3.3G0370500.1.fna	1	1	1	1	1	1	1	1	1	1	1	1	1	1	1	1	1	1	1	1	1	1	1	1	1	1	1	1	1	1	1	1	1	1	1	1	1	1	1	1	1	1	1	1	1	1	1	1	1
1320_BdiBd21-3.3G0200400.1.fna	1	1	1	1	1	1	1	1	1	1	1	1	1	1	1	1	1	1	1	1	0	1	1	1	1	1	1	0	0	0	1	1	1	1	1	1	1	1	1	1	1	1	1	1	1	1	1	1	1
1321_BdiBd21-3.5G0022900.1.fna	0	0	0	0	0	1	1	0	1	1	1	1	1	1	1	1	1	1	1	1	1	1	1	1	1	1	1	1	1	1	1	1	1	1	1	1	1	1	1	1	1	1	1	1	1	1	1	1	1
1322_BdiBd21-3.2G0257900.1.fna	1	1	1	1	1	1	1	1	1	1	1	1	1	1	1	1	2	1	1	1	1	1	1	1	1	1	1	1	1	1	1	1	1	1	1	1	1	1	1	1	1	1	1	1	1	1	2	1	1
1323_BdiBd21-3.2G0546600.1.fna	0	0	0	0	0	0	1	1	1	1	1	1	1	1	1	0	1	1	1	1	1	1	1	1	1	0	1	1	1	1	1	1	1	1	1	1	1	1	1	1	1	1	1	1	1	1	1	1	1
1324_BdiBd21-3.4G0385800.1.fna	1	1	1	1	1	1	1	1	1	1	1	1	1	1	1	1	1	1	1	1	1	1	1	1	1	1	1	1	1	1	1	1	1	1	1	1	1	1	1	1	1	1	1	1	1	1	1	1	1
1325_BdiBd21-3.5G0056000.1.fna	1	1	1	1	1	2	1	1	1	1	1	1	1	1	1	1	1	1	1	1	0	0	1	0	1	1	0	0	0	1	0	1	0	1	0	0	0	0	1	1	0	1	1	1	1	0	1	1	1
1327_BdiBd21-3.2G0638500.1.fna	1	1	1	1	1	1	1	1	1	1	1	1	1	1	1	1	1	1	1	1	1	1	1	1	1	1	1	1	1	1	1	1	1	1	1	1	1	1	1	1	1	1	1	1	1	1	1	1	1
1328_BdiBd21-3.2G0100400.1.fna	1	1	1	1	2	1	1	1	1	1	1	1	1	1	1	1	1	1	1	1	1	1	1	1	1	1	1	1	1	1	1	1	1	1	1	1	1	1	1	1	1	1	1	1	1	1	1	1	1
1329_BdiBd21-3.1G0143100.1.fna	1	1	1	1	2	1	1	1	1	1	1	1	1	1	1	1	1	1	1	1	1	1	1	1	1	1	1	2	1	1	1	1	1	1	1	1	1	1	1	1	1	1	1	1	1	1	1	1	1
1331_BdiBd21-3.2G0018800.1.fna	1	1	1	1	1	1	1	1	1	1	1	1	1	1	1	1	1	1	1	1	1	1	1	1	1	1	1	1	1	1	1	1	1	1	1	1	1	1	1	1	1	1	1	1	1	1	1	1	1
1332_BdiBd21-3.2G0545400.1.fna	0	1	1	1	1	1	1	1	2	1	1	1	1	1	1	1	1	1	1	1	1	1	1	1	1	1	1	1	1	1	1	1	1	1	1	1	1	1	1	1	1	1	1	1	1	1	1	1	1
1333_BdiBd21-3.1G0561700.1.fna	2	1	1	1	1	1	1	1	1	1	1	1	1	1	1	1	1	1	1	1	1	1	1	1	1	1	1	1	1	1	1	1	1	1	1	1	1	1	1	1	1	1	1	1	1	1	1	1	1
1334_BdiBd21-3.3G0534800.1.fna	1	1	1	1	1	1	1	1	1	1	1	1	1	0	1	1	1	1	1	1	1	1	1	1	1	1	1	1	1	1	1	1	1	1	1	1	1	1	1	1	1	1	1	1	1	1	1	1	1
1335_BdiBd21-3.1G0662500.1.fna	1	1	1	1	1	1	1	1	1	1	1	1	1	1	1	1	1	1	1	1	1	1	1	1	1	1	1	1	1	1	1	1	1	1	1	1	1	1	1	1	1	1	1	1	1	1	1	1	1
1336_BdiBd21-3.4G0096900.1.fna	1	1	1	1	1	1	1	2	1	1	1	1	1	1	1	1	1	1	1	1	1	1	1	1	1	1	1	1	1	1	1	1	1	1	1	1	1	1	1	1	1	1	1	1	1	1	1	1	1
1337_BdiBd21-3.5G0286000.1.fna	1	1	1	1	2	1	1	1	1	1	1	1	1	1	1	1	1	1	2	1	1	1	1	1	1	1	1	1	1	1	1	1	1	1	1	2	1	2	1	1	1	2	1	1	1	1	1	1	1
1338_BdiBd21-3.2G0105700.1.fna	1	1	1	1	1	1	1	1	1	1	1	1	1	1	1	1	1	1	1	1	1	1	1	1	1	1	1	1	1	1	1	1	1	1	1	1	1	1	1	1	1	1	1	1	1	1	1	1	1
1339_BdiBd21-3.2G0781700.1.fna	2	2	2	2	2	2	2	2	2	2	3	2	2	2	2	2	4	2	3	2	3	3	2	3	3	2	3	3	3	3	3	2	3	2	3	3	2	3	3	3	3	3	3	3	2	2	2	2	3
1342_BdiBd21-3.4G0454000.1.fna	1	1	1	1	1	1	1	1	1	1	1	1	1	1	1	1	1	1	1	1	1	1	1	1	1	1	1	1	1	1	1	1	1	1	1	1	1	1	1	1	1	1	1	1	1	1	1	1	1
1344_BdiBd21-3.4G0008900.1.fna	1	1	1	1	1	1	1	1	1	1	1	1	1	1	1	1	1	1	1	1	1	1	1	1	1	1	1	1	1	1	1	1	1	1	1	1	1	1	1	1	1	1	1	1	1	1	1	1	1
1345_BdiBd21-3.4G0017900.1.fna	1	1	1	1	1	1	1	1	1	1	1	1	1	1	1	1	1	1	1	1	1	1	1	1	1	1	1	1	1	1	1	1	1	1	1	1	1	1	1	1	1	1	1	1	1	1	1	1	1
1346_BdiBd21-3.3G0093900.1.fna	1	1	1	1	1	1	1	1	1	1	1	1	1	1	1	1	1	1	1	1	1	1	1	1	1	1	1	1	1	1	1	1	1	1	1	1	1	1	1	1	1	1	1	1	1	1	1	1	1
1347_BdiBd21-3.2G0629200.1.fna	1	1	1	1	2	1	1	1	1	1	1	1	1	1	1	1	1	1	1	1	1	1	1	1	1	1	1	1	1	1	1	1	1	1	1	1	1	1	1	1	1	1	1	1	1	1	1	1	1
1348_BdiBd21-3.1G0282300.1.fna	1	1	1	1	2	1	1	1	1	1	1	1	1	1	1	1	1	1	1	1	1	1	1	1	1	1	1	1	1	1	1	1	1	1	1	1	1	1	1	1	1	1	1	1	1	1	1	1	1
1349_BdiBd21-3.1G0780400.1.fna	1	1	1	1	5	1	1	1	1	1	1	1	1	1	1	1	1	1	1	1	1	1	1	1	1	1	1	1	1	1	1	1	1	1	1	1	1	1	1	1	1	1	1	1	1	1	1	1	1
1350_BdiBd21-3.4G0118500.1.fna	1	1	1	1	2	1	1	1	1	1	1	1	1	1	1	1	1	1	1	1	1	1	1	1	1	1	1	1	1	1	1	1	1	1	1	1	1	1	1	1	1	1	1	1	1	1	1	1	1
1351_BdiBd21-3.5G0029900.1.fna	0	0	0	0	0	2	2	2	2	2	2	2	2	2	2	2	2	2	2	2	2	2	2	2	2	2	2	2	2	2	2	2	2	2	2	2	2	2	2	2	2	2	2	2	2	2	2	2	2
1352_BdiBd21-3.2G0356100.1.fna	1	1	1	1	1	1	1	1	1	1	1	1	1	1	1	1	1	1	1	1	1	1	1	1	1	1	1	1	1	1	1	1	1	1	1	1	1	1	1	1	1	1	1	1	1	1	1	1	1
1353_BdiBd21-3.2G0659000.1.fna	1	1	1	1	2	1	1	1	1	1	1	1	1	1	1	1	1	1	1	1	1	1	1	1	1	1	1	1	1	1	1	1	1	1	1	1	1	1	1	1	1	1	1	1	1	1	1	1	1
1354_BdiBd21-3.2G0005700.1.fna	1	1	2	1	1	1	1	1	1	1	1	1	1	1	1	1	1	1	1	1	1	1	1	1	0	1	1	1	1	1	1	1	1	1	1	1	1	1	1	1	1	1	1	1	1	1	1	1	1
1355_BdiBd21-3.2G0471400.1.fna	0	0	0	0	0	1	1	1	1	1	1	1	1	1	1	1	1	1	1	1	1	1	1	1	1	1	1	1	1	1	1	1	1	1	1	1	1	1	1	1	1	1	1	1	1	1	1	1	1
1356_BdiBd21-3.1G0609800.1.fna	1	1	1	1	2	1	1	1	1	1	1	1	1	1	1	1	1	1	1	1	1	1	1	1	1	1	1	1	1	1	1	1	1	1	1	1	1	1	1	1	1	1	1	1	1	1	1	1	1
1357_BdiBd21-3.1G0857400.1.fna	0	1	1	1	1	1	0	1	1	1	1	1	1	1	1	1	1	1	1	1	1	1	1	1	1	1	1	1	1	1	1	1	1	1	1	1	1	1	1	1	1	1	1	1	1	1	1	1	1
1358_BdiBd21-3.1G0110700.1.fna	1	1	1	1	4	2	3	2	2	3	1	1	2	2	2	2	2	2	2	3	2	1	4	2	2	2	2	3	2	2	1	2	2	2	3	3	2	3	2	2	2	2	2	1	2	2	1	2	1
1361_BdiBd21-3.3G0399800.1.fna	1	1	1	1	1	1	1	1	1	1	1	1	1	1	1	1	1	1	1	1	1	1	1	1	1	1	1	1	1	1	1	1	1	1	1	1	1	1	1	1	1	1	1	1	1	1	1	1	1
1362_BdiBd21-3.3G0461300.1.fna	1	1	1	1	1	1	1	1	1	1	1	1	1	1	1	1	1	1	1	1	1	1	1	1	1	1	1	1	1	1	1	1	1	1	1	1	1	1	1	1	1	1	1	1	1	1	1	1	1
1363_BdiBd21-3.2G0719200.1.fna	1	1	1	1	1	1	1	1	1	1	1	1	1	1	1	1	1	1	1	1	1	1	1	1	1	1	1	1	1	1	1	1	1	1	1	1	1	1	1	1	1	1	1	1	1	1	1	1	1
1364_BdiBd21-3.2G0737700.1.fna	1	1	1	1	2	1	1	1	1	1	1	1	1	1	1	1	1	1	1	1	1	1	1	1	1	1	1	1	1	1	1	1	1	1	1	1	1	1	1	1	1	1	1	1	1	1	1	1	1
1365_BdiBd21-3.1G0001300.1.fna	1	1	2	1	5	2	1	1	2	2	3	4	3	4	0	2	2	1	4	3	5	3	3	5	2	4	4	3	3	2	3	3	4	3	3	4	3	4	4	3	5	4	3	3	2	2	2	3	3
1366_BdiBd21-3.4G0430900.1.fna	1	1	1	1	2	1	1	1	1	1	1	1	1	1	1	1	1	1	1	1	1	1	1	1	1	1	1	1	1	1	1	1	1	1	1	1	1	1	1	1	1	1	1	1	1	1	1	1	1
1367_BdiBd21-3.4G0281300.1.fna	2	2	2	2	2	2	2	2	2	2	2	2	2	2	2	2	2	2	2	2	2	2	2	2	2	2	2	2	2	2	2	2	2	2	2	2	2	2	2	2	2	2	2	2	2	2	2	2	2
1368_BdiBd21-3.4G0109000.1.fna	1	1	1	1	3	1	2	1	1	1	1	1	1	1	1	1	1	1	1	1	1	1	1	1	1	1	1	1	1	1	1	1	1	1	1	1	1	1	1	1	1	1	1	1	1	1	1	1	1
1369_BdiBd21-3.5G0366700.1.fna	1	1	1	0	1	0	0	0	0	1	1	0	2	2	0	0	0	0	0	0	1	1	1	1	0	1	0	1	1	1	0	3	3	0	0	0	1	0	0	1	0	2	1	1	0	0	0	1	0
1370_BdiBd21-3.5G0174700.1.fna	1	1	1	1	1	1	1	1	1	1	1	1	1	1	1	1	1	1	1	1	1	1	1	1	1	1	1	1	1	1	1	1	1	1	1	1	1	1	1	1	1	1	1	1	1	1	1	1	1
1371_BdiBd21-3.2G0154000.1.fna	1	1	1	1	1	1	1	1	1	1	1	1	1	1	1	1	1	1	1	1	1	1	1	1	1	1	1	1	1	1	1	1	1	1	1	1	1	1	1	1	1	1	1	1	1	1	1	1	1
1372_BdiBd21-3.2G0591800.1.fna	1	1	1	1	1	1	1	1	1	1	1	1	1	1	1	1	2	1	1	1	1	1	1	1	1	1	1	1	1	1	1	1	1	1	1	1	1	1	1	1	1	1	1	1	1	1	1	1	1
1373_BdiBd21-3.2G0750400.1.fna	1	1	1	1	1	1	1	1	1	1	1	1	1	1	1	1	1	1	1	1	1	1	1	1	1	1	1	1	1	1	1	1	1	1	1	1	1	1	1	1	1	1	1	1	1	1	1	1	1
1375_BdiBd21-3.1G0360100.1.fna	1	1	1	1	2	1	1	1	1	1	1	1	1	1	1	1	1	1	1	1	1	1	1	1	1	1	1	1	1	1	1	1	1	1	1	1	1	1	1	1	1	1	1	1	1	1	1	1	1
1376_BdiBd21-3.4G0399500.1.fna	1	2	2	2	2	1	1	2	1	2	2	2	2	2	2	2	3	2	2	2	2	2	2	2	2	2	2	2	2	2	2	2	2	2	2	2	2	2	2	3	2	3	2	2	2	2	2	2	2
1377_BdiBd21-3.4G0375400.1.fna	1	1	1	1	1	0	1	1	1	1	1	1	1	1	1	1	1	1	1	1	1	1	1	1	1	1	1	1	1	1	1	1	1	1	1	1	1	1	1	1	1	1	1	1	1	1	1	1	1
1378_BdiBd21-3.3G0648700.1.fna	1	1	1	1	1	1	1	3	1	1	1	1	1	1	1	1	2	1	1	1	1	1	1	2	1	1	1	1	1	1	1	1	1	1	1	1	1	1	1	1	1	1	1	1	1	1	1	1	1
1379_BdiBd21-3.3G0010100.1.fna	1	1	1	1	1	2	1	2	1	4	0	5	2	6	3	3	1	3	2	2	4	1	2	5	2	0	2	2	2	2	1	4	2	2	2	1	2	2	2	2	2	3	1	1	1	3	2	5	3
1381_BdiBd21-3.1G0420600.1.fna	1	2	2	2	2	2	1	2	2	2	2	2	2	2	2	2	2	2	2	2	2	2	2	2	2	2	2	2	2	2	2	2	2	2	2	2	2	2	2	2	2	2	2	2	2	2	0	2	2
1382_BdiBd21-3.1G0390900.1.fna	0	0	0	0	0	0	0	0	0	1	0	0	0	0	0	0	1	0	0	0	0	1	1	1	0	0	0	0	0	0	0	1	1	1	1	1	0	0	0	0	0	1	0	0	1	0	1	0	0
1383_BdiBd21-3.1G0698600.1.fna	0	1	1	1	2	2	1	2	1	1	1	1	1	1	1	1	2	1	1	1	1	1	1	1	1	1	1	1	1	1	1	1	1	1	1	1	1	2	1	1	1	1	1	1	1	1	1	1	1
1384_BdiBd21-3.1G1019200.1.fna	1	1	1	1	1	1	1	1	1	1	1	1	1	1	1	1	1	1	1	1	1	1	1	1	2	1	1	1	1	1	1	1	1	1	1	1	1	1	1	1	1	1	1	1	1	1	1	1	1
1386_BdiBd21-3.3G0731700.1.fna	1	1	1	1	4	1	1	1	1	1	1	1	1	1	1	1	1	1	1	1	1	1	1	1	1	1	1	1	1	1	1	1	1	1	1	1	1	1	1	1	1	1	1	1	1	1	1	1	1
1387_BdiBd21-3.3G0697500.1.fna	1	1	1	1	1	1	1	1	1	1	1	1	2	1	1	1	1	1	1	1	1	1	1	1	1	1	1	1	1	1	1	1	1	1	1	1	1	1	1	1	1	1	1	1	1	1	1	1	2
1388_BdiBd21-3.3G0385100.1.fna	0	0	0	0	0	2	2	2	2	2	2	1	1	2	1	2	0	0	2	2	2	0	2	2	2	2	1	1	2	1	2	2	3	2	2	2	2	0	2	1	1	2	2	2	2	2	0	2	2
1390_BdiBd21-3.3G0066000.1.fna	1	1	1	1	1	1	1	1	1	1	1	1	1	1	1	1	1	1	1	1	1	1	1	1	1	1	1	1	1	1	1	1	1	1	1	1	1	1	1	1	1	1	1	1	1	1	1	1	1
1391_BdiBd21-3.3G0372200.1.fna	1	1	1	1	1	1	1	1	1	1	1	1	1	1	1	1	2	1	1	1	1	1	1	2	1	1	1	2	1	1	2	1	1	1	1	2	1	2	1	1	2	1	1	1	1	1	1	2	1
1393_BdiBd21-3.2G0681900.1.fna	1	1	1	1	1	1	1	1	1	1	1	1	1	1	1	1	2	1	1	1	1	1	1	1	1	1	1	1	1	1	1	1	1	1	1	1	1	1	1	1	1	1	1	1	1	1	1	1	1
1394_BdiBd21-3.1G0403300.1.fna	2	2	2	2	3	2	2	2	2	2	2	2	2	2	2	2	2	2	2	2	2	2	2	2	2	2	2	2	2	2	1	2	2	2	2	2	2	2	2	2	2	2	2	2	2	2	2	2	2
1395_BdiBd21-3.4G0327800.1.fna	1	1	1	1	1	1	1	1	1	1	1	1	1	1	1	1	1	1	1	1	1	1	1	1	1	1	1	1	1	1	1	1	1	1	1	1	1	1	1	1	1	1	1	1	1	1	1	1	1
1396_BdiBd21-3.4G0095600.1.fna	0	0	1	1	0	1	1	1	1	1	2	1	2	2	2	2	2	1	1	1	1	1	1	2	1	1	1	1	1	2	1	1	1	1	1	2	1	1	1	1	2	2	2	1	1	1	1	2	2
1397_BdiBd21-3.4G0536100.1.fna	1	1	1	1	1	1	1	1	1	1	1	1	1	1	1	1	1	1	1	1	1	1	1	1	1	1	1	1	1	1	1	1	1	1	1	1	1	1	1	1	1	1	1	1	1	1	1	1	1
1398_BdiBd21-3.5G0366500.1.fna	2	2	2	1	3	1	2	2	2	2	2	0	2	4	0	1	2	1	0	0	2	2	2	2	2	1	2	3	3	3	0	5	4	0	0	0	3	1	2	2	0	3	2	1	1	2	2	1	0
1399_BdiBd21-3.3G0624100.1.fna	1	1	1	1	1	1	1	1	1	1	1	1	1	1	1	1	1	1	1	1	1	1	1	1	2	1	1	1	1	1	1	1	1	1	1	1	1	1	1	1	1	1	1	1	1	1	1	1	1
1401_BdiBd21-3.1G1012500.1.fna	1	1	1	1	1	1	1	1	1	1	1	1	1	1	1	1	1	1	1	1	1	1	1	1	1	1	1	1	1	1	1	1	1	1	1	1	1	1	1	1	1	1	1	1	1	1	1	1	1
1402_BdiBd21-3.1G0210700.1.fna	0	1	1	1	1	1	1	1	1	1	1	1	1	1	1	1	1	1	1	1	1	1	1	1	1	1	1	1	1	1	1	1	1	1	1	1	1	1	1	1	1	1	1	1	1	1	1	1	1
1403_BdiBd21-3.4G0054400.1.fna	2	1	1	1	1	1	1	3	1	1	1	1	1	1	1	1	1	1	1	1	1	1	1	1	1	1	1	1	1	1	1	1	1	1	1	1	1	1	1	1	1	1	1	1	1	1	1	1	1
1404_BdiBd21-3.3G0048700.1.fna	5	3	4	4	4	8	4	6	8	6	6	6	7	7	6	5	6	5	6	8	7	2	5	7	4	2	8	5	5	6	6	5	9	6	8	6	6	7	7	4	6	8	7	7	8	8	2	5	5
1405_BdiBd21-3.2G0288000.1.fna	1	1	1	1	1	1	1	1	1	1	1	1	1	1	1	1	0	1	1	1	1	1	1	1	2	1	2	1	1	1	1	2	2	1	1	1	1	1	1	1	1	1	2	1	1	1	1	1	1
1406_BdiBd21-3.2G0751000.1.fna	1	1	1	1	1	1	1	1	1	1	1	1	1	1	1	1	1	1	1	1	1	1	1	1	1	1	1	1	1	1	1	1	1	1	1	1	1	1	1	1	1	1	1	1	1	1	1	1	1
1407_BdiBd21-3.1G0581200.1.fna	1	1	0	1	2	1	1	2	1	1	1	1	1	1	1	1	1	1	1	1	1	1	1	1	1	1	1	1	1	1	1	1	1	1	1	1	1	1	1	1	1	1	1	1	1	1	1	1	1
1408_BdiBd21-3.1G0635300.1.fna	1	1	1	1	2	1	1	2	1	1	2	1	1	1	1	1	2	2	3	1	1	1	1	2	3	1	4	2	1	4	1	2	1	1	3	3	1	1	1	2	2	1	1	1	2	1	1	1	1
1409_BdiBd21-3.4G0062900.1.fna	1	3	1	1	4	1	2	2	2	2	2	2	2	2	2	2	2	2	2	2	2	2	2	2	2	2	2	2	2	2	2	2	2	2	2	2	2	2	2	2	2	2	2	2	2	2	3	2	2
1410_BdiBd21-3.4G0252100.1.fna	1	1	1	1	1	1	1	1	1	1	2	1	1	1	1	1	2	1	1	1	1	1	1	1	2	1	2	1	1	1	1	1	1	1	1	1	1	1	1	1	1	1	1	1	1	1	1	1	1
1411_BdiBd21-3.3G0124400.1.fna	1	1	1	1	5	1	1	1	1	1	1	1	1	1	1	1	1	1	1	1	1	1	1	1	1	1	1	1	1	1	1	1	1	1	1	1	1	1	1	1	1	1	1	1	1	1	1	1	1
1412_BdiBd21-3.1G0058100.1.fna	3	3	3	3	3	4	3	3	3	3	3	3	3	3	3	3	3	3	3	3	3	3	3	3	3	3	3	3	3	3	4	3	3	3	3	3	3	3	3	3	3	3	3	3	3	3	3	3	3
1413_BdiBd21-3.1G0216500.1.fna	1	1	1	1	1	1	2	1	1	1	1	1	1	1	1	1	1	1	1	1	1	1	1	2	1	1	1	1	1	1	1	1	1	1	1	1	1	1	1	1	1	1	1	1	1	1	1	1	1
1414_BdiBd21-3.1G0853500.1.fna	1	1	1	1	1	1	1	1	1	1	1	1	1	1	1	1	1	1	1	1	1	1	1	1	1	1	1	1	1	1	1	1	1	1	1	1	1	1	1	1	1	1	1	1	1	1	1	1	1
1415_BdiBd21-3.5G0003300.1.fna	1	0	1	1	1	1	1	1	1	1	1	1	1	1	1	1	1	1	1	1	1	1	1	1	1	1	1	1	1	1	1	1	1	1	1	1	1	1	1	1	1	1	1	1	1	1	1	1	1
1416_BdiBd21-3.3G0507100.1.fna	1	1	1	1	1	2	1	1	1	1	1	1	1	1	1	1	1	1	1	1	1	1	1	1	2	1	1	1	1	1	1	1	1	1	1	1	1	1	1	1	1	1	1	1	1	1	1	1	1
1417_BdiBd21-3.2G0303100.1.fna	1	1	1	1	1	2	2	2	2	1	1	1	1	1	1	1	2	1	1	1	1	1	1	1	1	1	1	1	1	1	2	1	1	1	1	1	1	1	1	2	1	1	1	1	1	1	1	1	1
1418_BdiBd21-3.1G0418400.1.fna	1	1	1	1	2	1	1	1	1	1	1	1	1	1	1	1	1	1	1	1	1	1	1	1	1	1	1	1	1	1	1	1	1	1	1	1	1	1	1	1	1	1	1	1	1	1	1	1	1
1419_BdiBd21-3.1G0991000.1.fna	1	1	1	1	1	1	1	1	1	1	1	1	1	1	1	1	1	1	1	1	1	1	1	1	1	1	1	1	1	1	1	1	1	1	1	1	1	1	1	1	1	1	1	1	1	1	1	1	1
1420_BdiBd21-3.1G0344500.1.fna	1	1	1	1	1	1	1	1	1	1	1	1	1	0	1	1	1	1	1	1	1	1	1	1	1	1	1	1	1	1	1	1	1	1	1	1	1	1	1	1	1	1	1	1	1	1	1	1	1
1421_BdiBd21-3.4G0053900.1.fna	4	5	5	5	6	4	5	5	5	5	0	0	0	0	6	6	5	6	6	6	6	5	6	6	8	5	6	6	6	6	6	6	5	6	6	6	6	7	6	6	6	7	6	6	6	6	6	6	7
1423_BdiBd21-3.2G0046400.1.fna	1	1	1	1	1	1	1	1	1	1	1	1	1	1	1	1	1	1	1	1	1	1	1	1	1	1	1	1	1	1	1	1	1	1	1	1	1	1	1	1	1	1	1	1	1	1	1	1	1
1424_BdiBd21-3.1G0644600.1.fna	1	0	1	1	1	1	1	1	1	1	1	1	1	1	1	1	1	1	1	1	1	1	1	1	1	1	1	1	1	1	1	1	1	1	1	1	1	1	1	1	1	1	1	1	1	1	1	1	1
1425_BdiBd21-3.4G0390900.1.fna	2	3	3	3	3	2	2	2	2	2	2	2	2	2	2	2	2	2	2	2	2	2	2	2	2	2	2	2	2	2	2	2	2	2	2	2	2	2	2	2	2	2	2	2	2	2	2	2	2
1426_BdiBd21-3.4G0400000.1.fna	1	1	1	1	1	0	1	1	1	1	1	1	1	1	1	1	1	1	1	1	1	1	1	1	1	1	1	1	1	1	1	1	1	1	1	1	1	1	1	1	1	1	1	1	1	1	1	1	1
1427_BdiBd21-3.4G0172400.1.fna	0	0	0	0	0	0	1	1	1	1	1	1	1	1	1	1	1	1	1	1	1	1	1	1	1	1	1	1	1	1	1	1	1	1	1	1	1	1	1	1	1	1	1	1	1	1	1	1	1
1428_BdiBd21-3.4G0221500.1.fna	1	2	2	2	2	1	1	1	1	1	1	1	1	1	1	1	2	1	1	1	1	1	1	1	1	1	1	1	1	1	1	1	1	1	1	1	1	1	1	1	1	1	1	1	1	1	1	1	1
1429_BdiBd21-3.4G0433300.1.fna	2	2	2	2	3	2	2	2	2	2	2	2	2	2	2	2	4	3	2	2	2	2	2	2	1	2	1	2	2	2	2	2	2	2	2	2	2	3	2	2	3	2	2	3	2	2	3	2	2
1430_BdiBd21-3.3G0348300.1.fna	1	1	1	1	1	1	1	1	1	1	1	1	1	1	1	1	1	1	1	1	1	1	1	1	1	1	1	1	1	1	1	1	1	1	1	1	1	1	1	1	1	1	1	1	1	1	1	1	1
1431_BdiBd21-3.1G0289300.1.fna	1	1	2	1	1	1	1	1	1	1	1	1	1	1	1	1	1	1	1	1	1	1	1	1	1	1	1	1	1	1	1	1	1	1	1	1	1	1	1	1	1	1	1	1	1	1	1	1	1
1432_BdiBd21-3.3G0170800.1.fna	1	1	1	1	1	1	1	1	1	1	1	1	1	1	1	1	1	1	1	1	1	1	1	1	1	1	1	1	1	1	1	1	1	1	1	1	1	1	1	1	1	1	1	1	1	1	1	1	1
1433_BdiBd21-3.3G0311400.1.fna	1	1	1	1	1	1	1	1	1	1	1	1	1	1	1	1	1	1	1	1	1	1	1	1	1	1	1	1	1	1	1	1	1	1	1	1	1	1	1	1	1	1	1	1	1	1	1	1	1
1434_BdiBd21-3.3G0208100.1.fna	2	1	1	3	1	4	4	4	4	4	4	4	3	4	4	4	3	4	4	4	2	4	4	4	4	4	4	4	4	4	4	4	4	4	3	4	4	4	4	4	4	4	4	4	4	4	4	4	4
1435_BdiBd21-3.1G0992300.1.fna	1	2	1	2	1	2	3	3	1	3	3	3	3	3	3	3	4	3	2	3	3	3	2	3	2	3	3	3	3	3	2	3	4	3	3	3	3	5	2	4	3	2	3	3	3	3	3	3	3
1436_BdiBd21-3.1G0601500.1.fna	1	1	0	1	1	1	1	1	1	1	1	1	1	1	1	1	1	1	1	1	2	1	1	1	1	1	2	1	1	1	1	1	1	1	1	1	1	1	1	1	1	2	2	1	1	1	1	1	1
1437_BdiBd21-3.1G0057000.1.fna	1	1	1	1	1	1	1	1	1	1	1	1	1	1	1	1	1	1	1	1	1	1	1	1	1	1	1	1	1	1	1	1	1	1	1	1	1	1	1	1	1	1	1	1	1	1	1	1	1
1438_BdiBd21-3.4G0113600.1.fna	0	0	0	0	0	1	2	2	2	1	1	0	0	1	0	1	1	2	0	0	1	0	1	0	0	0	0	0	0	0	1	1	0	1	0	0	1	0	0	0	0	0	1	1	0	1	0	1	1
1439_BdiBd21-3.5G0180100.1.fna	1	1	1	1	2	1	1	1	1	1	1	1	1	1	1	1	0	1	1	1	1	1	1	1	1	1	0	1	1	1	1	1	1	1	1	1	1	1	1	1	1	1	1	1	1	1	1	1	1
1440_BdiBd21-3.2G0795800.1.fna	1	2	1	2	4	2	2	2	2	1	1	1	1	1	1	1	1	1	1	1	1	1	1	1	1	1	1	1	1	1	1	1	1	1	1	1	1	1	1	1	1	1	1	1	1	1	1	1	1
1441_BdiBd21-3.2G0427700.1.fna	1	2	1	2	1	1	1	1	1	1	1	1	1	1	1	1	1	1	1	1	1	1	1	2	1	1	1	2	1	1	2	1	1	1	1	1	1	2	1	1	1	2	1	1	1	1	1	1	1
1442_BdiBd21-3.2G0555800.1.fna	1	1	1	1	1	1	1	1	1	1	1	1	1	1	1	1	1	1	1	1	1	1	1	1	1	1	1	1	1	1	1	1	1	1	1	1	1	1	1	1	1	1	1	1	1	1	1	1	1
1443_BdiBd21-3.4G0149300.1.fna	1	0	0	0	0	1	1	1	1	1	2	2	1	2	2	1	4	3	3	1	2	3	1	3	2	3	1	2	2	2	2	2	2	2	2	3	1	4	1	4	2	2	2	3	3	3	3	1	3
1444_BdiBd21-3.3G0285300.1.fna	1	1	1	1	1	1	1	1	1	1	1	1	1	1	1	1	1	1	1	1	1	1	1	1	1	1	1	1	1	1	1	1	1	1	1	2	1	1	1	1	1	1	1	1	1	1	1	1	1
1445_BdiBd21-3.3G0768500.1.fna	1	1	1	1	1	1	1	1	1	1	1	1	1	1	1	1	2	1	1	1	1	1	1	1	1	1	1	1	1	1	1	1	1	1	1	1	1	1	1	1	1	1	1	1	1	1	1	1	1
1446_BdiBd21-3.3G0465100.1.fna	1	1	1	1	1	1	1	1	1	1	1	1	1	1	1	1	1	1	1	1	1	1	1	1	1	1	1	1	1	1	1	1	1	1	1	1	1	1	1	1	1	1	1	1	1	1	1	1	1
1447_BdiBd21-3.4G0570000.1.fna	1	1	1	1	2	1	1	1	1	1	1	1	1	1	1	1	1	1	1	1	1	1	1	1	1	1	1	1	1	1	1	1	1	1	1	1	1	1	1	1	1	1	1	1	1	1	1	1	1
1448_BdiBd21-3.4G0199400.1.fna	2	1	1	1	1	1	2	2	2	2	2	2	2	2	2	2	2	2	2	2	2	2	2	2	2	2	3	3	2	1	2	2	2	2	2	3	1	2	2	2	3	2	2	3	2	2	2	2	2
1450_BdiBd21-3.3G0008000.1.fna	1	1	1	1	1	1	1	1	1	1	1	1	1	0	0	1	1	1	1	1	1	1	1	1	1	1	1	1	1	1	1	1	1	1	1	1	1	1	1	1	1	1	1	1	1	1	1	0	0
1451_BdiBd21-3.3G0192400.1.fna	1	1	1	1	1	1	2	1	1	1	1	1	1	1	1	1	1	1	1	1	1	1	1	1	1	1	1	1	1	1	1	1	1	1	1	1	1	1	1	1	1	1	1	1	1	1	1	1	1
1453_BdiBd21-3.2G0474500.1.fna	1	1	1	1	1	1	1	1	1	1	1	1	1	1	1	1	1	1	1	1	1	1	1	1	1	1	1	1	1	1	1	1	1	1	1	1	1	1	1	1	1	1	1	1	1	1	1	1	1
1454_BdiBd21-3.2G0129800.1.fna	1	1	1	1	1	1	1	1	1	1	1	1	1	1	1	1	1	1	1	1	1	1	1	1	1	1	1	1	1	1	1	1	1	1	1	1	1	1	1	1	1	1	1	1	1	1	1	1	1
1455_BdiBd21-3.1G0128000.1.fna	1	1	1	1	3	1	1	1	1	1	1	1	1	1	1	1	1	1	1	1	1	1	1	1	1	1	1	1	1	1	1	1	1	1	1	1	1	1	1	1	1	1	1	1	1	1	1	1	1
1456_BdiBd21-3.1G0800700.1.fna	1	1	1	1	1	1	1	1	1	1	1	1	1	1	1	1	1	1	1	1	1	1	1	1	1	1	1	1	1	1	1	1	1	1	1	1	1	1	1	1	1	1	1	1	1	1	1	1	1
1458_BdiBd21-3.1G0990400.1.fna	1	1	1	1	1	1	1	1	1	1	1	1	1	1	1	1	1	1	1	1	1	1	1	1	1	1	1	1	1	1	1	1	1	1	1	1	1	1	1	1	1	1	1	1	1	1	1	1	1
1459_BdiBd21-3.1G0036600.1.fna	1	1	1	1	1	1	1	1	1	1	1	1	1	1	1	1	1	1	1	1	1	1	1	1	1	1	1	1	1	1	1	1	1	1	1	1	1	1	1	1	1	1	1	1	1	1	1	1	1
1460_BdiBd21-3.1G0760100.1.fna	1	1	1	1	1	2	1	1	1	1	1	1	1	1	1	1	2	1	1	1	1	1	1	1	1	1	2	1	1	1	1	1	1	1	1	1	1	1	1	1	1	1	1	1	1	1	1	1	1
1461_BdiBd21-3.1G0633200.1.fna	1	1	1	1	1	1	1	1	1	1	1	1	1	1	1	1	1	1	1	1	1	1	1	1	1	1	1	1	1	1	1	1	1	1	1	1	1	1	1	1	1	1	1	1	1	1	1	1	1
1462_BdiBd21-3.1G0421300.1.fna	0	0	0	0	0	1	1	2	2	0	0	0	0	0	0	0	0	1	0	1	0	0	0	0	1	0	0	1	1	1	1	0	1	0	1	1	0	1	0	0	0	0	0	0	1	1	0	0	0
1463_BdiBd21-3.4G0404500.1.fna	1	1	1	1	1	1	1	1	1	1	1	1	1	1	1	1	1	1	1	1	1	1	1	1	1	1	1	1	1	1	1	1	1	1	1	1	1	1	1	1	1	1	1	1	1	1	1	1	1
1464_BdiBd21-3.4G0429700.1.fna	1	1	1	1	1	0	1	1	1	1	1	1	1	1	1	1	1	1	1	1	1	1	1	1	1	1	1	1	1	1	1	1	1	1	1	1	1	1	1	1	1	1	1	1	1	1	1	1	1
1465_BdiBd21-3.3G0077000.1.fna	1	1	1	1	1	1	1	1	1	1	1	1	1	1	1	1	1	2	1	1	1	2	1	1	1	1	1	1	1	1	1	1	1	1	1	2	1	1	1	1	1	1	1	1	1	1	1	1	1
1466_BdiBd21-3.3G0375100.1.fna	1	1	1	1	1	1	1	1	1	1	1	1	1	1	1	1	1	1	1	1	1	1	1	1	1	1	1	1	1	1	1	1	1	1	1	1	1	1	1	1	1	1	2	1	1	1	1	1	1
1467_BdiBd21-3.1G0332800.1.fna	1	1	1	1	1	1	1	1	1	1	1	1	2	1	1	1	1	1	1	1	1	1	1	1	1	1	1	1	1	1	1	1	1	1	1	1	1	1	1	1	1	1	1	1	1	1	1	1	1
1468_BdiBd21-3.1G1047600.1.fna	1	1	1	1	1	1	1	1	1	1	1	1	1	1	1	1	1	1	1	1	1	1	1	1	1	1	1	1	1	1	1	1	1	1	1	1	1	1	1	1	1	1	1	1	1	1	1	1	1
1470_BdiBd21-3.1G0096000.1.fna	1	1	1	1	2	1	1	1	1	1	1	1	1	1	1	1	1	1	1	1	1	1	1	1	1	1	1	1	1	1	1	1	1	1	1	1	1	1	1	1	1	1	1	1	1	1	1	1	1
1471_BdiBd21-3.4G0558700.1.fna	1	1	1	1	1	1	1	1	1	1	1	1	1	1	1	1	2	1	1	1	1	1	1	1	1	1	1	1	1	1	1	1	1	1	1	1	1	1	1	1	1	1	1	1	1	1	1	1	1
1472_BdiBd21-3.5G0253800.1.fna	0	1	1	1	1	1	1	1	1	1	1	1	1	2	1	1	1	1	1	1	1	1	1	1	1	1	1	1	1	1	1	1	1	1	1	1	1	1	1	1	1	1	1	1	1	1	1	1	1
1473_BdiBd21-3.3G0696600.1.fna	1	1	1	1	2	1	1	1	1	1	1	1	1	1	1	1	1	1	1	1	1	1	1	1	1	1	1	1	1	1	1	1	1	1	1	1	1	1	1	1	1	1	1	1	1	1	1	1	1
1474_BdiBd21-3.3G0392400.1.fna	1	1	1	1	1	1	1	1	1	1	1	1	1	1	1	1	1	1	1	1	1	1	1	1	1	1	1	1	1	1	1	1	1	1	1	1	1	1	1	1	0	1	2	1	1	1	1	1	1
1475_BdiBd21-3.3G0259600.1.fna	1	2	2	2	2	2	2	2	2	2	2	2	2	2	2	2	3	2	2	2	2	2	2	3	3	2	2	2	2	2	2	2	2	2	3	3	2	2	2	2	2	2	2	2	3	2	3	2	2
1476_BdiBd21-3.1G0293100.1.fna	0	1	1	1	1	1	1	1	1	1	1	1	1	1	1	1	1	1	1	1	1	1	1	1	1	1	1	1	1	1	1	1	1	1	1	1	1	1	1	1	1	1	1	1	1	1	1	1	1
1477_BdiBd21-3.1G0149600.1.fna	1	1	1	1	1	1	1	1	1	1	1	1	1	1	1	1	1	1	1	1	1	1	1	1	1	1	1	1	1	1	1	1	1	1	1	1	1	1	1	1	1	1	1	1	1	1	1	1	1
1478_BdiBd21-3.1G0066600.1.fna	1	1	1	1	1	1	1	1	1	1	1	1	1	2	1	1	1	1	1	1	1	1	1	1	1	1	1	1	1	1	2	1	1	1	1	1	1	1	1	1	1	1	1	1	1	1	1	1	2
1479_BdiBd21-3.4G0004600.1.fna	4	3	4	4	4	4	3	4	3	3	3	3	3	3	3	3	3	3	3	3	4	4	3	4	2	3	3	3	3	3	5	3	4	3	3	3	3	3	3	3	3	3	3	3	3	3	4	3	2
1480_BdiBd21-3.3G0679200.1.fna	1	1	1	1	1	1	1	1	1	1	1	1	1	1	1	1	1	1	1	1	1	1	1	1	1	1	1	1	1	1	1	1	1	1	1	1	1	1	1	1	1	1	1	1	1	1	1	1	1
1481_BdiBd21-3.3G0566700.1.fna	1	1	1	1	1	1	1	1	1	1	1	1	1	1	1	1	1	1	1	1	1	1	1	1	1	1	1	1	1	1	1	1	1	1	1	1	1	1	1	1	1	1	1	1	1	1	1	1	1
1482_BdiBd21-3.3G0142100.1.fna	2	4	5	4	9	4	4	4	4	4	4	4	4	4	4	4	4	4	4	4	4	4	4	4	4	4	4	4	4	4	4	4	4	4	4	4	4	4	4	4	4	4	4	4	4	4	4	4	4
1483_BdiBd21-3.2G0805600.1.fna	1	1	1	1	1	1	1	1	1	1	1	1	1	1	1	1	1	1	1	1	1	1	1	1	1	1	1	1	1	1	1	1	1	1	1	1	1	1	1	1	1	1	1	1	1	1	1	1	1
1484_BdiBd21-3.2G0253900.1.fna	4	4	4	4	5	5	6	6	6	6	6	7	7	6	5	7	6	6	7	6	6	5	6	7	7	6	6	6	6	6	9	6	6	6	6	7	6	6	7	8	6	7	6	6	7	6	6	6	6
1485_BdiBd21-3.1G0317500.1.fna	2	2	2	2	3	2	2	2	2	2	2	2	2	2	2	2	2	2	2	2	2	2	2	3	3	2	3	4	4	4	3	3	3	2	2	2	3	2	2	2	2	3	2	2	2	3	2	2	2
1486_BdiBd21-3.5G0066000.1.fna	1	1	1	1	2	1	1	1	1	1	1	1	1	1	1	1	2	1	1	1	1	1	1	1	1	1	1	2	1	1	1	1	1	1	1	1	1	1	1	1	2	1	1	1	1	1	1	1	1
1487_BdiBd21-3.3G0542100.1.fna	2	2	2	2	2	4	2	2	2	2	2	1	2	2	2	2	2	1	1	2	3	1	2	4	3	3	2	4	4	3	3	4	3	3	3	3	3	3	3	3	3	4	4	2	3	4	3	3	3
1488_BdiBd21-3.3G0705600.1.fna	1	1	1	1	1	1	1	1	1	1	1	1	1	1	1	1	1	1	1	1	1	1	1	1	1	1	1	1	1	1	1	1	1	1	1	1	1	1	1	1	1	1	1	1	1	1	1	1	1
1489_BdiBd21-3.3G0553000.1.fna	1	1	1	1	1	1	1	1	1	1	1	1	1	1	1	1	1	1	1	1	1	1	1	1	1	1	1	1	1	1	1	1	1	1	1	1	1	1	1	1	1	1	1	1	1	1	1	1	1
1490_BdiBd21-3.2G0805100.1.fna	1	1	1	1	1	1	1	1	1	1	1	1	1	1	1	1	1	1	1	1	1	1	1	1	1	1	1	1	1	1	1	1	1	1	1	1	1	1	1	1	1	1	1	1	1	1	1	1	1
1492_BdiBd21-3.2G0760000.1.fna	2	1	1	1	1	0	1	1	1	1	1	1	1	1	1	1	1	1	1	1	1	1	1	1	1	1	1	1	1	1	1	1	1	1	1	1	1	2	1	1	1	1	1	1	1	1	1	1	1
1493_BdiBd21-3.1G0087100.1.fna	0	1	1	1	2	1	1	1	1	1	1	1	1	1	1	1	1	1	1	1	1	1	1	1	1	1	1	1	1	1	1	1	1	1	1	1	1	1	1	1	1	1	1	1	1	1	1	1	1
1494_BdiBd21-3.4G0475600.1.fna	0	0	0	0	0	1	1	1	1	1	1	1	1	1	1	1	1	1	1	1	1	1	1	1	1	1	1	1	1	1	1	1	1	1	1	0	1	1	1	1	1	1	1	1	1	1	1	1	1
1495_BdiBd21-3.4G0571900.1.fna	1	1	1	1	1	1	1	1	1	1	2	1	1	1	1	1	1	1	1	1	1	1	1	1	1	1	2	1	1	1	2	1	2	1	1	1	1	2	1	1	1	1	2	1	1	1	1	1	1
1497_BdiBd21-3.3G0710600.1.fna	1	1	1	1	1	1	1	1	1	1	1	2	1	2	1	1	1	1	2	1	1	1	1	1	1	1	1	1	1	1	1	1	1	1	1	1	1	1	1	1	1	1	0	2	1	1	1	1	3
1498_BdiBd21-3.2G0169700.1.fna	1	1	1	1	1	1	1	1	1	1	1	1	1	1	1	1	2	1	1	1	1	1	1	1	1	1	1	1	1	1	1	1	1	1	1	1	1	1	1	1	1	1	1	1	1	1	1	1	1
1500_BdiBd21-3.1G0995300.1.fna	1	1	1	1	1	1	1	1	1	1	1	1	1	1	1	1	1	1	1	1	1	1	1	1	1	1	1	1	1	1	1	1	1	1	1	1	1	1	1	1	1	1	1	1	1	1	1	1	1
1502_BdiBd21-3.1G0254600.1.fna	0	0	0	0	0	1	1	1	1	1	1	1	1	1	1	1	2	0	1	1	0	0	1	1	0	1	1	1	1	1	1	1	1	1	1	1	1	1	0	1	1	1	1	1	1	1	1	1	1
1504_BdiBd21-3.5G0088700.1.fna	1	1	2	1	1	1	1	2	1	1	1	1	1	1	1	1	1	1	1	1	1	1	1	1	1	1	1	1	1	1	1	1	1	1	1	1	1	1	1	1	1	1	1	1	1	1	1	1	1
1505_BdiBd21-3.2G0743800.1.fna	1	1	1	1	1	1	1	1	1	1	1	1	1	1	1	1	1	1	1	1	1	1	1	1	1	1	1	1	1	1	1	1	1	1	1	1	1	1	1	1	1	1	1	1	1	1	1	1	1
1506_BdiBd21-3.2G0733900.1.fna	1	1	1	1	1	1	1	1	1	1	1	1	1	1	1	1	1	1	1	1	1	1	1	1	1	1	1	1	1	1	1	1	1	1	1	1	1	1	1	1	1	1	1	1	1	1	1	1	1
1508_BdiBd21-3.5G0331100.1.fna	1	1	1	1	2	1	1	1	1	1	1	1	1	1	1	1	1	1	1	1	1	1	1	1	1	1	1	1	1	1	1	1	1	1	1	1	1	1	1	1	1	1	1	1	1	1	1	1	1
1509_BdiBd21-3.3G0112500.1.fna	1	1	1	2	1	1	1	1	1	1	1	1	1	1	1	1	1	1	1	1	1	1	1	1	1	1	1	1	1	1	1	1	1	1	1	1	1	1	1	1	1	1	1	1	1	1	1	1	1
1510_BdiBd21-3.2G0144600.1.fna	2	3	1	3	2	2	2	2	2	2	2	2	2	2	2	2	2	2	2	2	2	3	2	2	2	2	2	2	2	2	3	2	2	2	2	2	2	2	2	2	2	2	2	2	2	2	2	2	2
1511_BdiBd21-3.1G0732800.1.fna	1	1	1	1	1	1	1	1	1	1	1	1	1	1	1	1	1	1	1	1	1	1	1	1	1	1	1	1	1	1	1	1	1	1	1	1	1	1	1	1	1	1	1	1	1	1	1	1	1
1512_BdiBd21-3.4G0269800.1.fna	1	1	1	1	1	1	1	1	1	1	1	1	1	1	1	1	1	1	1	1	1	2	1	1	1	1	1	1	1	1	1	1	1	1	1	1	1	1	1	1	1	1	1	1	1	1	1	1	1
1513_BdiBd21-3.3G0464900.1.fna	2	2	2	2	2	2	2	2	2	2	2	2	2	2	2	2	2	2	2	2	2	2	2	2	2	2	2	2	2	2	2	2	2	2	2	2	2	2	2	2	2	2	2	2	2	2	2	2	2
1514_BdiBd21-3.3G0511900.1.fna	0	1	1	1	1	1	1	1	1	1	1	1	1	1	1	1	1	1	1	1	1	1	1	1	1	1	1	1	1	1	1	1	1	1	1	1	1	1	1	1	1	1	1	1	1	1	1	1	1
1515_BdiBd21-3.1G0499900.1.fna	1	1	1	1	1	1	1	1	1	1	1	1	1	1	1	1	1	1	1	1	1	1	1	1	1	1	1	1	1	1	1	1	1	1	1	1	1	1	1	1	1	1	1	1	1	1	1	1	1
1517_BdiBd21-3.4G0294700.1.fna	1	1	1	1	2	1	2	1	1	1	1	1	1	1	1	1	2	1	2	2	1	1	1	2	1	1	2	1	2	2	2	1	2	1	2	2	1	2	1	1	2	2	1	1	2	2	1	1	1
1519_BdiBd21-3.5G0305300.1.fna	1	1	1	1	3	1	1	1	1	1	1	1	1	1	1	1	1	1	1	1	1	1	1	1	1	1	1	1	1	1	1	1	1	1	1	1	1	1	1	1	1	1	1	1	1	1	1	1	1
1520_BdiBd21-3.3G0261100.1.fna	4	4	4	4	5	4	5	4	5	5	5	5	5	5	5	5	5	5	5	5	4	4	5	4	6	5	5	5	5	5	2	5	4	5	5	5	5	5	5	5	5	5	5	5	5	5	4	5	7
1521_BdiBd21-3.3G0586100.1.fna	1	1	1	1	1	1	1	1	1	1	1	1	1	1	1	1	1	1	1	1	1	1	1	1	1	1	1	1	1	1	1	1	1	1	1	1	1	1	1	1	1	1	1	1	1	1	1	1	1
1522_BdiBd21-3.2G0683200.1.fna	2	2	2	2	3	2	2	2	2	2	2	2	2	2	2	2	2	2	2	2	2	2	2	2	2	2	2	2	2	2	2	2	2	2	2	2	2	2	2	2	2	2	2	2	2	2	2	2	2
1524_BdiBd21-3.2G0737500.1.fna	1	1	2	1	1	1	1	2	2	1	1	1	2	1	1	1	1	1	1	1	1	1	1	2	1	1	2	1	1	1	1	1	1	1	1	1	1	2	1	1	1	1	2	2	1	1	1	2	1
1526_BdiBd21-3.1G0014600.1.fna	5	7	7	7	7	10	11	12	11	11	1	16	12	14	13	9	13	11	10	14	11	14	11	12	15	9	10	10	12	9	9	11	8	12	10	8	11	12	17	13	11	10	12	8	12	11	9	12	18
1527_BdiBd21-3.1G0504200.1.fna	1	1	1	1	4	1	1	1	1	1	1	1	1	1	1	1	1	1	1	1	1	1	1	1	1	1	1	1	1	1	1	1	1	1	1	2	1	1	1	1	1	1	1	1	1	1	1	1	1
1528_BdiBd21-3.1G0832500.1.fna	0	1	1	1	1	1	1	1	1	1	1	1	1	1	1	1	1	1	1	1	1	1	1	1	1	1	1	1	1	1	1	1	1	1	1	1	1	1	1	1	1	1	1	1	1	1	1	1	1
1530_BdiBd21-3.4G0019100.1.fna	0	1	1	1	1	2	2	2	2	3	2	3	2	3	2	3	2	3	3	3	3	2	3	2	1	4	2	2	2	2	3	3	2	3	4	5	2	4	1	1	1	3	2	2	3	3	2	3	2
1532_BdiBd21-3.5G0341100.1.fna	0	1	1	1	1	1	1	1	1	1	1	1	1	1	1	1	2	1	1	1	1	1	1	1	1	1	1	1	1	1	1	1	1	1	1	1	1	1	1	1	1	1	1	1	1	1	1	1	1
1533_BdiBd21-3.2G0550100.1.fna	2	2	2	2	3	3	2	2	2	2	2	2	2	2	3	2	3	2	2	2	2	2	2	2	2	2	2	3	2	2	3	2	2	2	2	3	2	2	2	2	2	2	2	2	2	2	2	2	2
1534_BdiBd21-3.2G0514700.1.fna	0	0	0	0	0	1	1	1	1	0	1	1	1	1	1	1	1	1	0	0	1	0	1	1	1	1	0	1	1	1	1	1	1	1	1	1	1	1	0	0	1	0	1	0	1	1	1	1	1
1536_BdiBd21-3.1G0029300.1.fna	1	1	1	1	1	0	1	1	1	1	1	1	1	1	1	1	1	1	1	1	1	1	1	1	1	1	1	1	1	1	1	1	1	1	1	1	1	1	1	1	1	1	1	1	1	1	1	1	1
1538_BdiBd21-3.4G0394000.1.fna	1	1	1	1	1	1	1	1	1	1	1	1	1	1	1	1	1	1	1	1	1	1	1	1	1	1	1	1	1	1	1	1	1	1	1	1	1	1	1	1	1	1	1	1	1	1	1	1	1
1539_BdiBd21-3.4G0075600.1.fna	0	1	1	1	1	1	1	1	1	1	1	1	1	1	1	1	1	1	1	1	1	1	1	1	1	1	1	1	1	1	1	1	1	1	1	1	1	1	1	1	1	1	1	1	1	1	1	1	1
1540_BdiBd21-3.4G0000600.1.fna	1	1	1	1	2	1	1	1	1	1	1	1	1	1	1	1	1	1	1	1	1	1	1	1	1	1	1	1	1	1	1	1	1	1	1	1	1	1	1	1	1	1	1	1	1	1	1	1	1
1541_BdiBd21-3.5G0201300.1.fna	1	1	1	1	1	1	1	1	1	1	1	1	1	1	1	1	1	1	1	1	1	1	1	1	1	1	1	1	1	1	1	1	1	1	1	1	1	1	1	1	1	1	1	1	1	1	1	1	1
1542_BdiBd21-3.3G0077300.1.fna	1	2	2	0	2	2	2	2	2	2	2	2	2	2	2	2	4	2	2	2	2	2	2	2	2	2	2	3	2	2	3	2	3	2	2	3	2	2	2	2	3	2	2	2	2	2	2	2	2
1545_BdiBd21-3.2G0466100.1.fna	1	1	1	1	1	1	1	1	1	1	1	1	1	1	1	1	1	1	1	1	1	1	1	1	1	1	1	1	1	1	1	1	1	1	1	1	1	1	1	1	1	1	1	1	1	1	1	1	1
1546_BdiBd21-3.2G0678000.1.fna	1	2	2	2	2	2	2	3	2	2	3	2	3	5	2	2	3	3	2	2	2	2	2	3	2	2	2	2	2	2	2	2	2	4	3	1	2	2	2	3	2	2	4	3	2	2	2	3	3
1547_BdiBd21-3.1G0822500.1.fna	1	1	1	1	1	1	1	1	1	1	1	1	1	1	1	1	1	1	1	1	1	1	1	1	1	1	1	1	1	1	1	1	1	1	1	1	1	1	1	1	1	1	1	1	1	1	1	1	1
1548_BdiBd21-3.5G0349200.1.fna	1	1	1	1	1	1	1	1	1	1	1	1	1	1	1	1	1	1	1	1	1	1	1	1	1	1	1	1	1	1	1	1	1	1	1	1	1	1	1	1	1	1	1	1	1	1	1	1	1
1550_BdiBd21-3.3G0449800.1.fna	1	1	1	1	1	1	1	1	1	1	1	1	1	1	1	1	1	1	1	1	1	1	1	1	1	1	1	1	1	1	1	1	1	1	1	1	1	1	1	1	1	1	1	1	1	1	1	1	1
1551_BdiBd21-3.2G0725200.1.fna	1	0	1	1	1	1	1	1	1	1	1	1	1	1	1	1	1	1	1	1	1	1	1	1	1	1	1	1	1	1	1	1	1	1	1	1	1	1	1	1	1	1	1	1	1	1	1	1	1
1552_BdiBd21-3.2G0317000.1.fna	1	1	1	1	2	1	1	1	1	1	1	1	1	1	1	1	0	1	1	1	1	1	1	1	0	1	1	1	1	1	1	1	1	1	1	1	1	1	1	1	1	1	1	1	1	1	1	1	1
1554_BdiBd21-3.1G0999700.1.fna	1	1	1	1	2	1	1	1	1	1	1	1	1	1	1	1	2	1	1	1	1	1	1	1	1	1	1	1	1	1	1	1	1	1	1	1	1	1	1	1	1	1	1	1	1	1	1	1	1
1556_BdiBd21-3.2G0346800.1.fna	1	1	1	1	1	1	1	1	1	1	1	1	1	1	1	1	1	1	1	1	1	1	1	1	1	1	1	1	1	1	1	1	1	1	1	1	1	1	1	1	1	1	1	1	1	1	1	1	1
1557_BdiBd21-3.2G0685300.1.fna	1	1	1	1	1	1	1	1	1	1	1	1	1	1	1	1	1	1	1	1	1	1	1	1	1	1	1	1	1	1	1	1	1	1	1	1	1	1	1	1	1	1	1	1	1	1	1	1	1
1558_BdiBd21-3.1G0387800.1.fna	1	1	1	1	1	1	2	1	1	1	1	1	1	1	1	1	1	1	1	1	1	1	1	1	1	1	1	1	1	1	1	1	1	1	1	1	1	1	1	1	1	1	1	1	1	1	1	1	1
1559_BdiBd21-3.3G0107600.1.fna	1	1	1	1	3	1	1	1	1	1	1	1	1	1	1	1	1	1	1	1	1	1	1	1	1	1	1	1	1	1	1	1	1	1	1	1	1	1	1	1	1	1	1	1	1	1	1	1	1
1560_BdiBd21-3.3G0571200.1.fna	1	1	1	1	1	1	1	1	1	1	2	2	1	2	1	1	2	2	2	1	1	1	1	2	2	1	2	3	2	2	3	1	3	1	3	2	1	3	1	1	2	2	2	2	1	1	1	1	2
1561_BdiBd21-3.2G0340000.1.fna	1	1	1	1	1	1	1	1	1	1	1	1	1	3	1	1	2	1	1	2	1	1	1	1	1	1	1	1	2	2	1	2	1	1	1	1	1	2	1	1	1	2	1	1	1	2	1	1	1
1562_BdiBd21-3.2G0806800.1.fna	2	2	2	2	4	2	2	2	2	1	3	3	3	3	3	3	3	3	3	3	3	3	2	3	3	2	3	3	3	3	3	3	3	3	3	3	2	3	3	3	3	3	3	3	3	3	3	3	3
1564_BdiBd21-3.2G0681800.1.fna	1	1	1	1	1	1	1	1	1	1	1	1	1	1	1	1	1	1	1	1	1	1	1	1	1	1	1	1	1	1	1	1	1	1	1	1	1	1	1	1	1	1	1	1	1	1	1	1	1
1565_BdiBd21-3.1G0221200.1.fna	1	1	1	1	1	1	1	1	1	1	1	1	1	1	1	1	1	1	1	1	1	1	1	1	1	1	1	1	1	1	1	1	1	1	1	1	1	1	1	1	1	1	1	1	1	1	1	1	1
1567_BdiBd21-3.1G0155600.1.fna	4	0	4	4	4	3	4	5	4	4	4	4	4	4	4	4	4	4	5	4	4	4	4	5	5	5	5	5	4	5	4	4	6	4	5	4	4	5	4	4	5	5	5	4	4	4	4	4	5
1568_BdiBd21-3.4G0186600.1.fna	2	1	1	1	2	1	1	1	1	1	1	1	1	1	1	1	1	1	1	1	1	1	1	1	1	1	1	1	1	1	1	1	1	1	1	1	1	1	1	1	1	1	1	1	1	1	1	1	1
1569_BdiBd21-3.4G0051400.1.fna	1	1	1	1	1	1	1	1	1	1	1	1	1	1	1	1	1	1	1	1	1	1	1	1	1	1	1	1	1	1	1	1	1	1	1	1	1	1	1	1	1	1	1	1	1	1	1	1	1
1570_BdiBd21-3.3G0459500.1.fna	1	1	1	1	1	0	1	1	1	1	1	1	1	1	1	1	1	1	1	1	1	1	1	1	1	1	1	1	1	1	1	1	1	1	1	1	1	1	1	1	1	1	1	1	1	1	1	1	1
1571_BdiBd21-3.3G0178900.1.fna	2	2	2	2	2	2	2	2	2	2	2	2	2	2	2	2	2	2	2	2	2	2	2	2	2	2	2	2	2	2	2	2	2	2	2	2	2	2	2	2	2	2	2	2	2	2	2	2	2
1572_BdiBd21-3.2G0498500.1.fna	5	2	2	2	2	4	7	8	5	6	4	5	3	5	3	3	3	4	4	6	7	1	8	2	7	3	3	2	3	2	3	6	2	5	5	3	4	2	5	5	4	2	7	3	3	5	2	2	3
1573_BdiBd21-3.2G0478400.1.fna	1	1	2	1	1	1	1	1	1	1	1	1	1	1	1	1	1	1	1	1	1	1	1	1	1	1	1	1	1	1	1	1	1	1	1	1	1	1	1	1	1	1	1	1	1	1	1	1	1
1574_BdiBd21-3.2G0496000.1.fna	1	1	1	1	1	1	1	1	1	1	1	1	1	1	1	1	1	1	1	1	1	1	1	1	1	1	1	1	1	1	1	1	1	1	1	1	1	1	1	1	1	1	1	1	1	1	1	1	1
1575_BdiBd21-3.1G0805100.1.fna	1	1	1	1	1	1	1	1	1	1	1	1	1	2	1	1	1	1	1	1	1	1	1	1	1	1	1	1	1	1	1	1	1	1	1	1	1	1	1	1	1	1	1	2	1	1	1	1	1
1576_BdiBd21-3.1G0230500.1.fna	1	1	1	1	1	1	1	1	1	1	1	1	1	1	1	1	1	1	1	1	1	1	1	1	1	1	1	1	1	1	1	1	1	1	1	1	1	1	1	1	1	1	1	1	1	1	1	1	1
1580_BdiBd21-3.3G0776700.1.fna	1	1	1	1	1	2	1	1	1	1	1	1	1	1	1	1	1	1	1	1	1	1	1	1	1	1	1	1	1	1	1	1	1	1	1	1	1	1	1	1	1	1	1	1	1	1	1	1	1
1581_BdiBd21-3.2G0183400.1.fna	0	1	1	1	1	1	1	1	1	1	1	1	1	1	1	1	1	1	1	1	1	1	1	1	1	1	1	1	1	1	1	1	1	1	1	1	1	1	1	1	1	1	1	1	1	1	1	1	1
1582_BdiBd21-3.1G0757900.1.fna	1	1	1	1	1	1	1	1	1	1	1	1	1	1	1	1	1	1	1	1	1	1	1	1	1	1	1	1	1	1	1	1	1	1	1	1	1	1	1	1	1	1	1	1	1	1	1	1	1
1583_BdiBd21-3.1G0962100.1.fna	1	1	1	1	1	1	1	1	1	1	1	1	1	1	1	1	1	1	1	1	1	1	1	1	1	1	1	1	1	1	1	1	1	1	1	1	1	1	1	1	1	1	1	1	1	1	1	1	1
1585_BdiBd21-3.1G0905500.1.fna	1	0	0	0	1	0	1	1	1	1	1	1	1	1	1	1	1	1	1	1	1	1	1	1	1	1	1	1	1	1	1	1	1	1	1	1	1	1	1	1	2	1	1	1	1	1	1	1	1
1586_BdiBd21-3.1G0785000.1.fna	1	1	1	1	2	1	1	1	1	1	1	1	1	1	1	1	1	1	1	1	1	1	1	1	1	1	1	1	1	1	1	1	1	1	1	1	1	1	1	1	1	1	1	1	1	1	1	1	1
1587_BdiBd21-3.4G0088200.1.fna	0	1	2	1	2	1	1	1	1	1	1	1	1	1	1	1	1	1	1	1	1	1	1	1	1	1	1	1	1	1	1	1	1	1	1	1	1	1	1	1	1	1	1	1	1	1	1	1	1
1590_BdiBd21-3.3G0592800.1.fna	2	2	2	2	2	2	2	2	2	2	3	2	2	2	2	2	2	2	2	2	2	2	2	2	2	2	2	2	2	2	2	2	2	2	2	2	2	2	2	2	2	2	2	2	2	2	2	2	2
1591_BdiBd21-3.3G0278400.1.fna	2	2	2	2	2	2	3	3	3	3	3	0	0	3	3	3	3	3	3	3	0	2	3	3	3	2	3	0	0	0	3	0	0	3	3	3	3	3	3	3	3	0	3	3	3	3	2	2	3
1592_BdiBd21-3.2G0506800.1.fna	1	1	1	1	1	1	1	1	1	1	1	1	1	1	1	1	1	1	1	1	1	1	1	1	1	1	1	1	1	1	1	1	1	1	1	1	1	1	1	1	1	1	1	1	1	1	1	1	1
1594_BdiBd21-3.1G0415900.1.fna	1	1	1	1	1	1	1	1	1	1	1	1	1	1	1	1	2	1	1	1	1	1	1	1	1	1	1	1	1	1	1	1	1	1	1	1	1	1	1	1	1	1	1	1	1	1	2	1	1
1596_BdiBd21-3.2G0107400.1.fna	1	1	1	1	2	1	1	1	1	1	1	1	1	1	1	1	1	1	1	1	1	1	1	1	1	1	1	1	1	1	1	1	1	1	1	1	1	1	1	1	1	1	1	1	1	1	1	1	1
1597_BdiBd21-3.1G0204200.1.fna	1	1	1	1	1	1	1	1	1	1	1	1	1	1	1	1	2	1	1	1	1	2	1	1	1	1	1	2	1	1	1	1	1	1	1	1	1	1	1	1	1	1	1	1	1	1	1	1	1
1600_BdiBd21-3.4G0331400.1.fna	0	0	0	0	0	2	3	3	3	1	0	1	2	1	0	1	1	1	0	0	0	0	0	1	1	0	1	0	0	0	0	1	1	0	0	0	0	0	0	1	0	0	0	1	1	1	0	0	0
1602_BdiBd21-3.1G0991900.1.fna	0	0	0	0	0	1	0	0	1	1	1	1	1	1	1	1	0	0	1	1	1	0	1	1	1	1	1	1	1	1	1	1	1	1	1	0	1	1	0	0	1	1	1	1	1	1	1	1	1
1604_BdiBd21-3.4G0598400.1.fna	1	1	1	1	1	1	1	1	1	1	1	1	1	1	1	1	1	1	1	1	1	1	1	1	1	1	1	1	1	1	1	1	1	1	1	1	1	1	1	1	1	1	0	1	1	1	1	1	1
1605_BdiBd21-3.5G0166700.1.fna	2	2	2	2	2	1	2	2	2	2	2	2	2	2	4	2	1	3	1	2	3	2	2	1	3	2	2	5	2	3	2	2	1	2	3	2	2	3	2	2	3	2	2	3	2	2	2	2	2
1606_BdiBd21-3.5G0256100.1.fna	1	1	1	1	1	1	1	1	1	1	1	1	1	1	1	1	1	1	1	1	1	1	1	1	1	1	1	1	1	1	1	1	1	1	1	1	1	1	1	1	1	1	1	1	1	1	1	1	1
1607_BdiBd21-3.5G0366600.1.fna	1	1	2	1	1	0	0	0	0	1	1	0	1	2	0	0	0	0	0	0	1	2	1	1	0	0	0	1	1	1	0	3	3	0	0	0	1	0	0	1	0	3	1	1	0	0	0	1	0
1608_BdiBd21-3.3G0724100.1.fna	1	1	1	1	1	1	1	1	1	1	1	1	1	1	1	1	1	1	1	1	1	1	1	1	1	1	1	1	1	1	1	1	1	1	1	1	1	1	1	1	1	1	1	1	1	1	1	1	1
1609_BdiBd21-3.3G0724800.1.fna	1	1	1	1	2	1	1	1	1	1	1	1	1	1	1	1	1	1	1	1	1	1	1	1	1	1	1	1	1	1	1	1	1	1	1	1	1	1	1	1	1	1	1	1	1	1	1	1	1
1610_BdiBd21-3.1G1001000.1.fna	1	1	1	1	1	1	1	1	1	1	1	1	1	1	1	1	1	1	1	1	1	1	1	1	1	1	1	1	1	1	1	1	1	1	1	1	1	1	1	1	1	1	1	1	1	1	1	1	1
1611_BdiBd21-3.1G0202700.1.fna	1	1	1	1	1	1	1	1	1	1	1	1	1	1	1	1	1	1	1	1	1	1	1	1	1	1	1	1	1	1	1	1	1	1	1	1	1	1	1	1	1	1	1	1	1	1	1	1	1
1612_BdiBd21-3.1G0887400.1.fna	1	1	1	1	2	1	1	1	1	1	1	1	1	1	1	1	1	1	1	1	1	1	1	1	1	1	1	1	1	1	1	1	1	1	1	1	1	1	1	1	1	1	1	1	1	1	1	1	1
1613_BdiBd21-3.1G0461800.1.fna	1	1	1	1	1	1	1	1	1	1	1	1	1	1	1	1	1	1	1	1	1	1	1	1	1	1	1	1	1	1	1	1	1	1	1	1	1	1	1	1	1	1	1	1	1	1	1	1	1
1614_BdiBd21-3.4G0063000.1.fna	2	1	1	1	0	0	2	1	1	1	1	1	1	1	1	1	1	1	1	1	1	1	1	1	1	1	0	1	1	1	1	1	1	1	1	1	1	1	1	1	1	1	1	1	1	1	1	1	1
1615_BdiBd21-3.5G0002100.1.fna	1	0	1	1	1	1	1	1	1	1	1	1	1	1	1	1	1	1	1	1	1	1	1	1	1	1	1	1	1	1	1	1	1	1	1	1	1	1	1	1	1	1	1	1	1	1	1	1	1
1616_BdiBd21-3.5G0163200.1.fna	0	0	3	2	2	1	1	3	3	3	3	3	4	4	3	6	4	1	3	2	3	1	3	1	3	2	1	1	3	4	3	3	1	3	1	1	3	1	4	2	1	2	4	2	3	3	1	4	6
1617_BdiBd21-3.5G0222700.1.fna	1	1	1	1	2	1	1	1	1	1	1	1	1	1	1	1	1	1	1	1	1	1	1	1	1	1	1	1	1	1	1	1	1	1	1	1	1	1	1	1	1	1	1	1	1	1	1	1	1
1618_BdiBd21-3.3G0296900.1.fna	0	0	0	0	0	2	4	3	4	3	4	4	4	4	4	5	3	3	3	2	3	1	4	3	1	0	2	2	4	3	2	3	3	4	3	1	3	3	2	1	3	2	4	4	3	3	0	3	3
1619_BdiBd21-3.3G0427600.1.fna	1	1	1	1	1	1	1	1	1	1	1	1	1	1	1	1	1	1	1	1	1	1	1	1	1	1	1	1	1	1	2	1	1	1	1	1	1	1	1	1	2	1	1	1	1	1	1	1	1
1620_BdiBd21-3.2G0024900.1.fna	1	1	1	1	1	1	1	1	1	1	1	1	1	1	1	1	1	1	1	1	1	1	1	1	1	1	1	1	1	1	1	1	1	1	1	1	1	1	1	1	1	1	1	1	1	1	1	1	1
1621_BdiBd21-3.2G0005000.1.fna	2	2	2	2	4	2	3	3	3	4	2	3	6	3	4	4	3	3	4	4	4	2	3	4	3	3	3	3	3	3	3	4	3	3	4	4	3	4	4	4	4	3	4	4	4	4	2	4	3
1622_BdiBd21-3.1G0870700.1.fna	1	1	1	1	1	1	1	1	1	1	1	1	1	1	1	1	1	1	1	1	1	1	1	1	1	1	1	1	1	1	2	1	1	1	1	2	1	1	1	1	1	1	1	1	1	1	1	1	1
1625_BdiBd21-3.4G0225000.1.fna	1	1	1	1	1	1	1	1	2	1	1	1	1	1	1	1	2	1	1	1	1	1	1	1	0	1	1	1	1	1	1	1	1	1	1	1	1	1	1	1	1	1	1	2	1	1	1	1	1
1626_BdiBd21-3.3G0219700.1.fna	1	1	1	1	3	1	1	1	1	1	1	1	1	1	1	1	1	1	2	1	1	1	1	1	2	1	1	1	1	1	1	1	1	1	1	1	1	2	1	1	2	2	2	1	1	1	1	1	1
1627_BdiBd21-3.2G0159400.1.fna	0	0	0	0	0	1	1	1	1	1	1	1	1	1	1	1	2	1	2	1	1	1	1	2	1	1	1	2	1	2	2	1	1	1	2	2	1	2	1	1	2	1	1	1	1	1	1	1	1
1628_BdiBd21-3.1G0621700.1.fna	1	1	1	1	1	1	1	1	1	1	1	1	1	1	1	1	1	1	1	1	1	1	1	1	1	1	1	1	1	1	1	1	1	1	1	1	1	1	1	1	1	1	1	1	1	1	1	1	1
1629_BdiBd21-3.1G0375800.1.fna	1	1	1	1	2	1	1	1	1	1	1	1	1	1	1	1	2	1	1	1	1	1	1	1	1	1	1	1	1	1	1	1	1	1	1	1	1	1	1	1	1	1	1	1	1	1	1	1	1
1631_BdiBd21-3.3G0438500.1.fna	0	1	1	1	1	1	1	2	1	1	1	1	1	1	1	1	1	1	1	1	1	1	1	1	2	1	1	1	1	1	1	1	1	1	1	1	1	1	1	1	1	1	1	1	1	1	1	1	1
1633_BdiBd21-3.1G0256600.1.fna	1	1	1	1	1	1	1	1	1	1	1	1	1	1	1	1	1	1	1	1	1	1	1	1	1	1	1	1	1	1	1	1	1	1	1	1	1	1	1	1	1	1	1	1	1	1	1	1	1
1634_BdiBd21-3.1G0846100.1.fna	1	1	1	1	1	1	1	1	1	1	1	1	1	1	1	1	1	1	1	1	1	1	1	1	1	1	1	1	1	1	1	1	1	1	1	1	1	1	1	1	1	1	1	1	1	1	2	1	1
1635_BdiBd21-3.4G0388600.1.fna	0	1	1	1	1	1	1	1	1	1	1	1	1	1	1	1	0	1	1	1	1	1	1	1	1	1	1	1	1	1	0	1	1	1	1	2	1	1	1	1	1	1	1	1	1	1	1	1	1
1636_BdiBd21-3.5G0213900.1.fna	2	2	2	2	9	2	2	2	2	2	2	2	2	2	2	2	3	2	3	2	2	2	2	2	2	2	3	3	3	3	3	2	3	2	3	3	2	3	2	2	3	3	2	2	3	2	2	2	2
1637_BdiBd21-3.3G0796900.1.fna	0	1	1	1	4	2	1	1	1	1	1	1	1	1	1	1	1	1	1	1	1	1	1	1	1	1	1	1	1	1	1	1	1	1	1	1	1	1	1	1	1	1	1	1	1	1	1	1	1
1638_BdiBd21-3.2G0050800.1.fna	2	0	0	0	0	4	6	3	8	3	8	3	8	11	1	3	8	11	3	2	14	3	15	3	11	4	2	4	2	2	7	3	2	3	2	3	9	4	11	8	2	3	2	2	2	7	4	2	3
1639_BdiBd21-3.2G0205200.1.fna	1	1	1	1	1	1	1	1	1	1	1	1	1	1	1	1	1	1	1	1	1	1	1	1	1	1	1	1	1	1	1	1	1	1	1	1	1	1	1	1	1	1	1	1	1	1	1	1	1
1640_BdiBd21-3.2G0018300.1.fna	1	1	1	1	1	1	1	1	1	1	1	1	1	1	1	1	1	1	1	1	1	1	1	1	1	1	1	1	1	1	1	1	1	1	1	1	1	1	1	1	1	1	1	1	1	1	1	1	1
1641_BdiBd21-3.1G0879900.1.fna	1	1	1	1	1	1	1	1	1	1	1	1	1	1	1	1	1	1	1	1	1	1	1	1	1	1	1	1	1	1	1	1	1	1	1	2	1	1	1	1	1	1	1	1	1	1	1	1	1
1642_BdiBd21-3.4G0564700.1.fna	1	0	0	0	0	0	1	1	1	1	1	1	1	1	1	1	1	1	1	1	1	1	1	1	1	1	1	1	1	1	1	1	1	1	1	1	1	1	1	1	1	1	1	1	1	1	1	1	1
1644_BdiBd21-3.3G0204800.1.fna	1	1	1	1	1	1	1	1	1	1	1	1	1	1	1	1	1	1	1	1	1	1	1	1	1	1	1	1	1	1	1	1	1	1	1	1	1	1	1	1	1	1	1	1	1	1	1	1	1
1645_BdiBd21-3.3G0070900.1.fna	2	2	2	2	2	2	2	2	2	2	2	2	2	2	2	2	2	2	2	2	2	2	2	2	2	2	2	2	2	2	3	2	3	2	2	2	2	2	2	2	2	2	2	2	2	2	2	2	2
1648_BdiBd21-3.2G0504700.1.fna	4	4	4	4	6	6	8	11	12	10	6	7	8	7	7	8	6	6	7	8	7	9	8	8	10	10	7	7	8	8	7	7	7	7	8	7	7	8	7	9	6	7	7	10	8	7	8	9	8
1649_BdiBd21-3.1G0441100.1.fna	1	1	1	1	2	1	1	1	1	1	1	1	1	1	1	1	1	1	1	1	1	1	1	1	1	1	1	1	1	1	1	1	1	1	1	1	1	1	1	1	1	1	1	1	1	1	1	1	1
1650_BdiBd21-3.4G0137800.1.fna	0	0	0	0	0	0	0	0	0	0	0	0	0	0	0	0	0	0	0	0	1	0	0	0	0	0	0	0	0	0	0	0	0	0	0	0	1	1	0	0	0	0	0	0	0	1	0	0	0
1652_BdiBd21-3.3G0177800.1.fna	1	1	1	1	1	1	1	1	1	1	1	1	1	1	1	1	1	1	1	1	1	1	1	1	1	1	1	1	1	1	1	1	1	1	1	1	1	1	1	1	1	1	1	1	1	1	1	1	1
1654_BdiBd21-3.3G0253500.1.fna	1	1	1	1	1	1	1	1	3	1	1	1	1	1	1	1	3	2	1	2	1	2	1	2	1	1	1	1	1	1	1	1	1	1	1	1	1	1	1	1	3	1	1	1	2	1	1	1	1
1655_BdiBd21-3.3G0527200.1.fna	1	1	1	1	1	1	1	1	1	1	1	1	1	1	1	1	1	1	1	1	1	1	1	1	1	1	2	1	1	1	1	1	1	1	1	1	1	1	1	1	1	1	1	1	1	1	1	1	1
1656_BdiBd21-3.3G0208500.1.fna	2	1	1	2	1	1	2	1	2	2	1	1	1	1	1	1	1	2	1	1	0	1	1	1	1	2	1	1	1	1	2	1	1	2	2	2	1	2	1	1	1	1	1	1	1	1	2	1	1
1657_BdiBd21-3.3G0544700.1.fna	1	1	1	1	1	1	1	1	1	1	1	1	1	1	1	1	2	1	1	1	1	2	1	1	1	1	1	1	1	1	1	1	1	1	1	1	1	1	1	1	1	1	1	1	1	1	1	1	1
1659_BdiBd21-3.4G0110100.1.fna	1	1	1	1	1	1	1	1	1	1	1	1	1	1	1	1	2	1	1	1	1	1	1	1	1	1	1	1	1	1	2	1	1	1	1	2	1	1	1	1	1	1	1	1	1	1	1	1	1
1660_BdiBd21-3.4G0135800.1.fna	0	0	0	1	0	0	0	0	0	0	1	0	0	0	0	0	0	0	0	0	0	0	1	0	0	0	0	0	0	0	0	0	0	0	0	0	1	1	0	1	0	0	0	0	1	1	1	0	1
1661_BdiBd21-3.4G0076100.1.fna	1	1	1	1	1	1	1	1	1	1	1	1	2	1	1	1	2	1	1	1	1	1	1	1	1	1	1	1	1	1	1	1	1	1	1	1	1	1	1	1	1	1	1	1	1	1	1	1	2
1662_BdiBd21-3.4G0491000.1.fna	1	1	1	0	2	1	1	1	1	1	1	1	1	1	1	1	1	1	1	1	1	1	1	1	1	1	1	1	1	1	1	1	1	1	1	1	1	1	1	1	1	1	1	1	1	1	1	1	1
1663_BdiBd21-3.2G0094800.1.fna	1	1	1	1	2	1	1	1	1	1	1	1	1	1	1	1	1	1	1	1	1	1	1	1	1	1	1	1	1	1	1	1	1	1	1	1	1	1	1	1	1	1	1	1	1	1	1	1	1
1664_BdiBd21-3.2G0158000.1.fna	1	1	1	1	2	1	1	1	1	1	1	1	1	1	1	1	1	1	1	1	1	1	1	1	1	1	1	1	1	1	1	1	1	1	1	1	1	1	1	1	1	1	1	1	1	1	1	1	1
1665_BdiBd21-3.1G0382000.1.fna	1	1	1	1	2	1	0	1	1	1	1	1	1	1	1	1	2	1	1	1	1	1	1	1	1	1	1	1	1	1	1	1	1	1	1	1	1	1	1	1	1	1	1	1	1	1	1	1	1
1666_BdiBd21-3.4G0279200.1.fna	1	1	2	1	1	1	1	1	1	1	1	1	1	1	1	1	1	1	1	1	1	1	1	1	1	1	1	1	1	1	1	1	1	1	1	1	1	1	1	1	1	1	2	1	1	1	1	1	1
1667_BdiBd21-3.5G0285900.1.fna	1	1	1	1	1	1	1	1	1	1	1	1	1	1	1	1	2	1	1	1	1	1	1	1	1	1	1	1	1	1	1	1	1	1	1	1	1	1	1	1	1	1	1	1	1	1	1	1	1
1668_BdiBd21-3.3G0496200.1.fna	1	1	1	1	1	1	1	1	1	1	1	1	1	1	1	1	1	1	1	1	1	1	1	1	1	1	1	1	1	1	1	1	1	1	1	1	1	1	1	1	1	1	1	1	1	1	1	1	1
1670_BdiBd21-3.2G0119500.1.fna	3	3	3	3	5	2	2	2	3	2	2	2	2	2	2	2	3	2	2	2	2	2	2	2	3	2	2	2	2	2	2	2	2	2	2	2	2	1	2	3	1	2	3	2	2	2	2	2	4
1672_BdiBd21-3.1G0000900.1.fna	4	5	6	3	9	7	5	5	9	3	3	4	7	5	10	10	4	3	11	11	5	5	10	7	4	8	8	6	6	6	10	7	7	6	3	5	8	11	6	5	11	8	6	4	8	7	6	4	8
1674_BdiBd21-3.3G0289100.1.fna	1	1	1	1	1	1	1	1	1	1	1	1	1	1	1	1	1	1	1	1	1	1	1	1	1	1	1	1	1	1	1	1	1	1	1	1	1	1	1	1	1	1	1	1	1	1	1	1	1
1675_BdiBd21-3.3G0475600.1.fna	1	1	1	1	2	1	1	1	1	1	1	1	1	1	1	1	1	1	1	1	1	1	1	1	1	1	1	1	1	1	1	1	1	1	1	1	1	1	1	1	1	1	1	1	1	1	1	1	1
1676_BdiBd21-3.3G0021800.1.fna	1	1	1	1	1	1	1	1	1	1	1	1	1	1	1	1	1	1	2	1	1	2	1	1	0	1	0	1	1	1	1	1	1	1	1	1	1	1	1	1	1	1	1	1	1	1	1	1	1
1678_BdiBd21-3.2G0715500.1.fna	1	1	1	1	2	1	1	1	1	1	1	1	1	1	1	1	1	1	1	1	1	1	1	1	1	1	1	1	1	1	1	1	1	1	1	1	1	1	1	1	1	1	1	1	1	1	1	1	1
1679_BdiBd21-3.2G0047300.1.fna	1	1	1	1	2	1	1	1	1	1	1	1	1	1	1	1	1	1	1	1	1	1	1	1	1	1	1	1	1	1	1	1	1	1	1	1	1	1	1	1	1	1	1	1	1	1	1	1	1
1680_BdiBd21-3.4G0433000.1.fna	1	0	0	0	1	2	1	1	1	1	1	1	1	1	1	1	1	1	1	1	1	1	1	2	1	1	1	1	1	1	1	1	1	1	1	1	1	1	1	1	1	2	1	2	1	1	1	1	1
1682_BdiBd21-3.2G0805900.1.fna	1	1	1	1	2	1	1	1	1	1	1	1	1	1	1	1	1	1	1	1	1	1	1	1	1	1	1	1	1	1	1	1	1	1	1	1	1	1	1	1	1	1	1	1	1	1	1	1	1
1683_BdiBd21-3.1G0243900.1.fna	1	1	1	1	2	1	1	1	1	1	1	1	1	1	1	1	1	1	1	1	1	1	1	1	1	1	1	1	1	1	1	1	1	1	1	1	1	1	1	1	1	1	1	1	1	1	1	1	1
1684_BdiBd21-3.4G0000300.1.fna	1	1	0	1	1	1	1	1	1	1	1	1	1	1	1	1	1	1	1	1	1	1	1	1	1	1	2	1	1	1	1	1	1	1	1	1	1	1	1	1	1	1	1	1	1	1	1	1	1
1685_BdiBd21-3.5G0177800.1.fna	1	1	1	1	1	1	1	1	1	1	1	1	1	1	1	1	1	1	1	1	1	1	1	1	1	1	1	1	1	1	1	1	1	1	1	1	1	1	1	1	1	1	1	1	1	1	1	1	1
1686_BdiBd21-3.3G0286400.1.fna	0	0	0	0	0	2	2	2	2	0	1	2	1	2	0	1	2	3	2	2	1	0	1	3	1	0	2	2	1	2	1	1	2	2	2	2	2	2	2	0	0	1	1	1	2	2	0	1	1
1687_BdiBd21-3.1G0473400.1.fna	1	1	1	1	1	1	1	1	1	1	2	1	1	1	1	1	1	1	1	1	1	1	1	1	0	1	1	1	1	1	1	1	1	1	1	1	1	1	1	1	1	1	1	1	1	1	1	1	1
1688_BdiBd21-3.4G0165500.1.fna	2	1	2	2	4	2	2	2	2	2	2	2	2	2	2	2	3	2	2	2	2	2	2	2	2	2	2	2	2	2	2	2	2	2	2	2	2	2	3	2	2	2	2	2	2	2	2	2	2
1689_BdiBd21-3.5G0329100.1.fna	1	1	0	1	1	2	2	2	2	2	2	2	2	2	2	2	2	2	2	2	2	2	2	2	2	2	2	2	2	2	2	2	2	2	2	2	2	2	2	2	2	2	2	2	2	2	2	2	2
1690_BdiBd21-3.3G0681300.1.fna	1	1	1	1	3	1	1	1	1	1	1	1	1	1	1	1	1	1	1	1	1	1	1	1	1	1	1	1	1	1	1	1	1	1	1	1	1	1	1	1	1	1	1	1	1	1	1	1	1
1691_BdiBd21-3.3G0216900.1.fna	1	1	1	1	1	1	1	1	1	1	1	1	1	1	1	1	1	1	1	1	1	1	1	1	1	1	1	1	1	1	1	1	1	1	1	1	1	1	1	1	1	1	1	1	1	1	1	1	1
1692_BdiBd21-3.1G0030300.1.fna	1	1	1	1	1	1	1	1	1	1	1	1	1	1	1	1	1	1	1	1	1	1	1	1	1	1	1	1	1	1	1	1	1	1	1	1	1	1	1	1	1	1	1	1	1	1	1	1	1
1693_BdiBd21-3.1G0270400.1.fna	1	1	1	1	1	1	1	1	1	1	1	1	1	1	1	1	1	1	1	1	1	1	1	1	1	1	1	1	1	1	1	1	1	1	1	1	1	1	1	1	1	1	1	1	1	1	1	1	1
1694_BdiBd21-3.4G0281800.1.fna	0	0	0	0	0	2	1	1	1	1	1	1	1	1	1	1	1	1	1	1	1	1	1	1	1	1	1	1	1	1	1	1	1	1	1	1	1	1	1	1	1	1	1	1	1	1	1	1	1
1695_BdiBd21-3.5G0347800.1.fna	1	1	1	1	1	1	1	1	1	1	1	1	1	1	1	1	1	1	1	1	1	1	1	1	1	1	1	1	1	1	1	1	1	1	1	1	1	1	1	1	1	1	1	1	1	1	1	1	1
1696_BdiBd21-3.3G0634500.1.fna	1	1	1	1	1	1	1	1	1	1	1	1	1	1	1	1	1	1	1	1	1	1	1	1	1	1	1	1	1	1	1	1	1	1	1	1	1	1	1	1	1	1	1	1	1	1	1	1	1
1699_BdiBd21-3.2G0620800.1.fna	1	1	1	1	2	1	1	1	1	1	1	1	1	1	1	1	1	1	1	1	1	1	1	1	1	1	1	1	1	1	1	1	1	1	1	1	1	1	1	1	1	1	1	1	1	1	1	1	1
1700_BdiBd21-3.1G0913400.1.fna	1	1	1	1	1	1	1	1	1	1	1	1	1	1	1	1	1	1	1	1	1	1	1	1	1	1	1	1	1	1	1	1	1	1	1	1	1	1	1	1	1	1	1	1	1	1	1	1	1
1702_BdiBd21-3.1G0340500.1.fna	1	1	1	1	4	1	1	1	1	1	1	1	1	1	1	1	1	1	1	1	1	1	1	1	1	1	1	1	1	1	1	1	1	1	1	1	1	1	1	1	1	1	1	1	1	1	1	1	1
1704_BdiBd21-3.5G0229600.1.fna	1	1	1	1	4	1	1	1	1	1	1	1	1	2	1	1	1	1	1	1	1	1	1	1	1	1	1	1	1	1	1	1	1	1	1	1	1	1	1	1	1	1	1	1	1	1	1	1	1
1705_BdiBd21-3.5G0099400.1.fna	1	1	1	1	2	0	1	1	1	2	1	1	1	1	1	1	2	1	1	1	1	1	1	1	1	1	1	1	1	1	1	1	1	1	1	1	1	1	1	1	1	1	1	1	1	1	1	1	1
1706_BdiBd21-3.3G0019100.1.fna	1	1	1	1	1	1	1	1	1	1	1	1	1	1	1	1	1	1	1	1	1	1	1	1	1	1	1	1	1	1	1	1	1	1	1	1	1	1	1	1	1	1	1	1	1	1	1	1	1
1707_BdiBd21-3.2G0771800.1.fna	1	1	1	1	1	1	1	1	1	1	1	1	1	1	1	1	1	1	1	1	1	1	1	1	1	1	1	1	1	1	1	1	1	1	1	1	1	1	1	1	1	1	1	1	1	1	1	1	1
1708_BdiBd21-3.1G0592100.1.fna	1	1	0	1	4	1	1	1	1	1	1	1	1	1	1	1	1	1	1	1	1	1	1	1	1	1	1	1	1	1	1	1	1	1	1	1	1	1	1	1	1	1	1	1	1	1	1	1	1
1709_BdiBd21-3.1G0581400.1.fna	0	0	0	0	0	1	1	1	1	1	1	1	1	1	1	1	1	1	1	1	1	1	1	1	1	2	1	1	1	1	1	1	1	1	1	1	1	1	1	1	1	1	1	1	1	1	1	1	1
1710_BdiBd21-3.1G0862200.1.fna	1	1	1	1	1	1	1	1	1	1	1	1	1	1	1	1	1	1	1	1	1	1	1	1	1	1	1	1	1	1	1	1	1	1	1	1	1	1	1	1	1	1	1	1	1	1	1	1	1
1712_BdiBd21-3.1G0470400.1.fna	3	2	2	2	2	2	2	2	2	2	3	1	1	3	1	2	2	1	1	1	1	2	2	1	1	2	3	1	1	1	2	1	1	2	1	1	1	1	2	1	1	1	1	1	1	1	3	1	2
1713_BdiBd21-3.4G0246200.1.fna	2	2	2	2	2	1	1	1	1	1	1	1	1	1	1	1	1	1	1	1	1	1	1	1	2	1	1	1	1	1	1	1	1	1	1	1	1	1	1	1	1	1	1	1	1	1	1	1	1
1714_BdiBd21-3.4G0613000.1.fna	0	0	0	0	0	0	0	0	0	0	0	0	0	0	0	0	0	0	1	0	0	0	0	1	0	0	3	1	0	3	0	0	1	0	0	0	0	0	0	0	1	0	0	0	0	0	0	0	0
1715_BdiBd21-3.4G0517200.1.fna	1	1	1	1	1	1	1	1	1	1	1	1	1	1	2	1	2	1	1	1	1	1	1	1	1	1	1	2	1	1	1	1	1	1	1	2	1	2	1	1	1	2	1	1	1	1	1	1	1
1717_BdiBd21-3.4G0318700.1.fna	2	2	2	2	2	2	2	2	2	2	2	3	2	2	2	2	2	2	2	2	2	0	2	2	2	2	3	1	2	3	1	2	2	2	2	1	2	2	2	1	1	2	3	2	2	2	1	2	2
1718_BdiBd21-3.4G0627500.1.fna	1	1	1	1	2	1	1	1	1	1	1	1	1	1	1	1	1	1	1	1	1	1	1	1	1	1	1	1	1	1	1	1	1	1	1	1	1	2	1	1	1	1	1	1	1	1	1	1	1
1719_BdiBd21-3.5G0273200.1.fna	1	1	1	1	2	1	1	1	1	1	1	1	1	1	1	1	1	1	1	1	1	1	1	1	1	1	1	1	1	1	1	1	1	1	1	1	1	1	1	1	1	1	1	1	1	1	1	1	1
1720_BdiBd21-3.3G0724700.1.fna	1	1	1	1	1	1	1	1	1	1	1	1	1	1	1	1	1	1	1	1	1	1	1	1	1	1	1	1	1	1	1	1	1	1	1	1	1	1	1	1	1	1	1	1	1	1	1	1	1
1722_BdiBd21-3.2G0136800.1.fna	1	1	1	1	1	1	1	1	1	1	1	1	1	1	1	1	1	1	1	1	1	1	1	1	1	1	1	1	1	1	2	1	1	1	1	1	1	1	1	1	1	1	1	1	1	1	1	1	1
1724_BdiBd21-3.2G0203700.1.fna	1	1	1	1	2	1	1	1	1	1	1	1	1	1	1	1	1	1	1	1	1	1	1	1	1	1	1	1	1	1	1	1	1	1	1	1	1	1	1	1	1	1	1	1	1	1	1	1	1
1725_BdiBd21-3.2G0670900.1.fna	0	1	1	1	2	1	1	1	1	1	1	1	1	1	1	1	1	1	1	1	1	1	1	1	1	1	1	1	1	1	1	1	1	1	1	1	1	1	1	1	1	1	1	1	1	1	1	1	1
1726_BdiBd21-3.1G0756200.1.fna	1	1	1	1	1	1	1	1	1	1	1	1	1	1	1	1	1	1	1	1	1	1	1	1	1	1	1	1	1	1	1	1	1	1	1	1	1	1	1	1	1	1	1	1	1	1	1	1	1
1727_BdiBd21-3.3G0490400.1.fna	1	1	1	1	1	1	1	1	1	1	1	1	1	1	1	1	1	1	1	1	1	1	1	1	1	1	1	1	1	1	1	1	1	1	1	1	1	1	1	1	1	1	1	1	1	1	1	1	1
1729_BdiBd21-3.3G0215900.1.fna	2	1	1	1	3	0	2	2	2	0	2	2	2	2	2	2	1	1	2	2	2	1	2	2	0	1	1	2	2	2	2	2	2	2	2	2	2	2	0	2	2	2	2	2	2	2	2	2	2
1730_BdiBd21-3.1G0371500.1.fna	1	1	1	1	2	1	1	1	1	1	1	1	1	1	1	1	1	1	1	1	1	1	1	1	1	1	1	1	1	1	1	1	1	1	1	1	1	1	1	1	1	1	1	1	1	1	1	1	1
1731_BdiBd21-3.1G0353900.1.fna	1	1	1	1	2	1	1	1	1	1	1	1	1	1	1	1	1	1	1	1	1	1	1	1	1	1	1	1	1	1	1	1	1	1	1	1	1	1	1	1	1	1	1	1	1	1	1	1	1
1732_BdiBd21-3.4G0527900.1.fna	0	0	0	0	0	0	0	0	1	1	0	1	0	1	0	0	0	0	0	0	0	0	0	1	1	1	1	1	1	1	0	1	1	1	1	1	1	1	1	1	1	1	0	1	0	1	0	0	0
1733_BdiBd21-3.5G0344200.1.fna	1	1	1	1	8	1	1	1	1	1	1	1	1	1	1	1	1	1	1	1	1	1	1	1	1	1	1	1	1	1	1	1	1	1	1	1	1	1	1	1	1	1	1	1	1	1	1	1	1
1734_BdiBd21-3.3G0296200.1.fna	1	1	1	1	1	1	1	1	1	1	0	1	2	2	1	1	1	1	1	1	1	1	1	0	1	1	1	1	1	0	1	1	1	1	0	1	1	1	1	1	1	1	1	1	1	1	1	1	2
1735_BdiBd21-3.3G0648500.1.fna	1	1	2	1	2	1	1	2	1	1	1	1	1	1	1	1	1	1	1	1	1	1	1	1	1	1	2	1	1	1	1	1	2	1	1	1	1	1	1	1	1	1	1	1	1	1	1	1	1
1736_BdiBd21-3.3G0787100.1.fna	1	1	2	1	1	1	1	0	1	1	1	1	1	1	1	1	1	1	1	1	1	1	1	1	1	1	1	1	1	1	1	1	1	1	1	1	1	1	1	1	1	1	1	1	1	1	1	1	1
1737_BdiBd21-3.3G0509300.1.fna	1	1	1	1	2	1	1	1	1	1	1	1	1	1	1	1	1	1	1	1	1	1	1	1	1	1	1	1	1	1	1	1	1	1	1	1	1	1	1	1	1	1	1	1	1	1	1	1	1
1738_BdiBd21-3.2G0367400.1.fna	1	1	1	1	1	1	1	1	1	1	0	0	1	0	1	0	1	1	1	1	1	1	0	1	1	0	1	0	1	0	0	0	0	0	0	1	0	0	2	1	1	0	0	1	1	0	0	0	0
1739_BdiBd21-3.2G0247500.1.fna	1	1	1	1	2	1	1	2	1	1	1	1	1	1	1	1	2	1	1	1	1	1	1	1	1	1	1	1	1	1	1	1	1	1	1	1	1	1	1	1	1	1	1	1	1	1	1	1	1
1741_BdiBd21-3.1G1018500.1.fna	1	1	1	1	1	1	1	1	1	1	1	1	1	1	1	1	1	1	1	1	1	1	1	1	1	1	1	1	1	1	1	1	1	1	1	1	1	1	1	1	1	1	1	1	1	1	1	1	1
1742_BdiBd21-3.4G0626700.1.fna	1	1	1	1	1	1	1	1	1	1	1	1	1	1	1	1	1	1	1	1	1	1	1	1	1	1	1	1	1	1	1	1	1	1	1	1	1	1	1	1	1	1	1	1	1	1	1	1	1
1743_BdiBd21-3.3G0787300.1.fna	2	2	1	2	2	2	2	3	2	2	2	2	2	2	2	2	2	2	2	2	2	2	2	2	2	2	2	3	2	2	2	2	2	2	2	2	2	2	2	2	2	2	2	2	2	2	2	2	2
1745_BdiBd21-3.3G0588500.1.fna	2	2	2	2	2	2	2	2	2	2	2	2	2	2	2	2	2	3	4	2	2	2	2	5	3	3	3	3	2	3	2	2	3	2	2	1	2	4	2	2	2	4	2	4	2	2	2	2	2
1747_BdiBd21-3.3G0629700.1.fna	1	1	1	1	2	1	1	1	1	1	1	1	1	1	1	1	1	1	1	1	1	1	1	1	1	1	1	1	1	1	1	1	1	1	1	1	1	1	1	1	1	1	1	1	1	1	1	1	1
1748_BdiBd21-3.2G0508600.1.fna	1	1	1	1	4	1	1	1	1	1	1	1	1	1	1	1	1	1	1	1	1	1	1	1	1	1	1	1	1	1	1	1	1	1	1	1	1	1	1	1	1	1	1	1	1	1	1	1	1
1749_BdiBd21-3.1G0976500.1.fna	1	1	1	1	1	1	1	1	1	1	1	1	1	1	1	1	1	1	1	1	1	1	1	1	1	1	1	1	1	1	1	1	1	1	1	1	1	1	1	1	1	1	1	1	1	1	1	1	1
1750_BdiBd21-3.1G1007200.1.fna	1	1	2	1	1	1	1	1	1	1	1	1	1	1	1	1	1	1	1	1	1	1	1	1	1	1	1	1	1	1	1	1	1	1	1	1	1	1	1	1	1	1	1	1	1	1	1	1	1
1751_BdiBd21-3.4G0404000.1.fna	2	2	2	2	2	2	2	2	2	2	2	2	2	2	2	2	2	2	2	2	2	2	2	2	2	2	2	2	2	2	2	2	2	2	2	2	2	2	3	2	2	2	2	2	2	2	2	2	2
1753_BdiBd21-3.5G0277800.1.fna	1	2	2	2	3	1	2	2	2	2	2	2	2	2	2	2	2	2	2	2	2	2	2	2	2	2	2	2	2	2	2	2	2	2	2	2	2	2	2	2	2	2	2	2	2	2	2	2	2
1754_BdiBd21-3.5G0201100.1.fna	1	1	1	1	5	1	1	1	1	1	1	1	1	1	1	1	1	1	1	1	1	1	1	1	1	1	1	1	1	1	1	1	1	1	1	1	1	1	1	1	1	1	1	1	1	1	1	1	1
1755_BdiBd21-3.2G0300500.1.fna	1	1	1	1	2	1	1	1	1	1	1	1	1	1	1	1	1	1	1	1	1	1	1	1	1	1	1	1	1	1	1	1	1	1	1	1	1	1	1	1	1	1	1	1	1	1	1	1	1
1756_BdiBd21-3.4G0094800.1.fna	0	1	1	1	1	1	1	0	1	1	1	1	1	0	0	0	0	1	1	1	1	1	1	1	1	1	1	1	1	1	1	1	1	1	1	1	1	1	1	1	1	1	1	0	1	1	1	1	1
1758_BdiBd21-3.4G0369600.1.fna	2	2	2	2	3	2	2	2	2	2	2	2	2	2	2	2	2	2	2	2	2	2	2	2	2	2	2	2	2	2	2	2	2	2	2	2	2	2	2	2	2	2	2	2	2	2	2	2	2
1760_BdiBd21-3.3G0049000.1.fna	1	1	1	1	1	2	2	2	1	1	1	3	1	1	2	2	2	2	1	2	1	1	1	1	1	2	1	1	1	1	1	1	1	1	1	1	1	1	2	1	1	1	3	2	1	1	1	3	1
1761_BdiBd21-3.3G0105600.1.fna	3	3	4	3	5	4	3	3	4	3	3	3	3	3	3	3	3	3	3	3	3	2	3	3	3	3	3	3	3	3	4	3	3	3	3	3	3	3	3	3	3	3	3	3	3	3	2	3	3
1763_BdiBd21-3.2G0773900.1.fna	0	1	0	0	0	2	2	3	2	3	4	2	2	4	2	2	3	2	3	3	3	3	2	2	4	2	4	3	3	3	4	2	2	3	3	3	2	2	3	3	4	2	2	1	2	2	2	4	1
1764_BdiBd21-3.4G0384100.1.fna	2	2	2	2	3	2	2	2	2	2	2	2	2	2	2	2	3	2	2	2	2	2	2	2	2	2	2	2	2	2	2	2	2	2	2	2	2	2	2	2	2	2	2	2	2	2	2	2	2
1766_BdiBd21-3.1G0284600.1.fna	1	1	1	1	1	1	1	2	1	1	1	1	1	1	1	1	1	1	1	1	1	1	1	1	1	1	1	1	1	1	1	1	1	1	1	1	1	1	1	1	1	1	1	1	1	1	1	1	1
1767_BdiBd21-3.1G0139200.1.fna	1	1	1	1	1	1	1	1	1	1	1	1	1	1	1	1	1	1	1	1	1	1	1	1	1	1	1	1	1	1	1	1	1	1	1	1	1	1	1	1	1	1	1	1	1	1	1	1	1
1768_BdiBd21-3.4G0337000.1.fna	0	0	0	0	0	0	1	1	0	0	1	0	0	1	1	1	0	1	1	1	0	0	0	1	0	0	1	0	0	0	1	1	1	1	1	1	1	0	0	1	1	1	1	0	0	1	0	0	1
1769_BdiBd21-3.4G0293000.1.fna	1	1	1	1	2	1	1	1	1	1	1	1	1	1	1	1	1	1	1	1	1	1	1	1	1	1	1	1	1	1	1	1	1	1	1	1	1	1	1	1	1	1	1	1	1	1	1	1	1
1770_BdiBd21-3.4G0567800.1.fna	1	1	1	1	1	1	1	1	1	1	1	1	1	1	1	1	1	1	1	1	1	1	1	1	1	1	1	1	1	1	1	1	1	1	1	1	1	1	1	1	1	1	1	1	1	1	1	1	1
1772_BdiBd21-3.2G0506900.1.fna	4	3	4	4	5	4	2	2	2	2	2	2	2	2	2	2	3	3	2	2	2	2	2	2	2	2	2	2	2	2	2	2	3	2	2	2	2	3	3	3	2	2	2	2	2	2	2	2	2
1773_BdiBd21-3.2G0118800.1.fna	1	1	1	1	1	2	1	1	1	1	1	1	1	1	1	1	1	1	1	1	1	1	1	1	1	1	1	1	1	1	1	1	1	1	1	1	1	1	1	1	1	1	1	1	1	1	1	1	1
1774_BdiBd21-3.1G0543200.1.fna	2	1	1	1	4	1	1	1	1	1	1	1	1	2	1	1	2	1	2	1	1	1	1	1	1	1	2	2	1	2	2	1	2	1	2	2	1	2	1	1	2	2	1	1	2	1	1	1	1
1775_BdiBd21-3.1G0225800.1.fna	1	1	1	1	2	1	1	1	1	1	1	1	1	1	1	1	1	1	1	1	1	1	1	1	1	1	1	1	1	1	1	1	1	1	1	1	1	1	1	1	1	1	1	1	1	1	1	1	1
1776_BdiBd21-3.4G0551300.1.fna	1	1	1	1	7	1	1	1	1	1	1	1	1	1	1	1	1	1	1	1	1	1	1	1	1	1	1	1	1	1	1	1	1	1	1	1	1	1	1	1	1	1	1	1	1	1	1	1	1
1777_BdiBd21-3.4G0269400.1.fna	1	1	1	1	1	1	1	1	1	1	1	1	1	1	1	1	1	1	1	1	1	1	1	1	1	1	1	1	1	1	1	1	1	1	1	1	1	1	1	1	1	1	1	1	1	1	1	1	1
1778_BdiBd21-3.5G0316600.1.fna	1	1	1	1	3	1	1	1	1	1	1	1	1	1	1	1	1	1	1	1	1	1	1	1	1	1	1	1	1	1	1	1	1	1	1	1	1	1	1	1	1	1	1	1	1	1	1	1	1
1779_BdiBd21-3.3G0386300.1.fna	1	1	1	1	2	1	1	1	1	1	1	1	1	1	1	1	1	1	1	1	1	1	1	1	1	1	1	1	1	1	1	1	1	1	1	1	1	1	1	1	1	1	1	1	1	1	1	1	1
1780_BdiBd21-3.2G0357000.1.fna	1	1	1	1	1	1	1	1	1	1	1	1	1	1	1	1	1	1	1	1	1	1	1	1	1	1	1	1	1	1	1	1	1	1	1	1	1	1	1	1	1	1	1	1	1	1	1	1	1
1782_BdiBd21-3.4G0538800.1.fna	0	0	1	0	1	0	0	1	0	1	1	1	1	1	1	1	1	1	1	1	1	1	1	1	1	1	1	1	1	1	1	1	1	1	1	1	1	1	1	1	1	1	1	1	1	1	1	1	1
1786_BdiBd21-3.5G0194400.1.fna	1	1	1	1	4	1	1	1	1	1	1	1	1	1	1	1	1	1	1	1	1	1	1	1	1	1	1	1	1	1	1	1	1	1	1	1	1	1	1	1	1	1	1	1	1	1	1	1	1
1787_BdiBd21-3.5G0145700.1.fna	1	1	1	1	1	1	1	1	1	1	1	1	1	1	1	1	2	1	1	1	1	1	1	1	1	1	1	1	1	1	1	1	1	1	1	1	1	1	1	1	1	1	1	1	1	1	1	1	1
1789_BdiBd21-3.3G0063300.1.fna	1	1	1	1	5	1	1	1	1	1	1	1	1	1	1	1	1	1	1	1	1	1	1	1	1	1	1	1	1	1	1	1	1	1	1	1	1	1	1	1	1	1	1	1	1	1	1	1	1
1790_BdiBd21-3.3G0726600.1.fna	1	1	1	1	1	1	1	1	1	1	1	1	1	1	1	1	1	1	1	1	1	1	1	1	1	1	1	1	1	1	1	1	1	1	1	1	1	1	1	1	1	1	1	1	1	1	1	1	1
1791_BdiBd21-3.3G0243600.1.fna	0	0	0	0	0	2	1	1	1	1	1	1	1	1	1	1	1	1	1	1	1	1	1	1	1	1	1	1	1	1	1	1	1	1	1	1	1	1	1	1	1	1	1	1	1	1	1	1	1
1792_BdiBd21-3.3G0008500.1.fna	2	2	2	2	2	1	2	2	1	2	2	1	2	1	3	2	1	4	2	2	2	2	2	3	1	2	2	2	1	1	2	2	2	2	3	1	2	2	2	1	2	2	2	4	1	2	2	1	5
1793_BdiBd21-3.2G0187200.1.fna	0	1	1	1	1	1	1	1	1	1	1	1	1	1	1	1	1	1	1	1	1	1	1	1	1	1	1	1	1	1	1	1	1	1	1	1	1	1	1	1	1	1	1	1	1	1	1	1	1
1794_BdiBd21-3.1G0940700.1.fna	1	1	1	1	1	1	1	1	1	1	1	1	1	1	1	1	1	1	1	1	1	1	1	1	1	1	1	1	1	1	1	1	1	1	1	1	1	1	1	1	1	1	1	1	1	1	1	1	1
1796_BdiBd21-3.2G0634900.1.fna	2	2	2	2	2	2	2	2	2	2	2	2	2	2	2	2	2	2	2	2	2	2	2	2	2	2	2	2	2	2	2	2	2	2	2	2	2	2	2	2	2	2	2	2	2	2	2	2	2
1797_BdiBd21-3.2G0076400.1.fna	1	1	1	1	2	1	1	1	1	1	1	1	1	1	1	1	1	1	1	1	1	1	1	1	1	1	1	1	1	1	1	1	1	1	1	1	1	1	1	1	1	1	1	1	1	1	1	1	1
1798_BdiBd21-3.2G0504100.1.fna	2	2	2	2	2	2	2	2	2	2	2	2	2	2	2	2	2	2	2	2	2	2	2	2	2	2	2	2	2	2	2	2	2	2	2	2	2	2	2	2	2	2	2	2	2	2	2	2	2
1799_BdiBd21-3.1G0005300.1.fna	1	1	1	2	1	1	1	1	0	1	1	1	1	1	1	1	1	1	1	1	1	1	1	1	1	1	1	1	1	1	1	1	1	1	1	1	1	1	1	1	1	1	1	1	1	1	1	1	1
1800_BdiBd21-3.1G0199400.1.fna	1	1	1	1	1	1	1	1	1	1	1	1	1	1	1	1	1	1	1	1	1	1	1	1	1	1	1	1	1	1	1	1	1	1	1	1	1	1	1	1	1	1	1	1	1	1	1	1	1
1801_BdiBd21-3.1G0412900.1.fna	1	1	1	1	1	0	1	1	1	1	1	1	1	1	1	1	1	1	1	1	1	1	1	1	1	1	1	2	1	1	1	1	1	1	1	1	1	1	1	1	1	1	1	1	1	1	1	1	1
1802_BdiBd21-3.4G0237400.1.fna	3	3	3	3	2	0	0	0	0	1	0	0	0	0	0	0	0	1	1	1	1	0	1	1	0	0	1	1	1	1	1	1	1	0	0	0	1	0	0	0	1	1	0	0	1	1	1	0	0
1804_BdiBd21-3.2G0681100.1.fna	0	1	1	1	1	1	1	1	1	1	1	1	1	1	1	1	2	1	1	1	1	1	1	1	1	1	1	1	1	1	1	1	1	1	1	1	1	1	1	1	1	1	1	1	1	1	1	1	1
1807_BdiBd21-3.4G0012200.1.fna	1	1	1	1	1	1	1	1	1	1	1	1	1	1	1	1	2	1	1	1	1	1	1	2	1	1	1	1	1	1	2	1	1	1	2	1	1	1	1	1	1	1	1	1	1	1	1	1	1
1808_BdiBd21-3.4G0503900.1.fna	1	1	1	1	1	1	1	1	1	1	2	2	1	1	1	1	1	2	1	1	1	1	1	1	1	1	1	1	1	1	1	1	1	1	1	1	1	1	1	1	2	1	2	2	1	1	1	2	2
1809_BdiBd21-3.3G0429400.1.fna	1	1	1	1	1	1	1	1	1	1	1	1	1	1	1	1	1	1	1	1	1	1	1	1	1	1	1	1	1	1	1	1	1	1	1	1	1	1	1	1	1	1	1	1	1	1	1	1	1
1810_BdiBd21-3.3G0369600.1.fna	1	1	1	1	1	1	1	1	1	1	1	1	1	1	1	1	1	1	1	1	1	1	1	1	1	1	1	1	1	1	1	1	1	1	1	1	1	1	1	1	1	1	1	1	1	1	1	1	1
1813_BdiBd21-3.1G0055300.1.fna	1	1	1	1	1	1	2	1	1	1	1	1	1	1	1	1	2	1	1	1	1	1	1	1	1	1	1	1	1	1	1	1	1	1	1	2	1	2	1	1	1	1	1	1	1	1	1	1	1
1815_BdiBd21-3.5G0297000.1.fna	0	1	1	1	1	1	1	1	1	1	1	1	1	1	1	1	1	1	1	1	1	1	1	1	1	1	1	1	1	1	1	1	1	1	1	1	1	1	1	1	1	1	1	1	1	1	1	1	1
1816_BdiBd21-3.5G0040700.1.fna	1	1	1	1	1	2	2	2	2	2	2	2	2	2	2	2	2	2	2	2	2	2	2	2	2	2	2	2	2	2	2	2	2	2	2	2	2	2	2	2	2	2	2	2	2	2	2	2	2
1817_BdiBd21-3.2G0667100.1.fna	1	1	1	1	1	1	1	1	1	1	1	1	1	1	1	1	1	1	1	1	1	1	1	1	1	1	1	1	1	1	1	1	1	1	1	1	1	1	1	1	1	1	1	1	1	1	1	1	1
1819_BdiBd21-3.4G0071800.1.fna	1	1	1	1	1	1	1	1	1	1	1	1	1	1	1	1	1	1	1	1	1	1	1	1	1	1	1	1	1	1	1	1	1	1	1	1	1	1	1	1	1	1	1	1	1	1	1	1	1
1820_BdiBd21-3.4G0438900.1.fna	1	1	1	1	2	1	1	1	1	1	1	1	1	1	1	1	1	1	1	1	1	1	1	1	1	1	1	1	1	1	1	1	1	1	1	1	1	1	1	1	1	1	1	1	1	1	1	1	1
1821_BdiBd21-3.5G0028800.1.fna	1	1	1	1	1	1	1	1	1	1	1	1	1	1	1	1	1	1	1	1	1	1	1	1	1	1	1	1	1	1	1	1	1	1	1	1	1	1	1	1	1	1	1	1	1	1	1	1	1
1822_BdiBd21-3.2G0637800.1.fna	1	2	2	2	2	2	2	2	2	2	2	2	2	2	2	2	2	2	2	2	2	2	2	2	2	2	2	2	2	2	2	2	2	2	2	2	2	2	2	2	2	2	2	2	2	2	2	2	2
1823_BdiBd21-3.4G0115600.1.fna	1	1	1	1	1	1	1	1	1	1	2	2	1	1	1	1	1	1	1	1	2	1	1	2	1	1	1	1	1	1	1	1	1	1	1	1	1	0	1	1	1	1	0	1	1	1	1	1	2
1824_BdiBd21-3.4G0395600.1.fna	0	0	0	0	0	0	1	1	2	1	0	1	0	1	1	0	0	1	0	0	1	1	2	2	1	0	1	1	2	2	2	2	2	2	2	1	1	2	2	0	1	1	0	0	2	2	1	1	1
1825_BdiBd21-3.4G0230200.1.fna	0	0	0	0	0	2	2	2	2	2	2	1	2	1	1	3	1	1	2	1	2	2	2	2	1	1	2	2	2	2	1	2	2	2	2	1	2	2	1	1	1	2	1	2	2	2	2	1	1
1826_BdiBd21-3.5G0207500.1.fna	1	1	1	1	1	1	1	1	1	1	1	1	1	1	1	1	2	1	1	1	1	1	1	1	1	1	1	1	1	1	1	1	1	1	1	1	1	1	1	1	1	1	1	1	1	1	1	1	1
1827_BdiBd21-3.5G0084800.1.fna	1	1	1	1	2	1	1	1	1	1	1	1	1	1	1	1	2	1	1	1	1	1	1	1	1	1	2	2	1	1	1	1	1	1	1	1	1	1	1	1	1	1	2	2	1	1	1	1	1
1828_BdiBd21-3.2G0000100.1.fna	1	1	1	1	1	1	1	1	1	1	1	1	1	1	1	1	1	1	1	1	1	1	1	1	1	1	1	1	1	1	1	1	1	1	1	1	1	1	1	1	1	1	1	1	1	1	1	1	1
1829_BdiBd21-3.1G0356100.1.fna	1	1	0	1	1	1	1	1	1	1	1	1	1	1	1	1	1	1	1	1	1	1	1	1	1	1	1	1	1	1	1	1	1	1	1	1	1	1	1	1	1	1	1	1	1	1	1	1	1
1830_BdiBd21-3.4G0203700.1.fna	0	0	0	0	0	1	0	0	1	1	1	1	1	1	1	1	1	1	1	1	1	1	1	1	1	1	1	1	1	1	1	1	1	1	1	1	1	1	1	1	1	1	1	1	1	1	1	1	1
1831_BdiBd21-3.4G0038000.1.fna	1	1	1	1	1	1	1	1	1	1	1	1	1	2	1	1	1	1	1	1	1	1	1	1	1	1	1	1	1	1	1	1	1	1	1	1	1	1	1	1	1	1	2	1	1	1	1	1	1
1832_BdiBd21-3.4G0448600.1.fna	1	1	1	1	1	1	1	1	1	1	1	1	1	1	1	1	1	1	1	1	1	1	1	1	0	1	1	1	1	1	1	1	1	1	1	1	1	1	1	1	1	1	1	1	1	1	1	1	1
1833_BdiBd21-3.4G0304400.1.fna	1	2	2	2	4	1	2	1	2	2	5	4	2	2	3	2	2	2	1	3	3	1	2	3	2	2	2	3	2	3	2	2	3	2	4	3	2	3	4	1	2	4	3	2	3	3	2	5	2
1834_BdiBd21-3.3G0500200.1.fna	2	2	2	2	2	2	2	2	2	2	2	2	2	2	2	2	2	2	2	2	2	2	2	2	2	2	2	2	2	2	2	3	2	2	2	2	2	2	2	2	2	2	2	2	2	2	2	2	2
1837_BdiBd21-3.2G0694000.1.fna	2	2	2	2	2	2	2	2	2	2	2	2	2	2	2	2	2	2	2	2	2	2	2	2	2	2	3	2	2	2	2	2	2	2	2	2	2	2	2	2	2	2	2	2	2	2	2	2	2
1838_BdiBd21-3.2G0222700.1.fna	1	1	1	1	1	1	1	1	1	1	2	2	1	1	1	2	1	1	1	1	1	1	1	1	1	1	2	1	1	1	1	1	1	1	1	1	1	1	1	1	2	1	1	1	1	1	1	1	2
1839_BdiBd21-3.2G0556400.1.fna	1	1	1	1	1	1	1	1	1	1	1	1	1	1	1	1	1	1	1	1	1	1	1	1	1	1	1	1	1	1	1	1	1	1	1	1	1	1	1	1	1	1	1	1	1	1	1	1	1
1840_BdiBd21-3.1G0229200.1.fna	1	1	1	1	2	1	2	1	1	1	1	1	1	1	1	1	2	1	1	1	1	1	1	1	1	1	1	1	1	1	1	1	1	1	1	1	1	1	1	1	1	1	1	1	1	1	1	1	1
1841_BdiBd21-3.1G0437000.1.fna	1	1	1	1	1	1	1	1	1	1	1	1	1	1	1	1	1	1	1	1	1	1	1	1	1	1	1	1	1	1	1	1	1	1	1	1	1	1	1	1	1	1	1	1	1	1	1	1	1
1843_BdiBd21-3.2G0253500.1.fna	2	2	2	2	3	1	1	1	1	1	1	1	1	1	1	1	2	1	1	1	1	1	1	1	1	1	1	1	1	1	1	1	1	1	1	1	1	1	1	1	1	1	1	1	1	1	1	1	1
1844_BdiBd21-3.1G0732000.1.fna	1	0	0	1	7	1	1	1	1	1	1	1	1	1	1	1	1	1	1	1	1	1	1	1	1	1	1	1	1	1	1	1	1	1	1	1	1	1	1	1	1	1	1	1	1	1	1	1	1
1846_BdiBd21-3.3G0350000.1.fna	1	1	1	1	2	1	1	1	1	1	1	1	1	1	1	1	1	1	1	1	1	1	1	1	1	1	1	1	1	1	1	1	1	1	1	1	1	1	1	1	1	1	1	1	1	1	1	1	1
1847_BdiBd21-3.3G0766000.1.fna	1	1	1	1	1	1	1	1	1	1	1	1	1	1	1	1	1	1	1	1	1	1	1	1	0	1	1	1	1	1	1	1	1	1	1	1	1	1	1	1	1	1	1	1	1	1	1	1	1
1848_BdiBd21-3.2G0230700.1.fna	1	1	1	1	1	1	0	1	1	1	1	1	1	1	1	1	1	1	1	1	1	1	1	1	1	1	1	1	1	1	1	1	1	1	1	1	1	1	1	1	1	1	1	1	1	1	1	1	1
1849_BdiBd21-3.2G0551700.1.fna	1	1	1	1	1	1	1	1	1	1	1	1	1	1	1	1	1	1	1	1	1	1	1	1	1	1	1	1	1	1	1	1	1	1	1	1	1	1	1	1	1	1	1	2	1	1	1	1	1
1850_BdiBd21-3.2G0132600.1.fna	1	1	1	1	1	1	1	1	1	1	1	1	1	1	1	1	1	1	1	1	1	1	1	1	0	1	1	1	1	1	1	1	1	1	1	1	1	1	1	1	2	1	1	1	1	1	1	1	1
1851_BdiBd21-3.3G0032400.1.fna	1	1	1	1	1	1	1	1	1	1	1	1	1	1	1	1	1	1	1	1	1	1	1	1	1	1	2	1	1	1	1	1	1	1	1	1	1	1	1	1	1	1	1	1	1	1	2	1	1
1854_BdiBd21-3.1G0407800.1.fna	1	1	1	1	1	1	1	1	1	1	1	1	1	1	1	1	1	1	1	1	1	1	1	1	1	1	1	1	1	1	1	1	1	1	1	1	1	1	1	1	1	1	1	1	1	1	1	1	1
1855_BdiBd21-3.1G0459700.1.fna	1	1	1	1	1	1	2	1	1	1	1	1	1	1	1	1	1	1	1	1	1	1	1	1	1	1	1	1	1	1	1	1	1	1	1	1	1	1	1	1	1	1	1	1	1	1	1	1	1
1856_BdiBd21-3.5G0350400.1.fna	1	1	1	1	1	2	1	1	1	1	1	1	1	1	1	1	1	1	1	1	2	1	1	1	1	1	1	1	1	1	1	1	1	1	1	1	1	1	1	1	1	1	1	1	1	1	1	1	1
1857_BdiBd21-3.3G0147900.1.fna	0	0	0	0	0	0	1	1	1	1	1	1	1	1	1	1	1	2	1	1	1	1	1	1	1	1	1	1	1	1	1	1	1	1	1	1	1	1	1	1	1	1	2	1	1	1	1	1	1
1858_BdiBd21-3.2G0659100.1.fna	1	1	1	1	2	1	1	1	1	1	1	1	1	1	1	1	1	1	1	1	1	1	1	1	1	1	1	1	1	1	1	1	1	1	1	1	1	1	1	1	1	1	1	1	1	1	1	1	1
1859_BdiBd21-3.1G0293600.1.fna	0	0	0	0	0	1	1	1	1	1	1	1	1	1	1	1	1	1	1	1	1	1	1	1	1	1	1	1	1	1	2	1	1	1	1	1	1	1	1	1	1	1	1	1	1	1	1	1	1
1860_BdiBd21-3.1G0721100.1.fna	1	1	1	1	1	1	1	1	1	1	1	1	1	1	1	1	1	1	1	1	1	1	1	1	1	1	1	1	1	1	1	1	1	1	1	1	1	1	1	1	1	1	1	1	1	1	1	1	1
1861_BdiBd21-3.4G0518500.1.fna	1	1	1	1	2	1	1	1	1	1	1	1	1	1	1	1	1	1	1	1	1	1	1	1	1	1	1	1	1	1	1	1	1	1	1	1	1	1	1	1	1	1	1	1	1	1	1	1	1
1862_BdiBd21-3.4G0562400.1.fna	3	3	3	3	6	5	5	4	5	3	4	4	4	4	3	4	2	3	4	3	5	3	4	2	2	2	5	4	3	2	3	4	5	4	2	5	4	1	2	2	3	2	4	4	3	3	2	4	4
1863_BdiBd21-3.2G0472600.1.fna	1	1	1	1	1	1	1	1	1	1	1	1	1	1	1	1	1	1	1	1	1	1	1	1	1	1	1	1	1	1	1	1	1	1	1	1	1	1	1	1	1	1	1	1	1	1	1	1	1
1865_BdiBd21-3.1G0742500.1.fna	1	1	1	1	1	1	1	1	1	1	2	1	1	3	2	1	1	1	2	2	2	1	2	1	1	1	1	2	2	2	1	2	1	2	2	1	1	1	1	1	1	2	2	2	2	1	2	2	1
1867_BdiBd21-3.4G0572300.1.fna	1	1	1	1	1	1	1	1	1	1	1	1	1	1	1	1	1	1	1	1	1	1	1	1	1	1	1	1	1	1	1	1	1	1	1	1	1	1	1	1	1	1	1	1	1	1	1	1	1
1868_BdiBd21-3.4G0273300.1.fna	1	1	1	1	1	1	1	1	1	1	1	1	1	1	1	1	1	1	1	1	1	1	1	1	1	1	1	1	1	1	1	1	1	1	1	1	1	1	1	1	1	1	1	1	1	1	1	1	1
1869_BdiBd21-3.3G0170300.1.fna	1	1	1	1	1	2	1	1	1	1	1	1	1	1	1	1	1	1	1	1	1	1	1	1	1	1	1	1	1	1	1	1	1	1	1	1	1	2	1	1	1	1	1	2	1	1	1	1	1
1870_BdiBd21-3.3G0085100.1.fna	1	1	1	1	1	0	1	1	1	1	1	1	1	0	1	1	1	1	1	1	1	1	1	1	1	1	1	1	1	1	1	1	1	1	1	1	1	1	1	1	1	1	1	1	1	1	1	1	0
1871_BdiBd21-3.2G0170600.1.fna	1	1	1	1	1	1	1	1	1	1	1	1	1	1	1	1	1	1	1	1	1	1	1	1	1	1	1	1	1	1	1	1	1	1	1	1	1	1	1	1	1	1	1	1	1	1	1	1	1
1872_BdiBd21-3.2G0119200.1.fna	1	1	1	1	1	0	1	1	1	1	1	1	1	1	1	1	1	1	1	1	1	1	1	1	1	1	1	1	1	1	1	1	1	1	1	1	1	1	1	1	1	1	1	1	1	1	1	1	1
1873_BdiBd21-3.1G0845900.1.fna	1	1	1	1	6	1	1	2	1	1	1	1	1	1	1	1	1	1	1	1	1	1	1	1	1	1	1	1	1	1	1	1	1	1	1	1	1	1	1	1	1	1	1	1	1	1	1	1	1
1874_BdiBd21-3.1G0121600.1.fna	1	1	1	1	1	1	1	1	1	1	1	1	1	1	1	1	1	1	1	1	1	1	1	1	1	1	1	1	1	1	1	1	1	1	1	1	1	1	1	1	1	1	1	1	1	1	1	1	1
1875_BdiBd21-3.1G0329300.1.fna	1	1	1	1	1	1	1	1	1	1	1	1	1	1	1	1	1	1	1	1	1	1	1	1	1	1	1	1	1	1	1	1	1	1	1	1	1	1	1	1	1	1	1	1	1	1	1	1	1
1876_BdiBd21-3.5G0067700.1.fna	1	1	2	1	2	1	1	1	1	1	1	3	1	1	2	1	1	2	1	1	1	1	1	1	1	1	1	1	1	1	1	1	1	1	1	1	1	1	2	1	1	1	1	1	1	1	1	1	1
1877_BdiBd21-3.3G0471700.1.fna	1	1	2	1	3	1	1	1	1	1	1	1	1	1	1	1	1	1	1	1	1	1	1	1	1	1	1	1	1	1	1	1	1	1	1	1	1	1	1	1	1	1	1	1	1	1	1	1	1
1878_BdiBd21-3.2G0467100.1.fna	1	1	1	1	1	1	1	1	1	1	1	1	1	1	1	1	1	1	1	1	1	1	1	1	1	1	1	1	1	1	1	1	1	1	1	1	1	1	1	1	1	1	1	1	1	1	1	1	1
1879_BdiBd21-3.1G0750800.1.fna	1	1	1	1	1	1	1	1	1	1	1	1	1	1	1	1	1	1	1	1	1	1	1	1	1	1	1	1	1	1	1	1	1	1	1	1	1	1	1	1	1	1	1	1	1	1	1	1	1
1881_BdiBd21-3.4G0014900.1.fna	1	1	2	1	1	1	1	1	1	1	1	1	1	1	1	1	1	1	1	1	1	1	1	1	1	1	2	1	1	1	1	1	1	1	1	1	1	1	1	1	1	1	1	1	1	1	1	1	1
1882_BdiBd21-3.3G0229700.1.fna	2	2	2	2	2	2	2	2	2	2	2	2	2	2	2	2	2	2	2	2	2	2	2	2	2	2	2	2	2	2	2	2	2	2	2	2	2	2	2	2	2	2	2	2	2	2	2	2	2
1883_BdiBd21-3.4G0318000.1.fna	0	0	0	0	0	33	43	55	53	5	1	3	1	2	3	2	2	1	1	2	3	0	4	0	1	1	1	1	0	2	2	1	0	0	1	1	4	1	3	1	0	1	1	2	0	2	0	3	5
1885_BdiBd21-3.5G0328200.1.fna	1	1	1	1	2	1	1	1	1	1	2	1	1	1	1	1	1	1	1	1	1	1	1	1	1	1	1	1	1	1	1	1	1	1	1	1	1	1	1	1	1	1	1	1	1	1	1	1	1
1886_BdiBd21-3.3G0176000.1.fna	1	1	1	1	1	1	1	1	1	1	1	1	1	1	1	1	1	1	1	1	1	1	1	1	1	1	1	1	1	1	1	1	1	1	1	1	1	1	1	1	1	1	1	1	1	1	1	1	1
1887_BdiBd21-3.2G0575500.1.fna	1	1	1	1	2	1	1	1	1	1	1	1	1	1	1	1	1	1	1	1	1	1	1	1	1	1	1	1	1	1	1	1	1	1	1	1	1	1	1	1	1	1	1	1	1	1	1	1	1
1888_BdiBd21-3.1G0396600.1.fna	1	1	1	1	1	1	1	1	1	1	1	1	1	1	1	1	1	1	1	1	1	1	1	1	1	1	1	1	1	1	1	1	1	1	1	1	1	1	1	1	1	1	1	1	1	1	1	1	1
1889_BdiBd21-3.1G0854800.1.fna	1	1	1	1	2	1	1	1	1	1	1	1	1	1	1	1	1	1	1	1	1	1	1	1	1	1	1	1	1	1	1	1	1	1	1	1	1	1	1	1	1	1	1	1	1	1	1	1	1
1890_BdiBd21-3.1G0426100.1.fna	2	2	2	2	2	2	2	2	2	2	2	2	2	2	2	2	2	2	2	2	2	2	2	2	2	2	2	2	2	2	2	2	2	2	2	2	2	2	2	2	2	2	2	2	2	2	2	2	2
1891_BdiBd21-3.1G0841000.1.fna	1	1	1	1	1	1	1	1	1	1	1	1	1	1	1	1	1	1	1	1	1	1	1	1	1	1	1	1	1	1	1	1	1	1	1	1	1	1	1	1	1	1	1	1	1	1	1	1	1
1892_BdiBd21-3.5G0164500.1.fna	3	3	3	3	3	2	2	2	2	2	2	2	2	2	2	2	2	2	2	2	2	2	2	2	2	2	2	2	2	2	2	2	2	2	2	2	2	2	2	2	2	2	2	2	2	2	2	2	2
1893_BdiBd21-3.3G0455100.1.fna	1	1	1	1	1	1	1	1	1	1	1	1	1	1	1	1	1	1	1	1	1	1	1	1	1	1	1	1	1	1	1	1	1	1	1	1	1	1	1	1	1	1	1	1	1	1	1	1	1
1894_BdiBd21-3.3G0723200.1.fna	2	2	2	2	2	2	2	2	2	2	2	2	2	2	2	2	2	2	2	2	2	2	2	2	2	2	2	2	2	2	2	2	2	2	2	2	2	2	2	2	2	2	2	2	2	2	2	2	2
1895_BdiBd21-3.3G0046700.1.fna	1	1	1	1	1	1	2	1	1	1	1	1	1	1	1	1	2	1	1	1	1	1	1	1	1	1	1	1	1	1	1	1	1	1	1	1	1	1	1	1	1	1	1	1	1	1	1	1	1
1896_BdiBd21-3.2G0603400.1.fna	1	1	1	1	1	1	1	0	1	1	1	1	1	1	0	1	1	1	1	1	1	1	0	1	1	0	0	1	1	1	1	1	1	1	1	0	1	1	0	0	1	1	1	1	1	1	1	1	1
1897_BdiBd21-3.2G0509300.1.fna	2	2	2	2	2	2	2	1	2	2	2	2	2	2	2	2	2	2	2	2	2	2	2	2	2	2	2	2	2	2	2	2	2	2	2	2	2	2	2	2	2	2	2	2	2	2	2	2	2
1898_BdiBd21-3.1G0323400.1.fna	1	1	1	1	1	1	1	1	1	1	1	1	1	1	1	1	1	1	1	1	1	1	1	1	1	1	1	1	1	1	1	1	1	1	1	1	1	1	1	1	1	1	1	1	1	1	1	1	1
1899_BdiBd21-3.1G0929900.1.fna	1	1	1	1	1	1	1	1	1	1	1	1	1	1	1	1	1	1	1	1	1	1	1	1	1	1	1	1	1	1	1	1	1	1	1	1	1	1	1	1	1	1	1	1	1	1	1	1	1
1900_BdiBd21-3.4G0037000.1.fna	1	1	1	1	1	1	1	1	1	1	1	1	1	1	1	1	1	1	1	1	1	1	1	1	1	1	1	1	1	1	1	1	1	1	1	1	1	1	1	1	1	1	1	1	1	1	1	1	1
1901_BdiBd21-3.3G0515100.1.fna	2	2	2	2	2	2	2	2	2	2	2	2	2	2	2	2	2	2	2	2	2	2	2	2	2	2	2	3	2	2	2	2	2	2	2	2	2	2	2	2	2	2	2	2	2	2	2	2	2
1902_BdiBd21-3.3G0092400.1.fna	1	1	1	1	1	2	2	2	2	2	2	2	2	3	3	2	2	2	2	2	2	2	2	2	2	2	2	5	3	3	2	3	2	2	2	2	2	2	2	2	2	2	2	2	2	2	3	3	2
1904_BdiBd21-3.1G0954300.1.fna	1	1	1	1	1	1	1	1	1	1	1	1	1	1	1	2	2	1	1	1	1	1	1	1	1	1	1	1	1	1	1	1	1	1	1	1	1	2	1	1	1	1	1	2	1	1	1	1	1
1905_BdiBd21-3.1G0944200.1.fna	1	1	1	1	1	2	2	1	1	1	1	1	1	1	1	1	1	1	1	1	1	1	1	1	1	1	1	1	1	1	1	1	1	1	2	0	1	2	1	1	1	1	1	1	1	1	1	1	1
1907_BdiBd21-3.4G0582500.1.fna	1	1	1	1	1	1	1	1	1	1	1	1	1	1	1	1	1	1	1	1	1	1	1	1	1	1	1	1	1	1	1	1	1	1	1	1	1	1	1	1	1	1	1	1	1	1	1	1	1
1908_BdiBd21-3.5G0258700.1.fna	0	0	0	0	0	1	1	1	1	1	1	1	1	1	1	1	1	1	1	1	1	1	1	1	1	1	1	1	1	1	1	1	1	1	1	1	1	1	1	1	1	1	1	1	1	1	1	1	1
1909_BdiBd21-3.5G0238000.1.fna	2	2	2	2	6	2	2	2	2	2	2	2	2	2	2	2	2	2	2	2	2	2	2	2	2	2	2	2	2	2	2	2	2	2	2	2	2	2	2	2	2	2	2	2	2	2	2	2	2
1910_BdiBd21-3.3G0176600.1.fna	1	1	1	1	1	1	1	1	1	1	1	2	1	1	1	1	1	1	1	1	1	1	1	1	0	1	1	1	1	1	1	1	1	1	1	1	1	1	1	1	1	1	1	1	1	1	1	1	1
1911_BdiBd21-3.1G0413900.1.fna	1	1	1	1	1	1	1	1	1	1	1	1	1	1	1	1	1	1	1	1	1	1	1	1	1	1	1	1	1	1	1	1	1	1	1	1	1	1	1	1	1	1	1	1	1	1	1	1	1
1912_BdiBd21-3.4G0566600.1.fna	0	0	0	0	0	1	1	1	1	1	1	1	1	1	1	2	0	1	1	1	1	1	2	2	1	2	2	1	1	1	2	1	2	1	1	2	2	2	1	1	2	2	1	1	1	1	1	1	1
1913_BdiBd21-3.5G0162200.1.fna	1	1	1	1	4	1	1	1	1	1	1	1	1	1	1	1	1	1	1	1	1	1	1	1	1	1	1	1	1	1	1	1	1	1	1	1	1	2	1	1	1	1	1	2	1	1	1	1	1
1915_BdiBd21-3.3G0647900.1.fna	1	1	1	1	2	1	1	1	1	1	1	1	1	1	1	1	1	1	1	1	1	1	1	1	1	1	1	1	1	1	1	1	1	1	1	1	1	1	1	1	1	1	1	1	1	1	1	1	1
1916_BdiBd21-3.2G0253700.1.fna	1	1	1	0	1	1	1	1	1	1	1	1	1	1	1	1	1	1	1	1	1	1	1	1	1	1	1	1	1	1	1	1	1	1	1	1	1	1	1	1	1	1	1	1	1	1	1	1	1
1917_BdiBd21-3.1G0231000.1.fna	0	0	0	0	0	1	4	3	3	3	3	2	2	1	2	2	1	3	2	3	2	1	3	3	1	2	2	2	2	2	1	2	1	2	2	3	2	1	3	4	2	2	1	2	3	2	2	2	3
1918_BdiBd21-3.1G1022400.1.fna	1	1	1	2	1	1	1	1	1	1	1	1	1	1	1	1	1	1	1	1	1	1	1	1	1	1	1	1	1	1	1	1	1	1	1	1	1	1	1	1	1	1	1	1	1	1	1	1	1
1920_BdiBd21-3.4G0416500.1.fna	0	1	1	1	1	1	1	1	1	1	1	1	1	1	1	1	1	1	1	1	1	1	1	1	1	1	1	2	1	1	1	1	1	1	1	1	1	1	1	1	1	1	1	1	1	1	1	1	1
1921_BdiBd21-3.5G0360800.1.fna	1	1	1	1	1	1	1	2	1	2	1	1	1	1	1	1	1	1	2	1	1	1	1	1	1	1	1	1	1	1	1	1	1	1	1	1	1	1	1	1	2	1	1	1	1	1	1	1	1
1923_BdiBd21-3.3G0391400.1.fna	1	0	2	1	2	1	1	1	1	1	1	1	1	1	1	1	2	1	2	1	1	2	1	2	2	1	2	2	1	2	2	1	2	1	2	2	1	2	1	1	2	2	2	1	2	1	1	1	1
1925_BdiBd21-3.2G0682200.1.fna	2	2	2	2	2	2	2	2	2	2	2	2	2	2	2	2	2	2	2	2	2	2	2	2	2	2	2	2	2	2	2	2	2	2	2	2	2	2	2	2	2	2	2	2	2	2	2	2	2
1926_BdiBd21-3.2G0660700.1.fna	1	1	1	1	2	1	1	1	1	1	1	1	1	1	1	1	1	1	1	1	1	1	1	1	1	1	1	1	1	1	1	1	1	1	1	1	1	1	1	1	1	1	1	1	1	1	1	1	1
1927_BdiBd21-3.1G0393200.1.fna	2	2	2	2	3	1	1	1	2	1	2	2	2	2	2	2	2	2	2	2	2	2	2	2	2	2	2	2	2	2	2	2	2	2	2	2	2	2	2	2	2	2	2	2	2	2	2	2	2
1928_BdiBd21-3.4G0223400.1.fna	0	0	0	0	0	1	0	0	1	1	2	1	1	1	2	1	1	0	2	1	0	0	1	2	0	1	3	0	1	1	1	1	1	1	1	1	1	0	0	0	1	1	2	2	1	1	1	2	2
1930_BdiBd21-3.1G0902700.1.fna	1	1	1	1	1	1	1	1	1	1	1	1	1	1	1	1	1	1	1	1	1	1	1	1	1	1	1	1	1	1	1	1	1	1	1	1	1	1	1	1	1	1	1	1	1	1	1	1	1
1931_BdiBd21-3.1G0372600.1.fna	1	1	1	1	1	1	1	1	1	1	1	1	1	1	1	1	1	1	1	1	1	1	1	1	1	1	1	1	1	1	1	1	1	1	1	1	1	1	1	1	1	1	1	1	1	1	1	1	1
1932_BdiBd21-3.2G0446800.1.fna	1	1	1	1	1	1	1	1	1	1	1	1	1	1	1	1	1	1	1	1	1	1	1	1	1	1	1	1	1	1	1	1	1	1	1	1	1	1	1	1	1	1	1	1	1	1	1	1	1
1933_BdiBd21-3.2G0599300.1.fna	1	1	1	1	1	1	1	1	1	1	2	2	2	2	2	2	2	2	2	2	2	2	2	2	2	2	1	2	2	2	2	2	3	2	2	3	2	2	2	2	2	2	3	2	2	2	2	2	2
1934_BdiBd21-3.1G0729400.1.fna	1	1	1	1	2	1	1	1	1	1	1	1	1	1	1	1	1	1	1	1	1	1	1	1	1	1	1	1	1	1	1	1	1	1	1	1	1	1	1	1	1	1	1	1	1	1	1	1	1
1935_BdiBd21-3.1G0192700.1.fna	1	1	1	1	1	1	1	1	1	1	1	1	1	1	1	1	1	1	1	1	1	1	1	1	1	1	1	1	1	1	1	1	1	1	1	1	1	1	1	1	1	1	1	1	1	1	1	1	1
1936_BdiBd21-3.1G0977900.1.fna	1	1	1	1	1	1	1	1	1	1	1	1	1	1	1	1	1	1	1	1	1	1	1	1	1	1	1	1	1	1	2	1	1	1	1	1	1	1	1	1	1	1	1	1	1	1	1	1	1
1938_BdiBd21-3.2G0167200.1.fna	2	2	2	2	2	2	2	2	2	2	2	2	2	2	2	2	4	2	2	2	2	2	2	2	2	2	2	2	2	2	2	2	2	2	2	2	2	2	2	2	3	2	2	2	2	2	2	2	2
1939_BdiBd21-3.1G0756300.1.fna	1	1	1	1	1	1	1	1	1	1	1	1	1	1	1	1	1	1	1	1	1	1	1	1	1	1	1	1	1	1	1	1	1	1	1	1	1	1	1	1	1	1	1	1	1	1	1	1	1
1940_BdiBd21-3.1G0586500.1.fna	1	1	0	1	1	1	0	1	1	1	1	1	1	1	1	1	1	1	1	1	1	1	1	1	1	1	2	1	1	1	1	1	1	1	1	1	1	1	1	1	1	1	1	1	1	1	1	1	1
1941_BdiBd21-3.1G0330300.1.fna	1	1	1	1	1	1	1	1	1	1	1	1	1	1	1	1	1	1	1	1	1	1	1	1	1	1	2	1	1	1	1	1	1	1	1	1	1	1	1	1	1	1	1	1	1	1	1	1	1
1942_BdiBd21-3.1G0850000.1.fna	1	1	1	1	1	1	1	1	1	1	1	1	1	1	1	1	2	1	1	1	1	1	1	1	1	1	1	1	1	1	1	1	1	1	1	1	1	1	1	1	1	1	1	1	1	1	1	1	1
1943_BdiBd21-3.1G0378400.1.fna	1	1	1	1	2	1	1	1	1	1	1	1	1	1	2	2	2	2	2	1	1	1	1	1	1	1	2	1	1	1	1	1	1	1	2	1	1	1	1	1	2	1	1	1	1	1	1	2	1
1944_BdiBd21-3.3G0476400.1.fna	1	1	1	1	2	1	1	1	1	1	1	1	1	1	1	1	1	1	1	1	1	1	1	1	1	1	1	1	1	1	1	1	1	1	1	1	1	1	1	1	1	1	1	1	1	1	1	1	1
1945_BdiBd21-3.3G0480100.1.fna	1	1	1	1	1	1	1	1	1	1	1	1	1	1	1	1	1	1	1	1	1	1	1	1	1	1	1	1	1	1	1	1	1	1	1	1	1	1	1	1	1	1	1	1	1	1	1	1	1
1946_BdiBd21-3.2G0500400.1.fna	1	1	1	1	1	1	1	2	1	2	2	3	2	2	3	2	1	2	2	2	0	1	2	2	1	1	2	3	3	3	1	2	3	3	2	2	1	3	2	1	2	3	2	2	2	2	1	2	1
1947_BdiBd21-3.1G0509600.1.fna	1	1	1	1	1	1	1	1	1	1	1	1	1	1	1	1	1	1	1	1	1	1	1	1	2	1	1	1	1	1	1	1	1	1	1	1	1	1	1	1	1	1	1	1	1	1	1	1	1
1948_BdiBd21-3.1G0026200.1.fna	1	1	1	1	1	2	1	1	1	1	1	1	1	1	1	1	1	1	1	1	1	1	1	1	1	1	1	1	1	1	1	1	1	1	1	1	1	1	1	1	1	1	1	1	1	1	1	1	1
1949_BdiBd21-3.1G0403900.1.fna	1	1	1	1	1	1	1	1	1	1	1	1	1	1	1	1	1	1	1	1	1	1	1	1	1	1	1	1	1	1	1	1	1	1	1	1	1	1	1	1	1	1	0	1	1	1	1	1	1
1950_BdiBd21-3.1G0724600.1.fna	1	1	1	1	1	1	1	1	1	1	1	1	1	1	1	1	1	1	1	1	1	1	1	1	1	1	1	1	1	1	1	1	1	1	1	1	1	1	1	1	1	1	1	1	1	1	1	1	1
1951_BdiBd21-3.1G0807000.1.fna	1	1	1	1	2	1	1	0	0	1	1	1	1	1	1	1	1	1	1	1	1	1	1	1	1	1	1	1	1	1	1	1	1	1	1	1	1	1	1	1	1	1	1	1	1	1	1	1	1
1952_BdiBd21-3.4G0222400.1.fna	1	1	1	1	1	1	1	1	1	1	1	1	1	1	1	1	1	1	1	1	1	1	1	1	1	1	1	1	1	1	1	1	1	1	1	1	1	1	1	1	1	1	1	1	1	1	1	1	1
1953_BdiBd21-3.4G0118000.1.fna	1	1	1	1	2	1	1	1	1	1	1	1	1	1	1	1	1	1	1	1	1	1	1	1	1	1	1	1	1	1	1	1	1	1	1	1	1	1	1	2	1	1	1	1	1	1	1	1	1
1954_BdiBd21-3.5G0170700.1.fna	1	1	1	1	2	1	1	1	1	1	1	1	1	1	1	1	1	1	1	1	1	1	1	1	1	1	1	1	1	1	1	1	1	1	1	1	1	1	1	1	1	1	1	1	1	1	1	1	1
1955_BdiBd21-3.3G0524100.1.fna	1	1	1	1	1	1	1	1	1	1	1	1	1	1	1	1	2	1	1	1	1	1	1	1	1	1	1	1	1	1	1	1	1	1	1	1	1	1	1	1	2	1	1	1	1	1	1	1	1
1956_BdiBd21-3.3G0451200.1.fna	1	1	1	1	1	1	1	1	1	1	1	1	1	1	1	1	1	1	1	1	1	1	1	1	1	1	1	1	1	1	1	1	1	1	1	1	1	1	1	1	1	1	1	1	1	1	1	1	1
1957_BdiBd21-3.3G0120700.1.fna	1	1	1	1	1	1	1	1	1	1	1	1	1	1	1	1	1	1	1	1	1	1	1	1	1	1	1	1	1	1	1	1	1	1	1	1	1	1	1	1	1	1	1	1	1	1	1	1	1
1959_BdiBd21-3.2G0149600.1.fna	1	1	1	1	2	1	1	1	1	1	1	1	1	1	1	1	1	1	1	1	1	1	1	1	1	1	1	1	1	1	1	1	1	1	1	1	1	1	1	1	1	1	1	1	1	1	1	1	1
1960_BdiBd21-3.1G0938500.1.fna	1	1	1	1	1	1	1	1	1	1	1	2	1	1	1	1	1	1	1	1	1	1	1	1	2	1	2	1	1	1	1	1	1	1	1	1	1	2	1	1	1	1	1	1	1	1	1	1	1
1961_BdiBd21-3.1G0917800.1.fna	1	1	1	1	2	1	1	1	1	1	1	1	1	1	1	1	2	1	1	1	1	1	1	1	1	1	1	1	1	1	2	1	1	1	1	1	1	1	1	1	1	1	1	1	1	1	1	1	1
1962_BdiBd21-3.4G0561100.1.fna	1	1	1	1	1	1	1	1	1	1	1	1	1	1	1	1	1	1	1	1	1	1	1	1	1	1	1	1	1	1	1	1	1	1	1	1	1	1	1	1	1	1	1	1	1	1	1	1	1
1963_BdiBd21-3.2G0004700.1.fna	1	1	2	1	1	1	1	2	2	2	1	1	1	2	2	2	1	1	1	2	1	1	1	1	2	1	1	1	1	2	1	1	1	1	1	2	1	1	1	1	1	1	1	2	1	1	1	1	1
1964_BdiBd21-3.2G0607000.1.fna	1	2	2	2	4	1	1	0	1	1	1	1	1	1	1	1	1	1	1	1	1	1	1	1	1	1	1	1	1	1	1	1	1	1	1	1	1	1	1	1	1	1	1	1	1	1	1	1	1
1965_BdiBd21-3.2G0480500.1.fna	1	1	1	1	1	1	1	1	1	1	1	1	1	1	1	1	1	1	1	1	1	1	1	1	1	1	1	1	1	1	1	1	1	1	1	1	1	1	1	1	1	1	1	1	1	1	1	1	1
1966_BdiBd21-3.1G1045900.1.fna	0	1	1	1	1	1	1	1	1	1	1	1	1	1	1	1	1	1	1	1	1	1	1	1	1	1	1	1	1	1	1	1	1	1	1	1	1	1	1	1	1	1	1	1	1	1	1	1	1
1967_BdiBd21-3.1G0523500.1.fna	1	1	1	1	1	1	1	1	1	1	1	2	1	1	1	1	2	1	1	1	1	1	1	1	1	1	1	1	1	1	1	1	1	1	1	1	1	1	1	1	1	1	2	1	1	1	1	1	1
1968_BdiBd21-3.1G0740400.1.fna	1	1	1	1	2	1	1	1	1	1	1	1	1	1	1	1	1	1	1	1	1	1	1	1	1	1	1	1	1	1	1	1	1	1	1	1	1	1	1	1	1	1	1	1	1	1	1	1	1
1970_BdiBd21-3.4G0503500.1.fna	1	1	1	1	1	1	1	1	1	1	1	1	1	1	1	1	1	1	1	1	1	1	1	1	1	1	1	1	1	1	1	1	1	1	1	1	1	1	1	1	1	1	1	1	1	1	1	1	1
1971_BdiBd21-3.4G0218500.1.fna	1	1	1	1	1	1	1	1	1	1	1	1	1	1	1	1	1	1	1	1	1	1	1	1	2	1	1	1	1	1	2	1	1	1	1	1	1	1	1	1	1	1	1	1	1	1	1	1	1
1972_BdiBd21-3.4G0019800.1.fna	1	0	1	1	1	1	1	1	1	1	1	1	1	1	1	1	1	1	1	1	1	1	1	1	1	1	1	1	1	1	1	1	1	1	1	1	1	1	1	1	1	1	1	1	1	1	1	1	1
1973_BdiBd21-3.5G0254000.1.fna	0	1	1	1	1	1	1	1	1	1	1	1	1	1	1	1	1	1	1	1	1	1	1	1	1	1	1	1	1	1	1	1	1	1	1	1	1	1	1	1	1	1	1	1	1	1	1	1	1
1974_BdiBd21-3.5G0024900.1.fna	2	2	3	3	2	2	3	2	2	2	2	2	2	2	1	1	2	2	2	2	2	2	2	2	2	1	2	2	2	2	2	2	2	2	2	2	2	2	2	2	2	1	2	2	2	2	2	2	2
1975_BdiBd21-3.3G0702600.1.fna	1	1	1	1	1	1	1	1	1	1	1	1	1	1	1	1	1	1	1	1	1	1	1	1	1	1	1	1	1	1	1	1	1	1	1	1	1	1	1	1	1	1	1	1	1	1	1	1	1
1976_BdiBd21-3.1G1008400.1.fna	1	1	1	1	1	1	1	1	1	1	1	1	1	1	1	1	1	1	1	1	1	1	1	1	1	1	1	1	1	1	1	1	1	1	1	1	1	1	1	1	1	1	1	1	1	1	1	1	1
1977_BdiBd21-3.5G0262300.1.fna	2	2	2	2	1	1	1	1	1	1	1	1	1	1	1	1	1	1	1	1	1	1	1	1	1	1	1	1	1	1	1	1	1	1	1	1	1	1	1	1	1	1	1	1	1	1	1	1	1
1978_BdiBd21-3.5G0170100.1.fna	2	2	2	2	2	2	2	2	2	2	2	2	2	2	2	2	2	2	2	2	2	2	2	2	2	2	2	2	2	2	2	2	2	2	2	2	2	2	2	2	2	2	2	2	2	2	2	2	2
1979_BdiBd21-3.3G0684000.1.fna	2	2	3	2	5	1	2	2	2	2	2	2	2	2	2	2	2	2	3	2	2	2	2	2	2	3	2	2	2	2	3	2	2	2	2	2	2	2	2	2	2	2	2	2	2	2	3	2	2
1981_BdiBd21-3.3G0365000.1.fna	1	1	1	1	1	1	1	1	1	1	1	1	1	1	1	1	2	1	2	1	1	1	1	2	2	1	2	1	1	1	1	1	2	1	2	1	1	2	1	1	2	1	2	1	1	1	1	1	1
1982_BdiBd21-3.3G0169500.1.fna	1	1	1	1	1	0	1	1	1	1	1	1	1	1	1	1	1	1	1	1	1	1	1	1	1	1	1	1	1	1	1	1	1	1	1	1	1	1	1	1	1	1	1	1	1	1	1	1	1
1983_BdiBd21-3.1G0381900.1.fna	1	1	1	1	2	1	0	1	1	1	1	1	1	1	1	1	1	1	1	1	1	1	1	1	1	1	1	1	1	1	1	1	1	1	1	1	1	1	1	1	1	1	1	1	1	1	1	1	1
1984_BdiBd21-3.3G0787000.1.fna	1	1	1	1	1	1	1	1	1	1	1	1	1	1	1	1	1	1	1	1	1	1	1	1	1	1	1	1	1	1	1	1	0	1	1	1	1	1	1	1	1	1	2	1	1	1	1	1	1
1985_BdiBd21-3.3G0287200.1.fna	1	1	1	1	2	1	1	1	1	1	1	1	1	1	1	1	1	1	1	1	1	1	1	1	1	1	1	1	1	1	1	1	1	1	1	1	1	1	1	1	1	1	1	1	1	1	1	1	1
1987_BdiBd21-3.1G0763400.1.fna	1	1	2	1	1	1	1	1	1	1	1	1	1	1	1	1	1	1	1	1	1	1	1	1	1	1	1	1	1	1	1	1	1	1	1	1	1	1	1	1	1	1	1	1	1	1	1	1	1
1988_BdiBd21-3.1G0341400.1.fna	1	1	1	1	1	1	1	1	1	1	1	1	1	1	1	1	1	1	1	1	1	1	1	1	1	1	1	1	1	1	1	1	1	1	1	1	1	1	1	1	1	1	1	1	1	1	1	1	1
1990_BdiBd21-3.4G0522400.1.fna	1	1	1	1	1	0	1	1	1	1	1	1	1	1	1	1	1	1	1	1	1	1	1	1	1	1	1	1	1	1	1	1	1	1	1	1	1	1	1	1	1	1	1	1	1	1	1	1	1
1991_BdiBd21-3.2G0118300.1.fna	2	2	2	2	2	2	2	2	2	2	3	2	2	2	2	2	2	2	2	2	2	2	2	2	2	2	2	2	2	2	2	2	2	2	2	2	2	2	2	2	2	2	2	2	2	2	2	2	2
1992_BdiBd21-3.2G0257100.1.fna	1	1	1	1	1	1	1	1	1	1	1	1	1	1	1	1	1	1	1	1	1	1	1	1	1	1	1	1	1	1	1	1	1	1	1	1	1	1	1	1	1	1	1	1	1	1	1	1	1
1994_BdiBd21-3.4G0500400.1.fna	1	1	1	1	4	1	1	1	1	1	1	1	1	1	1	1	1	1	1	1	1	1	1	1	1	1	1	1	1	1	1	1	1	1	1	1	1	1	1	1	1	1	1	1	1	1	1	1	1
1995_BdiBd21-3.2G0063500.1.fna	1	1	1	1	8	1	1	1	1	1	1	1	1	1	1	1	1	1	1	1	1	1	1	1	1	1	1	1	1	1	1	1	1	1	1	1	1	1	1	1	1	1	1	1	1	1	1	1	1
1996_BdiBd21-3.1G0733700.1.fna	1	1	1	1	4	1	1	1	1	1	1	1	1	1	1	1	1	1	1	1	1	1	1	1	1	1	1	1	1	1	1	1	1	1	1	1	1	1	1	1	1	1	1	1	1	1	2	1	1
1997_BdiBd21-3.1G0639100.1.fna	1	1	1	1	1	1	1	1	1	1	1	1	1	1	1	1	1	1	1	1	1	1	1	1	1	1	1	2	1	1	1	1	1	1	1	1	1	1	1	1	1	1	1	1	1	1	1	1	1
1998_BdiBd21-3.4G0458900.1.fna	1	1	1	1	1	1	1	1	1	1	1	1	1	1	1	1	1	1	1	1	1	1	1	1	1	1	1	1	1	1	1	1	1	1	1	1	1	1	1	1	1	1	1	1	1	1	1	1	1
1999_BdiBd21-3.4G0281100.1.fna	0	1	0	1	1	1	1	1	1	1	1	1	1	2	1	1	2	2	1	1	1	1	1	1	2	1	1	2	1	1	1	1	1	1	2	1	1	2	2	1	1	1	2	1	1	1	1	1	1
2000_BdiBd21-3.4G0466800.1.fna	1	1	1	1	2	1	1	1	1	1	1	1	1	1	1	1	1	1	1	1	1	1	1	1	1	1	1	1	1	1	1	1	1	1	1	1	1	1	1	1	1	1	1	1	1	1	1	1	1
2001_BdiBd21-3.4G0285500.1.fna	1	2	2	2	2	1	1	1	1	1	1	1	1	1	1	1	1	1	1	1	1	1	1	1	1	1	1	1	1	1	2	1	1	1	1	1	1	1	1	1	1	1	1	1	1	1	1	1	1
2002_BdiBd21-3.3G0093000.1.fna	1	1	1	1	1	1	1	1	1	1	1	1	1	1	1	1	1	1	1	1	1	1	1	1	1	1	1	1	1	1	1	1	1	1	1	1	1	1	1	1	1	1	1	1	1	1	1	1	1
2004_BdiBd21-3.2G0338400.1.fna	0	1	1	1	1	1	1	1	1	1	1	1	1	1	1	1	1	1	1	1	1	1	1	1	1	1	1	1	1	1	1	1	1	1	1	1	1	1	1	1	1	1	1	1	1	1	1	1	1
2005_BdiBd21-3.2G0235300.1.fna	1	1	1	1	2	0	1	1	1	1	1	1	1	1	1	1	2	1	1	1	1	2	1	1	2	1	1	1	1	1	3	1	1	1	2	1	1	1	1	2	1	2	1	1	1	1	1	1	2
2006_BdiBd21-3.4G0342300.1.fna	1	2	2	2	3	1	1	1	1	1	1	1	1	1	1	1	1	1	1	1	1	1	1	1	1	1	1	1	1	1	1	1	1	1	1	1	1	1	1	1	1	1	1	1	1	1	1	1	1
2007_BdiBd21-3.5G0197000.1.fna	1	1	1	1	2	1	1	1	1	1	1	1	1	1	1	1	1	1	1	1	1	1	1	1	1	1	1	1	1	1	1	1	1	1	1	1	1	1	1	1	1	1	1	1	1	1	1	1	1
2008_BdiBd21-3.2G0395700.1.fna	1	1	1	1	1	1	1	1	1	1	1	1	1	1	1	1	0	1	1	1	1	1	1	1	1	1	1	1	1	1	1	1	1	1	1	1	1	1	1	1	1	1	1	1	1	1	1	1	1
2009_BdiBd21-3.1G0708800.1.fna	1	1	1	1	5	1	1	1	1	1	1	1	1	1	1	1	1	1	1	1	1	1	1	1	1	1	1	1	1	1	1	1	1	1	1	1	1	1	1	1	1	1	1	1	1	1	1	1	1
2010_BdiBd21-3.4G0249100.1.fna	1	1	1	1	4	1	1	1	1	1	1	1	1	1	1	1	1	1	1	1	1	1	1	1	1	1	1	1	1	1	1	1	1	1	1	1	1	1	1	1	1	1	1	1	1	1	1	1	1
2011_BdiBd21-3.4G0132700.1.fna	3	3	4	3	3	2	1	3	1	2	3	4	3	5	3	3	3	2	3	3	4	2	6	4	2	3	4	7	6	6	3	5	7	3	3	3	6	3	4	4	3	6	3	2	4	4	3	3	3
2013_BdiBd21-3.3G0109200.1.fna	1	1	1	1	4	1	1	1	1	1	1	1	1	1	1	1	1	1	1	1	1	1	1	1	1	1	1	1	1	1	1	1	1	1	1	1	1	1	1	1	1	1	1	1	1	1	1	1	1
2014_BdiBd21-3.3G0239400.1.fna	0	0	0	0	0	2	0	0	0	1	1	1	1	1	1	1	1	0	1	1	2	0	1	3	0	1	0	0	0	0	3	1	1	1	1	1	1	1	1	0	1	1	1	1	1	1	1	1	2
2015_BdiBd21-3.3G0033500.1.fna	1	1	1	1	2	1	1	1	1	1	1	1	1	1	1	1	2	2	2	1	1	2	1	1	2	1	2	1	1	1	2	1	1	1	1	1	1	2	2	2	1	1	1	1	1	2	1	1	1
2016_BdiBd21-3.3G0157100.1.fna	1	1	1	1	2	1	1	1	1	1	1	1	1	1	1	1	1	1	1	1	1	1	1	1	1	1	1	1	1	1	1	1	1	1	1	1	1	1	1	1	1	1	1	1	1	1	1	1	1
2017_BdiBd21-3.2G0181200.1.fna	1	1	1	1	2	2	1	1	1	1	1	1	1	1	1	1	1	0	1	1	1	1	1	1	1	1	1	1	1	1	1	1	1	1	1	1	1	1	1	1	1	1	1	1	1	1	1	1	1
2018_BdiBd21-3.2G0586600.1.fna	1	1	1	1	1	1	1	1	1	1	1	1	1	1	1	1	1	1	1	1	1	1	1	1	1	1	1	1	1	1	1	1	1	1	1	1	1	1	1	1	1	1	1	1	1	1	1	1	1
2019_BdiBd21-3.4G0604600.1.fna	1	1	1	1	1	1	1	1	1	2	1	1	1	1	1	1	1	1	1	1	1	1	1	1	1	1	1	1	1	1	1	1	1	1	1	1	1	1	1	1	1	1	1	1	1	1	1	1	1
2020_BdiBd21-3.4G0577200.1.fna	1	1	1	1	1	1	1	1	1	1	1	1	1	1	1	1	1	1	1	1	1	1	1	1	1	1	1	1	1	1	1	1	1	1	1	1	1	1	1	1	1	1	1	1	1	1	1	1	1
2021_BdiBd21-3.3G0358500.1.fna	1	1	1	1	1	1	1	1	1	1	1	1	1	1	1	1	2	1	1	1	1	1	1	1	1	1	1	1	1	1	1	1	1	1	1	1	1	1	1	1	1	1	1	1	1	1	1	1	1
2022_BdiBd21-3.3G0630200.1.fna	1	1	1	1	1	1	1	1	1	1	1	1	1	1	1	1	1	1	1	1	1	1	1	1	1	1	1	1	1	1	1	1	1	1	1	1	1	1	1	1	1	1	1	1	1	1	1	1	1
2023_BdiBd21-3.3G0462200.1.fna	1	1	1	1	2	1	1	1	1	1	1	1	1	1	1	1	1	1	1	1	1	1	1	1	1	1	1	1	1	1	1	1	1	1	1	1	1	1	1	1	1	1	1	1	1	1	1	1	1
2024_BdiBd21-3.3G0003200.1.fna	1	1	1	1	1	1	1	1	1	1	1	1	1	1	1	1	1	0	1	1	1	2	1	1	1	1	1	1	1	1	1	1	1	1	1	1	1	1	1	1	1	1	1	1	1	1	2	1	1
2025_BdiBd21-3.2G0556600.1.fna	1	1	1	1	5	1	1	1	1	1	1	1	1	1	1	1	2	1	1	1	1	1	1	1	2	1	1	1	1	1	2	1	1	1	1	1	1	1	1	1	1	1	1	1	1	1	1	1	1
2026_BdiBd21-3.2G0124900.1.fna	1	2	2	2	1	1	0	1	1	1	1	1	1	1	1	1	1	1	1	1	1	1	1	1	1	1	1	1	1	1	1	1	1	1	1	1	1	1	1	1	1	1	1	1	1	1	1	1	1
2027_BdiBd21-3.1G0838400.1.fna	2	2	2	2	6	2	2	2	1	2	2	2	2	2	2	2	3	2	2	2	2	2	2	2	3	2	2	2	2	2	3	2	3	2	2	2	2	2	2	2	2	2	2	2	2	2	2	2	2
2028_BdiBd21-3.1G0125300.1.fna	1	1	1	1	1	2	2	2	2	2	2	2	2	2	2	2	2	2	2	2	2	2	2	2	2	2	2	2	2	2	2	2	2	2	2	2	2	2	2	2	2	2	2	2	2	2	2	2	2
2029_BdiBd21-3.4G0021900.1.fna	2	2	2	2	2	2	2	2	2	2	2	2	2	2	2	2	3	2	2	2	2	2	2	2	2	2	2	2	2	2	2	2	2	2	2	2	2	2	2	2	2	2	2	2	2	2	2	2	2
2030_BdiBd21-3.4G0223900.1.fna	2	1	1	1	2	2	3	2	3	3	4	4	4	4	3	4	1	2	4	4	4	3	4	4	5	4	4	4	4	4	4	4	3	4	4	5	4	4	4	4	4	4	3	4	4	4	4	4	4
2031_BdiBd21-3.4G0356500.1.fna	1	1	1	1	1	1	1	1	1	1	1	1	1	1	1	1	1	1	1	1	1	1	1	1	1	1	1	1	1	1	1	1	1	1	1	1	1	1	1	1	1	1	1	1	1	1	1	1	1
2032_BdiBd21-3.5G0209800.1.fna	2	1	1	1	1	1	1	1	1	1	1	1	1	1	1	1	2	1	1	1	1	1	1	1	1	1	1	1	1	1	1	1	1	1	1	1	1	1	1	1	1	1	1	1	1	1	1	1	1
2033_BdiBd21-3.5G0242500.1.fna	1	1	1	1	3	1	1	1	1	1	1	1	1	1	1	1	2	1	1	1	1	1	1	1	1	1	1	1	1	1	1	1	1	1	1	1	1	1	1	1	1	1	1	1	1	1	1	1	1
2034_BdiBd21-3.5G0031700.1.fna	1	1	2	1	1	1	1	1	1	1	2	1	1	1	1	1	1	1	1	1	1	1	1	1	2	1	1	1	1	1	1	1	2	1	1	1	1	1	2	1	1	1	1	1	1	2	1	1	2
2035_BdiBd21-3.3G0391100.1.fna	1	1	1	1	1	1	1	1	1	1	1	1	1	1	1	1	1	1	1	1	1	1	1	1	1	1	1	1	1	1	1	1	1	1	1	1	1	1	1	1	1	1	1	1	1	1	1	1	1
2037_BdiBd21-3.3G0687300.1.fna	1	1	1	1	1	1	1	2	2	1	1	2	1	1	1	2	1	2	2	2	2	2	1	1	1	1	2	2	2	2	1	1	1	2	1	2	1	2	1	2	2	2	1	2	1	1	2	1	1
2038_BdiBd21-3.2G0793500.1.fna	1	1	1	1	1	1	1	1	1	1	1	1	1	1	1	1	1	1	1	1	1	1	1	1	1	1	1	1	1	1	1	1	1	1	1	1	1	1	1	1	1	1	0	1	1	1	1	1	1
2039_BdiBd21-3.4G0354700.1.fna	1	1	1	1	1	1	1	1	1	1	1	1	1	1	1	1	1	1	1	1	1	1	1	1	1	1	1	1	1	1	1	1	1	1	1	1	1	1	1	1	1	1	1	1	1	1	1	1	1
2040_BdiBd21-3.4G0235600.1.fna	3	3	3	3	5	3	3	3	3	3	4	3	3	3	3	3	3	2	4	3	2	3	3	3	3	4	4	4	3	3	3	3	4	3	3	3	3	3	3	3	4	3	1	3	3	3	4	3	3
2041_BdiBd21-3.4G0526200.1.fna	1	1	1	1	1	1	1	1	1	1	1	1	1	1	1	1	1	1	1	1	1	1	1	1	0	1	1	1	1	1	1	1	1	1	1	1	1	1	1	1	1	1	1	1	1	1	1	1	1
2043_BdiBd21-3.3G0600600.1.fna	1	1	1	1	2	1	1	1	1	1	1	1	1	1	1	1	1	1	1	1	1	1	1	1	1	1	1	1	1	1	1	1	1	1	1	1	1	1	1	1	1	1	1	1	1	1	1	1	1
2044_BdiBd21-3.2G0666200.1.fna	1	1	1	1	1	1	1	1	1	1	1	1	1	1	1	1	1	1	1	1	1	1	1	1	1	1	1	1	1	1	1	1	1	1	1	1	1	1	1	1	1	1	1	1	1	1	1	1	1
2045_BdiBd21-3.1G0487400.1.fna	1	1	1	1	1	1	1	1	1	1	1	1	1	1	1	1	1	1	1	1	1	1	1	1	1	1	1	1	1	1	1	1	1	1	1	1	1	1	1	1	1	1	1	1	1	1	1	1	1
2046_BdiBd21-3.1G0848800.1.fna	1	1	2	1	1	1	1	1	1	1	1	1	1	1	2	1	2	1	1	1	1	1	1	2	1	1	1	1	1	1	1	1	1	1	2	2	1	1	1	1	2	1	1	1	1	1	1	1	1
2047_BdiBd21-3.4G0413100.1.fna	1	1	1	1	1	1	1	1	1	1	1	1	1	1	1	1	1	1	1	1	1	1	1	1	1	1	1	1	1	1	1	1	1	1	1	1	1	1	1	1	1	1	1	1	1	1	1	1	1
2048_BdiBd21-3.3G0734900.1.fna	1	1	1	1	1	1	1	1	1	1	1	1	1	1	1	1	1	1	1	1	1	1	1	1	1	1	1	1	1	1	1	1	1	1	1	1	1	1	1	1	1	1	1	1	1	1	1	1	1
2049_BdiBd21-3.2G0336700.1.fna	2	1	1	1	3	1	1	1	1	1	1	2	2	2	1	1	1	1	2	1	1	1	1	1	2	1	2	1	1	1	2	1	2	1	1	1	1	1	1	1	2	1	2	2	1	1	1	2	2
2050_BdiBd21-3.2G0403500.1.fna	1	1	2	1	1	1	1	1	1	1	1	1	1	1	1	1	1	1	1	1	1	1	1	1	1	1	1	1	1	1	1	1	1	1	1	1	1	1	1	1	1	1	1	1	1	1	1	1	1
2051_BdiBd21-3.2G0246400.1.fna	1	1	1	1	2	1	1	1	1	1	1	1	1	1	1	1	1	1	1	1	1	1	1	1	1	1	1	1	1	1	1	1	1	1	1	1	1	1	1	1	1	1	1	1	1	1	1	1	1
2052_BdiBd21-3.1G0187700.1.fna	1	1	1	1	1	1	1	1	1	1	1	0	1	1	1	1	1	1	1	1	1	1	1	1	1	1	1	1	1	1	1	1	1	1	1	1	1	1	1	1	2	1	1	1	1	1	1	1	1
2053_BdiBd21-3.1G0329400.1.fna	2	2	2	2	2	2	2	2	2	2	3	3	2	3	2	3	3	2	3	3	2	2	2	3	3	2	3	3	2	2	3	2	3	3	2	2	2	2	2	2	3	2	3	3	2	2	2	3	3
2054_BdiBd21-3.1G0438700.1.fna	0	1	1	1	1	1	1	1	1	1	1	1	1	2	1	1	1	1	1	1	1	1	1	1	1	1	2	1	1	1	1	1	2	1	1	1	1	1	1	1	1	1	1	2	1	1	1	1	1
2055_BdiBd21-3.5G0339500.1.fna	2	2	2	2	15	2	2	2	2	2	2	2	2	2	2	2	2	2	2	2	2	2	2	2	2	2	2	2	2	2	3	2	2	2	2	2	2	2	2	2	2	2	2	2	2	2	2	2	2
2056_BdiBd21-3.5G0279600.1.fna	1	1	1	1	1	1	1	1	1	1	1	1	1	1	1	1	1	1	1	1	1	1	1	1	1	1	1	1	1	1	1	1	1	1	1	1	1	1	1	1	1	1	1	1	1	1	1	1	1
2058_BdiBd21-3.2G0540400.1.fna	1	1	1	1	1	1	1	1	1	1	1	1	1	1	1	1	1	1	1	1	1	1	1	1	1	1	1	1	1	1	1	1	1	1	1	1	1	1	1	1	1	1	1	1	1	1	1	1	1
2059_BdiBd21-3.2G0222900.1.fna	1	1	1	1	2	1	1	1	1	1	1	1	1	1	1	1	1	1	1	1	1	1	1	1	1	1	1	1	1	1	1	1	1	1	1	1	1	1	1	1	1	1	1	1	1	1	1	1	1
2060_BdiBd21-3.1G0977400.1.fna	1	1	1	1	1	1	1	1	1	1	1	1	1	1	1	1	1	1	1	1	1	1	1	1	1	1	1	1	1	1	1	1	1	1	1	1	1	1	1	1	1	1	1	1	1	1	1	1	1
2061_BdiBd21-3.1G0894500.1.fna	1	1	1	1	2	1	1	1	1	1	1	1	1	1	1	1	1	1	1	1	1	1	1	1	1	1	1	1	1	1	1	1	1	1	1	1	1	1	1	1	1	1	1	1	1	1	1	1	1
2062_BdiBd21-3.1G0481800.1.fna	1	1	1	1	1	1	1	1	1	1	1	1	1	1	1	1	1	1	1	1	1	1	1	1	1	1	1	1	1	1	1	1	1	1	1	1	1	1	1	1	1	1	1	1	1	1	1	1	1
2063_BdiBd21-3.5G0239500.1.fna	2	2	2	2	2	2	2	2	2	2	2	2	2	2	2	2	2	2	2	2	2	2	2	3	2	2	2	2	2	2	1	2	2	2	2	2	2	2	2	2	2	2	3	2	2	2	2	2	2
2064_BdiBd21-3.5G0138300.1.fna	1	1	1	1	1	1	1	0	1	1	1	1	1	1	1	1	1	1	1	1	1	1	1	1	1	1	1	1	1	1	1	1	1	1	1	1	1	1	1	1	1	1	1	1	1	1	1	1	1
2066_BdiBd21-3.3G0694500.1.fna	1	1	2	1	1	1	1	1	1	1	1	1	1	1	1	1	1	1	1	1	1	1	1	1	1	1	1	1	1	1	1	1	1	1	1	1	1	1	1	1	1	1	1	1	1	1	1	1	1
2069_BdiBd21-3.1G1042000.1.fna	1	1	1	1	1	1	1	1	1	1	1	1	1	1	1	1	1	1	1	1	1	1	1	1	1	1	1	1	1	1	1	1	1	2	1	1	1	1	1	1	1	1	1	1	1	1	1	1	1
2070_BdiBd21-3.1G0782000.1.fna	2	2	2	2	2	1	1	1	1	1	1	1	1	1	1	1	1	1	1	1	1	1	1	1	1	1	1	1	1	1	1	1	1	1	1	1	1	1	1	1	1	1	1	1	1	1	1	1	1
2071_BdiBd21-3.4G0191300.1.fna	2	0	1	0	0	0	0	2	1	1	0	1	1	1	1	1	1	0	1	1	0	0	1	1	1	1	1	0	0	0	1	0	0	1	1	1	1	1	0	0	1	0	1	1	1	1	1	0	1
2074_BdiBd21-3.2G0647900.1.fna	1	1	1	1	2	1	1	1	1	1	1	1	1	1	1	1	1	1	1	1	1	1	1	1	1	1	1	1	1	1	1	1	1	1	1	1	1	1	1	1	1	1	1	1	1	1	1	1	1
2075_BdiBd21-3.2G0788500.1.fna	1	1	1	1	1	1	1	1	1	1	1	1	1	1	1	1	1	1	1	1	1	1	1	1	1	1	1	1	1	1	1	1	1	1	1	1	1	1	1	1	1	1	1	1	1	1	1	1	1
2076_BdiBd21-3.1G0987500.1.fna	1	1	1	1	1	1	1	1	1	1	1	1	1	1	1	1	1	1	1	1	1	1	1	1	1	1	1	1	1	1	1	1	1	1	1	1	1	1	1	1	1	1	1	1	1	1	1	1	1
2079_BdiBd21-3.4G0329900.1.fna	1	1	1	1	1	1	1	1	1	1	1	1	1	2	1	1	1	1	1	1	1	1	1	1	1	1	1	1	1	1	1	1	1	1	1	1	1	1	1	1	1	1	1	1	1	1	1	1	1
2080_BdiBd21-3.5G0307600.1.fna	1	1	1	1	2	1	1	1	1	1	2	1	1	1	1	1	2	1	1	1	1	1	1	1	1	1	1	2	1	1	2	1	2	1	1	2	1	2	1	1	1	2	1	1	1	1	1	1	1
2081_BdiBd21-3.2G0328500.1.fna	1	1	1	1	1	1	1	1	1	1	1	1	1	1	1	1	1	1	1	1	1	1	1	1	1	1	1	1	1	1	1	1	1	1	1	1	1	1	1	1	1	1	1	1	1	1	1	1	1
2082_BdiBd21-3.1G0881000.1.fna	1	1	1	1	1	1	1	1	1	1	1	1	1	1	1	1	1	1	1	1	1	1	1	1	1	1	1	1	1	1	1	1	1	1	1	1	1	1	1	1	1	1	1	1	1	1	1	1	1
2083_BdiBd21-3.1G0844200.1.fna	1	1	1	1	1	1	1	1	1	1	1	1	1	1	1	1	2	1	1	1	1	1	1	1	1	1	1	2	1	1	1	1	1	1	1	1	1	1	1	1	1	1	1	1	1	1	1	1	1
2084_BdiBd21-3.4G0417900.1.fna	1	1	0	1	1	1	1	0	1	1	1	1	1	1	1	1	1	1	1	1	1	1	1	1	1	1	1	1	1	1	1	1	1	1	1	1	1	1	1	1	2	1	2	1	1	1	1	1	1
2085_BdiBd21-3.2G0205900.1.fna	1	1	1	1	1	1	1	1	1	1	1	1	1	1	1	1	1	1	1	1	1	1	1	1	1	1	1	1	1	1	1	1	1	1	1	1	1	1	1	1	1	1	1	1	1	1	1	1	1
2086_BdiBd21-3.2G0615600.1.fna	1	1	1	1	1	1	1	0	1	1	1	1	1	1	1	1	1	2	1	1	1	1	1	1	1	1	1	1	1	1	1	1	1	1	1	1	1	1	1	1	1	1	1	1	1	1	1	1	1
2087_BdiBd21-3.1G0391800.1.fna	4	1	1	1	1	1	4	5	3	5	4	1	1	3	1	3	1	2	1	2	2	4	1	1	4	2	1	1	1	1	2	5	5	1	1	1	1	1	5	4	1	7	4	1	5	1	1	4	1
2088_BdiBd21-3.4G0477900.1.fna	2	1	1	1	1	1	1	1	1	1	1	1	1	1	1	1	1	1	1	1	1	1	1	1	1	1	1	1	1	1	1	1	1	1	1	1	1	1	1	1	1	1	1	1	1	1	1	1	1
2089_BdiBd21-3.4G0006900.1.fna	2	3	2	2	3	1	1	1	1	1	1	1	1	1	1	1	1	1	1	1	1	1	1	1	1	1	1	1	1	1	1	1	1	1	1	1	1	1	1	1	1	1	1	1	1	1	1	1	1
2090_BdiBd21-3.3G0490700.1.fna	1	1	1	1	1	1	1	1	1	1	1	1	1	1	1	1	1	1	1	1	1	1	1	1	1	1	1	1	1	1	1	1	1	1	1	1	1	1	1	1	1	1	1	1	1	1	1	1	1
2092_BdiBd21-3.3G0421400.1.fna	1	1	1	1	1	1	1	1	1	1	1	1	1	1	1	1	1	1	1	1	1	1	1	1	1	1	1	1	1	1	1	1	1	1	1	1	1	1	1	1	1	1	1	1	1	1	1	1	1
2093_BdiBd21-3.2G0398900.1.fna	1	1	1	1	1	1	1	1	1	1	1	1	1	1	1	1	1	1	1	1	1	1	1	1	1	1	1	1	1	1	1	1	1	1	1	1	1	1	1	1	1	1	1	1	1	1	1	1	1
2094_BdiBd21-3.1G0935600.1.fna	1	1	1	1	2	1	1	1	1	1	1	1	1	1	1	1	1	1	1	1	1	1	1	1	1	1	1	1	1	1	1	1	1	1	1	1	1	1	1	1	1	1	1	1	1	1	1	1	1
2095_BdiBd21-3.1G0189400.1.fna	3	5	7	7	7	5	3	0	6	5	0	0	2	8	5	9	8	5	7	4	11	3	3	10	6	4	5	7	5	6	6	3	4	4	6	4	4	4	9	6	5	5	7	7	5	5	0	8	9
2096_BdiBd21-3.1G0475500.1.fna	2	2	2	2	3	3	2	2	2	2	2	2	2	3	2	2	3	2	4	2	2	2	2	3	2	2	4	3	2	2	2	2	4	2	2	4	2	4	3	3	3	4	2	2	2	2	2	2	2
2097_BdiBd21-3.3G0017600.1.fna	1	1	1	1	1	1	1	1	2	2	1	1	1	1	1	1	1	1	1	1	1	1	1	1	1	1	1	1	1	1	1	1	1	1	1	1	1	1	1	1	1	1	1	1	1	1	1	1	1
2098_BdiBd21-3.2G0378200.1.fna	1	0	1	1	1	1	1	1	1	1	1	1	1	2	1	1	1	1	1	1	1	1	1	1	1	1	0	1	1	1	1	1	1	1	1	1	1	1	0	1	1	1	1	1	1	1	1	1	1
2099_BdiBd21-3.2G0756200.1.fna	1	1	1	1	1	1	1	1	1	1	1	1	1	1	1	1	1	1	1	1	1	1	1	1	1	1	1	1	1	1	2	1	1	1	1	1	1	1	1	1	1	1	1	1	1	1	1	1	1
2100_BdiBd21-3.1G0577200.1.fna	1	1	2	1	1	5	3	3	4	4	4	5	4	5	4	5	4	2	2	3	4	2	5	3	3	3	2	3	2	3	4	5	2	6	1	2	5	4	3	2	3	3	5	6	2	4	2	5	6
2101_BdiBd21-3.1G0329900.1.fna	3	3	3	3	8	3	3	3	3	3	3	3	3	3	3	3	3	3	3	3	3	3	3	3	3	3	3	3	3	3	3	3	3	3	3	3	3	3	3	3	3	3	3	3	3	3	3	3	3
2103_BdiBd21-3.1G1025300.1.fna	0	1	1	1	1	1	1	1	1	1	1	1	1	1	1	1	1	1	1	1	1	1	1	1	0	1	1	1	1	1	1	1	1	1	1	1	1	1	1	1	1	1	1	1	1	1	1	1	1
2104_BdiBd21-3.1G0179100.1.fna	1	1	1	1	1	1	1	1	1	1	1	1	1	1	1	1	2	1	1	1	1	1	1	1	1	1	1	3	1	1	1	1	1	1	1	1	1	1	1	1	2	1	1	1	1	1	1	1	1
2105_BdiBd21-3.3G0540900.1.fna	1	1	1	1	1	1	1	1	1	1	1	1	1	1	1	1	1	1	1	1	1	1	1	1	1	1	1	1	1	1	1	1	1	1	1	1	1	1	1	1	1	1	1	1	1	1	1	1	1
2106_BdiBd21-3.3G0664300.1.fna	1	1	1	1	2	1	1	1	1	1	1	1	1	1	1	1	1	1	1	1	1	1	1	1	1	1	1	1	1	1	1	1	1	1	1	1	1	1	1	1	1	1	1	1	1	1	1	1	1
2107_BdiBd21-3.2G0145100.1.fna	3	3	3	3	5	2	3	4	3	3	4	3	3	3	4	3	4	4	3	3	4	4	3	3	3	3	3	4	4	4	3	3	3	2	2	3	3	3	4	4	5	3	4	4	3	3	3	4	4
2108_BdiBd21-3.2G0447200.1.fna	2	1	1	1	1	1	1	2	1	1	1	1	1	1	1	1	1	1	1	1	1	1	1	1	1	1	1	1	1	1	1	1	1	1	1	1	1	1	1	1	1	1	1	1	1	1	1	1	1
2109_BdiBd21-3.2G0297800.1.fna	1	1	1	1	1	1	1	1	1	1	1	1	1	1	1	1	1	1	1	1	1	1	1	1	1	1	1	1	1	1	1	1	1	1	1	1	1	1	1	1	1	1	1	1	1	1	1	1	1
2110_BdiBd21-3.1G0845700.1.fna	1	1	1	1	2	1	1	1	1	1	1	1	1	1	1	1	1	1	1	1	1	1	1	1	1	1	1	1	1	1	1	1	1	1	1	1	1	1	1	1	1	1	1	1	1	1	1	1	1
2111_BdiBd21-3.1G0562500.1.fna	2	1	0	1	1	1	1	1	2	1	1	1	1	1	1	1	2	1	1	1	1	1	1	1	1	1	1	2	1	1	1	1	1	1	1	1	1	1	1	2	1	1	1	1	1	1	1	1	1
2114_BdiBd21-3.2G0770100.1.fna	0	0	0	0	0	1	1	1	1	0	0	0	1	0	1	0	2	1	0	0	1	1	0	0	1	0	0	0	0	0	0	0	0	0	0	0	0	0	1	1	0	0	0	0	0	0	0	0	0
2116_BdiBd21-3.1G0165700.1.fna	0	1	1	1	1	1	1	1	1	1	2	1	1	1	1	1	1	1	1	1	1	2	1	1	1	1	1	1	1	1	1	1	1	1	1	1	1	1	1	1	1	1	1	1	1	1	1	1	1
2119_BdiBd21-3.4G0203600.1.fna	0	0	0	0	0	1	1	1	1	1	1	1	1	1	1	1	1	1	1	1	1	1	1	1	1	1	1	1	1	1	1	1	1	1	1	1	1	1	1	1	1	1	1	1	1	1	1	1	1
2120_BdiBd21-3.4G0498200.1.fna	1	1	1	1	2	1	1	1	1	1	1	1	1	0	1	1	1	1	1	1	1	1	1	1	1	1	1	1	1	1	1	1	1	1	1	1	1	1	1	1	1	1	1	1	1	1	2	1	1
2121_BdiBd21-3.3G0036400.1.fna	1	1	1	1	1	1	1	1	1	1	1	1	1	1	1	1	1	1	1	1	1	1	1	1	1	1	1	1	1	1	1	1	1	1	1	1	1	1	1	1	1	1	1	1	1	1	1	1	1
2122_BdiBd21-3.2G0654100.1.fna	1	1	1	1	1	1	1	1	1	1	1	1	1	1	1	1	1	1	1	1	1	1	1	1	1	1	1	1	1	1	1	1	1	1	1	1	1	1	1	1	1	1	1	1	1	1	1	1	1
2123_BdiBd21-3.1G1022600.1.fna	1	1	1	1	2	1	1	1	1	1	1	1	1	1	1	1	1	1	1	1	1	1	1	1	2	1	2	1	1	1	1	1	1	2	1	1	1	2	1	1	1	1	1	1	1	1	1	1	1
2125_BdiBd21-3.1G0453800.1.fna	1	1	1	1	1	4	1	2	1	5	5	5	5	4	5	5	0	7	5	5	5	0	5	4	5	4	4	5	5	5	5	5	5	5	5	5	6	4	3	4	4	4	5	5	5	4	3	5	5
2126_BdiBd21-3.4G0369700.1.fna	1	1	1	1	1	1	1	1	1	1	1	1	1	1	1	1	1	1	1	1	1	1	1	1	1	1	1	1	1	1	1	1	1	1	1	1	1	1	1	1	1	1	1	1	1	1	1	1	1
2127_BdiBd21-3.5G0033600.1.fna	1	1	1	1	1	1	1	1	1	1	1	1	1	1	1	1	1	1	1	1	1	1	1	1	1	1	1	1	1	1	1	1	1	1	1	1	1	1	1	1	1	1	1	1	1	1	1	1	1
2128_BdiBd21-3.5G0278500.1.fna	1	1	1	1	6	1	1	1	1	1	1	1	1	1	1	1	1	1	1	1	1	1	1	1	1	1	1	1	1	1	1	1	1	1	1	1	1	1	1	1	1	1	1	1	1	1	1	1	1
2129_BdiBd21-3.2G0443400.1.fna	0	1	1	1	1	1	1	1	1	1	1	1	1	1	1	1	1	1	1	1	1	1	1	1	2	1	1	1	1	1	1	1	1	1	1	1	1	1	1	1	2	1	1	1	1	1	1	1	1
2130_BdiBd21-3.2G0380800.1.fna	1	1	1	1	1	1	1	1	1	1	1	1	1	1	1	1	2	1	1	1	1	1	1	1	1	1	1	1	1	1	2	1	1	1	1	1	1	1	1	1	1	1	1	1	1	1	1	1	1
2131_BdiBd21-3.2G0271900.1.fna	2	2	2	2	5	2	2	2	2	2	2	2	2	2	2	2	2	2	2	2	2	2	2	2	2	2	2	3	2	2	2	2	2	2	2	2	2	2	2	2	2	2	3	2	2	2	2	2	2
2132_BdiBd21-3.2G0345400.1.fna	1	1	1	1	1	1	1	1	1	1	1	1	1	1	1	1	1	1	1	1	1	1	1	1	1	1	1	1	1	1	1	1	1	1	1	1	1	1	1	1	1	1	1	1	1	1	1	1	1
2134_BdiBd21-3.1G0560900.1.fna	1	1	1	1	1	1	1	1	1	1	1	1	1	1	1	1	1	1	1	1	1	1	1	1	1	1	1	1	1	1	1	1	1	1	1	1	1	1	1	1	1	1	1	1	1	1	1	1	1
2135_BdiBd21-3.1G0032100.1.fna	1	1	1	1	1	1	1	1	1	1	1	1	1	1	1	1	1	1	1	1	1	1	1	1	1	1	1	1	1	1	1	1	1	1	1	1	1	1	1	1	1	1	1	1	1	1	1	1	1
2136_BdiBd21-3.1G0045000.1.fna	1	1	1	1	1	1	1	1	1	1	1	1	1	1	1	1	1	1	1	1	1	1	1	1	1	1	1	1	1	1	1	1	1	1	1	1	1	1	1	1	1	1	1	1	1	1	1	1	1
2137_BdiBd21-3.3G0297400.1.fna	1	1	1	1	1	1	1	1	1	1	1	1	1	1	1	1	1	1	1	1	1	1	1	1	1	1	1	1	1	1	1	1	1	1	1	1	1	1	1	1	1	1	1	1	1	1	1	1	1
2138_BdiBd21-3.3G0471000.1.fna	1	1	1	1	1	1	1	1	1	1	1	1	1	1	1	1	1	1	1	1	1	1	1	1	1	1	1	1	1	1	1	1	1	1	1	1	1	1	1	1	1	1	1	1	1	1	1	1	1
2139_BdiBd21-3.3G0131500.1.fna	1	1	1	1	1	1	1	1	1	1	1	1	1	1	1	1	1	1	1	1	1	1	1	1	1	1	1	1	1	1	1	1	1	1	1	1	1	1	1	1	1	1	1	1	1	1	1	1	1
2140_BdiBd21-3.2G0492000.1.fna	0	0	0	0	0	0	0	0	0	3	2	2	1	1	1	1	1	1	1	0	1	0	2	1	1	0	0	1	0	2	1	1	1	1	1	0	0	1	0	0	0	1	0	0	0	0	0	0	0
2141_BdiBd21-3.2G0636200.1.fna	1	1	1	1	3	1	1	1	1	1	1	1	1	1	1	1	1	1	1	1	1	1	1	1	1	1	1	1	1	1	1	1	1	1	1	1	1	1	1	1	1	1	1	1	1	1	1	1	1
2142_BdiBd21-3.2G0402400.1.fna	1	1	1	1	1	1	0	1	1	1	1	1	1	1	1	1	1	1	1	1	1	1	1	1	1	1	1	1	1	1	1	1	1	1	1	1	1	1	1	1	1	1	1	1	1	1	1	1	1
2145_BdiBd21-3.1G0701800.1.fna	1	1	1	1	1	1	1	1	1	1	1	1	1	1	1	1	2	1	1	1	1	1	1	1	1	1	1	1	1	1	1	1	1	1	1	1	1	2	1	1	1	1	1	1	1	1	1	1	1
2146_BdiBd21-3.1G0346000.1.fna	1	1	1	1	1	1	1	1	1	1	1	1	1	1	1	1	1	1	1	1	1	1	1	1	1	1	1	1	1	1	1	1	1	1	1	1	1	1	1	1	1	1	1	1	1	1	1	1	1
2147_BdiBd21-3.5G0252500.1.fna	1	1	1	1	1	1	1	1	1	1	1	1	2	1	1	1	1	1	1	1	1	1	1	1	1	1	1	1	1	1	1	1	1	1	1	1	1	1	1	1	2	1	1	1	2	1	1	1	1
2148_BdiBd21-3.5G0150800.1.fna	1	1	1	1	4	1	1	1	1	1	1	1	1	1	1	1	1	1	1	1	1	1	1	1	1	1	1	1	1	1	1	1	1	1	1	1	1	1	1	1	1	1	1	1	1	1	1	1	1
2149_BdiBd21-3.5G0017400.1.fna	1	1	1	1	1	1	1	1	1	1	1	1	1	1	1	1	1	1	1	1	1	1	1	1	1	1	1	1	1	1	1	1	1	1	1	1	1	1	1	1	1	1	0	1	1	1	1	1	1
2150_BdiBd21-3.3G0060400.1.fna	1	1	1	1	1	1	1	1	1	1	1	1	1	1	1	1	1	1	1	1	1	1	1	1	1	1	1	1	1	1	1	1	1	1	1	1	1	1	1	1	1	1	1	1	1	1	1	1	1
2151_BdiBd21-3.2G0027300.1.fna	1	1	1	1	1	1	1	1	1	1	1	1	1	1	1	1	1	2	1	1	1	1	1	1	1	1	1	1	1	1	1	1	1	1	1	1	1	1	1	1	1	1	1	0	1	1	1	1	1
2152_BdiBd21-3.2G0723100.1.fna	1	1	1	1	1	1	2	1	1	1	1	1	1	1	1	1	1	1	1	1	1	1	1	1	1	1	1	1	1	1	1	1	1	1	1	1	1	1	1	1	1	1	1	1	1	1	1	1	1
2154_BdiBd21-3.1G0761700.1.fna	1	1	1	1	1	1	1	1	1	1	1	1	1	1	1	1	0	0	1	1	1	1	1	1	1	1	1	1	1	1	1	1	1	1	1	1	1	1	1	1	1	1	1	1	1	1	1	1	1
2155_BdiBd21-3.4G0611500.1.fna	0	1	1	1	1	1	1	1	1	1	1	1	1	1	1	1	1	1	1	1	1	1	1	1	1	1	1	1	1	1	1	1	1	1	1	1	1	1	1	1	0	1	2	1	1	1	1	1	1
2156_BdiBd21-3.5G0305200.1.fna	1	1	1	1	1	1	1	1	1	1	1	1	1	1	1	1	1	1	1	1	1	1	1	1	1	1	1	1	1	1	1	1	1	1	1	1	1	1	1	1	1	1	1	1	1	1	1	1	1
2157_BdiBd21-3.2G0213100.1.fna	1	1	1	1	1	1	1	1	1	1	1	1	1	1	1	1	1	1	1	1	1	1	1	1	1	1	1	1	1	1	1	1	1	1	1	1	1	1	1	1	1	1	1	1	1	1	1	1	1
2158_BdiBd21-3.2G0168600.1.fna	1	1	1	1	1	1	1	1	1	1	1	1	1	1	1	1	1	1	1	1	1	1	1	1	1	1	1	1	1	1	1	1	1	1	1	1	1	1	1	1	1	1	1	1	1	1	1	1	1
2159_BdiBd21-3.5G0176100.1.fna	1	1	1	1	2	1	1	1	1	1	1	1	1	1	1	1	1	1	1	1	1	1	1	1	1	1	1	1	1	1	1	1	1	1	1	1	1	1	1	1	1	1	1	1	1	1	1	1	1
2160_BdiBd21-3.3G0493500.1.fna	1	1	1	1	1	1	0	1	1	1	1	1	1	1	1	1	1	1	1	1	1	1	1	1	1	1	0	1	1	1	1	1	1	1	1	1	1	1	1	1	1	1	1	1	1	1	1	1	1
2161_BdiBd21-3.3G0036900.1.fna	1	1	1	1	2	1	1	1	1	1	1	1	1	1	1	1	1	1	1	1	1	1	1	1	1	1	1	1	1	1	1	1	1	1	1	1	1	1	1	1	1	1	1	1	1	1	1	1	1
2162_BdiBd21-3.2G0486200.1.fna	1	1	1	1	1	1	1	2	1	1	2	2	1	1	1	1	2	2	1	1	1	1	1	1	0	1	1	1	1	1	1	1	2	1	1	1	1	1	1	1	0	1	2	2	1	1	1	1	2
2163_BdiBd21-3.2G0323300.1.fna	2	1	1	1	1	1	1	1	1	1	1	1	1	1	1	1	1	1	1	1	1	1	1	1	1	1	1	1	1	1	1	1	1	1	1	1	1	1	1	1	1	1	1	1	1	1	1	1	1
2164_BdiBd21-3.2G0326900.1.fna	1	1	1	1	1	1	1	1	1	1	1	1	1	1	1	1	1	1	1	1	1	1	1	1	1	1	1	1	1	1	1	1	0	1	1	1	1	1	1	1	1	1	1	1	1	1	1	1	1
2165_BdiBd21-3.2G0430500.1.fna	1	1	1	1	2	2	1	1	1	1	1	1	1	1	1	1	1	1	1	1	1	1	1	1	1	1	1	1	1	1	1	1	1	1	1	1	1	1	1	1	1	1	1	1	1	1	1	1	1
2166_BdiBd21-3.1G0213400.1.fna	1	1	1	1	1	2	1	1	1	1	1	1	1	1	1	1	1	1	1	1	1	1	1	1	1	1	1	1	1	1	1	1	1	1	1	1	1	1	1	1	1	1	1	1	1	1	1	1	1
2167_BdiBd21-3.1G1004600.1.fna	1	1	1	1	6	1	1	1	1	1	1	1	1	1	1	1	1	1	1	1	1	1	1	1	1	1	1	1	1	1	1	1	1	1	1	1	1	1	1	1	1	1	1	1	1	1	1	1	1
2168_BdiBd21-3.4G0059600.1.fna	1	1	1	1	2	1	1	1	1	1	1	1	1	1	1	1	1	1	1	1	1	1	1	1	1	1	1	1	1	1	1	1	1	1	1	1	1	1	1	1	1	1	2	1	1	1	1	1	1
2169_BdiBd21-3.4G0512100.1.fna	1	1	1	1	1	1	1	1	1	1	1	1	1	1	1	1	1	1	1	1	1	1	1	1	1	1	1	1	1	1	1	1	1	1	1	1	1	1	1	1	1	1	2	1	1	1	1	1	1
2170_BdiBd21-3.5G0167100.1.fna	1	1	1	1	1	1	1	1	1	1	1	1	1	1	1	1	1	1	1	1	1	1	1	1	2	1	1	1	1	1	1	1	1	1	1	1	1	1	1	1	1	1	2	1	1	1	1	1	1
2171_BdiBd21-3.5G0302900.1.fna	0	0	0	0	0	1	1	1	1	1	1	1	1	1	1	1	1	1	1	1	1	1	1	1	1	1	0	1	1	1	1	1	1	1	1	1	1	1	1	1	1	1	1	1	1	1	1	1	0
2172_BdiBd21-3.5G0279900.1.fna	2	3	3	3	5	4	4	4	4	4	4	4	4	3	4	4	3	4	4	4	4	4	4	3	4	4	4	4	4	4	4	4	3	4	4	4	4	3	4	4	4	3	4	3	4	3	4	4	4
2174_BdiBd21-3.1G0666100.1.fna	2	2	2	2	2	2	2	2	2	2	2	2	2	2	2	2	2	2	2	2	2	2	2	2	2	2	2	2	2	2	2	2	2	2	2	2	2	2	2	2	2	2	2	1	2	2	2	2	2
2175_BdiBd21-3.1G0656300.1.fna	1	1	1	1	1	1	1	1	1	1	1	1	1	1	1	1	1	1	1	1	1	1	1	1	1	1	1	1	1	1	1	1	1	1	1	1	1	1	1	1	1	1	1	1	1	1	1	1	1
2176_BdiBd21-3.4G0004300.1.fna	1	0	1	1	2	1	1	1	1	1	1	1	1	1	1	1	1	1	1	1	1	1	1	1	1	1	1	1	1	1	1	1	1	1	1	1	1	1	1	1	1	1	1	1	1	1	1	1	1
2177_BdiBd21-3.4G0016200.1.fna	1	1	1	1	1	1	1	1	1	1	1	1	1	1	1	1	1	1	1	1	1	1	1	1	1	1	1	1	1	1	1	1	1	1	1	1	1	1	1	1	1	1	1	1	1	1	1	1	1
2179_BdiBd21-3.3G0332000.1.fna	1	1	1	1	2	1	1	1	1	1	1	1	1	2	1	1	3	2	2	1	1	1	1	3	2	1	1	2	1	1	2	1	1	2	1	2	1	1	1	1	1	1	1	1	1	1	1	1	1
2180_BdiBd21-3.1G0938700.1.fna	1	1	1	1	1	1	1	1	1	1	1	1	1	1	1	1	1	1	1	1	1	1	1	1	1	1	1	1	1	1	1	1	1	1	1	1	1	1	1	1	1	1	1	1	1	1	1	1	1
2181_BdiBd21-3.3G0640400.1.fna	1	1	1	1	1	1	1	1	1	1	1	1	1	1	1	1	1	1	1	1	1	1	1	1	1	1	1	1	1	1	1	1	1	1	1	1	1	1	1	1	1	1	1	1	1	1	1	1	1
2182_BdiBd21-3.3G0741200.1.fna	1	1	1	1	1	1	1	1	1	1	1	1	1	2	1	1	1	1	1	1	1	1	1	1	1	1	1	1	1	1	1	1	1	1	1	1	1	1	1	1	1	1	1	1	1	1	1	1	1
2183_BdiBd21-3.2G0664600.1.fna	3	3	3	3	3	3	3	3	3	3	3	3	3	3	3	3	3	3	3	3	3	3	3	3	3	3	3	3	3	3	3	3	3	3	3	3	3	3	3	3	3	3	3	3	3	3	4	3	3
2185_BdiBd21-3.2G0515500.1.fna	1	1	1	1	1	1	1	1	1	1	1	1	1	1	1	1	1	1	1	1	1	1	1	1	1	1	1	1	1	1	1	1	1	1	1	1	1	1	1	1	1	1	1	1	1	1	1	1	1
2186_BdiBd21-3.2G0214100.1.fna	1	1	1	1	1	1	1	1	1	1	1	1	1	1	1	1	1	1	1	1	1	1	1	1	1	1	1	1	1	1	1	1	1	1	1	1	1	1	1	1	1	1	1	1	1	1	1	1	1
2187_BdiBd21-3.1G0712700.1.fna	1	2	2	2	3	1	1	1	1	1	1	1	1	1	1	1	1	1	1	1	1	1	1	1	1	1	1	1	1	1	1	1	1	1	1	1	1	1	1	1	1	1	1	1	1	1	1	1	1
2189_BdiBd21-3.4G0075500.1.fna	0	1	1	1	1	1	1	1	1	1	1	1	1	1	1	1	1	1	1	1	1	1	1	1	1	1	1	1	1	1	1	1	1	1	1	1	1	1	1	1	1	1	1	1	1	1	1	1	1
2190_BdiBd21-3.4G0071300.1.fna	1	1	1	1	1	1	1	1	1	0	0	1	1	1	1	1	0	1	1	1	0	1	0	1	1	0	1	0	0	0	0	1	1	1	1	1	1	0	1	1	1	1	1	1	1	1	1	1	0
2191_BdiBd21-3.3G0598800.1.fna	1	1	1	1	1	1	1	1	1	1	1	1	1	1	1	1	1	1	1	1	1	1	1	1	1	1	1	1	1	1	1	1	1	1	1	1	1	1	1	1	1	1	1	1	1	1	1	1	1
2192_BdiBd21-3.1G0370300.1.fna	1	1	1	1	1	1	1	1	1	1	1	1	1	1	1	1	1	1	1	1	1	1	1	1	1	1	1	1	1	1	1	1	1	1	1	1	1	1	1	1	1	1	1	1	1	1	1	1	1
2193_BdiBd21-3.1G0044300.1.fna	1	1	1	1	1	1	1	1	1	1	1	1	1	1	1	1	1	1	1	1	1	1	1	1	1	1	1	1	1	1	1	1	1	1	1	1	1	1	1	1	1	1	1	1	1	1	1	1	1
2194_BdiBd21-3.1G0890500.1.fna	0	1	1	1	1	1	1	1	1	1	1	1	1	1	1	1	1	1	1	1	1	1	1	1	1	1	1	1	1	1	1	1	1	1	1	1	1	1	1	1	1	1	1	1	1	1	1	1	1
2195_BdiBd21-3.4G0404600.1.fna	1	1	1	1	1	0	1	1	1	1	1	1	1	1	1	1	1	1	1	1	1	1	1	1	1	1	1	1	1	1	1	1	1	1	1	1	1	1	1	1	1	1	1	1	1	1	1	1	1
2196_BdiBd21-3.4G0341300.1.fna	1	1	2	1	1	1	1	1	1	1	1	1	1	1	1	1	1	1	1	1	1	1	1	1	1	1	1	1	1	1	1	1	1	1	1	1	1	1	1	1	1	1	1	1	1	1	1	1	1
2197_BdiBd21-3.5G0301100.1.fna	1	1	7	6	4	3	2	1	2	2	2	2	2	2	2	2	3	2	1	1	2	0	2	3	1	1	2	1	1	0	1	2	2	2	1	0	2	1	2	1	2	2	3	3	1	1	0	2	4
2198_BdiBd21-3.3G0052100.1.fna	1	1	1	1	3	1	1	1	1	1	1	1	1	1	1	1	1	1	2	2	1	1	2	1	2	1	1	2	2	2	2	2	1	2	2	1	2	1	1	1	2	2	1	1	2	2	2	1	1
2199_BdiBd21-3.3G0448900.1.fna	1	1	1	1	2	1	1	1	1	1	1	1	1	1	1	1	1	1	1	1	1	1	1	1	1	1	1	1	1	1	1	1	1	1	1	1	1	1	1	1	1	1	1	1	1	1	1	1	1
2200_BdiBd21-3.3G0503100.1.fna	0	0	0	0	0	1	3	3	3	2	0	2	1	1	0	1	2	1	0	0	2	2	1	1	1	0	2	0	1	1	1	1	2	0	0	1	0	1	2	2	1	0	1	2	1	1	2	1	1
2202_BdiBd21-3.1G0066900.1.fna	1	1	1	1	1	1	1	1	1	1	1	1	1	1	1	1	1	1	1	1	1	1	1	1	1	1	1	1	1	1	1	1	1	1	1	1	1	1	1	1	1	1	1	1	1	1	1	1	1
2203_BdiBd21-3.1G0091000.1.fna	1	1	1	1	1	1	1	1	1	1	1	1	1	1	1	1	1	1	1	1	1	1	1	1	1	1	1	1	1	1	1	1	1	1	1	1	1	1	1	1	1	1	1	1	1	1	1	1	1
2204_BdiBd21-3.1G0417700.1.fna	0	0	0	0	0	1	1	0	1	1	0	0	0	0	0	0	1	0	1	2	0	0	0	2	0	1	1	0	0	1	0	0	0	1	0	1	0	1	1	0	1	1	0	0	1	0	0	0	0
2205_BdiBd21-3.4G0400600.1.fna	2	2	2	2	3	1	2	1	2	2	1	3	1	1	1	2	3	1	3	2	2	2	2	2	3	1	2	2	2	2	2	1	2	2	2	2	1	2	1	1	3	2	2	3	2	3	1	1	1
2206_BdiBd21-3.4G0023800.1.fna	1	1	1	1	1	1	1	1	1	1	1	1	1	1	1	1	1	1	1	1	1	1	1	1	1	1	1	1	1	1	1	1	1	1	1	1	1	1	1	1	1	1	1	1	1	1	1	1	1
2207_BdiBd21-3.4G0626300.1.fna	1	1	1	1	1	1	1	1	1	1	1	1	1	1	1	1	1	1	1	1	1	1	1	1	1	1	1	1	1	1	1	1	1	1	1	1	1	1	1	1	1	1	1	1	1	1	1	1	1
2208_BdiBd21-3.5G0276200.1.fna	1	1	1	1	1	1	1	1	1	1	1	1	1	1	1	1	1	1	1	1	1	1	1	1	1	1	1	1	1	1	1	1	1	1	1	1	1	1	1	1	1	1	1	1	1	1	1	1	1
2209_BdiBd21-3.3G0111100.1.fna	1	1	1	1	1	1	1	1	1	1	1	2	1	1	1	1	1	1	1	1	1	1	1	1	1	1	2	1	1	1	1	1	1	1	1	1	1	1	1	1	1	1	1	1	1	1	1	1	1
2210_BdiBd21-3.2G0461600.1.fna	1	1	1	1	1	1	1	1	1	1	1	1	1	1	1	1	2	1	2	1	1	1	1	1	2	1	2	1	2	2	2	1	1	2	2	1	1	1	1	1	2	2	2	1	2	1	1	2	1
2211_BdiBd21-3.1G0912600.1.fna	1	1	1	1	1	1	1	1	1	1	1	1	1	1	1	1	1	1	1	1	1	1	1	1	1	1	1	1	1	1	1	1	1	1	1	1	1	1	1	1	1	1	1	1	1	1	1	1	1
2212_BdiBd21-3.4G0467800.1.fna	1	1	1	1	1	3	3	3	3	2	2	1	2	2	2	1	2	2	1	2	2	2	2	1	1	1	1	2	1	1	1	2	1	2	1	1	2	1	2	2	1	1	2	1	2	2	2	2	1
2213_BdiBd21-3.4G0031200.1.fna	2	5	5	7	9	4	6	3	6	5	0	9	1	6	5	6	5	5	6	6	7	3	5	1	5	4	6	4	7	6	3	7	8	8	8	7	5	4	5	7	6	6	7	7	6	6	3	7	5
2214_BdiBd21-3.3G0297300.1.fna	1	1	1	1	1	1	1	1	1	1	2	1	1	1	1	1	1	1	1	1	1	1	1	2	1	1	2	2	1	1	2	1	2	1	1	3	1	2	2	1	2	2	1	1	1	1	1	1	1
2216_BdiBd21-3.2G0396700.1.fna	1	1	1	1	1	1	1	1	1	1	1	1	1	1	1	1	1	1	1	1	1	1	1	1	1	1	1	1	1	1	1	1	1	1	1	1	1	1	1	1	1	1	1	1	1	1	1	1	1
2217_BdiBd21-3.2G0664400.1.fna	1	1	1	1	1	1	1	1	1	1	1	1	1	1	1	1	1	1	1	1	1	1	1	1	1	1	1	1	1	1	1	1	1	1	1	1	1	1	1	1	1	1	1	1	1	1	1	1	1
2218_BdiBd21-3.2G0161400.1.fna	1	1	1	1	1	1	1	1	1	1	1	1	1	1	1	1	1	1	1	1	1	1	1	1	1	1	1	1	1	1	1	1	1	1	1	1	1	1	1	1	1	1	1	1	1	1	1	1	1
2219_BdiBd21-3.1G0147500.1.fna	1	1	1	1	1	1	0	1	1	1	1	1	1	1	1	1	1	1	1	1	1	1	1	1	1	1	1	1	1	1	1	1	1	1	1	1	1	1	1	1	1	1	1	1	1	1	1	1	1
2220_BdiBd21-3.1G0947900.1.fna	1	1	1	1	2	1	1	1	1	1	1	1	1	1	1	1	1	1	1	1	1	1	1	1	1	1	1	1	1	1	1	1	1	1	1	1	1	1	1	1	1	1	1	1	1	1	1	1	1
2221_BdiBd21-3.1G0835700.1.fna	1	1	1	1	1	1	1	1	1	1	1	1	1	1	1	1	1	1	1	1	1	1	1	1	1	1	1	1	1	1	1	1	1	1	1	1	1	1	1	1	1	1	1	1	1	1	1	1	1
2222_BdiBd21-3.1G0199700.1.fna	1	1	0	1	2	1	1	1	1	1	1	1	1	1	1	1	1	1	1	1	1	1	1	1	1	1	1	1	1	1	1	1	1	1	1	1	1	1	1	1	1	1	1	1	1	1	1	1	1
2223_BdiBd21-3.4G0610900.1.fna	1	1	1	1	1	1	1	1	1	1	1	1	1	1	1	1	1	1	1	1	1	1	1	1	1	1	1	1	1	1	1	1	1	1	1	1	1	1	1	1	1	1	1	1	1	1	1	1	1
2224_BdiBd21-3.4G0253300.1.fna	1	1	1	1	2	1	1	1	1	1	1	1	1	1	1	1	1	1	1	1	1	1	1	1	1	1	1	1	1	1	1	1	1	1	1	1	1	1	1	1	1	1	1	1	1	1	1	1	1
2225_BdiBd21-3.5G0276400.1.fna	1	1	1	1	1	1	1	1	1	1	1	1	1	1	1	1	1	1	1	1	1	1	1	1	1	1	1	1	1	1	1	1	1	1	1	1	1	1	1	1	1	1	1	1	1	1	1	1	1
2226_BdiBd21-3.3G0471600.1.fna	1	1	1	1	1	1	1	1	1	1	1	1	1	1	1	1	2	1	1	1	1	1	1	1	1	1	1	1	1	1	1	1	1	1	1	1	1	1	1	1	1	1	1	1	1	1	1	1	1
2227_BdiBd21-3.3G0711500.1.fna	1	1	1	1	2	1	1	1	1	1	1	2	1	2	1	1	1	1	1	1	1	1	1	1	1	1	1	1	1	1	1	1	1	1	1	1	1	1	1	1	1	1	1	1	1	1	1	1	1
2228_BdiBd21-3.2G0050300.1.fna	2	2	2	2	2	1	1	1	1	1	1	1	1	2	1	1	1	1	1	1	2	1	1	0	1	0	1	1	1	1	1	1	0	1	1	1	1	1	1	1	1	1	1	1	1	1	1	1	1
2230_BdiBd21-3.1G0347900.1.fna	1	1	1	1	2	1	0	1	1	1	1	1	1	1	1	1	1	1	1	1	1	1	1	1	1	1	1	1	1	1	1	1	1	1	1	1	1	1	1	1	1	1	1	1	1	1	1	1	1
2231_BdiBd21-3.1G0547700.1.fna	1	1	1	1	2	1	1	1	1	1	1	1	1	1	1	1	1	1	1	1	1	1	1	1	1	1	1	1	1	1	1	1	1	1	1	1	1	1	1	1	1	1	1	1	1	1	1	1	1
2232_BdiBd21-3.1G0608400.1.fna	1	1	1	1	1	1	1	1	1	1	1	1	1	1	1	1	2	1	1	1	1	1	1	1	1	1	1	2	1	1	2	1	1	1	1	1	1	2	1	1	1	1	1	1	1	1	1	1	1
2233_BdiBd21-3.4G0628500.1.fna	1	1	1	1	1	1	1	1	1	1	1	1	1	1	1	1	1	1	1	1	1	1	1	1	1	1	1	1	1	1	1	1	1	1	1	1	1	1	1	1	1	1	1	1	1	1	1	1	1
2234_BdiBd21-3.5G0329700.1.fna	1	1	1	1	1	1	1	1	1	1	1	1	1	1	1	1	1	1	1	1	1	1	1	1	1	1	1	1	1	1	1	1	1	1	1	1	1	1	1	1	1	1	1	1	1	1	1	1	1
2235_BdiBd21-3.3G0801600.1.fna	1	0	1	1	1	0	1	0	0	1	1	1	1	1	1	1	1	1	1	1	1	1	1	1	1	1	0	1	1	1	1	1	1	1	1	1	1	1	0	0	1	0	1	1	1	1	1	1	1
2236_BdiBd21-3.3G0787900.1.fna	1	2	2	2	2	1	1	2	1	1	1	1	1	1	1	1	1	1	1	1	1	1	1	1	1	1	1	1	1	1	1	1	1	1	1	1	1	1	1	1	1	1	1	1	1	1	1	1	1
2237_BdiBd21-3.2G0466900.1.fna	2	2	2	2	2	2	2	2	2	2	2	2	2	2	2	2	2	2	2	2	2	2	2	2	2	2	2	2	2	2	2	2	2	2	2	2	2	2	2	2	2	2	2	2	2	2	2	2	2
2238_BdiBd21-3.2G0332700.1.fna	1	2	2	2	2	1	1	1	1	1	1	1	1	1	1	1	1	1	1	1	1	1	1	1	1	1	1	1	1	1	1	1	1	1	1	1	1	1	1	1	1	1	1	1	1	1	1	1	1
2239_BdiBd21-3.2G0337700.1.fna	1	1	1	1	1	1	1	1	1	1	1	1	1	1	1	1	1	1	1	1	1	1	1	1	1	1	1	2	1	1	1	1	1	1	1	1	1	2	1	1	1	1	1	1	1	1	1	1	1
2240_BdiBd21-3.2G0200800.1.fna	1	1	1	1	1	1	1	1	1	1	1	1	1	1	1	1	1	1	1	1	1	1	1	1	1	1	1	1	1	1	1	1	1	1	1	1	1	1	1	1	1	1	1	1	1	1	1	1	1
2241_BdiBd21-3.1G0886400.1.fna	1	1	1	1	1	1	1	1	1	1	1	2	1	2	2	1	2	1	1	1	1	1	1	1	1	1	1	1	1	1	1	1	1	1	1	1	1	1	1	1	1	1	1	1	1	1	1	1	1
2242_BdiBd21-3.1G0497000.1.fna	1	1	1	1	1	1	1	1	1	1	1	1	1	1	1	1	1	1	1	1	1	1	1	1	1	1	0	1	1	1	1	1	1	1	1	1	1	0	1	1	1	1	0	1	1	1	1	1	1
2243_BdiBd21-3.4G0135600.1.fna	1	1	1	1	1	1	1	1	2	2	2	2	2	3	2	2	3	1	2	2	3	1	1	1	3	1	2	1	1	1	2	1	1	3	3	1	1	2	2	2	2	1	2	2	2	2	2	2	1
2244_BdiBd21-3.4G0057000.1.fna	1	1	1	1	1	1	1	1	1	1	1	1	1	1	1	1	1	1	1	1	1	1	1	1	1	1	1	1	1	1	1	1	1	1	1	1	1	1	1	1	1	1	1	1	1	1	1	1	1
2245_BdiBd21-3.5G0227300.1.fna	1	1	1	1	1	1	1	1	1	1	1	1	1	1	1	1	1	1	1	1	1	1	1	1	1	1	1	1	1	1	1	1	1	1	1	1	1	1	1	1	1	1	1	1	1	1	1	1	1
2246_BdiBd21-3.3G0631000.1.fna	1	1	1	1	1	1	1	1	1	1	1	1	1	1	1	1	1	1	1	1	1	1	1	1	1	1	1	1	1	1	1	1	1	1	1	1	1	1	1	1	1	1	1	1	1	1	1	1	1
2247_BdiBd21-3.3G0349100.1.fna	1	1	1	1	1	1	1	1	1	1	1	1	1	1	1	1	1	1	1	1	1	1	1	1	1	1	1	1	1	1	1	1	1	1	1	1	1	1	1	1	1	1	1	1	1	1	1	1	1
2248_BdiBd21-3.2G0742500.1.fna	1	1	1	1	1	2	3	2	3	2	2	4	3	1	2	1	1	2	1	3	3	1	3	1	2	0	0	2	3	3	2	2	2	2	3	3	2	2	2	2	1	3	2	4	3	3	0	2	3
2249_BdiBd21-3.1G0715300.1.fna	1	1	1	1	2	1	1	1	1	1	1	1	1	1	1	1	1	1	1	1	1	1	1	1	1	1	1	1	1	1	1	1	1	1	1	1	1	1	1	1	1	1	1	1	1	1	1	1	1
2250_BdiBd21-3.4G0141000.1.fna	1	1	1	1	2	1	1	1	1	1	1	1	1	1	1	1	1	1	1	1	1	1	1	1	1	1	1	1	1	1	1	1	1	1	1	1	1	1	1	1	1	1	1	1	1	1	1	1	1
2251_BdiBd21-3.4G0021700.1.fna	2	0	2	2	2	1	2	2	2	2	2	2	2	2	2	2	2	2	2	2	2	2	2	2	2	2	2	3	2	2	2	2	2	2	2	2	2	2	2	2	2	2	2	2	2	2	2	2	2
2252_BdiBd21-3.2G0562600.1.fna	1	1	1	1	1	1	1	1	1	1	1	1	1	1	1	1	1	1	1	1	1	1	1	1	1	1	1	1	1	1	1	1	1	1	1	1	1	1	1	1	1	1	1	1	1	1	1	1	1
2253_BdiBd21-3.2G0211900.1.fna	1	1	1	1	1	1	1	1	1	1	1	1	1	1	1	1	1	1	1	1	1	1	1	1	1	1	1	1	1	1	1	1	1	1	1	1	1	1	1	1	1	1	1	1	1	1	1	1	1
2254_BdiBd21-3.1G0783800.1.fna	1	1	1	1	1	1	1	1	1	1	1	1	1	1	1	1	1	1	1	1	1	1	1	1	1	1	1	1	1	1	1	1	1	1	1	1	1	1	1	1	1	1	1	1	1	1	1	1	1
2255_BdiBd21-3.1G0330200.1.fna	1	1	1	1	1	1	1	1	1	1	1	1	1	1	1	1	1	1	1	1	1	1	1	1	1	1	1	1	1	1	1	1	1	1	1	1	1	1	1	1	1	1	1	1	1	1	1	1	1
2256_BdiBd21-3.1G0797700.1.fna	1	1	1	1	2	1	1	1	1	1	1	1	1	1	1	1	1	1	1	1	1	1	1	1	1	1	1	1	1	1	1	1	1	1	1	1	1	1	1	1	1	1	1	1	1	1	1	1	1
2257_BdiBd21-3.4G0571700.1.fna	1	1	1	1	1	1	1	1	1	1	1	1	1	1	1	1	1	1	1	1	1	1	1	1	1	1	1	1	1	1	1	1	1	1	1	1	1	1	1	1	1	1	1	1	1	1	1	1	1
2258_BdiBd21-3.4G0153500.1.fna	1	1	1	1	1	1	1	1	1	1	1	2	1	1	1	1	1	1	1	1	1	1	1	1	1	1	1	1	1	1	1	1	1	1	1	1	1	1	1	1	1	1	1	1	1	1	1	1	1
2259_BdiBd21-3.3G0559600.1.fna	1	1	1	1	1	1	1	1	1	1	1	1	1	1	1	1	1	1	1	1	1	1	1	1	1	1	2	1	1	1	1	1	1	1	1	1	1	1	1	1	1	1	1	1	1	1	1	1	1
2261_BdiBd21-3.4G0581400.1.fna	3	3	2	2	2	1	1	1	1	2	2	2	2	2	2	2	1	2	2	2	2	2	2	2	2	2	2	2	2	2	2	2	2	2	2	2	2	2	2	2	2	2	2	2	2	2	2	2	2
2263_BdiBd21-3.4G0155000.1.fna	0	0	1	1	1	0	0	1	3	4	0	0	0	1	0	0	0	1	1	0	0	0	5	0	0	0	0	0	1	1	0	0	0	0	1	1	5	0	0	0	0	0	0	1	1	1	0	0	2
2265_BdiBd21-3.3G0042900.1.fna	0	1	1	0	1	2	1	1	1	1	1	1	1	1	1	1	1	1	1	1	1	1	1	1	1	1	1	1	1	1	1	1	1	1	1	1	1	1	1	2	1	1	1	1	1	1	1	1	1
2266_BdiBd21-3.2G0203300.1.fna	1	1	1	1	1	1	1	1	1	1	1	1	1	1	1	1	1	1	1	1	1	1	1	1	1	1	1	1	1	1	1	1	1	1	1	1	1	1	1	1	1	1	1	1	1	1	1	1	1
2267_BdiBd21-3.1G0695200.1.fna	1	1	1	1	1	1	1	1	1	1	1	1	1	1	1	1	1	1	1	1	1	1	1	1	1	1	1	1	1	1	1	1	1	1	1	1	1	1	1	1	1	1	1	1	1	1	1	1	1
2268_BdiBd21-3.1G0528700.1.fna	1	1	1	1	1	3	3	3	2	2	2	2	2	2	3	1	1	3	2	3	4	0	2	1	2	0	2	1	2	1	1	2	2	2	0	2	2	0	1	0	0	0	2	2	3	2	0	1	2
2269_BdiBd21-3.1G0799900.1.fna	1	1	1	1	1	2	1	2	2	2	2	2	2	3	2	2	2	2	3	2	2	2	2	2	2	2	2	3	2	2	2	2	2	2	2	3	2	3	3	2	3	3	2	3	2	3	1	2	2
2271_BdiBd21-3.5G0288900.1.fna	1	1	1	1	1	1	1	1	1	1	1	1	1	1	1	1	1	1	1	1	1	1	1	1	1	1	1	1	1	1	1	1	1	1	1	1	1	1	1	1	1	1	1	1	1	1	1	1	1
2272_BdiBd21-3.3G0732400.1.fna	0	1	1	1	1	1	1	1	1	1	1	1	1	1	1	1	1	1	1	1	1	1	1	1	1	1	1	1	1	1	1	1	1	1	1	1	1	1	1	1	1	1	1	1	1	1	1	1	1
2273_BdiBd21-3.3G0785500.1.fna	1	1	1	1	1	1	1	1	1	1	1	1	1	1	1	1	1	1	1	1	1	1	1	1	1	1	1	1	1	1	1	1	1	1	1	1	1	1	1	1	1	1	1	1	1	1	1	1	1
2274_BdiBd21-3.3G0301900.1.fna	1	1	1	1	1	1	1	1	1	1	1	1	1	1	1	1	1	2	1	1	1	1	1	1	0	1	1	1	1	1	1	1	1	1	1	1	1	1	1	1	1	1	1	1	1	1	1	1	1
2275_BdiBd21-3.2G0414200.1.fna	1	1	1	1	2	1	1	1	1	1	1	1	1	1	1	1	1	1	1	1	1	1	1	1	1	1	1	1	1	1	1	1	1	1	1	1	1	1	1	1	1	1	1	1	1	1	1	1	1
2276_BdiBd21-3.2G0393900.1.fna	2	3	2	2	2	2	4	5	4	1	4	6	6	4	3	5	2	3	6	4	4	0	4	3	4	0	4	3	4	4	2	5	5	4	3	2	5	2	2	3	3	4	6	3	4	5	1	4	4
2277_BdiBd21-3.1G0900400.1.fna	1	1	1	1	3	1	1	1	1	1	1	1	1	1	1	1	1	1	2	1	1	1	1	2	3	1	2	1	1	1	1	1	2	1	2	1	1	2	1	1	1	1	1	1	1	1	1	1	1
2278_BdiBd21-3.1G0213000.1.fna	1	1	1	1	2	1	1	1	1	1	1	1	1	1	1	1	1	1	1	1	1	1	1	1	1	1	1	1	1	1	1	1	1	1	1	1	1	1	1	1	1	1	1	1	1	1	1	1	1
2279_BdiBd21-3.1G0909400.1.fna	1	1	1	1	1	1	1	1	1	1	1	1	1	1	1	1	1	1	1	1	1	1	1	1	1	1	1	1	1	1	1	1	1	1	1	1	1	1	1	1	1	1	1	1	1	1	1	1	1
2281_BdiBd21-3.5G0237600.1.fna	1	1	1	1	1	1	1	0	1	1	1	1	1	1	1	1	1	1	1	1	1	1	1	1	1	1	1	1	1	1	1	1	1	1	1	1	1	1	1	1	1	1	1	1	1	1	1	1	1
2282_BdiBd21-3.3G0060900.1.fna	2	2	1	4	2	2	2	2	2	2	2	2	2	2	2	2	3	2	2	2	2	3	2	2	2	2	2	2	2	2	2	2	2	2	2	2	2	2	2	2	2	2	1	2	2	2	2	2	2
2283_BdiBd21-3.3G0516800.1.fna	1	1	1	1	1	1	1	1	1	1	1	1	1	1	1	1	1	1	1	1	1	1	1	1	1	1	1	1	1	1	1	1	1	1	1	1	1	1	1	1	1	1	1	1	1	1	1	1	1
2284_BdiBd21-3.2G0573900.1.fna	3	3	3	3	3	2	2	4	3	4	5	3	3	5	5	5	4	3	5	5	3	3	5	5	3	3	4	5	7	6	4	3	5	3	6	4	5	4	6	4	5	4	4	6	6	5	3	3	3
2285_BdiBd21-3.2G0807200.1.fna	0	0	0	0	0	0	0	0	0	1	0	0	0	0	0	2	0	0	1	1	0	0	1	1	0	0	1	1	1	1	1	1	1	0	0	0	1	1	0	0	1	1	0	0	1	1	1	1	0
2286_BdiBd21-3.2G0420500.1.fna	2	2	2	2	2	2	2	2	2	2	2	2	2	2	2	2	3	2	2	2	2	2	2	2	2	2	2	2	2	2	2	2	2	2	2	2	2	2	2	2	2	2	2	2	2	2	2	2	2
2288_BdiBd21-3.1G0634600.1.fna	0	1	1	1	1	1	1	1	1	1	1	1	1	1	1	1	1	1	1	1	1	1	1	1	1	1	2	1	1	1	1	1	1	1	1	1	1	1	1	1	1	1	1	1	1	1	1	1	1
2289_BdiBd21-3.4G0348100.1.fna	0	1	1	1	1	1	1	1	1	1	1	1	1	1	1	1	1	1	1	1	1	1	1	1	1	1	1	1	1	1	1	1	1	1	1	1	1	1	1	1	1	1	1	1	1	1	1	1	1
2290_BdiBd21-3.5G0095100.1.fna	1	1	1	1	1	1	1	1	1	1	1	1	1	0	2	1	1	1	1	1	2	1	1	1	1	1	1	1	1	1	1	1	1	1	1	1	1	1	1	1	1	1	1	1	1	1	1	1	1
2291_BdiBd21-3.5G0302700.1.fna	1	1	1	1	2	3	3	3	3	2	3	2	2	4	3	3	2	3	2	2	3	3	4	2	4	2	3	2	3	2	2	3	2	2	3	2	2	2	2	2	3	2	5	3	2	2	2	3	3
2293_BdiBd21-3.3G0742100.1.fna	1	1	1	1	1	1	1	1	1	1	1	1	1	1	1	1	1	1	1	1	1	1	1	1	1	1	1	1	1	1	1	1	1	1	1	1	1	1	1	1	1	1	1	1	1	1	1	1	1
2296_BdiBd21-3.2G0405100.1.fna	1	1	1	1	1	1	1	1	1	1	1	1	1	1	1	1	1	1	1	1	1	1	1	1	1	1	1	1	1	1	1	1	1	1	1	1	1	1	1	1	1	1	1	1	1	1	1	1	1
2297_BdiBd21-3.2G0420600.1.fna	1	1	1	1	2	1	1	2	1	1	1	1	1	1	1	1	1	1	1	1	1	1	1	1	1	1	1	1	1	1	1	1	1	1	1	1	1	1	1	1	1	1	1	1	1	1	1	1	1
2298_BdiBd21-3.1G0906200.1.fna	1	1	1	1	1	1	1	1	1	1	1	1	1	1	1	1	1	1	1	1	1	1	1	1	1	1	1	1	1	1	1	1	1	1	1	1	1	1	1	1	1	1	1	1	1	1	1	1	1
2299_BdiBd21-3.1G0706600.1.fna	1	1	1	1	1	1	1	2	1	1	1	1	1	1	1	1	1	1	1	1	1	1	1	1	1	1	1	1	1	1	1	1	1	1	1	1	1	1	1	1	2	1	1	1	1	1	1	1	1
2300_BdiBd21-3.1G0666200.1.fna	1	1	1	1	1	1	1	1	1	1	2	1	1	1	2	1	1	2	1	1	2	2	2	1	1	2	1	1	1	1	1	1	1	1	1	1	1	1	2	1	1	1	1	2	1	1	1	1	2
2301_BdiBd21-3.4G0042300.1.fna	1	1	1	1	1	1	1	1	1	1	1	1	1	1	1	1	1	1	1	1	1	1	1	1	1	1	1	1	1	1	1	1	1	1	1	1	1	1	1	1	1	1	1	1	1	1	1	1	1
2302_BdiBd21-3.4G0519800.1.fna	2	1	1	1	1	1	1	1	1	1	1	1	1	1	1	1	1	1	2	1	1	1	1	2	1	1	1	1	1	1	1	1	1	1	1	2	1	2	1	1	2	1	1	1	1	1	1	1	1
2303_BdiBd21-3.3G0361600.1.fna	1	1	1	1	1	1	1	1	1	1	1	1	1	1	1	1	1	1	1	1	1	1	1	1	1	1	1	1	1	1	1	1	1	1	1	1	1	1	1	1	1	1	1	1	1	1	1	1	1
2305_BdiBd21-3.2G0693900.1.fna	1	2	2	2	2	2	2	2	2	2	2	2	2	2	2	2	2	2	2	2	2	2	2	2	2	2	2	2	2	2	2	2	2	2	2	2	2	2	2	2	2	2	2	2	2	2	2	2	2
2306_BdiBd21-3.2G0419900.1.fna	1	1	1	1	1	2	1	2	2	1	1	1	1	1	1	1	1	1	1	1	1	1	1	1	1	1	2	1	1	1	1	1	1	1	1	1	1	1	2	2	1	2	1	1	1	1	1	1	1
2307_BdiBd21-3.2G0086500.1.fna	1	1	1	1	1	1	1	1	1	1	1	1	1	1	1	1	1	1	1	1	1	1	1	1	1	1	1	1	1	1	1	1	1	1	1	1	1	1	1	1	1	1	1	1	1	1	1	1	1
2308_BdiBd21-3.1G0640000.1.fna	1	1	1	1	1	1	1	1	1	1	1	1	1	1	1	1	1	1	1	1	1	1	1	1	1	1	1	1	1	1	1	1	1	1	1	1	1	1	1	1	1	1	1	1	1	1	1	1	1
2309_BdiBd21-3.1G0046300.1.fna	1	1	1	1	2	1	1	1	1	1	1	1	1	1	1	1	1	1	1	1	1	1	1	1	1	1	1	1	1	1	1	1	1	1	1	1	1	1	1	1	1	1	1	1	1	1	1	1	1
2310_BdiBd21-3.1G0705400.1.fna	1	1	2	1	3	1	1	1	1	1	1	1	1	1	1	1	1	1	1	1	1	1	1	1	1	1	1	1	1	1	1	1	1	1	1	1	1	1	1	1	1	1	1	1	1	1	1	1	1
2311_BdiBd21-3.4G0355500.1.fna	0	1	1	1	1	1	1	1	1	1	1	1	1	1	1	1	1	1	1	1	1	1	1	1	0	1	1	1	1	1	1	1	1	1	1	1	1	1	1	1	1	1	1	1	1	1	1	1	1
2313_BdiBd21-3.3G0004100.1.fna	1	1	1	1	1	1	1	1	1	1	1	1	1	1	1	1	1	1	1	1	1	1	1	1	1	1	1	1	1	1	1	1	1	1	1	1	1	1	1	1	1	1	1	1	1	1	1	1	1
2314_BdiBd21-3.3G0293400.1.fna	1	1	1	1	1	1	1	1	1	1	1	1	1	1	1	1	1	1	1	1	1	1	1	1	1	1	1	1	1	1	1	1	1	1	1	1	1	1	1	1	1	1	1	1	1	1	1	1	1
2315_BdiBd21-3.3G0378200.1.fna	1	1	1	1	2	1	1	1	1	1	1	1	1	1	1	1	1	1	1	1	1	1	1	1	1	1	1	1	1	1	1	1	1	1	1	1	1	1	1	1	1	1	1	1	1	1	1	1	1
2316_BdiBd21-3.2G0483000.1.fna	1	1	1	1	1	1	2	2	2	2	1	1	1	1	1	1	2	1	1	1	1	1	1	2	1	1	1	1	1	1	1	1	1	1	1	1	1	1	1	1	2	2	1	1	1	1	1	1	1
2317_BdiBd21-3.2G0769100.1.fna	1	1	1	1	1	1	1	1	1	1	1	1	1	1	1	1	1	1	1	1	1	1	1	1	1	1	1	1	1	1	1	1	1	1	1	1	1	1	1	1	1	1	1	1	1	1	1	1	1
2318_BdiBd21-3.1G0665200.1.fna	0	0	0	0	0	1	1	1	1	0	0	1	0	0	0	0	0	0	0	0	1	2	0	1	0	1	0	0	0	0	0	0	0	1	0	0	0	1	1	1	0	1	0	1	0	0	0	0	0
2319_BdiBd21-3.1G0234900.1.fna	1	1	1	1	1	1	1	1	1	1	1	1	1	1	1	1	2	1	1	1	1	1	1	1	1	2	1	1	1	1	1	1	1	1	1	1	1	1	1	1	1	1	1	1	1	1	1	1	1
2320_BdiBd21-3.1G0057300.1.fna	1	1	1	1	1	1	1	1	1	1	1	1	1	1	1	1	1	1	1	1	1	1	1	1	1	1	1	1	1	1	1	1	1	1	1	1	1	1	1	1	1	1	1	1	1	1	1	1	1
2321_BdiBd21-3.4G0592700.1.fna	0	0	0	0	0	1	1	2	1	0	0	0	0	0	1	0	0	1	0	0	0	0	1	0	1	0	0	0	0	0	0	1	0	0	0	0	1	0	0	0	0	0	0	0	0	1	0	0	1
2322_BdiBd21-3.5G0014000.1.fna	0	0	0	0	0	0	0	0	1	1	2	1	1	1	1	1	1	2	1	1	1	2	1	1	1	1	1	1	1	1	1	1	1	1	1	1	1	1	1	1	1	1	1	1	1	1	1	1	1
2323_BdiBd21-3.3G0603200.1.fna	1	1	1	1	1	1	1	1	1	1	1	1	1	1	1	1	1	1	1	1	1	1	1	1	1	1	1	1	1	1	2	1	1	1	1	0	1	1	1	1	1	2	1	1	1	1	1	1	1
2324_BdiBd21-3.2G0081000.1.fna	1	1	1	1	2	1	1	1	1	1	1	1	1	1	1	1	1	1	1	1	1	1	1	1	1	1	1	1	1	1	1	1	1	1	1	1	1	1	1	1	1	1	1	1	1	1	1	1	1
2325_BdiBd21-3.2G0082400.1.fna	2	2	2	2	2	2	2	2	2	2	2	2	2	2	2	2	2	3	2	2	2	3	2	2	2	2	3	3	2	3	3	2	2	2	2	3	2	2	2	2	3	3	2	2	2	2	2	2	2
2326_BdiBd21-3.2G0634700.1.fna	2	2	2	2	3	2	2	2	2	2	2	2	2	2	2	2	2	2	2	2	2	2	2	2	2	2	2	2	2	2	2	2	2	2	2	2	2	2	2	2	2	2	2	2	2	2	2	2	2
2327_BdiBd21-3.2G0432200.1.fna	0	1	1	1	1	1	1	1	1	1	1	1	1	1	1	1	1	1	1	1	1	1	1	1	1	1	1	1	1	1	1	1	1	1	1	1	1	1	1	1	1	1	1	1	1	1	1	1	1
2328_BdiBd21-3.2G0097900.1.fna	1	1	1	1	1	1	1	1	1	1	1	1	1	1	1	1	1	1	2	1	1	1	1	2	1	1	2	1	1	1	1	1	2	1	1	2	1	2	1	1	1	1	1	1	1	1	1	1	1
[truncated: 72,660 more rows]
[truncated: 11 more columns]
