# Supplementary material for: Gradual polyploid genome evolution revealed by pan-genomic analysis of Brachypodium hybridum and its diploid progenitors
Source: Nat Commun. 2020 Jul 29;11:3670. doi: 10.1038/s41467-020-17302-5 (PMC7391716; doi:10.1038/s41467-020-17302-5)
Supplement: Supplementary file 12 — Supplementary Data 8 [file 41467_2020_17302_MOESM12_ESM.xlsx]

## Sheet: Supplementary data 8 Pan-genome
Supplementary data 8. Pan-genome matrix with gene names. Each cell contains the names of the genes contributed by each ecotype (column) to each pan-gene cluster (row). cluster (row)
pan-gene cluster name	Bd21-3	ABR2	ABR3	ABR4	ABR5	ABR6	ABR7	ABR8	ABR9	Adi-12	Adi-2	Arn1	Bd1-1	Bd18-1	Bd2-3	Bd29-1	Bd30-1	BdTR10c	BdTR11a	BdTR11g	BdTR11i	BdTR12c	BdTR13a	BdTR13c	BdTR1i	BdTR2b	BdTR2g	BdTR3c	BdTR5i	BdTR7a	BdTR8i	BdTR9k	Bis-1	Foz1	Jer1	Kah-5	Koz-1	Koz-3	Luc1	Mig3	Mon3	Mur1	Per1	RON2	S8iiC	Sig2	Tek-2	Uni2	Bd21 v3
168_BdiBd21-3.4G0395100.1.faa	BdiBd21-3.4G0395100.1,	-	-	Brdisv1ABR41027566m,	-	-	-	-	Brdisv1ABR9_r1022208m,	-	-	-	-	-	-	-	-	-	-	-	-	-	-	-	-	-	-	Brdisv1BdTR3C1036299m,	Brdisv1BdTR5I1023748m,	-	Brdisv1BdTR8i1036046m,	-	-	-	-	Brdisv1Kah-51027762m,	Brdisv1Koz-11027982m,	-	-	-	-	-	-	-	-	-	Brdisv1Tek-21025513m,	-	-
278_BdiBd21-3.1G0838000.1.faa	BdiBd21-3.1G0838000.1,	-	Brdisv1ABR31026325m,	-	-	-	-	-	Brdisv1ABR9_r1010128m,	Brdisv1Adi-121030554m,	-	-	-	-	Brdisv1Bd21Control1045717m,	-	-	-	-	-	Brdisv1BdTR11I1032592m,	-	-	-	-	Brdisv1BdTR2B1025557m,	-	-	-	-	Brdisv1BdTR8i1009809m,	-	Brdisv1Bis-11043902m,	-	-	-	-	-	-	-	Brdisv1Mon31044266m,	-	-	-	-	-	Brdisv1Tek-21041236m,	-	-
354_BdiBd21-3.4G0182500.1.faa	BdiBd21-3.4G0182500.1,	-	Brdisv1ABR31035085m,	Brdisv1ABR41025371m,	Brdisv1ABR51024347m,	Brdisv1ABR6_r1025858m,	-	Brdisv1ABR81041373m,Brdisv1ABR81030944m,	Brdisv1ABR9_r1020621m,Brdisv1ABR9_r1020622m,	Brdisv1Adi-121023340m,	Brdisv1Adi-21025434m,	-	-	Brdisv1Bd18-11036832m,	-	-	-	-	-	-	-	Brdisv1BdTR12c1023107m,	-	-	Brdisv1BdTR1i1036220m,	Brdisv1BdTR2B1033465m,	Brdisv1BdTR2G1022990m,	-	Brdisv1BdTR5I1038991m,Brdisv1BdTR5I1021992m,	-	-	Brdisv1BdTR9K1038668m,	-	Brdisv1Foz11033110m,	-	Brdisv1Kah-51025588m,	-	-	-	Brdisv1Mig31044293m,Brdisv1Mig31025075m,	-	Brdisv1Mur11022938m,	Brdisv1Per11035509m,	-	Brdisv1S8iiC1034750m,	Brdisv1Sig21023733m,	-	Brdisv1Uni21024322m,	-
403_BdiBd21-3.4G0183300.1.faa	BdiBd21-3.4G0183300.1,	-	Brdisv1ABR31034685m,	Brdisv1ABR41025372m,	Brdisv1ABR51024326m,	Brdisv1ABR6_r1025852m,	-	Brdisv1ABR81030931m,	Brdisv1ABR9_r1020900m,Brdisv1ABR9_r1020901m,	Brdisv1Adi-121023333m,	Brdisv1Adi-21025424m,	-	-	Brdisv1Bd18-11038304m,	-	-	-	-	-	-	-	Brdisv1BdTR12c1023102m,	-	-	Brdisv1BdTR1i1035726m,	Brdisv1BdTR2B1033462m,	Brdisv1BdTR2G1022980m,	-	Brdisv1BdTR5I1021974m,	-	-	Brdisv1BdTR9K1022238m,	-	Brdisv1Foz11033094m,	-	Brdisv1Kah-51025151m,	-	-	-	Brdisv1Mig31025064m,	-	Brdisv1Mur11023331m,	Brdisv1Per11035491m,	-	Brdisv1S8iiC1034748m,	Brdisv1Sig21023717m,	-	Brdisv1Uni21024313m,	-
614_BdiBd21-3.4G0197800.1.faa	BdiBd21-3.4G0197800.1,BdiBd21-3.4G0196300.1,BdiBd21-3.4G0197600.1,BdiBd21-3.4G0196200.1,BdiBd21-3.4G0197400.1,BdiBd21-3.4G0196900.1,	-	Brdisv1ABR31035230m,Brdisv1ABR31035306m,Brdisv1ABR31035196m,Brdisv1ABR31045575m,Brdisv1ABR31034738m,	Brdisv1ABR41025519m,Brdisv1ABR41025561m,Brdisv1ABR41025518m,	Brdisv1ABR51024482m,Brdisv1ABR51044838m,Brdisv1ABR51024475m,Brdisv1ABR51024352m,	Brdisv1ABR6_r1025959m,	Brdisv1ABR71025955m,Brdisv1ABR71045400m,	Brdisv1ABR81031105m,	Brdisv1ABR9_r1020978m,	-	-	Brdisv1Arn11025892m,Brdisv1Arn11025893m,	Brdisv1Bd1-11040742m,Brdisv1Bd1-11031278m,Brdisv1Bd1-11031344m,	Brdisv1Bd18-11037016m,Brdisv1Bd18-11037030m,Brdisv1Bd18-11037031m,Brdisv1Bd18-11037015m,Brdisv1Bd18-11037025m,Brdisv1Bd18-11037029m,	Brdisv1Bd21Control1025202m,Brdisv1Bd21Control1025204m,Brdisv1Bd21Control1025191m,Brdisv1Bd21Control1025203m,Brdisv1Bd21Control1031335m,Brdisv1Bd21Control1025066m,Brdisv1Bd21Control1025205m,	Brdisv1Bd29-11021583m,	Brdisv1Bd30-11032190m,Brdisv1Bd30-11026445m,Brdisv1Bd30-11026444m,Brdisv1Bd30-11041675m,	Brdisv1BdTR10C1029834m,Brdisv1BdTR10C1029837m,	Brdisv1BdTR11A1048132m,	Brdisv1BdTR11G1025633m,	Brdisv1BdTR11I1024807m,	Brdisv1BdTR12c1023238m,	Brdisv1BdTR13C1022821m,	Brdisv1BdTR13a1026675m,	Brdisv1BdTR1i1036356m,	Brdisv1BdTR2B1034005m,Brdisv1BdTR2B1034008m,	Brdisv1BdTR2G1023134m,Brdisv1BdTR2G1044497m,Brdisv1BdTR2G1043820m,Brdisv1BdTR2G1023124m,	-	Brdisv1BdTR5I1022128m,	Brdisv1BdTR7a1025659m,	Brdisv1BdTR8i1034179m,	Brdisv1BdTR9K1022369m,	-	Brdisv1Foz11033238m,	-	-	-	-	-	-	-	-	-	-	Brdisv1S8iiC1034758m,	-	-	-	-
711_BdiBd21-3.5G0277100.1.faa	BdiBd21-3.5G0277100.1,	-	-	-	-	-	-	-	-	-	-	-	Brdisv1Bd1-11037941m,	-	-	-	-	Brdisv1BdTR10C1036567m,	-	-	-	-	-	-	-	-	-	-	-	Brdisv1BdTR7a1042757m,	-	-	-	-	-	Brdisv1Kah-51043188m,	-	-	-	-	Brdisv1Mon31040284m,	-	-	-	-	-	-	Brdisv1Uni21040880m,	-
1005_BdiBd21-3.4G0138200.1.faa	BdiBd21-3.4G0138200.1,	Brdisv1ABR21025095m,	Brdisv1ABR31035084m,	Brdisv1ABR41024970m,	Brdisv1ABR51024313m,	Brdisv1ABR6_r1025440m,	Brdisv1ABR71025418m,	Brdisv1ABR81010064m,	-	Brdisv1Adi-121000172m,	Brdisv1Adi-21024983m,	Brdisv1Arn11019310m,	Brdisv1Bd1-11030922m,	Brdisv1Bd18-11036384m,	-	Brdisv1Bd29-11016071m,	Brdisv1Bd30-11014553m,	Brdisv1BdTR10C1029295m,	Brdisv1BdTR11A1017133m,	Brdisv1BdTR11G1019238m,	Brdisv1BdTR11I1000170m,	Brdisv1BdTR12c1023083m,	Brdisv1BdTR13C1010265m,	Brdisv1BdTR13a1020048m,	-	-	-	Brdisv1BdTR3C1033330m,	Brdisv1BdTR5I1021970m,	Brdisv1BdTR7a1025065m,	Brdisv1BdTR8i1033703m,	Brdisv1BdTR9K1022220m,	Brdisv1Bis-11018173m,	Brdisv1Foz11032664m,	Brdisv1Jer11023206m,Brdisv1Jer11023204m,	Brdisv1Kah-51019291m,	Brdisv1Koz-11025317m,	Brdisv1Koz-31016495m,	Brdisv1Luc11035410m,Brdisv1Luc11035408m,	Brdisv1Mig31000217m,	Brdisv1Mon31023699m,	Brdisv1Mur11022919m,Brdisv1Mur11022917m,	Brdisv1Per11035107m,	Brdisv1RON21017626m,Brdisv1RON21017624m,	Brdisv1S8iiC1034387m,	Brdisv1Sig21023707m,	Brdisv1Tek-21021974m,	Brdisv1Uni21018205m,Brdisv1Uni21024296m,	-
1072_BdiBd21-3.3G0647400.1.faa	BdiBd21-3.3G0647400.1,BdiBd21-3.3G0647700.1,	-	-	Brdisv1ABR41024648m,	-	Brdisv1ABR6_r1043114m,	-	Brdisv1ABR81030250m,	-	Brdisv1Adi-121024722m,Brdisv1Adi-121044690m,	Brdisv1Adi-21027003m,	-	-	Brdisv1Bd18-11046893m,Brdisv1Bd18-11032457m,	-	-	-	-	Brdisv1BdTR11A1023357m,	Brdisv1BdTR11G1040572m,	Brdisv1BdTR11I1026130m,Brdisv1BdTR11I1045661m,	Brdisv1BdTR12c1036653m,	-	-	-	-	-	-	-	Brdisv1BdTR7a1037945m,	-	Brdisv1BdTR9K1043718m,Brdisv1BdTR9K1023510m,	-	-	-	Brdisv1Kah-51040814m,Brdisv1Kah-51046290m,	-	-	-	-	-	-	-	Brdisv1RON21036796m,	Brdisv1S8iiC1036342m,	-	-	-	-
1088_BdiBd21-3.3G0647000.1.faa	BdiBd21-3.3G0647000.1,BdiBd21-3.3G0646500.1,	Brdisv1ABR21027241m,	Brdisv1ABR31036736m,	-	-	-	Brdisv1ABR71045293m,	Brdisv1ABR81003469m,Brdisv1ABR81003468m,	-	Brdisv1Adi-121024723m,Brdisv1Adi-121034690m,	Brdisv1Adi-21027005m,Brdisv1Adi-21038095m,	Brdisv1Arn11038786m,	-	-	-	-	Brdisv1Bd30-11028313m,	-	-	-	-	Brdisv1BdTR12c1022427m,	-	-	-	-	-	-	-	-	-	Brdisv1BdTR9K1023514m,	-	Brdisv1Foz11034643m,	-	-	-	-	Brdisv1Luc11037579m,	-	Brdisv1Mon31042007m,	-	-	Brdisv1RON21037974m,	Brdisv1S8iiC1036339m,Brdisv1S8iiC1030662m,	Brdisv1Sig21025247m,	-	Brdisv1Uni21042570m,	-
1143_BdiBd21-3.2G0039700.1.faa	BdiBd21-3.2G0039700.1,BdiBd21-3.2G0039200.1,BdiBd21-3.2G0038800.1,BdiBd21-3.2G0039400.1,BdiBd21-3.2G0038700.1,	-	-	-	-	-	-	-	-	-	-	-	-	-	-	-	-	-	-	-	-	-	-	-	-	-	-	-	-	-	-	-	-	-	-	-	-	-	-	-	-	-	-	-	-	-	-	-	-
1196_BdiBd21-3.5G0010800.1.faa	BdiBd21-3.5G0010800.1,	Brdisv1ABR21005857m,	Brdisv1ABR31040587m,	Brdisv1ABR41040502m,	Brdisv1ABR51038649m,Brdisv1ABR51038650m,	Brdisv1ABR6_r1041277m,	Brdisv1ABR71040851m,	Brdisv1ABR81036001m,	Brdisv1ABR9_r1030100m,	Brdisv1Adi-121036894m,	Brdisv1Adi-21040586m,	Brdisv1Arn11041298m,	Brdisv1Bd1-11035550m,	Brdisv1Bd18-11042483m,	-	-	Brdisv1Bd30-11036600m,	Brdisv1BdTR10C1034373m,	Brdisv1BdTR11A1036450m,	Brdisv1BdTR11G1040134m,	Brdisv1BdTR11I1039129m,	Brdisv1BdTR12c1036582m,	Brdisv1BdTR13C1036093m,	Brdisv1BdTR13a1042215m,	Brdisv1BdTR1i1041893m,	Brdisv1BdTR2B1039081m,	Brdisv1BdTR2G1036338m,	Brdisv1BdTR3C1039462m,	Brdisv1BdTR5I1035071m,	Brdisv1BdTR7a1039962m,	Brdisv1BdTR8i1039024m,	Brdisv1BdTR9K1005051m,	Brdisv1Bis-11038336m,	Brdisv1Foz11038403m,	Brdisv1Jer11037652m,	Brdisv1Kah-51040652m,	Brdisv1Koz-11041071m,	Brdisv1Koz-31034529m,	Brdisv1Luc11041358m,	Brdisv1Mig31039715m,	Brdisv1Mon31005493m,	Brdisv1Mur11036757m,	Brdisv1Per11040876m,	Brdisv1RON21041939m,	Brdisv1S8iiC1040123m,	Brdisv1Sig21037701m,	Brdisv1Tek-21037490m,	Brdisv1Uni21038423m,	-
1241_BdiBd21-3.4G0137900.1.faa	BdiBd21-3.4G0137900.1,	-	-	-	-	-	-	-	-	-	-	Brdisv1Arn11019311m,	-	-	-	-	-	-	-	-	-	-	-	-	-	-	-	Brdisv1BdTR3C1033328m,	Brdisv1BdTR5I1016541m,	-	-	-	-	-	-	-	Brdisv1Koz-11025313m,	-	-	-	Brdisv1Mon31017940m,	-	-	-	-	-	-	-	-
1265_BdiBd21-3.5G0077400.1.faa	BdiBd21-3.5G0077400.1,BdiBd21-3.1G0390000.1,BdiBd21-3.2G0441000.1,BdiBd21-3.3G0577700.1,BdiBd21-3.1G0685700.1,BdiBd21-3.3G0571100.1,BdiBd21-3.1G0688300.1,BdiBd21-3.5G0008500.1,BdiBd21-3.2G0126200.1,BdiBd21-3.4G0327500.1,BdiBd21-3.4G0226800.1,BdiBd21-3.3G0233100.1,BdiBd21-3.4G0338400.1,BdiBd21-3.5G0047000.1,BdiBd21-3.1G0390600.1,BdiBd21-3.1G0371900.1,BdiBd21-3.1G0453000.1,BdiBd21-3.4G0286000.1,Bdi…	Brdisv1ABR21007053m,	-	Brdisv1ABR41006849m,	-	-	-	-	-	Brdisv1Adi-121045313m,	Brdisv1Adi-21045417m,	-	-	-	-	Brdisv1Bd29-11044403m,	-	-	-	-	-	-	-	-	-	-	-	-	-	-	-	-	-	-	-	-	-	-	Brdisv1Luc11045600m,	-	-	-	-	-	-	-	-	-	-
1462_BdiBd21-3.1G0421300.1.faa	BdiBd21-3.1G0421300.1,	-	-	-	-	-	-	-	Brdisv1ABR9_r1027448m,	-	Brdisv1Adi-21025027m,	-	-	-	Brdisv1Bd21Control1015991m,Brdisv1Bd21Control1024671m,	Brdisv1Bd29-11004379m,	-	-	Brdisv1BdTR11A1047886m,	Brdisv1BdTR11G1025137m,	Brdisv1BdTR11I1024316m,	Brdisv1BdTR12c1004755m,	Brdisv1BdTR13C1014485m,	-	-	Brdisv1BdTR2B1033519m,	Brdisv1BdTR2G1001599m,	-	Brdisv1BdTR5I1001514m,	-	-	-	-	-	-	Brdisv1Kah-51025205m,	Brdisv1Koz-11005243m,	-	-	-	Brdisv1Mon31001631m,	-	-	-	-	-	-	-	-
1534_BdiBd21-3.2G0514700.1.faa	BdiBd21-3.2G0514700.1,	Brdisv1ABR21019330m,	Brdisv1ABR31019453m,	Brdisv1ABR41019195m,	Brdisv1ABR51018418m,	Brdisv1ABR6_r1019622m,	Brdisv1ABR71019428m,	Brdisv1ABR81015207m,	Brdisv1ABR9_r1017038m,	-	-	Brdisv1Arn11019575m,	-	Brdisv1Bd18-11020069m,	Brdisv1Bd21Control1018939m,	Brdisv1Bd29-11016210m,	Brdisv1Bd30-11017618m,	-	Brdisv1BdTR11A1017338m,	Brdisv1BdTR11G1019423m,	Brdisv1BdTR11I1018752m,	Brdisv1BdTR12c1042867m,	Brdisv1BdTR13C1017134m,	Brdisv1BdTR13a1020205m,	Brdisv1BdTR1i1020044m,	Brdisv1BdTR2B1018625m,	Brdisv1BdTR2G1017402m,	Brdisv1BdTR3C1020387m,	Brdisv1BdTR5I1016731m,	-	-	Brdisv1BdTR9K1016790m,	-	Brdisv1Foz11018062m,	-	Brdisv1Kah-51019453m,	Brdisv1Koz-11019544m,	Brdisv1Koz-31016623m,	Brdisv1Luc11019722m,	Brdisv1Mig31019096m,	-	Brdisv1Mur11015717m,	Brdisv1Per11019507m,	Brdisv1RON21019386m,	Brdisv1S8iiC1019018m,	Brdisv1Sig21017978m,	-	-	-
1650_BdiBd21-3.4G0137800.1.faa	BdiBd21-3.4G0137800.1,	-	-	-	-	-	-	-	-	-	-	Brdisv1Arn11019313m,	-	-	-	-	-	-	-	-	-	-	-	-	-	-	-	Brdisv1BdTR3C1033325m,	Brdisv1BdTR5I1016540m,	-	-	-	-	-	-	-	Brdisv1Koz-11025310m,	-	-	-	Brdisv1Mon31017959m,	-	-	-	-	-	-	-	-
1660_BdiBd21-3.4G0135800.1.faa	BdiBd21-3.4G0135800.1,	Brdisv1ABR21019064m,	-	-	-	-	-	-	-	-	-	-	-	Brdisv1Bd18-11036362m,	-	-	-	-	-	-	-	-	-	-	-	-	-	Brdisv1BdTR3C1033306m,	Brdisv1BdTR5I1016531m,	-	Brdisv1BdTR8i1033684m,	-	-	-	-	Brdisv1Kah-51019186m,	Brdisv1Koz-11025295m,	Brdisv1Koz-31029943m,	-	Brdisv1Mig31018829m,	-	-	-	-	-	-	Brdisv1Tek-21023236m,	-	-
1686_BdiBd21-3.3G0286400.1.faa	BdiBd21-3.3G0286400.1,	Brdisv1ABR21022090m,	Brdisv1ABR31022172m,Brdisv1ABR31026865m,	Brdisv1ABR41022023m,	Brdisv1ABR51020983m,Brdisv1ABR51032309m,	-	Brdisv1ABR71022306m,	Brdisv1ABR81001510m,Brdisv1ABR81014343m,	Brdisv1ABR9_r1018765m,Brdisv1ABR9_r1026181m,Brdisv1ABR9_r1001724m,	Brdisv1Adi-121020113m,Brdisv1Adi-121030954m,	Brdisv1Adi-21022045m,Brdisv1Adi-21034009m,	Brdisv1Arn11034218m,	-	Brdisv1Bd18-11027814m,	Brdisv1Bd21Control1033514m,	Brdisv1Bd29-11013606m,	-	Brdisv1BdTR10C1043709m,Brdisv1BdTR10C1043741m,	Brdisv1BdTR11A1047663m,Brdisv1BdTR11A1048533m,	Brdisv1BdTR11G1045919m,	Brdisv1BdTR11I1045446m,Brdisv1BdTR11I1045733m,	Brdisv1BdTR12c1044493m,	Brdisv1BdTR13C1043879m,Brdisv1BdTR13C1044439m,	Brdisv1BdTR13a1035726m,	Brdisv1BdTR1i1022909m,Brdisv1BdTR1i1027814m,	Brdisv1BdTR2B1021318m,Brdisv1BdTR2B1025995m,	Brdisv1BdTR2G1043825m,Brdisv1BdTR2G1044441m,	Brdisv1BdTR3C1023183m,Brdisv1BdTR3C1027071m,	Brdisv1BdTR5I1014193m,Brdisv1BdTR5I1014192m,	Brdisv1BdTR7a1022103m,Brdisv1BdTR7a1033906m,	-	-	Brdisv1Bis-11044462m,	Brdisv1Foz11015090m,	Brdisv1Jer11020374m,	Brdisv1Kah-51022263m,Brdisv1Kah-51034060m,	Brdisv1Koz-11016434m,Brdisv1Koz-11016435m,	-	Brdisv1Luc11022522m,	Brdisv1Mig31021782m,	Brdisv1Mon31032255m,	Brdisv1Mur11020137m,	Brdisv1Per11022186m,	Brdisv1RON21022489m,Brdisv1RON21022472m,	Brdisv1S8iiC1021714m,	Brdisv1Sig21015137m,Brdisv1Sig21020442m,	-	Brdisv1Uni21021051m,	-
1714_BdiBd21-3.4G0613000.1.faa	BdiBd21-3.4G0613000.1,BdiBd21-3.4G0618100.1,BdiBd21-3.4G0613500.1,BdiBd21-3.4G0617700.1,BdiBd21-3.4G0618500.1,BdiBd21-3.4G0617800.1,BdiBd21-3.4G0619200.1,BdiBd21-3.4G0619300.1,BdiBd21-3.4G0618300.1,	-	-	-	-	-	-	-	-	Brdisv1Adi-121044922m,	-	-	-	-	Brdisv1Bd21Control1046649m,	-	-	Brdisv1BdTR10C1043283m,Brdisv1BdTR10C1033816m,Brdisv1BdTR10C1029640m,	Brdisv1BdTR11A1017024m,	-	Brdisv1BdTR11I1018552m,Brdisv1BdTR11I1045750m,Brdisv1BdTR11I1029395m,	-	Brdisv1BdTR13C1044940m,	-	-	-	-	-	-	-	-	Brdisv1BdTR9K1016592m,	-	-	-	-	-	-	-	-	-	-	-	-	-	-	-	-	-
1729_BdiBd21-3.3G0215900.1.faa	BdiBd21-3.3G0215900.1,BdiBd21-3.3G0216100.1,	Brdisv1ABR21033495m,Brdisv1ABR21033494m,	Brdisv1ABR31026076m,Brdisv1ABR31026078m,	Brdisv1ABR41033219m,Brdisv1ABR41033216m,	Brdisv1ABR51031550m,Brdisv1ABR51006478m,	Brdisv1ABR6_r1033889m,Brdisv1ABR6_r1033886m,	Brdisv1ABR71033554m,Brdisv1ABR71033551m,	Brdisv1ABR81022915m,	Brdisv1ABR9_r1025738m,	Brdisv1Adi-121001394m,Brdisv1Adi-121030336m,	Brdisv1Adi-21033300m,Brdisv1Adi-21033297m,	Brdisv1Arn11033458m,Brdisv1Arn11033457m,	Brdisv1Bd1-11023002m,	Brdisv1Bd18-11026995m,Brdisv1Bd18-11026992m,	-	-	Brdisv1Bd30-11023894m,	Brdisv1BdTR10C1022139m,	Brdisv1BdTR11A1030037m,Brdisv1BdTR11A1030035m,	Brdisv1BdTR11G1033088m,Brdisv1BdTR11G1033085m,	Brdisv1BdTR11I1032370m,Brdisv1BdTR11I1032367m,	Brdisv1BdTR12c1030317m,Brdisv1BdTR12c1030320m,	Brdisv1BdTR13C1029649m,Brdisv1BdTR13C1029647m,	Brdisv1BdTR13a1034944m,Brdisv1BdTR13a1034941m,	Brdisv1BdTR1i1027017m,Brdisv1BdTR1i1027014m,	Brdisv1BdTR2B1025329m,Brdisv1BdTR2B1025326m,	Brdisv1BdTR2G1029919m,Brdisv1BdTR2G1029923m,	Brdisv1BdTR3C1026449m,Brdisv1BdTR3C1026448m,	Brdisv1BdTR5I1028767m,Brdisv1BdTR5I1028764m,	-	Brdisv1BdTR8i1025075m,Brdisv1BdTR8i1025076m,	Brdisv1BdTR9K1001335m,Brdisv1BdTR9K1001333m,	Brdisv1Bis-11031486m,Brdisv1Bis-11031483m,	Brdisv1Foz11024449m,Brdisv1Foz11024447m,	Brdisv1Jer11030817m,Brdisv1Jer11030814m,	Brdisv1Kah-51033398m,Brdisv1Kah-51033395m,	Brdisv1Koz-11033617m,Brdisv1Koz-11033614m,	Brdisv1Koz-31022501m,Brdisv1Koz-31022503m,	Brdisv1Luc11026537m,Brdisv1Luc11026535m,	Brdisv1Mig31032856m,Brdisv1Mig31032853m,	-	Brdisv1Mur11030375m,Brdisv1Mur11030372m,	Brdisv1Per11026284m,Brdisv1Per11026281m,	Brdisv1RON21026626m,Brdisv1RON21026623m,	Brdisv1S8iiC1025785m,Brdisv1S8iiC1025782m,	Brdisv1Sig21030894m,Brdisv1Sig21030891m,	Brdisv1Tek-21030872m,Brdisv1Tek-21030873m,	Brdisv1Uni21031544m,Brdisv1Uni21031541m,	-
1768_BdiBd21-3.4G0337000.1.faa	BdiBd21-3.4G0337000.1,	Brdisv1ABR21019121m,	-	-	Brdisv1ABR51018137m,	Brdisv1ABR6_r1027502m,	Brdisv1ABR71027307m,	-	Brdisv1ABR9_r1021774m,	Brdisv1Adi-121017343m,	Brdisv1Adi-21026931m,	-	-	-	-	-	-	Brdisv1BdTR10C1016073m,	-	-	-	Brdisv1BdTR12c1017331m,	Brdisv1BdTR13C1016954m,	Brdisv1BdTR13a1028262m,	Brdisv1BdTR1i1037945m,	Brdisv1BdTR2B1035125m,	Brdisv1BdTR2G1024117m,	Brdisv1BdTR3C1035620m,	-	-	Brdisv1BdTR8i1035423m,	Brdisv1BdTR9K1023320m,	Brdisv1Bis-11025376m,	Brdisv1Foz11017840m,	-	-	Brdisv1Koz-11027324m,	-	-	Brdisv1Mig31018827m,	-	Brdisv1Mur11017461m,	Brdisv1Per11019241m,	Brdisv1RON21037879m,	Brdisv1S8iiC1018699m,	Brdisv1Sig21017779m,	Brdisv1Tek-21024907m,	Brdisv1Uni21018203m,	-
2114_BdiBd21-3.2G0770100.1.faa	BdiBd21-3.2G0770100.1,	-	-	Brdisv1ABR41022793m,	-	Brdisv1ABR6_r1023238m,	-	Brdisv1ABR81024234m,Brdisv1ABR81041241m,	Brdisv1ABR9_r1019238m,	-	-	Brdisv1Arn11023082m,	Brdisv1Bd1-11020206m,	-	-	Brdisv1Bd29-11029119m,	-	-	-	-	-	-	-	-	-	-	-	-	-	Brdisv1BdTR7a1022889m,	Brdisv1BdTR8i1022059m,	-	-	-	-	-	-	-	-	-	Brdisv1Mon31032966m,	-	Brdisv1Per11027815m,	-	-	-	Brdisv1Tek-21021116m,	Brdisv1Uni21044937m,Brdisv1Uni21043031m,	-
2190_BdiBd21-3.4G0071300.1.faa	BdiBd21-3.4G0071300.1,	-	Brdisv1ABR31033852m,	Brdisv1ABR41024163m,	Brdisv1ABR51023053m,	Brdisv1ABR6_r1024507m,	Brdisv1ABR71024508m,	-	Brdisv1ABR9_r1020091m,	Brdisv1Adi-121022163m,	Brdisv1Adi-21033070m,	-	Brdisv1Bd1-11030271m,	-	-	Brdisv1Bd29-11020366m,	-	Brdisv1BdTR10C1028650m,	-	-	-	-	Brdisv1BdTR13C1021541m,	Brdisv1BdTR13a1025118m,	Brdisv1BdTR1i1034871m,	Brdisv1BdTR2B1032726m,	Brdisv1BdTR2G1029710m,	Brdisv1BdTR3C1032470m,	-	Brdisv1BdTR7a1009358m,	Brdisv1BdTR8i1032853m,	Brdisv1BdTR9K1021153m,	Brdisv1Bis-11022901m,	Brdisv1Foz11031903m,	Brdisv1Jer11022379m,	Brdisv1Kah-51033161m,	Brdisv1Koz-11024454m,	Brdisv1Koz-31029278m,	Brdisv1Luc11034496m,	-	Brdisv1Mon31022876m,	Brdisv1Mur11022187m,	Brdisv1Per11034275m,	Brdisv1RON21026415m,	Brdisv1S8iiC1033511m,	Brdisv1Sig21022503m,	Brdisv1Tek-21022400m,	Brdisv1Uni21031309m,	-
2318_BdiBd21-3.1G0665200.1.faa	BdiBd21-3.1G0665200.1,	-	Brdisv1ABR31026512m,	-	-	-	-	-	-	-	-	Brdisv1Arn11007752m,	Brdisv1Bd1-11040045m,Brdisv1Bd1-11040046m,	-	-	-	Brdisv1Bd30-11040867m,	-	-	-	-	-	-	-	Brdisv1BdTR1i1000766m,	-	-	-	Brdisv1BdTR5I1040402m,	Brdisv1BdTR7a1044104m,	Brdisv1BdTR8i1035108m,	-	Brdisv1Bis-11042293m,	-	Brdisv1Jer11041914m,	-	-	-	-	-	Brdisv1Mon31041600m,	Brdisv1Mur11040767m,	-	-	-	Brdisv1Sig21031377m,	-	-	-
2321_BdiBd21-3.4G0592700.1.faa	BdiBd21-3.4G0592700.1,	-	-	-	-	Brdisv1ABR6_r1019598m,	-	-	Brdisv1ABR9_r1023761m,	-	-	-	-	Brdisv1Bd18-11041907m,	-	Brdisv1Bd29-11034484m,	-	-	-	-	-	-	-	Brdisv1BdTR13a1020184m,	-	-	-	Brdisv1BdTR3C1038903m,	-	-	-	-	-	-	-	-	Brdisv1Koz-11046755m,	-	-	Brdisv1Mig31029714m,	-	-	-	-	Brdisv1S8iiC1039276m,	Brdisv1Sig21028055m,	-	-	-
2653_BdiBd21-3.1G0494000.1.faa	BdiBd21-3.1G0494000.1,	-	-	-	-	-	-	-	-	-	-	-	-	-	-	-	-	-	-	Brdisv1BdTR11G1006094m,	-	-	-	-	-	-	-	-	-	-	-	-	-	-	Brdisv1Jer11042044m,	-	-	-	-	-	-	Brdisv1Mur11043677m,	-	-	-	-	-	-	-
2655_BdiBd21-3.4G0071500.1.faa	BdiBd21-3.4G0071500.1,	-	Brdisv1ABR31033855m,	Brdisv1ABR41028160m,	Brdisv1ABR51023063m,	Brdisv1ABR6_r1024512m,	Brdisv1ABR71024509m,	-	Brdisv1ABR9_r1020095m,	Brdisv1Adi-121025717m,	Brdisv1Adi-21024167m,	-	Brdisv1Bd1-11030275m,	-	-	Brdisv1Bd29-11020358m,	-	Brdisv1BdTR10C1028670m,	-	-	-	Brdisv1BdTR12c1025886m,	Brdisv1BdTR13C1021559m,	Brdisv1BdTR13a1011514m,	Brdisv1BdTR1i1034874m,	Brdisv1BdTR2B1032735m,	Brdisv1BdTR2G1021896m,	Brdisv1BdTR3C1032477m,	-	Brdisv1BdTR7a1009362m,	Brdisv1BdTR8i1032857m,	Brdisv1BdTR9K1021156m,	Brdisv1Bis-11022905m,	Brdisv1Foz11026131m,	Brdisv1Jer11022391m,	Brdisv1Kah-51024279m,	Brdisv1Koz-11024446m,	Brdisv1Koz-31029281m,	Brdisv1Luc11034499m,	Brdisv1Mig31023891m,	Brdisv1Mon31022880m,	Brdisv1Mur11022194m,	Brdisv1Per11034280m,	Brdisv1RON21011066m,	Brdisv1S8iiC1033508m,	Brdisv1Sig21022517m,	Brdisv1Tek-21022406m,	Brdisv1Uni21026784m,	-
2909_BdiBd21-3.5G0107900.1.faa	BdiBd21-3.5G0107900.1,	-	Brdisv1ABR31044803m,	-	-	Brdisv1ABR6_r1027686m,	Brdisv1ABR71045508m,	-	-	Brdisv1Adi-121042131m,	Brdisv1Adi-21044686m,	-	Brdisv1Bd1-11036149m,	Brdisv1Bd18-11043478m,	-	-	Brdisv1Bd30-11037215m,	Brdisv1BdTR10C1040958m,	-	-	Brdisv1BdTR11I1044788m,	-	Brdisv1BdTR13C1040884m,	-	-	-	Brdisv1BdTR2G1042751m,	-	Brdisv1BdTR5I1041426m,	-	Brdisv1BdTR8i1039841m,	Brdisv1BdTR9K1041582m,	-	-	-	-	-	-	-	Brdisv1Mig31044487m,	Brdisv1Mon31043089m,	Brdisv1Mur11043873m,	Brdisv1Per11045628m,	Brdisv1RON21037929m,	-	-	Brdisv1Tek-21043471m,	Brdisv1Uni21044155m,	-
2917_BdiBd21-3.1G0434700.1.faa	BdiBd21-3.1G0434700.1,BdiBd21-3.5G0147700.1,	Brdisv1ABR21005499m,	Brdisv1ABR31005390m,	-	-	Brdisv1ABR6_r1005436m,	Brdisv1ABR71025350m,Brdisv1ABR71038261m,	Brdisv1ABR81006519m,	Brdisv1ABR9_r1005337m,	Brdisv1Adi-121004963m,	-	Brdisv1Arn11005503m,Brdisv1Arn11008013m,	-	Brdisv1Bd18-11005741m,	Brdisv1Bd21Control1005331m,	-	Brdisv1Bd30-11005388m,	-	Brdisv1BdTR11A1048219m,	-	Brdisv1BdTR11I1005242m,	Brdisv1BdTR12c1037245m,Brdisv1BdTR12c1044286m,	-	-	Brdisv1BdTR1i1005756m,	Brdisv1BdTR2B1005222m,Brdisv1BdTR2B1039934m,	-	Brdisv1BdTR3C1002165m,	Brdisv1BdTR5I1043839m,	Brdisv1BdTR7a1005589m,	Brdisv1BdTR8i1005270m,	Brdisv1BdTR9K1043802m,	-	Brdisv1Foz11046696m,	Brdisv1Jer11004974m,	Brdisv1Kah-51005336m,	-	-	Brdisv1Luc11005463m,	-	Brdisv1Mon31005128m,	-	Brdisv1Per11005467m,	Brdisv1RON21005677m,	-	-	Brdisv1Tek-21005033m,	Brdisv1Uni21005060m,	-
3310_BdiBd21-3.5G0010700.1.faa	BdiBd21-3.5G0010700.1,	-	-	Brdisv1ABR41040500m,	-	-	Brdisv1ABR71040849m,	-	Brdisv1ABR9_r1030098m,	Brdisv1Adi-121036892m,	Brdisv1Adi-21040588m,	Brdisv1Arn11041300m,	Brdisv1Bd1-11035548m,	Brdisv1Bd18-11042481m,	-	-	Brdisv1Bd30-11036598m,	Brdisv1BdTR10C1034371m,	Brdisv1BdTR11A1036452m,	Brdisv1BdTR11G1040132m,	Brdisv1BdTR11I1039127m,	Brdisv1BdTR12c1036580m,	Brdisv1BdTR13C1036095m,	Brdisv1BdTR13a1042213m,	Brdisv1BdTR1i1041891m,	Brdisv1BdTR2B1039083m,	Brdisv1BdTR2G1036336m,	Brdisv1BdTR3C1039460m,	Brdisv1BdTR5I1035069m,	Brdisv1BdTR7a1039960m,	-	Brdisv1BdTR9K1005053m,	Brdisv1Bis-11038338m,	Brdisv1Foz11038405m,	Brdisv1Jer11037654m,	Brdisv1Kah-51040650m,	Brdisv1Koz-11041069m,	Brdisv1Koz-31034527m,	-	Brdisv1Mig31039713m,	-	Brdisv1Mur11036754m,	Brdisv1Per11040878m,	-	Brdisv1S8iiC1040121m,	Brdisv1Sig21037703m,	-	Brdisv1Uni21038421m,	-
3339_BdiBd21-3.4G0138000.1.faa	BdiBd21-3.4G0138000.1,	-	-	-	-	-	-	-	-	-	Brdisv1Adi-21024982m,	-	-	-	-	-	-	-	-	-	-	-	-	-	-	-	-	Brdisv1BdTR3C1033329m,	-	-	-	-	-	-	-	-	Brdisv1Koz-11025314m,	-	-	-	Brdisv1Mon31017941m,	-	-	-	-	-	-	-	-
3378_BdiBd21-3.1G0093700.1.faa	BdiBd21-3.1G0093700.1,	Brdisv1ABR21040908m,Brdisv1ABR21018677m,	Brdisv1ABR31001077m,	Brdisv1ABR41040494m,	Brdisv1ABR51038628m,	-	-	Brdisv1ABR81035988m,	Brdisv1ABR9_r1030386m,	Brdisv1Adi-121036922m,Brdisv1Adi-121045528m,	Brdisv1Adi-21045797m,	-	-	Brdisv1Bd18-11001088m,	-	-	Brdisv1Bd30-11001043m,	Brdisv1BdTR10C1034361m,	-	-	-	-	-	-	-	-	-	Brdisv1BdTR3C1001072m,	Brdisv1BdTR5I1035056m,	Brdisv1BdTR7a1025861m,	-	-	Brdisv1Bis-11038302m,	Brdisv1Foz11046410m,	Brdisv1Jer11037633m,	-	Brdisv1Koz-11046223m,	Brdisv1Koz-31000963m,	Brdisv1Luc11037460m,	Brdisv1Mig31040056m,Brdisv1Mig31045687m,	-	-	-	Brdisv1RON21037802m,Brdisv1RON21041927m,	-	Brdisv1Sig21037692m,	-	Brdisv1Uni21038413m,	-
3419_BdiBd21-3.4G0349800.1.faa	BdiBd21-3.4G0349800.1,	-	Brdisv1ABR31038047m,	-	-	-	-	Brdisv1ABR81043496m,Brdisv1ABR81023586m,	-	-	-	-	-	Brdisv1Bd18-11038716m,	-	-	Brdisv1Bd30-11034388m,	-	Brdisv1BdTR11A1049309m,Brdisv1BdTR11A1045868m,	Brdisv1BdTR11G1046371m,	Brdisv1BdTR11I1046000m,	-	-	Brdisv1BdTR13a1044666m,	Brdisv1BdTR1i1008159m,	Brdisv1BdTR2B1045859m,	-	Brdisv1BdTR3C1035758m,	Brdisv1BdTR5I1044422m,	-	-	-	Brdisv1Bis-11044237m,	-	-	-	Brdisv1Koz-11046684m,	-	Brdisv1Luc11029820m,	-	Brdisv1Mon31044326m,	Brdisv1Mur11025867m,	-	-	-	-	-	-	-
3563_BdiBd21-3.1G0557900.1.faa	BdiBd21-3.1G0557900.1,	-	-	Brdisv1ABR41006771m,	-	-	-	Brdisv1ABR81005952m,	Brdisv1ABR9_r1006778m,	-	Brdisv1Adi-21006879m,	-	-	-	-	-	-	-	-	Brdisv1BdTR11G1007052m,	-	-	-	-	-	-	-	-	-	-	-	-	-	-	-	-	Brdisv1Koz-11007041m,	-	-	-	-	Brdisv1Mur11006482m,	-	Brdisv1RON21003897m,	-	Brdisv1Sig21006602m,	-	Brdisv1Uni21006591m,	-
3568_BdiBd21-3.1G0515800.1.faa	BdiBd21-3.1G0515800.1,	-	-	-	-	-	-	Brdisv1ABR81005535m,	Brdisv1ABR9_r1006306m,	Brdisv1Adi-121005835m,	Brdisv1Adi-21006150m,	Brdisv1Arn11006448m,	Brdisv1Bd1-11005804m,	Brdisv1Bd18-11006642m,	Brdisv1Bd21Control1045986m,	Brdisv1Bd29-11040230m,	-	Brdisv1BdTR10C1041149m,	Brdisv1BdTR11A1046100m,	Brdisv1BdTR11G1006357m,	Brdisv1BdTR11I1006152m,	Brdisv1BdTR12c1042398m,	Brdisv1BdTR13C1043116m,	Brdisv1BdTR13a1046802m,	Brdisv1BdTR1i1006708m,	Brdisv1BdTR2B1006129m,	Brdisv1BdTR2G1043058m,	Brdisv1BdTR3C1006738m,	Brdisv1BdTR5I1042252m,	Brdisv1BdTR7a1006573m,	Brdisv1BdTR8i1006226m,	Brdisv1BdTR9K1042231m,	Brdisv1Bis-11006054m,	-	-	Brdisv1Kah-51006277m,	Brdisv1Koz-11006352m,	Brdisv1Koz-31038594m,	-	-	-	-	-	-	-	-	Brdisv1Tek-21043224m,	-	-
3571_BdiBd21-3.5G0010600.1.faa	BdiBd21-3.5G0010600.1,	Brdisv1ABR21045779m,	Brdisv1ABR31040586m,Brdisv1ABR31040280m,	Brdisv1ABR41040499m,	Brdisv1ABR51045184m,Brdisv1ABR51038306m,Brdisv1ABR51038298m,	Brdisv1ABR6_r1041276m,	Brdisv1ABR71040848m,	Brdisv1ABR81035714m,Brdisv1ABR81036002m,	Brdisv1ABR9_r1030097m,	Brdisv1Adi-121036891m,	Brdisv1Adi-21040589m,	Brdisv1Arn11041301m,	Brdisv1Bd1-11035547m,	Brdisv1Bd18-11042480m,	-	-	Brdisv1Bd30-11036597m,	Brdisv1BdTR10C1034370m,	Brdisv1BdTR11A1036453m,	Brdisv1BdTR11G1040131m,	Brdisv1BdTR11I1039126m,	Brdisv1BdTR12c1036579m,	Brdisv1BdTR13C1036096m,	Brdisv1BdTR13a1042212m,	Brdisv1BdTR1i1041890m,	Brdisv1BdTR2B1039084m,	Brdisv1BdTR2G1036335m,	Brdisv1BdTR3C1039459m,	Brdisv1BdTR5I1035068m,	Brdisv1BdTR7a1039959m,	Brdisv1BdTR8i1039023m,Brdisv1BdTR8i1039022m,	Brdisv1BdTR9K1005054m,	Brdisv1Bis-11038339m,	Brdisv1Foz11038406m,	Brdisv1Jer11037655m,	Brdisv1Kah-51040649m,	Brdisv1Koz-11041068m,	Brdisv1Koz-31034526m,	Brdisv1Luc11041359m,Brdisv1Luc11041109m,	Brdisv1Mig31039712m,	Brdisv1Mon31038272m,	Brdisv1Mur11036753m,	Brdisv1Per11040879m,	Brdisv1RON21041938m,Brdisv1RON21041630m,Brdisv1RON21005444m,	Brdisv1S8iiC1040120m,	Brdisv1Sig21041984m,Brdisv1Sig21037704m,	Brdisv1Tek-21037489m,Brdisv1Tek-21037488m,	Brdisv1Uni21038420m,Brdisv1Uni21038419m,Brdisv1Uni21031643m,Brdisv1Uni21044118m,	-
3574_BdiBd21-3.3G0653700.1.faa	BdiBd21-3.3G0653700.1,BdiBd21-3.3G0625000.1,BdiBd21-3.5G0205700.1,BdiBd21-3.3G0653900.1,BdiBd21-3.3G0648400.1,BdiBd21-3.3G0653800.1,BdiBd21-3.3G0624900.1,BdiBd21-3.3G0653500.1,	-	-	-	-	-	-	-	-	-	-	-	-	-	-	-	-	-	-	-	-	-	-	-	-	-	-	-	-	-	-	-	-	-	-	-	-	-	-	-	-	-	-	-	-	-	-	-	-
3738_BdiBd21-3.5G0214700.1.faa	BdiBd21-3.5G0214700.1,	Brdisv1ABR21016000m,	Brdisv1ABR31041938m,	Brdisv1ABR41028579m,	Brdisv1ABR51039879m,	Brdisv1ABR6_r1009575m,	Brdisv1ABR71028891m,	Brdisv1ABR81037026m,	-	-	-	-	-	-	-	-	Brdisv1Bd30-11022916m,	-	-	-	-	-	-	-	-	-	-	-	-	-	-	-	-	Brdisv1Foz11039590m,	Brdisv1Jer11026479m,	-	-	Brdisv1Koz-31040111m,	Brdisv1Luc11042744m,	Brdisv1Mig31041251m,	-	Brdisv1Mur11038232m,	Brdisv1Per11038535m,	Brdisv1RON21025981m,	Brdisv1S8iiC1041347m,	Brdisv1Sig21038959m,	-	Brdisv1Uni21039580m,	-
3761_BdiBd21-3.1G0759400.1.faa	BdiBd21-3.1G0759400.1,	-	-	-	-	-	-	-	-	-	-	Brdisv1Arn11009334m,	-	-	-	-	-	-	-	-	-	-	-	-	-	-	-	-	-	-	-	-	-	-	-	-	-	-	-	-	Brdisv1Mon31042501m,	-	-	-	-	-	-	-	-
3839_BdiBd21-3.1G0777200.1.faa	BdiBd21-3.1G0777200.1,	Brdisv1ABR21009491m,	-	-	-	-	-	Brdisv1ABR81008309m,	Brdisv1ABR9_r1034230m,	-	-	-	Brdisv1Bd1-11041212m,	Brdisv1Bd18-11009909m,	-	Brdisv1Bd29-11040425m,	Brdisv1Bd30-11041493m,	-	-	-	Brdisv1BdTR11I1028122m,	-	-	Brdisv1BdTR13a1012986m,	-	-	-	-	-	Brdisv1BdTR7a1044315m,	Brdisv1BdTR8i1043869m,	-	-	-	-	-	-	Brdisv1Koz-31040728m,	Brdisv1Luc11001409m,	-	Brdisv1Mon31043331m,	-	-	Brdisv1RON21018754m,	-	-	-	-	-
3954_BdiBd21-3.3G0576000.1.faa	BdiBd21-3.3G0576000.1,BdiBd21-3.1G0573400.1,BdiBd21-3.1G0815000.1,BdiBd21-3.1G0111000.1,BdiBd21-3.3G0325500.1,BdiBd21-3.1G0151800.1,BdiBd21-3.4G0353300.1,BdiBd21-3.4G0297300.1,BdiBd21-3.3G0574100.1,BdiBd21-3.1G0745200.1,BdiBd21-3.2G0353000.1,BdiBd21-3.3G0070300.1,BdiBd21-3.1G0568900.1,BdiBd21-3.2G0418300.1,BdiBd21-3.2G0515700.1,BdiBd21-3.1G0460400.1,BdiBd21-3.1G0703200.1,BdiBd21-3.1G0532400.1,Bdi…	-	-	Brdisv1ABR41026562m,	Brdisv1ABR51025386m,	-	-	-	-	Brdisv1Adi-121045055m,	-	Brdisv1Arn11033923m,	-	-	-	-	-	-	-	Brdisv1BdTR11G1026702m,	-	-	Brdisv1BdTR13C1045007m,	-	Brdisv1BdTR1i1037497m,Brdisv1BdTR1i1037574m,Brdisv1BdTR1i1041366m,	-	-	-	-	-	-	-	-	Brdisv1Foz11034995m,	Brdisv1Jer11041330m,	-	-	-	-	-	-	Brdisv1Mur11040851m,	Brdisv1Per11037463m,	-	-	Brdisv1Sig21041399m,	-	-	-
3999_BdiBd21-3.4G0474300.1.faa	BdiBd21-3.4G0474300.1,	Brdisv1ABR21028797m,	Brdisv1ABR31038284m,	Brdisv1ABR41028587m,	Brdisv1ABR51027217m,	Brdisv1ABR6_r1029236m,	Brdisv1ABR71028899m,	Brdisv1ABR81044258m,	Brdisv1ABR9_r1022835m,	Brdisv1Adi-121026069m,	Brdisv1Adi-21028551m,	Brdisv1Arn11028900m,	Brdisv1Bd1-11033660m,	Brdisv1Bd18-11040356m,	Brdisv1Bd21Control1028068m,	Brdisv1Bd29-11023951m,	Brdisv1Bd30-11034587m,	Brdisv1BdTR10C1032288m,	Brdisv1BdTR11A1025578m,	Brdisv1BdTR11G1028518m,	Brdisv1BdTR11I1027662m,	Brdisv1BdTR12c1025879m,	Brdisv1BdTR13C1025411m,	Brdisv1BdTR13a1029991m,	Brdisv1BdTR1i1039697m,	Brdisv1BdTR2B1036819m,	Brdisv1BdTR2G1020357m,	Brdisv1BdTR3C1037362m,	Brdisv1BdTR5I1024639m,	Brdisv1BdTR7a1028578m,	Brdisv1BdTR8i1037011m,	Brdisv1BdTR9K1024853m,	Brdisv1Bis-11026979m,	Brdisv1Foz11036100m,	Brdisv1Jer11026488m,	Brdisv1Kah-51028749m,	Brdisv1Koz-11028955m,	Brdisv1Koz-31032695m,	Brdisv1Luc11039130m,	Brdisv1Mig31028240m,	Brdisv1Mon31027106m,	Brdisv1Mur11026076m,	Brdisv1Per11038553m,	Brdisv1RON21039494m,	Brdisv1S8iiC1037803m,	Brdisv1Sig21026640m,	Brdisv1Tek-21026409m,	Brdisv1Uni21027118m,	-
4095_BdiBd21-3.4G0420500.1.faa	BdiBd21-3.4G0420500.1,	Brdisv1ABR21028114m,	Brdisv1ABR31045231m,	Brdisv1ABR41045082m,	Brdisv1ABR51026650m,	Brdisv1ABR6_r1028555m,	Brdisv1ABR71028241m,	Brdisv1ABR81041831m,	Brdisv1ABR9_r1034508m,	Brdisv1Adi-121032925m,	Brdisv1Adi-21027921m,	Brdisv1Arn11028250m,	Brdisv1Bd1-11033077m,	Brdisv1Bd18-11039648m,	Brdisv1Bd21Control1035655m,	Brdisv1Bd29-11030282m,	Brdisv1Bd30-11033948m,	Brdisv1BdTR10C1031776m,	Brdisv1BdTR11A1045508m,	Brdisv1BdTR11G1027893m,	Brdisv1BdTR11I1027033m,	Brdisv1BdTR12c1025279m,	Brdisv1BdTR13C1024836m,	Brdisv1BdTR13a1029379m,	Brdisv1BdTR1i1038978m,	Brdisv1BdTR2B1036223m,	Brdisv1BdTR2G1025122m,	Brdisv1BdTR3C1036647m,	Brdisv1BdTR5I1024041m,	Brdisv1BdTR7a1034352m,	Brdisv1BdTR8i1036337m,	Brdisv1BdTR9K1031196m,	Brdisv1Bis-11026404m,	Brdisv1Foz11043509m,	Brdisv1Jer11042598m,	Brdisv1Kah-51028106m,	Brdisv1Koz-11028334m,	Brdisv1Koz-31032101m,	Brdisv1Luc11045761m,	Brdisv1Mig31027578m,	Brdisv1Mon31026524m,	Brdisv1Mur11032863m,	Brdisv1Per11037954m,	Brdisv1RON21046003m,	Brdisv1S8iiC1044556m,	Brdisv1Sig21043703m,	Brdisv1Tek-21025826m,	Brdisv1Uni21043308m,	-
4129_BdiBd21-3.3G0356000.1.faa	BdiBd21-3.3G0356000.1,	Brdisv1ABR21034998m,	Brdisv1ABR31026146m,	Brdisv1ABR41009353m,	Brdisv1ABR51033023m,	Brdisv1ABR6_r1009674m,	Brdisv1ABR71035145m,	Brdisv1ABR81024259m,	Brdisv1ABR9_r1009488m,	Brdisv1Adi-121003558m,	Brdisv1Adi-21046097m,	Brdisv1Arn11009551m,	Brdisv1Bd1-11008460m,	Brdisv1Bd18-11028647m,	Brdisv1Bd21Control1046585m,	Brdisv1Bd29-11029137m,	-	Brdisv1BdTR10C1043578m,Brdisv1BdTR10C1043579m,	Brdisv1BdTR11A1003573m,	Brdisv1BdTR11G1009413m,	Brdisv1BdTR11I1009144m,	Brdisv1BdTR12c1008576m,	Brdisv1BdTR13C1008319m,	Brdisv1BdTR13a1009873m,	Brdisv1BdTR1i1009783m,	Brdisv1BdTR2B1009128m,	Brdisv1BdTR2G1044339m,	Brdisv1BdTR3C1027564m,	Brdisv1BdTR5I1008056m,	Brdisv1BdTR7a1003946m,	Brdisv1BdTR8i1009109m,	Brdisv1BdTR9K1039651m,	Brdisv1Bis-11045108m,	Brdisv1Foz11025879m,	Brdisv1Jer11008570m,	Brdisv1Kah-51009429m,	Brdisv1Koz-11046477m,	Brdisv1Koz-31008124m,	Brdisv1Luc11015832m,	Brdisv1Mig31034345m,	Brdisv1Mon31032985m,	Brdisv1Mur11041291m,	Brdisv1Per11027845m,	Brdisv1RON21004035m,	Brdisv1S8iiC1008573m,	Brdisv1Sig21032291m,	Brdisv1Tek-21003578m,	Brdisv1Uni21008792m,	-
4275_BdiBd21-3.1G0481600.1.faa	BdiBd21-3.1G0481600.1,BdiBd21-3.2G0392700.1,BdiBd21-3.5G0062800.1,BdiBd21-3.1G0501300.1,BdiBd21-3.3G0238300.1,BdiBd21-3.1G0419700.1,BdiBd21-3.2G0440900.1,BdiBd21-3.3G0053100.1,BdiBd21-3.2G0410700.1,BdiBd21-3.2G0272000.1,BdiBd21-3.4G0340600.1,BdiBd21-3.2G0483200.1,	Brdisv1ABR21034715m,	Brdisv1ABR31045273m,	Brdisv1ABR41012235m,	Brdisv1ABR51011460m,	Brdisv1ABR6_r1046188m,Brdisv1ABR6_r1018666m,	-	Brdisv1ABR81031972m,	-	Brdisv1Adi-121045102m,	Brdisv1Adi-21045488m,	-	-	Brdisv1Bd18-11019637m,	-	-	-	-	-	-	-	-	-	-	-	-	-	Brdisv1BdTR3C1020002m,	-	-	-	-	-	Brdisv1Foz11042609m,	-	-	Brdisv1Koz-11045975m,	-	-	Brdisv1Mig31012088m,	-	Brdisv1Mur11043686m,	Brdisv1Per11006193m,	Brdisv1RON21018913m,	Brdisv1S8iiC1045074m,	Brdisv1Sig21032030m,	Brdisv1Tek-21017474m,	Brdisv1Uni21042040m,	-
4602_BdiBd21-3.5G0002600.1.faa	BdiBd21-3.5G0002600.1,	-	-	-	Brdisv1ABR51045574m,	-	-	Brdisv1ABR81035643m,	-	-	Brdisv1Adi-21040181m,	-	Brdisv1Bd1-11035456m,	-	-	Brdisv1Bd29-11033729m,	-	Brdisv1BdTR10C1033998m,	-	-	-	-	-	-	-	-	-	-	-	Brdisv1BdTR7a1034003m,	Brdisv1BdTR8i1038925m,	-	-	-	-	-	-	-	-	-	Brdisv1Mon31023181m,	Brdisv1Mur11044228m,	-	Brdisv1RON21018006m,	Brdisv1S8iiC1039699m,	-	Brdisv1Tek-21037399m,	-	-
4658_BdiBd21-3.3G0492100.1.faa	BdiBd21-3.3G0492100.1,	-	-	-	-	-	-	-	Brdisv1ABR9_r1022248m,	Brdisv1Adi-121025238m,	Brdisv1Adi-21027579m,	Brdisv1Arn11027963m,	Brdisv1Bd1-11032787m,	-	-	Brdisv1Bd29-11003288m,	-	Brdisv1BdTR10C1031504m,	Brdisv1BdTR11A1024772m,	Brdisv1BdTR11G1031643m,	Brdisv1BdTR11I1026740m,	Brdisv1BdTR12c1025063m,	-	-	-	-	-	Brdisv1BdTR3C1028719m,	Brdisv1BdTR5I1023778m,	Brdisv1BdTR7a1027657m,	Brdisv1BdTR8i1028106m,	Brdisv1BdTR9K1024034m,	-	-	-	Brdisv1Kah-51027781m,	Brdisv1Koz-11028002m,	-	-	-	Brdisv1Mon31044193m,	-	-	-	-	-	Brdisv1Tek-21025522m,	-	-
4679_BdiBd21-3.2G0402600.1.faa	BdiBd21-3.2G0402600.1,BdiBd21-3.2G0378000.1,	-	-	-	-	-	-	-	-	-	-	-	-	-	-	-	-	-	-	-	-	-	-	-	-	-	-	-	-	-	-	-	-	-	-	-	-	-	-	-	-	-	-	-	-	-	-	-	-
4712_BdiBd21-3.3G0009800.1.faa	BdiBd21-3.3G0009800.1,	-	Brdisv1ABR31045816m,	Brdisv1ABR41030605m,	Brdisv1ABR51045154m,	-	Brdisv1ABR71046224m,	Brdisv1ABR81043807m,	-	Brdisv1Adi-121044124m,	Brdisv1Adi-21045854m,	Brdisv1Arn11045748m,	Brdisv1Bd1-11020767m,	Brdisv1Bd18-11024223m,Brdisv1Bd18-11024219m,	Brdisv1Bd21Control1030164m,	Brdisv1Bd29-11041671m,	Brdisv1Bd30-11021592m,Brdisv1Bd30-11021588m,	Brdisv1BdTR10C1042732m,	Brdisv1BdTR11A1048243m,	Brdisv1BdTR11G1046279m,	-	Brdisv1BdTR12c1027892m,	Brdisv1BdTR13C1043754m,Brdisv1BdTR13C1044946m,	Brdisv1BdTR13a1046926m,	Brdisv1BdTR1i1024251m,	Brdisv1BdTR2B1022782m,	Brdisv1BdTR2G1036234m,Brdisv1BdTR2G1036233m,	Brdisv1BdTR3C1024480m,Brdisv1BdTR3C1024483m,Brdisv1BdTR3C1043621m,	Brdisv1BdTR5I1034960m,	-	Brdisv1BdTR8i1022613m,	Brdisv1BdTR9K1042868m,	Brdisv1Bis-11044770m,	Brdisv1Foz11021951m,	Brdisv1Jer11036965m,Brdisv1Jer11028461m,	Brdisv1Kah-51045753m,Brdisv1Kah-51030722m,	Brdisv1Koz-11046245m,	Brdisv1Koz-31041575m,	Brdisv1Luc11046009m,	Brdisv1Mig31039909m,	-	-	Brdisv1Per11046070m,	Brdisv1RON21046259m,Brdisv1RON21023893m,	-	Brdisv1Sig21028546m,	Brdisv1Tek-21043632m,	Brdisv1Uni21038309m,	-
4740_BdiBd21-3.1G0262900.1.faa	BdiBd21-3.1G0262900.1,	Brdisv1ABR21045616m,	Brdisv1ABR31045225m,	-	-	-	-	Brdisv1ABR81040072m,	-	-	-	-	-	-	-	Brdisv1Bd29-11038860m,	-	Brdisv1BdTR10C1038686m,	-	-	-	-	-	-	-	-	-	-	-	Brdisv1BdTR7a1003361m,	-	Brdisv1BdTR9K1039207m,	-	-	-	-	-	-	-	Brdisv1Mig31044285m,	-	-	-	-	-	-	-	-	-
4769_BdiBd21-3.2G0693600.1.faa	BdiBd21-3.2G0693600.1,	Brdisv1ABR21021804m,	Brdisv1ABR31021861m,	-	Brdisv1ABR51020706m,	-	-	Brdisv1ABR81019114m,	-	-	-	Brdisv1Arn11022024m,	-	-	-	-	-	-	-	-	-	-	-	-	-	-	Brdisv1BdTR2G1019562m,	-	-	-	-	-	-	-	Brdisv1Jer11020100m,	-	-	-	-	Brdisv1Mig31021480m,	Brdisv1Mon31020507m,	-	Brdisv1Per11021900m,	-	-	-	-	Brdisv1Uni21020772m,	-
4845_BdiBd21-3.3G0196400.1.faa	BdiBd21-3.3G0196400.1,	-	Brdisv1ABR31013441m,	Brdisv1ABR41032980m,	-	-	-	-	Brdisv1ABR9_r1034836m,	-	-	Brdisv1Arn11033238m,	-	Brdisv1Bd18-11026755m,	Brdisv1Bd21Control1007035m,	-	-	Brdisv1BdTR10C1043713m,	-	Brdisv1BdTR11G1013511m,	-	Brdisv1BdTR12c1006767m,Brdisv1BdTR12c1006766m,	-	-	Brdisv1BdTR1i1026780m,	Brdisv1BdTR2B1045224m,	-	-	Brdisv1BdTR5I1043301m,Brdisv1BdTR5I1040955m,	-	Brdisv1BdTR8i1044477m,	Brdisv1BdTR9K1042746m,	-	-	-	-	Brdisv1Koz-11013536m,	-	-	-	-	-	Brdisv1Per11013589m,	-	-	-	-	Brdisv1Uni21006681m,	-
4879_BdiBd21-3.4G0251500.1.faa	BdiBd21-3.4G0251500.1,BdiBd21-3.3G0195000.1,	Brdisv1ABR21033784m,	Brdisv1ABR31026374m,	Brdisv1ABR41033543m,Brdisv1ABR41045989m,	-	-	Brdisv1ABR71033897m,Brdisv1ABR71033302m,	-	Brdisv1ABR9_r1004222m,	-	Brdisv1Adi-21033074m,	Brdisv1Arn11033221m,	-	Brdisv1Bd18-11027309m,	-	Brdisv1Bd29-11022050m,	-	Brdisv1BdTR10C1042892m,	-	Brdisv1BdTR11G1032877m,	Brdisv1BdTR11I1032140m,	-	-	Brdisv1BdTR13a1035264m,	Brdisv1BdTR1i1027328m,	-	-	Brdisv1BdTR3C1026656m,	-	Brdisv1BdTR7a1032932m,Brdisv1BdTR7a1032931m,	Brdisv1BdTR8i1034749m,	Brdisv1BdTR9K1043750m,	-	Brdisv1Foz11024741m,Brdisv1Foz11024739m,	-	-	Brdisv1Koz-11046411m,Brdisv1Koz-11033387m,	-	-	Brdisv1Mig31033160m,	-	-	Brdisv1Per11026581m,Brdisv1Per11026590m,	Brdisv1RON21008371m,	-	Brdisv1Sig21031211m,Brdisv1Sig21030692m,Brdisv1Sig21031017m,	Brdisv1Tek-21044733m,	Brdisv1Uni21031320m,	-
4885_BdiBd21-3.3G0296100.1.faa	BdiBd21-3.3G0296100.1,	-	-	-	-	-	-	-	-	-	-	-	-	-	-	Brdisv1Bd29-11040310m,	-	-	-	-	-	-	-	-	-	-	-	-	-	-	-	-	-	-	-	-	-	-	-	-	-	-	-	-	-	-	-	Brdisv1Uni21043428m,	-
4902_BdiBd21-3.3G0031300.1.faa	BdiBd21-3.3G0031300.1,BdiBd21-3.3G0188100.1,BdiBd21-3.4G0237200.1,BdiBd21-3.1G0552200.1,BdiBd21-3.3G0456300.1,BdiBd21-3.3G0713000.1,BdiBd21-3.2G0573300.1,BdiBd21-3.1G0879600.1,BdiBd21-3.3G0070200.1,BdiBd21-3.4G0169400.1,BdiBd21-3.5G0091600.1,BdiBd21-3.3G0577500.1,BdiBd21-3.4G0297400.1,BdiBd21-3.4G0430600.1,BdiBd21-3.3G0258900.1,BdiBd21-3.3G0255200.1,BdiBd21-3.3G0074000.1,BdiBd21-3.3G0370800.1,Bdi…	Brdisv1ABR21020137m,Brdisv1ABR21026802m,Brdisv1ABR21032090m,Brdisv1ABR21012026m,	Brdisv1ABR31046280m,Brdisv1ABR31046341m,	-	-	Brdisv1ABR6_r1046011m,	-	-	Brdisv1ABR9_r1027263m,	-	-	-	-	-	-	-	-	-	-	-	-	-	-	-	-	-	-	-	-	-	-	-	-	-	-	-	-	-	-	-	-	-	Brdisv1Per11046185m,	-	-	-	-	-	-
4988_BdiBd21-3.1G0273900.1.faa	BdiBd21-3.1G0273900.1,	Brdisv1ABR21003500m,	-	Brdisv1ABR41003386m,	Brdisv1ABR51003289m,	Brdisv1ABR6_r1003502m,	Brdisv1ABR71003520m,	-	-	Brdisv1Adi-121003093m,	Brdisv1Adi-21003325m,	Brdisv1Arn11003500m,	Brdisv1Bd1-11003245m,	-	Brdisv1Bd21Control1003333m,	Brdisv1Bd29-11002872m,	Brdisv1Bd30-11003466m,	-	Brdisv1BdTR11A1046085m,	Brdisv1BdTR11G1003374m,	Brdisv1BdTR11I1003320m,	Brdisv1BdTR12c1003132m,	Brdisv1BdTR13C1003063m,	Brdisv1BdTR13a1003484m,	Brdisv1BdTR1i1003693m,	Brdisv1BdTR2B1003406m,	Brdisv1BdTR2G1041832m,	Brdisv1BdTR3C1003648m,	Brdisv1BdTR5I1002948m,	Brdisv1BdTR7a1003502m,	-	Brdisv1BdTR9K1002972m,	-	-	Brdisv1Jer11003118m,	Brdisv1Kah-51003290m,	Brdisv1Koz-11003495m,	Brdisv1Koz-31003160m,	Brdisv1Luc11003431m,	Brdisv1Mig31003443m,	Brdisv1Mon31003242m,	-	Brdisv1Per11003439m,	Brdisv1RON21003517m,	Brdisv1S8iiC1003362m,	Brdisv1Sig21043533m,	Brdisv1Tek-21043034m,	Brdisv1Uni21003189m,	-
5114_BdiBd21-3.3G0386200.1.faa	BdiBd21-3.3G0386200.1,	Brdisv1ABR21035329m,	Brdisv1ABR31027935m,	Brdisv1ABR41035030m,Brdisv1ABR41035029m,	Brdisv1ABR51033333m,	Brdisv1ABR6_r1035720m,	Brdisv1ABR71035454m,Brdisv1ABR71035453m,	Brdisv1ABR81024517m,	Brdisv1ABR9_r1026764m,	Brdisv1Adi-121031843m,Brdisv1Adi-121031844m,	Brdisv1Adi-21026819m,Brdisv1Adi-21034990m,Brdisv1Adi-21034989m,	Brdisv1Arn11045593m,Brdisv1Arn11035409m,	Brdisv1Bd1-11024438m,	Brdisv1Bd18-11029018m,Brdisv1Bd18-11029017m,	Brdisv1Bd21Control1034435m,Brdisv1Bd21Control1034434m,	Brdisv1Bd29-11041338m,Brdisv1Bd29-11029389m,	-	Brdisv1BdTR10C1023534m,Brdisv1BdTR10C1023533m,	Brdisv1BdTR11A1045888m,Brdisv1BdTR11A1045889m,	Brdisv1BdTR11G1026820m,Brdisv1BdTR11G1034773m,Brdisv1BdTR11G1034772m,	Brdisv1BdTR11I1025938m,Brdisv1BdTR11I1033886m,Brdisv1BdTR11I1033885m,	Brdisv1BdTR12c1031662m,Brdisv1BdTR12c1031661m,	Brdisv1BdTR13C1031068m,Brdisv1BdTR13C1023868m,Brdisv1BdTR13C1031067m,	Brdisv1BdTR13a1028057m,Brdisv1BdTR13a1036758m,Brdisv1BdTR13a1036757m,	Brdisv1BdTR1i1028862m,Brdisv1BdTR1i1028861m,	Brdisv1BdTR2B1026905m,Brdisv1BdTR2B1026904m,	Brdisv1BdTR2G1043338m,Brdisv1BdTR2G1043339m,	Brdisv1BdTR3C1027819m,Brdisv1BdTR3C1027818m,	Brdisv1BdTR5I1023113m,Brdisv1BdTR5I1030204m,Brdisv1BdTR5I1030203m,	Brdisv1BdTR7a1034880m,	Brdisv1BdTR8i1026804m,	Brdisv1BdTR9K1023346m,Brdisv1BdTR9K1030251m,Brdisv1BdTR9K1030252m,	Brdisv1Bis-11025407m,Brdisv1Bis-11042993m,Brdisv1Bis-11042992m,	Brdisv1Foz11034476m,	Brdisv1Jer11032395m,Brdisv1Jer11032394m,	Brdisv1Kah-51026960m,Brdisv1Kah-51035050m,Brdisv1Kah-51035049m,	Brdisv1Koz-11035387m,Brdisv1Koz-11035386m,	Brdisv1Koz-31031179m,	Brdisv1Luc11028404m,Brdisv1Luc11028403m,	Brdisv1Mig31034632m,Brdisv1Mig31034631m,	Brdisv1Mon31033302m,Brdisv1Mon31033301m,	-	Brdisv1Per11028158m,Brdisv1Per11028157m,Brdisv1Per11036882m,	Brdisv1RON21028456m,Brdisv1RON21028455m,	Brdisv1S8iiC1027536m,	Brdisv1Sig21032584m,Brdisv1Sig21032583m,	Brdisv1Tek-21043174m,Brdisv1Tek-21032420m,	Brdisv1Uni21033117m,Brdisv1Uni21033116m,	-
5117_BdiBd21-3.2G0477400.1.faa	BdiBd21-3.2G0477400.1,	Brdisv1ABR21018800m,	Brdisv1ABR31035819m,Brdisv1ABR31006451m,	Brdisv1ABR41045643m,	Brdisv1ABR51017891m,Brdisv1ABR51017892m,Brdisv1ABR51045265m,	Brdisv1ABR6_r1019072m,Brdisv1ABR6_r1006472m,	-	Brdisv1ABR81006220m,Brdisv1ABR81005746m,Brdisv1ABR81031596m,	Brdisv1ABR9_r1021271m,Brdisv1ABR9_r1021272m,Brdisv1ABR9_r1034399m,	Brdisv1Adi-121017082m,Brdisv1Adi-121023942m,Brdisv1Adi-121043437m,	Brdisv1Adi-21031129m,Brdisv1Adi-21026136m,Brdisv1Adi-21006236m,	Brdisv1Arn11045004m,	-	Brdisv1Bd18-11019572m,Brdisv1Bd18-11006754m,	Brdisv1Bd21Control1018457m,Brdisv1Bd21Control1025727m,Brdisv1Bd21Control1045825m,	Brdisv1Bd29-11021999m,	-	Brdisv1BdTR10C1015864m,Brdisv1BdTR10C1030306m,Brdisv1BdTR10C1038209m,	Brdisv1BdTR11A1023488m,Brdisv1BdTR11A1048013m,Brdisv1BdTR11A1045966m,	Brdisv1BdTR11G1018919m,Brdisv1BdTR11G1018920m,Brdisv1BdTR11G1010030m,Brdisv1BdTR11G1006439m,	Brdisv1BdTR11I1045507m,Brdisv1BdTR11I1025324m,Brdisv1BdTR11I1006267m,	Brdisv1BdTR12c1006452m,Brdisv1BdTR12c1043433m,	Brdisv1BdTR13C1023303m,Brdisv1BdTR13C1042734m,	Brdisv1BdTR13a1019680m,Brdisv1BdTR13a1006658m,	Brdisv1BdTR1i1019435m,	Brdisv1BdTR2B1034555m,	Brdisv1BdTR2G1012560m,Brdisv1BdTR2G1044277m,	Brdisv1BdTR3C1019928m,Brdisv1BdTR3C1006847m,	Brdisv1BdTR5I1022567m,Brdisv1BdTR5I1024916m,Brdisv1BdTR5I1041776m,	Brdisv1BdTR7a1006640m,	Brdisv1BdTR8i1018214m,Brdisv1BdTR8i1043249m,	Brdisv1BdTR9K1022790m,Brdisv1BdTR9K1042379m,	Brdisv1Bis-11024805m,Brdisv1Bis-11017877m,	Brdisv1Foz11017540m,Brdisv1Foz11033759m,	Brdisv1Jer11044653m,	Brdisv1Kah-51007021m,Brdisv1Kah-51026270m,Brdisv1Kah-51006402m,	Brdisv1Koz-11019057m,Brdisv1Koz-11006445m,	Brdisv1Koz-31016209m,	Brdisv1Luc11007155m,Brdisv1Luc11014810m,	Brdisv1Mig31018560m,	Brdisv1Mon31024768m,Brdisv1Mon31043164m,	Brdisv1Mur11023979m,Brdisv1Mur11042664m,	Brdisv1Per11006484m,	Brdisv1RON21006662m,	Brdisv1S8iiC1035412m,Brdisv1S8iiC1006359m,	Brdisv1Sig21017536m,Brdisv1Sig21024415m,	Brdisv1Tek-21024237m,Brdisv1Tek-21042647m,	Brdisv1Uni21045328m,Brdisv1Uni21017916m,Brdisv1Uni21043773m,	-
5173_BdiBd21-3.4G0139900.1.faa	BdiBd21-3.4G0139900.1,BdiBd21-3.3G0804200.1,	-	-	-	-	-	-	Brdisv1ABR81030563m,	-	Brdisv1Adi-121036567m,	-	-	-	-	Brdisv1Bd21Control1040749m,	-	-	Brdisv1BdTR10C1039771m,Brdisv1BdTR10C1027926m,	-	-	-	-	-	-	-	-	-	-	-	-	-	-	-	-	-	-	-	-	-	-	-	-	-	-	-	-	-	-	-
5191_BdiBd21-3.3G0012500.1.faa	BdiBd21-3.3G0012500.1,	Brdisv1ABR21030899m,	Brdisv1ABR31023555m,	Brdisv1ABR41030631m,	Brdisv1ABR51029212m,	Brdisv1ABR6_r1031285m,	Brdisv1ABR71030922m,	Brdisv1ABR81020655m,	Brdisv1ABR9_r1024161m,	Brdisv1Adi-121027975m,	Brdisv1Adi-21030589m,	Brdisv1Arn11030919m,	Brdisv1Bd1-11020781m,	Brdisv1Bd18-11024253m,	Brdisv1Bd21Control1030191m,	Brdisv1Bd29-11025773m,	Brdisv1Bd30-11021610m,	Brdisv1BdTR10C1019965m,	Brdisv1BdTR11A1027555m,	Brdisv1BdTR11G1030576m,	Brdisv1BdTR11I1029758m,	Brdisv1BdTR12c1027922m,	Brdisv1BdTR13C1027311m,	Brdisv1BdTR13a1032245m,	Brdisv1BdTR1i1024279m,	Brdisv1BdTR2B1022818m,	Brdisv1BdTR2G1027581m,	Brdisv1BdTR3C1024503m,	Brdisv1BdTR5I1026500m,	Brdisv1BdTR7a1030696m,	Brdisv1BdTR8i1022641m,	Brdisv1BdTR9K1026662m,	Brdisv1Bis-11028917m,	Brdisv1Foz11021979m,	Brdisv1Jer11028481m,	Brdisv1Kah-51030758m,	Brdisv1Koz-11031049m,	Brdisv1Koz-31020301m,	Brdisv1Luc11023956m,	Brdisv1Mig31030270m,	Brdisv1Mon31029080m,Brdisv1Mon31044617m,	Brdisv1Mur11027977m,	Brdisv1Per11023605m,	Brdisv1RON21023920m,	Brdisv1S8iiC1023177m,	Brdisv1Sig21028567m,	Brdisv1Tek-21028370m,	Brdisv1Uni21029123m,	-
5286_BdiBd21-3.3G0431700.1.faa	BdiBd21-3.3G0431700.1,	Brdisv1ABR21045682m,	Brdisv1ABR31045325m,	Brdisv1ABR41035494m,	Brdisv1ABR51043880m,	Brdisv1ABR6_r1036269m,	Brdisv1ABR71035984m,	-	Brdisv1ABR9_r1027073m,	-	-	-	Brdisv1Bd1-11011778m,	Brdisv1Bd18-11029638m,	-	-	-	-	Brdisv1BdTR11A1031902m,	Brdisv1BdTR11G1035356m,	Brdisv1BdTR11I1034398m,	-	-	-	Brdisv1BdTR1i1029478m,	Brdisv1BdTR2B1001609m,	Brdisv1BdTR2G1040739m,	-	-	Brdisv1BdTR7a1035397m,	-	-	Brdisv1Bis-11042012m,	Brdisv1Foz11043602m,	-	Brdisv1Kah-51001531m,	-	Brdisv1Koz-31024275m,	Brdisv1Luc11045418m,	Brdisv1Mig31044993m,	Brdisv1Mon31042630m,	-	Brdisv1Per11028724m,	Brdisv1RON21029027m,	Brdisv1S8iiC1028099m,	Brdisv1Sig21045122m,	-	Brdisv1Uni21033608m,	-
5366_BdiBd21-3.3G0313200.1.faa	BdiBd21-3.3G0313200.1,BdiBd21-3.1G0365200.1,BdiBd21-3.1G0545500.1,BdiBd21-3.4G0284700.1,BdiBd21-3.5G0079800.1,	-	-	-	-	-	-	-	Brdisv1ABR9_r1026354m,	-	-	-	-	-	-	-	-	-	-	Brdisv1BdTR11G1026509m,	-	-	-	-	Brdisv1BdTR1i1037443m,	-	-	-	-	-	-	-	-	-	-	-	-	-	-	-	-	-	-	-	-	-	-	-	-
5549_BdiBd21-3.3G0089000.1.faa	BdiBd21-3.3G0089000.1,BdiBd21-3.5G0306000.1,	-	-	-	-	-	-	-	-	-	-	-	-	-	-	-	-	-	-	-	-	-	-	-	-	-	-	-	-	-	-	-	-	-	-	-	-	-	-	-	-	-	-	-	-	-	-	-	-
5828_BdiBd21-3.3G0250500.1.faa	BdiBd21-3.3G0250500.1,BdiBd21-3.3G0250100.1,BdiBd21-3.3G0250200.1,	-	Brdisv1ABR31026457m,Brdisv1ABR31026455m,Brdisv1ABR31026454m,	Brdisv1ABR41033641m,	Brdisv1ABR51031941m,	Brdisv1ABR6_r1034289m,	Brdisv1ABR71033979m,	Brdisv1ABR81023270m,	Brdisv1ABR9_r1025943m,	Brdisv1Adi-121030653m,	Brdisv1Adi-21033704m,	-	Brdisv1Bd1-11023332m,Brdisv1Bd1-11023333m,	-	-	-	-	-	-	-	-	-	-	-	-	-	-	-	-	-	-	-	-	-	-	-	-	-	-	-	-	-	-	-	-	-	-	-	-
5852_BdiBd21-3.4G0387300.1.faa	BdiBd21-3.4G0387300.1,	-	-	-	-	Brdisv1ABR6_r1014916m,	Brdisv1ABR71025900m,	-	Brdisv1ABR9_r1022158m,	Brdisv1Adi-121023419m,	Brdisv1Adi-21025535m,	-	Brdisv1Bd1-11032704m,	Brdisv1Bd18-11039192m,	-	Brdisv1Bd29-11021522m,	Brdisv1Bd30-11040054m,	Brdisv1BdTR10C1029785m,	Brdisv1BdTR11A1022931m,	Brdisv1BdTR11G1025580m,	Brdisv1BdTR11I1024750m,	Brdisv1BdTR12c1023166m,	-	-	-	-	Brdisv1BdTR2G1023078m,	Brdisv1BdTR3C1036209m,	Brdisv1BdTR5I1022075m,	Brdisv1BdTR7a1025595m,	Brdisv1BdTR8i1035963m,	Brdisv1BdTR9K1022324m,	-	Brdisv1Foz11033186m,	-	Brdisv1Kah-51025676m,	Brdisv1Koz-11025910m,	Brdisv1Koz-31040257m,	-	-	-	Brdisv1Mur11023413m,	Brdisv1Per11035590m,	Brdisv1RON21038461m,	Brdisv1S8iiC1034831m,	Brdisv1Sig21023824m,	Brdisv1Tek-21023699m,	-	-
6083_BdiBd21-3.1G0716000.1.faa	BdiBd21-3.1G0716000.1,BdiBd21-3.2G0799800.1,BdiBd21-3.4G0288500.1,BdiBd21-3.4G0288600.1,	-	-	Brdisv1ABR41023236m,	-	Brdisv1ABR6_r1026915m,	-	-	-	-	-	-	-	-	-	-	-	-	-	-	-	-	-	-	-	-	-	-	-	-	-	-	-	-	-	-	-	-	-	-	-	-	-	-	-	-	-	-	-
6098_BdiBd21-3.3G0098900.1.faa	BdiBd21-3.3G0098900.1,	-	-	-	-	-	-	-	Brdisv1ABR9_r1024903m,	-	Brdisv1Adi-21031839m,	Brdisv1Arn11032088m,	Brdisv1Bd1-11021841m,	Brdisv1Bd18-11025577m,	-	Brdisv1Bd29-11026806m,	-	-	Brdisv1BdTR11A1045473m,	-	-	-	Brdisv1BdTR13C1028394m,	Brdisv1BdTR13a1033488m,	-	-	-	Brdisv1BdTR3C1025309m,	-	Brdisv1BdTR7a1031870m,	-	-	Brdisv1Bis-11030175m,	-	-	-	Brdisv1Koz-11032241m,	-	-	-	Brdisv1Mon31030188m,	-	-	-	-	-	-	-	-
6196_BdiBd21-3.4G0627900.1.faa	BdiBd21-3.4G0627900.1,	-	-	-	-	-	-	-	-	-	-	-	-	-	-	-	-	-	-	-	-	-	-	-	-	-	-	-	-	-	-	-	-	-	-	-	-	-	-	-	-	-	-	-	-	-	-	-	-
6223_BdiBd21-3.1G1052800.1.faa	BdiBd21-3.1G1052800.1,	Brdisv1ABR21045531m,	Brdisv1ABR31045106m,	Brdisv1ABR41044986m,	Brdisv1ABR51043604m,	Brdisv1ABR6_r1045653m,	Brdisv1ABR71045539m,	Brdisv1ABR81039833m,	Brdisv1ABR9_r1034157m,	Brdisv1Adi-121044272m,	Brdisv1Adi-21046031m,	Brdisv1Arn11045477m,	Brdisv1Bd1-11041879m,	Brdisv1Bd18-11046977m,Brdisv1Bd18-11046921m,	Brdisv1Bd21Control1046489m,	Brdisv1Bd29-11037289m,	Brdisv1Bd30-11041907m,	Brdisv1BdTR10C1043568m,Brdisv1BdTR10C1044282m,	Brdisv1BdTR11A1047790m,	Brdisv1BdTR11G1046227m,	Brdisv1BdTR11I1045589m,	Brdisv1BdTR12c1044139m,	Brdisv1BdTR13C1044239m,	Brdisv1BdTR13a1047030m,Brdisv1BdTR13a1047114m,	Brdisv1BdTR1i1046628m,	Brdisv1BdTR2B1045428m,	Brdisv1BdTR2G1044460m,Brdisv1BdTR2G1044752m,	Brdisv1BdTR3C1043661m,	Brdisv1BdTR5I1043746m,	Brdisv1BdTR7a1045211m,	Brdisv1BdTR8i1044585m,	Brdisv1BdTR9K1043607m,	Brdisv1Bis-11044756m,	Brdisv1Foz11043269m,	Brdisv1Jer11042304m,	Brdisv1Kah-51046242m,	Brdisv1Koz-11046453m,	Brdisv1Koz-31039585m,	Brdisv1Luc11045811m,	Brdisv1Mig31044510m,	Brdisv1Mon31042334m,	Brdisv1Mur11044943m,	Brdisv1Per11045289m,	Brdisv1RON21046029m,	Brdisv1S8iiC1045680m,	Brdisv1Sig21042664m,	Brdisv1Tek-21044553m,	Brdisv1Uni21045118m,	-
6286_BdiBd21-3.1G0625400.1.faa	BdiBd21-3.1G0625400.1,	-	-	-	Brdisv1ABR51007249m,	-	-	-	-	-	-	-	-	-	-	-	-	-	-	-	-	-	-	-	-	-	-	-	-	-	-	-	-	-	Brdisv1Jer11006990m,	-	-	-	-	Brdisv1Mig31007647m,	Brdisv1Mon31007255m,	Brdisv1Mur11007042m,	-	-	-	-	-	-	-
6406_BdiBd21-3.4G0182300.1.faa	BdiBd21-3.4G0182300.1,BdiBd21-3.4G0182400.1,	-	Brdisv1ABR31035092m,	Brdisv1ABR41025369m,	Brdisv1ABR51024317m,	Brdisv1ABR6_r1025842m,	-	Brdisv1ABR81030915m,	Brdisv1ABR9_r1020899m,	Brdisv1Adi-121023316m,	Brdisv1Adi-21025412m,	-	-	Brdisv1Bd18-11036831m,	-	-	-	-	-	-	-	Brdisv1BdTR12c1023086m,	-	-	Brdisv1BdTR1i1036213m,	Brdisv1BdTR2B1033852m,	Brdisv1BdTR2G1022979m,	-	Brdisv1BdTR5I1021973m,	-	-	Brdisv1BdTR9K1022221m,	-	Brdisv1Foz11033083m,	-	Brdisv1Kah-51025586m,	-	-	-	Brdisv1Mig31025062m,	-	Brdisv1Mur11023328m,	Brdisv1Per11035489m,	-	Brdisv1S8iiC1034745m,	Brdisv1Sig21023715m,	-	Brdisv1Uni21024297m,	-
6462_BdiBd21-3.5G0348800.1.faa	BdiBd21-3.5G0348800.1,	Brdisv1ABR21044443m,	Brdisv1ABR31044055m,	Brdisv1ABR41043972m,	Brdisv1ABR51042025m,	Brdisv1ABR6_r1045114m,	Brdisv1ABR71044806m,	Brdisv1ABR81039089m,	-	Brdisv1Adi-121042153m,	Brdisv1Adi-21044136m,	-	-	Brdisv1Bd18-11046573m,	Brdisv1Bd21Control1043738m,	Brdisv1Bd29-11037031m,	-	Brdisv1BdTR10C1037450m,	-	Brdisv1BdTR11G1044053m,Brdisv1BdTR11G1045436m,	Brdisv1BdTR11I1042750m,	Brdisv1BdTR12c1023104m,Brdisv1BdTR12c1024157m,	Brdisv1BdTR13C1041090m,	-	Brdisv1BdTR1i1045890m,	-	-	Brdisv1BdTR3C1043212m,	Brdisv1BdTR5I1038150m,Brdisv1BdTR5I1041986m,	-	-	Brdisv1BdTR9K1040137m,Brdisv1BdTR9K1041844m,	Brdisv1Bis-11041659m,	-	Brdisv1Jer11043018m,	-	-	Brdisv1Koz-31037845m,	Brdisv1Luc11045009m,	-	Brdisv1Mon31040940m,	-	Brdisv1Per11044378m,	-	Brdisv1S8iiC1043422m,	Brdisv1Sig21041035m,	-	-	-
6546_BdiBd21-3.5G0366300.1.faa	BdiBd21-3.5G0366300.1,	Brdisv1ABR21025029m,Brdisv1ABR21019103m,	-	Brdisv1ABR41024932m,Brdisv1ABR41024933m,	Brdisv1ABR51018168m,Brdisv1ABR51024294m,Brdisv1ABR51023847m,	-	-	Brdisv1ABR81030445m,	Brdisv1ABR9_r1000011m,	-	-	Brdisv1Arn11025271m,Brdisv1Arn11019367m,	-	Brdisv1Bd18-11036315m,Brdisv1Bd18-11019851m,	-	Brdisv1Bd29-11021039m,	-	-	Brdisv1BdTR11A1000005m,	Brdisv1BdTR11G1025052m,Brdisv1BdTR11G1025479m,	Brdisv1BdTR11I1024634m,Brdisv1BdTR11I1024230m,	-	Brdisv1BdTR13C1022235m,	Brdisv1BdTR13a1026011m,	-	-	-	Brdisv1BdTR3C1033267m,Brdisv1BdTR3C1020247m,	Brdisv1BdTR5I1021598m,	-	-	-	Brdisv1Bis-11023649m,	Brdisv1Foz11017805m,Brdisv1Foz11017806m,	-	Brdisv1Kah-51025092m,	Brdisv1Koz-11019318m,	Brdisv1Koz-31040081m,	-	-	-	Brdisv1Mur11017369m,Brdisv1Mur11017370m,	-	-	-	Brdisv1Sig21023248m,Brdisv1Sig21017769m,	-	Brdisv1Uni21018143m,Brdisv1Uni21018165m,Brdisv1Uni21018190m,	-
6779_BdiBd21-3.1G0776100.1.faa	BdiBd21-3.1G0776100.1,	Brdisv1ABR21041488m,	Brdisv1ABR31009427m,	Brdisv1ABR41009321m,	Brdisv1ABR51046620m,	Brdisv1ABR6_r1009498m,	Brdisv1ABR71009416m,	Brdisv1ABR81008308m,	Brdisv1ABR9_r1009514m,	-	Brdisv1Adi-21009152m,	-	-	-	Brdisv1Bd21Control1003804m,	Brdisv1Bd29-11043796m,	Brdisv1Bd30-11008666m,	Brdisv1BdTR10C1043716m,	Brdisv1BdTR11A1048229m,	Brdisv1BdTR11G1009486m,	Brdisv1BdTR11I1009120m,	Brdisv1BdTR12c1008588m,	Brdisv1BdTR13C1008351m,	Brdisv1BdTR13a1009948m,	Brdisv1BdTR1i1009859m,	Brdisv1BdTR2B1009164m,	Brdisv1BdTR2G1003585m,	-	-	-	Brdisv1BdTR8i1009222m,	Brdisv1BdTR9K1003427m,	Brdisv1Bis-11008920m,	Brdisv1Foz11046400m,	-	Brdisv1Kah-51009506m,	Brdisv1Koz-11009496m,	Brdisv1Koz-31008133m,	-	Brdisv1Mig31046138m,	-	-	Brdisv1Per11009689m,	Brdisv1RON21009646m,	-	Brdisv1Sig21046412m,	-	Brdisv1Uni21008778m,	-
6950_BdiBd21-3.1G0736600.1.faa	BdiBd21-3.1G0736600.1,	Brdisv1ABR21009073m,	-	-	-	-	-	-	-	Brdisv1Adi-121008255m,	-	-	-	-	-	-	Brdisv1Bd30-11040519m,	-	-	-	-	-	-	-	-	-	-	-	-	-	-	Brdisv1BdTR9K1007747m,	Brdisv1Bis-11001436m,	-	-	-	-	-	-	-	-	-	-	-	-	-	-	-	-
6981_BdiBd21-3.1G0384100.1.faa	BdiBd21-3.1G0384100.1,	-	Brdisv1ABR31004727m,	Brdisv1ABR41004682m,	Brdisv1ABR51004550m,	Brdisv1ABR6_r1004820m,	-	-	-	-	-	Brdisv1Arn11004848m,	-	-	-	-	Brdisv1Bd30-11004827m,	-	-	-	-	-	-	-	-	-	-	-	-	-	-	-	-	Brdisv1Foz11004550m,	Brdisv1Jer11004360m,	-	-	-	-	Brdisv1Mig31004791m,	Brdisv1Mon31004490m,	-	-	Brdisv1RON21005033m,	Brdisv1S8iiC1004681m,	Brdisv1Sig21004430m,	-	-	-
6999_BdiBd21-3.1G0533000.1.faa	BdiBd21-3.1G0533000.1,	-	-	-	-	-	-	-	-	-	-	-	-	-	-	-	-	-	-	-	-	-	-	-	-	-	-	-	-	-	-	-	-	-	-	-	-	-	-	-	-	-	-	-	-	-	-	-	-
7014_BdiBd21-3.3G0326600.1.faa	BdiBd21-3.3G0326600.1,	-	-	-	-	-	-	-	-	-	-	-	-	-	-	-	-	-	-	-	-	-	-	-	-	-	-	-	-	-	-	-	-	-	-	-	-	-	-	-	-	-	-	-	-	-	-	-	-
7228_BdiBd21-3.5G0034300.1.faa	BdiBd21-3.5G0034300.1,	-	Brdisv1ABR31039370m,	-	-	-	-	-	-	-	-	-	-	-	-	-	-	-	-	-	-	Brdisv1BdTR12c1017327m,	-	-	-	-	-	-	-	-	-	-	-	-	-	-	-	-	-	-	-	-	-	-	-	Brdisv1Sig21017771m,	-	-	-
7260_BdiBd21-3.3G0235700.1.faa	BdiBd21-3.3G0235700.1,	-	-	-	-	-	-	-	-	-	-	-	-	-	-	-	-	-	-	-	-	-	-	-	-	-	-	-	-	-	-	-	-	-	-	-	-	-	-	-	-	-	-	-	-	-	-	-	-
7279_BdiBd21-3.1G0362200.1.faa	BdiBd21-3.1G0362200.1,	-	-	-	-	-	-	-	-	-	-	-	-	-	-	-	-	-	-	-	-	-	-	-	-	-	-	-	-	-	-	Brdisv1BdTR9K1044348m,	-	-	-	-	-	-	-	-	-	-	-	-	Brdisv1S8iiC1044791m,	-	-	-	-
7315_BdiBd21-3.3G0336900.1.faa	BdiBd21-3.3G0336900.1,	-	-	-	-	-	-	-	-	-	-	-	-	-	-	-	-	-	-	-	-	-	-	-	-	-	-	-	-	-	-	-	-	-	-	-	-	-	-	-	-	-	-	-	-	-	-	-	-
7346_BdiBd21-3.4G0271600.1.faa	BdiBd21-3.4G0271600.1,	Brdisv1ABR21031568m,	-	-	Brdisv1ABR51044016m,	-	-	Brdisv1ABR81021236m,	-	-	-	-	Brdisv1Bd1-11041397m,	-	-	Brdisv1Bd29-11044005m,	Brdisv1Bd30-11040889m,	Brdisv1BdTR10C1043700m,	-	-	-	-	Brdisv1BdTR13C1043652m,Brdisv1BdTR13C1043522m,	-	-	-	-	-	-	Brdisv1BdTR7a1031342m,	Brdisv1BdTR8i1034867m,	Brdisv1BdTR9K1042709m,	-	Brdisv1Foz11014344m,	Brdisv1Jer11029098m,	-	-	-	-	-	Brdisv1Mon31029659m,	-	-	-	-	Brdisv1Sig21043089m,	Brdisv1Tek-21043983m,	-	-
7486_BdiBd21-3.1G0960100.1.faa	BdiBd21-3.1G0960100.1,BdiBd21-3.1G0960000.1,	-	-	-	-	-	-	-	-	-	-	-	-	-	-	-	-	-	-	-	-	-	-	-	-	-	-	-	-	-	-	-	-	-	-	-	-	-	-	-	-	-	-	-	-	-	-	-	-
7568_BdiBd21-3.4G0262300.1.faa	BdiBd21-3.4G0262300.1,	-	-	-	-	Brdisv1ABR6_r1035150m,	-	-	Brdisv1ABR9_r1034402m,	Brdisv1Adi-121044327m,	-	-	Brdisv1Bd1-11042398m,	-	-	-	Brdisv1Bd30-11042074m,	Brdisv1BdTR10C1042825m,	-	Brdisv1BdTR11G1045892m,	Brdisv1BdTR11I1045409m,	Brdisv1BdTR12c1044024m,	Brdisv1BdTR13C1043818m,	Brdisv1BdTR13a1027412m,	Brdisv1BdTR1i1037203m,	-	Brdisv1BdTR2G1044023m,	-	Brdisv1BdTR5I1043168m,	Brdisv1BdTR7a1044938m,	Brdisv1BdTR8i1044040m,	Brdisv1BdTR9K1043227m,	-	-	Brdisv1Jer11044468m,	-	-	-	-	-	-	-	-	-	-	-	Brdisv1Tek-21043605m,	-	-
7693_BdiBd21-3.3G0000400.1.faa	BdiBd21-3.3G0000400.1,	-	-	-	-	-	Brdisv1ABR71013454m,	-	-	Brdisv1Adi-121000175m,	Brdisv1Adi-21024907m,	-	-	Brdisv1Bd18-11000027m,	-	-	Brdisv1Bd30-11016024m,	-	Brdisv1BdTR11A1022389m,	Brdisv1BdTR11G1000001m,	Brdisv1BdTR11I1024181m,	Brdisv1BdTR12c1042317m,	-	Brdisv1BdTR13a1000004m,	-	-	-	-	-	-	-	Brdisv1BdTR9K1044215m,	Brdisv1Bis-11000001m,	-	-	-	Brdisv1Koz-11000001m,	Brdisv1Koz-31038308m,	-	-	-	-	Brdisv1Per11013451m,	-	-	-	-	Brdisv1Uni21043560m,	-
7696_BdiBd21-3.2G0382100.1.faa	BdiBd21-3.2G0382100.1,	-	-	-	-	-	-	-	-	-	-	-	-	-	-	-	-	-	-	-	-	-	-	-	-	-	-	-	-	-	-	-	-	-	-	-	-	-	-	-	-	-	-	-	-	-	-	-	-
7834_BdiBd21-3.4G0030600.1.faa	BdiBd21-3.4G0030600.1,	-	Brdisv1ABR31033313m,	-	Brdisv1ABR51022580m,	Brdisv1ABR6_r1024025m,	Brdisv1ABR71023999m,	Brdisv1ABR81029371m,	-	-	-	-	Brdisv1Bd1-11029773m,	-	-	Brdisv1Bd29-11019938m,	-	-	-	-	-	-	Brdisv1BdTR13C1021098m,	Brdisv1BdTR13a1024601m,	Brdisv1BdTR1i1034397m,	Brdisv1BdTR2B1032260m,	Brdisv1BdTR2G1021425m,	-	-	Brdisv1BdTR7a1023792m,	Brdisv1BdTR8i1032403m,	Brdisv1BdTR9K1020707m,	Brdisv1Bis-11022475m,	Brdisv1Foz11031422m,	-	Brdisv1Kah-51023809m,	-	-	Brdisv1Luc11034060m,	-	-	Brdisv1Mur11021716m,	Brdisv1Per11033812m,	Brdisv1RON21034152m,	-	Brdisv1Sig21022001m,	Brdisv1Tek-21021962m,	Brdisv1Uni21022726m,	-
7894_BdiBd21-3.2G0286400.1.faa	BdiBd21-3.2G0286400.1,	-	-	-	-	-	-	-	-	-	-	-	-	-	-	-	-	-	-	-	-	-	-	-	-	-	-	-	-	-	-	-	-	-	-	-	-	-	-	-	-	-	-	-	-	-	-	-	-
7901_BdiBd21-3.1G0375200.1.faa	BdiBd21-3.1G0375200.1,	-	-	-	-	-	-	-	Brdisv1ABR9_r1004579m,	-	-	Brdisv1Arn11004738m,	-	-	-	Brdisv1Bd29-11003868m,	-	-	-	-	-	-	-	-	-	-	-	-	-	Brdisv1BdTR7a1004734m,	Brdisv1BdTR8i1044257m,	-	-	-	-	-	Brdisv1Koz-11004712m,	-	-	-	-	-	-	-	-	-	Brdisv1Tek-21004349m,	-	-
7967_BdiBd21-3.2G0095100.1.faa	BdiBd21-3.2G0095100.1,	-	-	-	-	-	-	-	Brdisv1ABR9_r1034854m,	-	-	-	-	-	-	Brdisv1Bd29-11042530m,	-	-	-	-	-	-	-	-	-	-	-	-	-	Brdisv1BdTR7a1044080m,	-	-	-	-	-	-	-	-	-	-	Brdisv1Mon31042382m,	-	-	-	-	-	-	-	-
7993_BdiBd21-3.5G0200100.1.faa	BdiBd21-3.5G0200100.1,	Brdisv1ABR21042542m,	Brdisv1ABR31042195m,	Brdisv1ABR41042125m,	Brdisv1ABR51042517m,	Brdisv1ABR6_r1043224m,	Brdisv1ABR71042742m,	Brdisv1ABR81037230m,	Brdisv1ABR9_r1031962m,	Brdisv1Adi-121041987m,	Brdisv1Adi-21045250m,	Brdisv1Arn11042925m,	Brdisv1Bd1-11037106m,	Brdisv1Bd18-11044621m,	Brdisv1Bd21Control1041706m,	Brdisv1Bd29-11035402m,	Brdisv1Bd30-11038144m,	Brdisv1BdTR10C1040610m,	Brdisv1BdTR11A1037881m,	Brdisv1BdTR11G1042065m,	Brdisv1BdTR11I1040889m,	Brdisv1BdTR12c1037780m,	Brdisv1BdTR13C1037476m,	Brdisv1BdTR13a1044207m,	Brdisv1BdTR1i1043935m,	Brdisv1BdTR2B1040577m,	Brdisv1BdTR2G1040606m,	Brdisv1BdTR3C1041316m,	Brdisv1BdTR5I1040988m,	Brdisv1BdTR7a1043558m,	Brdisv1BdTR8i1040908m,	Brdisv1BdTR9K1041237m,	Brdisv1Bis-11039801m,	Brdisv1Foz11044574m,	Brdisv1Jer11039032m,	Brdisv1Kah-51042247m,	Brdisv1Koz-11042707m,	Brdisv1Koz-31036084m,	Brdisv1Luc11043022m,	Brdisv1Mig31041514m,	Brdisv1Mon31041541m,	Brdisv1Mur11043236m,	Brdisv1Per11042464m,	Brdisv1RON21043468m,	Brdisv1S8iiC1041629m,	Brdisv1Sig21044087m,	Brdisv1Tek-21042434m,	Brdisv1Uni21039852m,	-
8213_BdiBd21-3.4G0468200.1.faa	BdiBd21-3.4G0468200.1,	-	-	-	-	-	-	-	-	-	-	-	-	-	-	-	-	-	-	-	-	-	-	-	-	-	-	-	-	-	-	-	-	-	-	-	-	-	-	-	-	-	-	-	-	-	-	-	-
8279_BdiBd21-3.1G0626000.1.faa	BdiBd21-3.1G0626000.1,	Brdisv1ABR21007758m,	Brdisv1ABR31007783m,	Brdisv1ABR41007609m,	Brdisv1ABR51007251m,	-	Brdisv1ABR71007687m,	Brdisv1ABR81002929m,	-	Brdisv1Adi-121003060m,	Brdisv1Adi-21007447m,	-	-	Brdisv1Bd18-11007999m,	-	-	Brdisv1Bd30-11007083m,	-	-	-	-	Brdisv1BdTR12c1006944m,	-	-	-	-	-	Brdisv1BdTR3C1007916m,	-	-	-	Brdisv1BdTR9K1006566m,	Brdisv1Bis-11007281m,	Brdisv1Foz11007212m,	Brdisv1Jer11003084m,	-	Brdisv1Koz-11007608m,	Brdisv1Koz-31006555m,	Brdisv1Luc11007732m,	Brdisv1Mig31007649m,	-	Brdisv1Mur11007039m,	-	Brdisv1RON21007802m,	Brdisv1S8iiC1007474m,	Brdisv1Sig21007152m,	-	Brdisv1Uni21007184m,	-
8315_BdiBd21-3.4G0351100.1.faa	BdiBd21-3.4G0351100.1,	Brdisv1ABR21027283m,	Brdisv1ABR31036790m,	Brdisv1ABR41027054m,	Brdisv1ABR51025887m,	Brdisv1ABR6_r1027627m,	Brdisv1ABR71027439m,	Brdisv1ABR81032566m,	Brdisv1ABR9_r1021861m,	Brdisv1Adi-121024777m,	Brdisv1Adi-21027062m,	Brdisv1Arn11027382m,	Brdisv1Bd1-11032367m,	Brdisv1Bd18-11038728m,	Brdisv1Bd21Control1026618m,	Brdisv1Bd29-11022792m,	Brdisv1Bd30-11033322m,	Brdisv1BdTR10C1031083m,	Brdisv1BdTR11A1024229m,	Brdisv1BdTR11G1027069m,	Brdisv1BdTR11I1026183m,	Brdisv1BdTR12c1024532m,	Brdisv1BdTR13C1024109m,	Brdisv1BdTR13a1028398m,	Brdisv1BdTR1i1038066m,	Brdisv1BdTR2B1035410m,	Brdisv1BdTR2G1008682m,	Brdisv1BdTR3C1006030m,	Brdisv1BdTR5I1023333m,	Brdisv1BdTR7a1001857m,	Brdisv1BdTR8i1035549m,	Brdisv1BdTR9K1023565m,	Brdisv1Bis-11025638m,	Brdisv1Foz11034697m,	Brdisv1Jer11025065m,	Brdisv1Kah-51027210m,	Brdisv1Koz-11027450m,	Brdisv1Koz-31031384m,	Brdisv1Luc11037634m,	Brdisv1Mig31026762m,	Brdisv1Mon31025678m,	Brdisv1Mur11024771m,	Brdisv1Per11037104m,	Brdisv1RON21038028m,	Brdisv1S8iiC1036378m,	Brdisv1Sig21025289m,	Brdisv1Tek-21025030m,	Brdisv1Uni21025789m,	-
8353_BdiBd21-3.5G0364700.1.faa	BdiBd21-3.5G0364700.1,	Brdisv1ABR21045535m,	Brdisv1ABR31044779m,	Brdisv1ABR41044819m,	Brdisv1ABR51044590m,	Brdisv1ABR6_r1045809m,Brdisv1ABR6_r1046136m,	Brdisv1ABR71045553m,	Brdisv1ABR81040304m,	Brdisv1ABR9_r1034675m,	Brdisv1Adi-121042716m,	Brdisv1Adi-21044331m,	Brdisv1Arn11020244m,	Brdisv1Bd1-11041639m,	Brdisv1Bd18-11046805m,	-	Brdisv1Bd29-11039893m,	-	Brdisv1BdTR10C1041012m,	Brdisv1BdTR11A1044146m,	Brdisv1BdTR11G1045252m,	Brdisv1BdTR11I1043572m,	Brdisv1BdTR12c1042412m,	Brdisv1BdTR13C1040999m,	Brdisv1BdTR13a1020892m,	Brdisv1BdTR1i1046291m,	Brdisv1BdTR2B1043636m,	Brdisv1BdTR2G1040716m,	Brdisv1BdTR3C1013619m,	Brdisv1BdTR5I1040481m,	Brdisv1BdTR7a1043845m,	Brdisv1BdTR8i1043652m,	Brdisv1BdTR9K1040006m,	Brdisv1Bis-11042327m,	Brdisv1Foz11044393m,	Brdisv1Jer11041149m,	Brdisv1Kah-51044343m,	Brdisv1Koz-11044915m,	Brdisv1Koz-31038579m,	Brdisv1Luc11045798m,	Brdisv1Mig31044124m,	Brdisv1Mon31043589m,	Brdisv1Mur11043165m,	Brdisv1Per11045055m,	Brdisv1RON21029834m,	Brdisv1S8iiC1043678m,	Brdisv1Sig21041999m,	Brdisv1Tek-21042415m,	Brdisv1Uni21045160m,	-
8504_BdiBd21-3.1G0809200.1.faa	BdiBd21-3.1G0809200.1,	-	Brdisv1ABR31016678m,	-	-	-	-	-	-	-	-	-	-	-	-	-	-	-	-	-	-	-	-	-	-	-	-	-	-	-	-	-	-	-	-	-	-	-	-	-	-	-	-	-	-	-	-	-	-
8578_BdiBd21-3.1G0963900.1.faa	BdiBd21-3.1G0963900.1,	-	-	-	-	-	-	-	-	-	-	-	-	-	-	-	-	-	-	-	-	-	-	-	-	-	-	-	-	-	-	-	-	-	-	-	-	-	-	-	-	-	-	-	-	-	-	-	-
8718_BdiBd21-3.4G0526300.1.faa	BdiBd21-3.4G0526300.1,	-	-	-	-	-	-	-	-	-	-	-	Brdisv1Bd1-11034282m,	-	-	-	-	-	-	-	-	-	-	-	-	-	-	-	-	-	-	-	-	-	-	-	-	-	-	-	Brdisv1Mon31043699m,	-	-	-	-	-	-	-	-
8830_BdiBd21-3.2G0493700.1.faa	BdiBd21-3.2G0493700.1,	-	-	-	-	-	-	-	-	-	-	-	-	-	-	-	-	-	-	-	-	-	-	-	-	-	Brdisv1BdTR2G1017118m,	-	-	Brdisv1BdTR7a1018952m,	-	-	-	-	-	-	-	-	-	-	-	-	-	-	-	-	-	-	-
9004_BdiBd21-3.3G0462600.1.faa	BdiBd21-3.3G0462600.1,	-	Brdisv1ABR31008292m,Brdisv1ABR31011403m,	Brdisv1ABR41011414m,	-	Brdisv1ABR6_r1011641m,	Brdisv1ABR71011400m,	Brdisv1ABR81009992m,	-	Brdisv1Adi-121023402m,	-	Brdisv1Arn11011591m,	-	Brdisv1Bd18-11008682m,Brdisv1Bd18-11011732m,	Brdisv1Bd21Control1008092m,	Brdisv1Bd29-11002227m,	-	-	Brdisv1BdTR11A1010206m,	-	Brdisv1BdTR11I1007936m,	-	-	Brdisv1BdTR13a1008553m,Brdisv1BdTR13a1031559m,	Brdisv1BdTR1i1010549m,	Brdisv1BdTR2B1011074m,	-	Brdisv1BdTR3C1011970m,	Brdisv1BdTR5I1009831m,	Brdisv1BdTR7a1011573m,	Brdisv1BdTR8i1011237m,	-	Brdisv1Bis-11045288m,Brdisv1Bis-11042682m,	-	-	Brdisv1Kah-51011512m,Brdisv1Kah-51008163m,	Brdisv1Koz-11008194m,	-	Brdisv1Luc11011448m,Brdisv1Luc11035669m,	-	Brdisv1Mon31010736m,	-	Brdisv1Per11011591m,	Brdisv1RON21008450m,	Brdisv1S8iiC1011152m,	-	Brdisv1Tek-21007602m,Brdisv1Tek-21010598m,	-	-
9018_BdiBd21-3.1G0822100.1.faa	BdiBd21-3.1G0822100.1,BdiBd21-3.4G0330700.1,	Brdisv1ABR21027123m,Brdisv1ABR21010074m,	Brdisv1ABR31036598m,	Brdisv1ABR41026879m,	Brdisv1ABR51025703m,	Brdisv1ABR6_r1027446m,Brdisv1ABR6_r1010256m,	Brdisv1ABR71027259m,	Brdisv1ABR81032370m,Brdisv1ABR81043301m,	Brdisv1ABR9_r1021732m,	Brdisv1Adi-121009090m,	Brdisv1Adi-21009913m,	Brdisv1Arn11027192m,	Brdisv1Bd1-11022736m,	Brdisv1Bd18-11038524m,	Brdisv1Bd21Control1026434m,Brdisv1Bd21Control1009951m,	Brdisv1Bd29-11022590m,Brdisv1Bd29-11008311m,	Brdisv1Bd30-11033154m,	Brdisv1BdTR10C1039737m,	Brdisv1BdTR11A1046370m,Brdisv1BdTR11A1008901m,	Brdisv1BdTR11G1026882m,	Brdisv1BdTR11I1026007m,	Brdisv1BdTR12c1009203m,Brdisv1BdTR12c1009200m,	Brdisv1BdTR13C1008885m,	Brdisv1BdTR13a1010574m,	-	-	Brdisv1BdTR2G1008985m,	-	Brdisv1BdTR5I1023177m,Brdisv1BdTR5I1008634m,	Brdisv1BdTR7a1026954m,	Brdisv1BdTR8i1035362m,	Brdisv1BdTR9K1008542m,	-	Brdisv1Foz11034531m,	Brdisv1Jer11024889m,	Brdisv1Kah-51027032m,	Brdisv1Koz-11039540m,	Brdisv1Koz-31031239m,	Brdisv1Luc11037454m,	Brdisv1Mig31026586m,	Brdisv1Mon31025532m,	Brdisv1Mur11024618m,	Brdisv1Per11036947m,	Brdisv1RON21037797m,Brdisv1RON21010217m,	Brdisv1S8iiC1036207m,	Brdisv1Sig21025131m,	Brdisv1Tek-21024857m,	Brdisv1Uni21025651m,	-
9046_BdiBd21-3.3G0083900.1.faa	BdiBd21-3.3G0083900.1,BdiBd21-3.4G0105400.1,	-	-	Brdisv1ABR41044999m,	-	-	-	Brdisv1ABR81021576m,Brdisv1ABR81026897m,	-	Brdisv1Adi-121041986m,	Brdisv1Adi-21007640m,	-	Brdisv1Bd1-11041515m,	-	Brdisv1Bd21Control1045097m,	-	-	-	-	-	-	-	-	-	-	-	-	-	-	-	-	-	-	-	-	-	-	-	-	-	-	-	-	-	-	-	-	-	-
9077_BdiBd21-3.3G0361100.1.faa	BdiBd21-3.3G0361100.1,BdiBd21-3.3G0324700.1,	-	Brdisv1ABR31027634m,	Brdisv1ABR41034731m,	Brdisv1ABR51033054m,	Brdisv1ABR6_r1045845m,Brdisv1ABR6_r1035429m,	Brdisv1ABR71045724m,	Brdisv1ABR81038434m,Brdisv1ABR81006852m,	-	Brdisv1Adi-121043533m,	-	-	Brdisv1Bd1-11042214m,	Brdisv1Bd18-11028703m,	Brdisv1Bd21Control1046157m,	-	Brdisv1Bd30-11042107m,	Brdisv1BdTR10C1043417m,	Brdisv1BdTR11A1047216m,	-	-	Brdisv1BdTR12c1043070m,	-	Brdisv1BdTR13a1036488m,	Brdisv1BdTR1i1028583m,	Brdisv1BdTR2B1045211m,	Brdisv1BdTR2G1042835m,	Brdisv1BdTR3C1027419m,	-	-	-	Brdisv1BdTR9K1042735m,	-	Brdisv1Foz11002225m,	Brdisv1Jer11044600m,	Brdisv1Kah-51045656m,	Brdisv1Koz-11046205m,	-	Brdisv1Luc11028124m,	Brdisv1Mig31034384m,	Brdisv1Mon31032714m,	Brdisv1Mur11043226m,Brdisv1Mur11043227m,	Brdisv1Per11027883m,	Brdisv1RON21007045m,	Brdisv1S8iiC1044987m,	Brdisv1Sig21045784m,	-	Brdisv1Uni21045079m,Brdisv1Uni21038822m,	-
9095_BdiBd21-3.1G0379600.1.faa	BdiBd21-3.1G0379600.1,	-	-	-	-	-	-	-	-	-	-	-	-	-	-	-	-	-	-	-	-	-	-	-	-	-	-	-	-	-	-	-	-	-	-	-	-	-	-	-	-	-	-	-	-	-	-	-	-
9100_BdiBd21-3.1G0750000.1.faa	BdiBd21-3.1G0750000.1,	Brdisv1ABR21009230m,	Brdisv1ABR31000950m,	Brdisv1ABR41009076m,	Brdisv1ABR51042324m,	Brdisv1ABR6_r1009289m,	Brdisv1ABR71009187m,	Brdisv1ABR81041030m,	Brdisv1ABR9_r1009168m,	Brdisv1Adi-121040413m,	Brdisv1Adi-21008919m,	Brdisv1Arn11009247m,	Brdisv1Bd1-11008114m,	Brdisv1Bd18-11009609m,	-	Brdisv1Bd29-11040202m,	Brdisv1Bd30-11008401m,	Brdisv1BdTR10C1000827m,	Brdisv1BdTR11A1000888m,	Brdisv1BdTR11G1009132m,	Brdisv1BdTR11I1008846m,	Brdisv1BdTR12c1000929m,	-	-	Brdisv1BdTR1i1028974m,	Brdisv1BdTR2B1008812m,	Brdisv1BdTR2G1000906m,	-	Brdisv1BdTR5I1007834m,	Brdisv1BdTR7a1009258m,	Brdisv1BdTR8i1008883m,	Brdisv1BdTR9K1007853m,	-	Brdisv1Foz11008569m,	Brdisv1Jer11000844m,	Brdisv1Kah-51009141m,	-	Brdisv1Koz-31007849m,	Brdisv1Luc11009227m,	Brdisv1Mig31009100m,	Brdisv1Mon31008632m,	Brdisv1Mur11000850m,	Brdisv1Per11000936m,	Brdisv1RON21009335m,	Brdisv1S8iiC1008918m,	Brdisv1Sig21043973m,	Brdisv1Tek-21008426m,	Brdisv1Uni21008560m,	-
9136_BdiBd21-3.2G0628600.1.faa	BdiBd21-3.2G0628600.1,	Brdisv1ABR21020879m,	Brdisv1ABR31021008m,	Brdisv1ABR41020788m,	Brdisv1ABR51019836m,	Brdisv1ABR6_r1021221m,	Brdisv1ABR71021068m,	Brdisv1ABR81017797m,	Brdisv1ABR9_r1018047m,	Brdisv1Adi-121019017m,	Brdisv1Adi-21020852m,	Brdisv1Arn11021122m,	Brdisv1Bd1-11018352m,Brdisv1Bd1-11018351m,	Brdisv1Bd18-11021577m,	Brdisv1Bd21Control1020495m,	Brdisv1Bd29-11016940m,	Brdisv1Bd30-11019116m,	Brdisv1BdTR10C1017616m,	Brdisv1BdTR11A1018137m,	Brdisv1BdTR11G1020974m,	Brdisv1BdTR11I1020250m,	Brdisv1BdTR12c1018310m,	Brdisv1BdTR13C1018483m,	Brdisv1BdTR13a1021804m,	Brdisv1BdTR1i1021534m,	Brdisv1BdTR2B1020177m,	Brdisv1BdTR2G1018221m,	Brdisv1BdTR3C1021973m,	Brdisv1BdTR5I1018043m,	Brdisv1BdTR7a1020809m,	Brdisv1BdTR8i1020134m,	Brdisv1BdTR9K1018131m,	Brdisv1Bis-11019812m,	Brdisv1Foz11019505m,	Brdisv1Jer11019252m,	Brdisv1Kah-51021026m,	Brdisv1Koz-11021148m,	Brdisv1Koz-31017943m,	Brdisv1Luc11021296m,	Brdisv1Mig31020613m,	Brdisv1Mon31019643m,	Brdisv1Mur11019057m,	Brdisv1Per11020998m,	Brdisv1RON21021039m,	Brdisv1S8iiC1020537m,	Brdisv1Sig21019327m,	Brdisv1Tek-21018646m,	Brdisv1Uni21019296m,	-
9286_BdiBd21-3.4G0603100.1.faa	BdiBd21-3.4G0603100.1,	-	-	-	Brdisv1ABR51028764m,	Brdisv1ABR6_r1030813m,	Brdisv1ABR71030465m,	-	Brdisv1ABR9_r1023827m,	-	-	Brdisv1Arn11030479m,	Brdisv1Bd1-11035156m,	Brdisv1Bd18-11042030m,	Brdisv1Bd21Control1029723m,	Brdisv1Bd29-11025388m,	-	-	-	-	-	-	Brdisv1BdTR13C1026886m,	Brdisv1BdTR13a1008384m,	-	-	-	-	-	-	-	-	Brdisv1Bis-11028492m,	-	-	-	-	Brdisv1Koz-31034149m,	-	-	Brdisv1Mon31028668m,	-	-	Brdisv1RON21041175m,	-	-	-	-	-
9333_BdiBd21-3.4G0081300.1.faa	BdiBd21-3.4G0081300.1,	Brdisv1ABR21024352m,	Brdisv1ABR31033961m,	Brdisv1ABR41024274m,	Brdisv1ABR51023180m,	Brdisv1ABR6_r1002128m,	Brdisv1ABR71024617m,	Brdisv1ABR81029898m,	-	Brdisv1Adi-121022294m,	Brdisv1Adi-21024278m,	Brdisv1Arn11024594m,	Brdisv1Bd1-11030383m,	Brdisv1Bd18-11035566m,	Brdisv1Bd21Control1023901m,	Brdisv1Bd29-11041046m,	-	-	Brdisv1BdTR11A1021832m,	Brdisv1BdTR11G1024358m,	Brdisv1BdTR11I1023597m,	-	-	Brdisv1BdTR13a1025224m,	Brdisv1BdTR1i1034997m,	Brdisv1BdTR2B1032859m,	Brdisv1BdTR2G1022005m,	-	-	Brdisv1BdTR7a1024344m,	Brdisv1BdTR8i1032965m,	-	Brdisv1Bis-11023018m,	Brdisv1Foz11032007m,	Brdisv1Jer11022499m,	Brdisv1Kah-51024387m,	Brdisv1Koz-11024562m,	-	Brdisv1Luc11034629m,	Brdisv1Mig31023999m,	-	Brdisv1Mur11022300m,	Brdisv1Per11034390m,	Brdisv1RON21006245m,	Brdisv1S8iiC1033642m,	Brdisv1Sig21022622m,	Brdisv1Tek-21022498m,	Brdisv1Uni21023312m,	-
9387_BdiBd21-3.2G0384500.1.faa	BdiBd21-3.2G0384500.1,	Brdisv1ABR21045764m,	-	Brdisv1ABR41045559m,	-	Brdisv1ABR6_r1045674m,	-	Brdisv1ABR81030500m,	-	-	-	Brdisv1Arn11045589m,	-	-	-	-	Brdisv1Bd30-11029412m,	Brdisv1BdTR10C1040463m,	Brdisv1BdTR11A1045869m,	Brdisv1BdTR11G1045526m,	Brdisv1BdTR11I1044676m,	Brdisv1BdTR12c1042886m,	Brdisv1BdTR13C1042588m,	-	-	-	Brdisv1BdTR2G1042652m,	-	Brdisv1BdTR5I1041512m,	-	-	-	Brdisv1Bis-11044113m,	-	Brdisv1Jer11043682m,	-	-	-	Brdisv1Luc11046003m,	Brdisv1Mig31017601m,	Brdisv1Mon31042109m,	Brdisv1Mur11043844m,	-	-	Brdisv1S8iiC1045234m,	-	-	-	-
9429_BdiBd21-3.1G0942400.1.faa	BdiBd21-3.1G0942400.1,BdiBd21-3.3G0417000.1,BdiBd21-3.1G0942600.1,	Brdisv1ABR21011713m,Brdisv1ABR21011724m,Brdisv1ABR21011714m,	-	Brdisv1ABR41011663m,Brdisv1ABR41011668m,Brdisv1ABR41011670m,	-	-	-	-	Brdisv1ABR9_r1011834m,Brdisv1ABR9_r1011836m,Brdisv1ABR9_r1026987m,	Brdisv1Adi-121010647m,Brdisv1Adi-121032160m,Brdisv1Adi-121010653m,	Brdisv1Adi-21011530m,Brdisv1Adi-21035340m,Brdisv1Adi-21011536m,	Brdisv1Arn11011808m,Brdisv1Arn11035809m,Brdisv1Arn11011812m,	-	Brdisv1Bd18-11011895m,Brdisv1Bd18-11011897m,Brdisv1Bd18-11029431m,	-	Brdisv1Bd29-11009705m,Brdisv1Bd29-11009707m,Brdisv1Bd29-11009700m,	Brdisv1Bd30-11025460m,Brdisv1Bd30-11010794m,Brdisv1Bd30-11010796m,	Brdisv1BdTR10C1009874m,Brdisv1BdTR10C1023811m,Brdisv1BdTR10C1009880m,	-	Brdisv1BdTR11G1011706m,Brdisv1BdTR11G1035182m,Brdisv1BdTR11G1011712m,	Brdisv1BdTR11I1011293m,Brdisv1BdTR11I1034233m,Brdisv1BdTR11I1011298m,	Brdisv1BdTR12c1010723m,Brdisv1BdTR12c1031940m,Brdisv1BdTR12c1010728m,	Brdisv1BdTR13C1010354m,Brdisv1BdTR13C1010369m,Brdisv1BdTR13C1010357m,	Brdisv1BdTR13a1012266m,Brdisv1BdTR13a1037137m,Brdisv1BdTR13a1012271m,	Brdisv1BdTR1i1012084m,Brdisv1BdTR1i1012086m,Brdisv1BdTR1i1029276m,	Brdisv1BdTR2B1011303m,Brdisv1BdTR2B1027247m,Brdisv1BdTR2B1011305m,	Brdisv1BdTR2G1045236m,	Brdisv1BdTR3C1012183m,Brdisv1BdTR3C1004131m,Brdisv1BdTR3C1012188m,	Brdisv1BdTR5I1010018m,Brdisv1BdTR5I1030482m,Brdisv1BdTR5I1010021m,	Brdisv1BdTR7a1011834m,Brdisv1BdTR7a1011835m,Brdisv1BdTR7a1035225m,	Brdisv1BdTR8i1011437m,Brdisv1BdTR8i1027173m,Brdisv1BdTR8i1011439m,	-	Brdisv1Bis-11011129m,Brdisv1Bis-11011146m,Brdisv1Bis-11011134m,	Brdisv1Foz11026493m,Brdisv1Foz11010823m,Brdisv1Foz11010824m,	Brdisv1Jer11010619m,Brdisv1Jer11032690m,Brdisv1Jer11010621m,	Brdisv1Kah-51011730m,Brdisv1Kah-51035390m,Brdisv1Kah-51011733m,	Brdisv1Koz-11011756m,Brdisv1Koz-11035761m,Brdisv1Koz-11011760m,	-	-	Brdisv1Mig31011482m,Brdisv1Mig31011489m,	Brdisv1Mon31011001m,Brdisv1Mon31011008m,	-	-	-	-	-	-	-	-
9453_BdiBd21-3.3G0474600.1.faa	BdiBd21-3.3G0474600.1,	-	-	Brdisv1ABR41045158m,	Brdisv1ABR51008770m,	-	Brdisv1ABR71045962m,	Brdisv1ABR81023980m,Brdisv1ABR81000013m,	Brdisv1ABR9_r1000032m,Brdisv1ABR9_r1027390m,	Brdisv1Adi-121043366m,	Brdisv1Adi-21000021m,Brdisv1Adi-21036015m,	Brdisv1Arn11036561m,	-	-	Brdisv1Bd21Control1000025m,	Brdisv1Bd29-11042582m,	-	Brdisv1BdTR10C1042762m,Brdisv1BdTR10C1041341m,	-	Brdisv1BdTR11G1000023m,Brdisv1BdTR11G1035914m,	Brdisv1BdTR11I1045378m,Brdisv1BdTR11I1034936m,	Brdisv1BdTR12c1042982m,	Brdisv1BdTR13C1043943m,	Brdisv1BdTR13a1037872m,	Brdisv1BdTR1i1030024m,	Brdisv1BdTR2B1045307m,Brdisv1BdTR2B1027943m,	-	Brdisv1BdTR3C1028554m,	Brdisv1BdTR5I1043260m,Brdisv1BdTR5I1041700m,	Brdisv1BdTR7a1035918m,	Brdisv1BdTR8i1027894m,	Brdisv1BdTR9K1043507m,	Brdisv1Bis-11044766m,Brdisv1Bis-11033966m,	Brdisv1Foz11027213m,	Brdisv1Jer11045228m,	Brdisv1Kah-51000027m,Brdisv1Kah-51036126m,	Brdisv1Koz-11036511m,	-	-	Brdisv1Mig31045584m,	Brdisv1Mon31034318m,	Brdisv1Mur11045079m,	Brdisv1Per11045887m,	-	Brdisv1S8iiC1045676m,	Brdisv1Sig21033596m,	Brdisv1Tek-21033386m,	Brdisv1Uni21045375m,	-
9534_BdiBd21-3.5G0011000.1.faa	BdiBd21-3.5G0011000.1,	Brdisv1ABR21005855m,	Brdisv1ABR31040592m,	Brdisv1ABR41040508m,	Brdisv1ABR51038655m,	Brdisv1ABR6_r1041281m,	Brdisv1ABR71040855m,	Brdisv1ABR81035720m,	Brdisv1ABR9_r1030104m,	Brdisv1Adi-121036898m,	Brdisv1Adi-21040584m,	Brdisv1Arn11041295m,	Brdisv1Bd1-11035556m,	Brdisv1Bd18-11042487m,	-	-	Brdisv1Bd30-11036602m,	Brdisv1BdTR10C1034097m,	Brdisv1BdTR11A1005196m,	Brdisv1BdTR11G1040138m,	Brdisv1BdTR11I1039133m,	Brdisv1BdTR12c1036262m,	Brdisv1BdTR13C1036091m,	Brdisv1BdTR13a1042219m,	Brdisv1BdTR1i1041897m,	Brdisv1BdTR2B1039079m,	Brdisv1BdTR2G1036342m,	Brdisv1BdTR3C1039466m,	Brdisv1BdTR5I1021961m,	Brdisv1BdTR7a1039966m,	Brdisv1BdTR8i1039029m,	Brdisv1BdTR9K1005048m,	Brdisv1Bis-11038334m,	Brdisv1Foz11038054m,	Brdisv1Jer11037648m,	Brdisv1Kah-51040656m,	Brdisv1Koz-11041075m,	Brdisv1Koz-31034532m,	Brdisv1Luc11041357m,	Brdisv1Mig31039721m,	Brdisv1Mon31005491m,	Brdisv1Mur11036763m,	Brdisv1Per11040872m,	Brdisv1RON21041944m,	Brdisv1S8iiC1040129m,	Brdisv1Sig21037368m,	Brdisv1Tek-21037494m,	Brdisv1Uni21005383m,	-
9668_BdiBd21-3.3G0218500.1.faa	BdiBd21-3.3G0218500.1,BdiBd21-3.3G0357200.1,	-	-	-	-	-	Brdisv1ABR71045797m,	-	-	Brdisv1Adi-121043143m,	-	-	-	-	-	-	-	Brdisv1BdTR10C1041064m,	-	Brdisv1BdTR11G1045494m,	Brdisv1BdTR11I1044849m,	-	Brdisv1BdTR13C1042756m,	-	-	Brdisv1BdTR2B1044659m,Brdisv1BdTR2B1045409m,	Brdisv1BdTR2G1042369m,Brdisv1BdTR2G1017382m,	-	-	-	-	-	Brdisv1Bis-11043641m,	-	Brdisv1Jer11028351m,	Brdisv1Kah-51019433m,	-	-	-	-	Brdisv1Mon31042804m,	-	-	-	Brdisv1S8iiC1046245m,	-	-	Brdisv1Uni21044324m,	-
9712_BdiBd21-3.2G0763900.1.faa	BdiBd21-3.2G0763900.1,	-	-	-	Brdisv1ABR51021645m,	Brdisv1ABR6_r1023161m,	Brdisv1ABR71023034m,	-	-	Brdisv1Adi-121020753m,	Brdisv1Adi-21022730m,	Brdisv1Arn11023000m,	-	Brdisv1Bd18-11023485m,	-	Brdisv1Bd29-11019073m,	Brdisv1Bd30-11020941m,	-	Brdisv1BdTR11A1020373m,	Brdisv1BdTR11G1022776m,	Brdisv1BdTR11I1022080m,	Brdisv1BdTR12c1020591m,	Brdisv1BdTR13C1020180m,	Brdisv1BdTR13a1023647m,	Brdisv1BdTR1i1023575m,	Brdisv1BdTR2B1022023m,	Brdisv1BdTR2G1020517m,	-	Brdisv1BdTR5I1019662m,	Brdisv1BdTR7a1022822m,	-	-	Brdisv1Bis-11021572m,	-	Brdisv1Jer11021050m,	Brdisv1Kah-51022900m,	Brdisv1Koz-11022989m,	Brdisv1Koz-31019653m,	Brdisv1Luc11023207m,	-	Brdisv1Mon31021469m,	Brdisv1Mur11020806m,	Brdisv1Per11022883m,	Brdisv1RON21023169m,	Brdisv1S8iiC1022434m,	Brdisv1Sig21021106m,	-	Brdisv1Uni21021737m,	-
9736_BdiBd21-3.4G0301200.1.faa	BdiBd21-3.4G0301200.1,	-	-	-	-	-	-	-	-	-	-	-	-	-	-	-	-	-	-	-	-	-	-	-	-	-	-	-	-	-	-	-	-	-	-	-	-	-	-	-	-	-	-	-	-	-	-	-	-
9837_BdiBd21-3.5G0054300.1.faa	BdiBd21-3.5G0054300.1,	-	-	-	-	Brdisv1ABR6_r1041701m,	-	-	-	-	Brdisv1Adi-21040702m,	Brdisv1Arn11041459m,	-	-	-	-	-	-	-	-	-	Brdisv1BdTR12c1023942m,	Brdisv1BdTR13C1041118m,	-	Brdisv1BdTR1i1025137m,	Brdisv1BdTR2B1039181m,	Brdisv1BdTR2G1043350m,	Brdisv1BdTR3C1039902m,	Brdisv1BdTR5I1042715m,	-	-	Brdisv1BdTR9K1042636m,	Brdisv1Bis-11044686m,	-	-	-	-	-	-	Brdisv1Mig31044754m,	-	-	-	-	-	-	-	-	-
9849_BdiBd21-3.2G0565700.1.faa	BdiBd21-3.2G0565700.1,	-	-	-	-	-	-	-	-	-	-	-	-	-	-	-	-	-	-	-	-	-	-	-	-	-	-	-	-	-	-	-	-	-	-	-	-	-	-	-	-	-	-	-	-	-	-	-	-
9934_BdiBd21-3.2G0708200.1.faa	BdiBd21-3.2G0708200.1,	Brdisv1ABR21021983m,	Brdisv1ABR31022063m,	Brdisv1ABR41021927m,	Brdisv1ABR51020889m,	Brdisv1ABR6_r1022326m,	Brdisv1ABR71022194m,	-	Brdisv1ABR9_r1018694m,	Brdisv1Adi-121020011m,	Brdisv1Adi-21021938m,	Brdisv1Arn11022242m,	Brdisv1Bd1-11019388m,	Brdisv1Bd18-11022688m,	Brdisv1Bd21Control1021537m,	Brdisv1Bd29-11018371m,	-	Brdisv1BdTR10C1018561m,	Brdisv1BdTR11A1019636m,	Brdisv1BdTR11G1022034m,	Brdisv1BdTR11I1021291m,	Brdisv1BdTR12c1019822m,	Brdisv1BdTR13C1019447m,	Brdisv1BdTR13a1022884m,	Brdisv1BdTR1i1022791m,	Brdisv1BdTR2B1021214m,	Brdisv1BdTR2G1019735m,	Brdisv1BdTR3C1023080m,	Brdisv1BdTR5I1018987m,	Brdisv1BdTR7a1021963m,	Brdisv1BdTR8i1021223m,	Brdisv1BdTR9K1019115m,	Brdisv1Bis-11020826m,	Brdisv1Foz11020543m,	Brdisv1Jer11020257m,	Brdisv1Kah-51022157m,	Brdisv1Koz-11022201m,	Brdisv1Koz-31018955m,	Brdisv1Luc11022401m,	Brdisv1Mig31021671m,	Brdisv1Mon31020691m,	Brdisv1Mur11020028m,	Brdisv1Per11022082m,	Brdisv1RON21022409m,	Brdisv1S8iiC1021609m,	Brdisv1Sig21020336m,	Brdisv1Tek-21020242m,	Brdisv1Uni21020960m,	-
10087_BdiBd21-3.5G0281800.1.faa	BdiBd21-3.5G0281800.1,	-	Brdisv1ABR31022580m,	Brdisv1ABR41022432m,	Brdisv1ABR51021366m,	Brdisv1ABR6_r1022868m,	Brdisv1ABR71022738m,	Brdisv1ABR81014741m,Brdisv1ABR81019730m,	Brdisv1ABR9_r1019003m,Brdisv1ABR9_r1015458m,	Brdisv1Adi-121020468m,	Brdisv1Adi-21022447m,	Brdisv1Arn11045727m,	-	Brdisv1Bd18-11023203m,	-	Brdisv1Bd29-11014002m,	Brdisv1Bd30-11007486m,Brdisv1Bd30-11020667m,	Brdisv1BdTR10C1043345m,	Brdisv1BdTR11A1042537m,	Brdisv1BdTR11G1022534m,	-	-	-	-	Brdisv1BdTR1i1023238m,	Brdisv1BdTR2B1043136m,Brdisv1BdTR2B1021736m,	Brdisv1BdTR2G1020215m,	Brdisv1BdTR3C1023584m,	Brdisv1BdTR5I1042636m,	Brdisv1BdTR7a1022510m,Brdisv1BdTR7a1016672m,	Brdisv1BdTR8i1021720m,Brdisv1BdTR8i1016189m,	Brdisv1BdTR9K1040245m,	-	Brdisv1Foz11042413m,Brdisv1Foz11021047m,	Brdisv1Jer11040124m,	-	-	-	Brdisv1Luc11022946m,	Brdisv1Mig31022187m,	Brdisv1Mon31015606m,	-	Brdisv1Per11022610m,	Brdisv1RON21044553m,	Brdisv1S8iiC1022147m,	Brdisv1Sig21020830m,	Brdisv1Tek-21015540m,	Brdisv1Uni21042372m,Brdisv1Uni21041036m,Brdisv1Uni21041031m,	-
10089_BdiBd21-3.3G0283500.1.faa	BdiBd21-3.3G0283500.1,	-	-	-	-	-	-	-	-	-	-	-	-	-	-	-	-	-	-	-	-	-	-	-	-	-	-	-	-	-	-	-	-	-	-	-	-	-	-	-	-	-	-	-	-	-	-	-	-
10184_BdiBd21-3.1G0047600.1.faa	BdiBd21-3.1G0047600.1,	Brdisv1ABR21000552m,	Brdisv1ABR31000564m,	-	Brdisv1ABR51000574m,	-	-	-	Brdisv1ABR9_r1000542m,Brdisv1ABR9_r1020826m,	Brdisv1Adi-121023208m,	-	Brdisv1Arn11000515m,	Brdisv1Bd1-11000520m,	Brdisv1Bd18-11000576m,Brdisv1Bd18-11036682m,	-	Brdisv1Bd29-11000510m,	-	Brdisv1BdTR10C1029530m,	Brdisv1BdTR11A1034344m,Brdisv1BdTR11A1022742m,	Brdisv1BdTR11G1000546m,	Brdisv1BdTR11I1044541m,	Brdisv1BdTR12c1022994m,	-	-	Brdisv1BdTR1i1000622m,	-	Brdisv1BdTR2G1022870m,	Brdisv1BdTR3C1000551m,Brdisv1BdTR3C1033625m,	Brdisv1BdTR5I1021882m,	Brdisv1BdTR7a1000604m,Brdisv1BdTR7a1025360m,	Brdisv1BdTR8i1033954m,	-	Brdisv1Bis-11036097m,	Brdisv1Foz11000526m,Brdisv1Foz11000527m,	Brdisv1Jer11023464m,	Brdisv1Kah-51000540m,	-	Brdisv1Koz-31000480m,Brdisv1Koz-31030173m,	-	-	Brdisv1Mon31036423m,	-	Brdisv1Per11000556m,	Brdisv1RON21000593m,	Brdisv1S8iiC1034646m,	Brdisv1Sig21035603m,Brdisv1Sig21035604m,	-	Brdisv1Uni21005914m,Brdisv1Uni21024189m,	-
10197_BdiBd21-3.5G0331200.1.faa	BdiBd21-3.5G0331200.1,	Brdisv1ABR21044216m,Brdisv1ABR21017118m,	Brdisv1ABR31043824m,Brdisv1ABR31017178m,	Brdisv1ABR41017112m,	Brdisv1ABR51046481m,	-	Brdisv1ABR71017215m,Brdisv1ABR71044562m,	-	Brdisv1ABR9_r1018882m,Brdisv1ABR9_r1006734m,	Brdisv1Adi-121015681m,	-	-	Brdisv1Bd1-11015329m,	-	-	Brdisv1Bd29-11044537m,Brdisv1Bd29-11036867m,	Brdisv1Bd30-11015851m,	Brdisv1BdTR10C1018778m,	Brdisv1BdTR11A1039490m,	-	-	-	Brdisv1BdTR13C1015395m,Brdisv1BdTR13C1043797m,	Brdisv1BdTR13a1045845m,	-	-	Brdisv1BdTR2G1042650m,	Brdisv1BdTR3C1018197m,	Brdisv1BdTR5I1037950m,	Brdisv1BdTR7a1017133m,	-	Brdisv1BdTR9K1041064m,	Brdisv1Bis-11016396m,	Brdisv1Foz11046302m,	Brdisv1Jer11020506m,Brdisv1Jer11044488m,	Brdisv1Kah-51043933m,	-	Brdisv1Koz-31014980m,	Brdisv1Luc11017285m,Brdisv1Luc11044777m,	Brdisv1Mig31016939m,	-	Brdisv1Mur11040202m,Brdisv1Mur11045535m,	Brdisv1Per11045929m,	Brdisv1RON21017288m,	Brdisv1S8iiC1021927m,Brdisv1S8iiC1016903m,	Brdisv1Sig21015976m,	-	Brdisv1Uni21016374m,	-
10202_BdiBd21-3.3G0143300.1.faa	BdiBd21-3.3G0143300.1,	Brdisv1ABR21032631m,Brdisv1ABR21043132m,	Brdisv1ABR31025267m,Brdisv1ABR31042772m,	Brdisv1ABR41010664m,Brdisv1ABR41042646m,	Brdisv1ABR51030805m,Brdisv1ABR51040694m,	Brdisv1ABR6_r1043736m,	Brdisv1ABR71032633m,Brdisv1ABR71043329m,	Brdisv1ABR81037780m,Brdisv1ABR81041336m,	Brdisv1ABR9_r1006902m,Brdisv1ABR9_r1025208m,Brdisv1ABR9_r1032467m,	Brdisv1Adi-121044724m,Brdisv1Adi-121042913m,Brdisv1Adi-121038859m,	Brdisv1Adi-21010556m,	Brdisv1Arn11006970m,	Brdisv1Bd1-11037546m,Brdisv1Bd1-11022297m,	Brdisv1Bd18-11045239m,	Brdisv1Bd21Control1046544m,Brdisv1Bd21Control1042280m,	Brdisv1Bd29-11037712m,Brdisv1Bd29-11040224m,	Brdisv1Bd30-11038642m,	Brdisv1BdTR10C1043450m,Brdisv1BdTR10C1040637m,Brdisv1BdTR10C1036160m,	Brdisv1BdTR11A1046158m,	Brdisv1BdTR11G1042612m,	Brdisv1BdTR11I1045622m,Brdisv1BdTR11I1041396m,	Brdisv1BdTR12c1033622m,Brdisv1BdTR12c1038326m,	Brdisv1BdTR13C1042245m,Brdisv1BdTR13C1044277m,Brdisv1BdTR13C1038012m,	Brdisv1BdTR13a1044735m,	Brdisv1BdTR1i1044449m,	Brdisv1BdTR2B1045169m,Brdisv1BdTR2B1044520m,Brdisv1BdTR2B1041113m,	Brdisv1BdTR2G1042461m,	Brdisv1BdTR3C1041864m,	Brdisv1BdTR5I1041128m,Brdisv1BdTR5I1043803m,Brdisv1BdTR5I1036836m,	Brdisv1BdTR7a1007096m,Brdisv1BdTR7a1032379m,Brdisv1BdTR7a1042314m,	Brdisv1BdTR8i1024254m,Brdisv1BdTR8i1006720m,	Brdisv1BdTR9K1043753m,Brdisv1BdTR9K1041084m,Brdisv1BdTR9K1036891m,	Brdisv1Bis-11045046m,Brdisv1Bis-11043871m,Brdisv1Bis-11040353m,	Brdisv1Foz11023617m,Brdisv1Foz11040408m,	Brdisv1Jer11009757m,	Brdisv1Kah-51010732m,Brdisv1Kah-51042748m,	Brdisv1Koz-11045247m,Brdisv1Koz-11043255m,	-	Brdisv1Luc11025663m,Brdisv1Luc11043630m,	Brdisv1Mig31006964m,Brdisv1Mig31032017m,Brdisv1Mig31042094m,	Brdisv1Mon31030752m,	Brdisv1Mur11029597m,Brdisv1Mur11039038m,	Brdisv1Per11043023m,	Brdisv1RON21018882m,Brdisv1RON21043978m,	Brdisv1S8iiC1024941m,Brdisv1S8iiC1042199m,	Brdisv1Sig21030133m,Brdisv1Sig21039756m,	Brdisv1Tek-21039588m,Brdisv1Tek-21042310m,	Brdisv1Uni21030725m,Brdisv1Uni21044129m,	-
10203_BdiBd21-3.3G0144100.1.faa	BdiBd21-3.3G0144100.1,	Brdisv1ABR21032637m,	-	-	-	Brdisv1ABR6_r1033002m,	-	-	-	Brdisv1Adi-121041108m,	Brdisv1Adi-21032424m,	-	-	Brdisv1Bd18-11026090m,	-	-	-	-	Brdisv1BdTR11A1045348m,	-	-	Brdisv1BdTR12c1042556m,	Brdisv1BdTR13C1042532m,	Brdisv1BdTR13a1034038m,	Brdisv1BdTR1i1026082m,	-	Brdisv1BdTR2G1042164m,	Brdisv1BdTR3C1025794m,	-	-	-	-	-	-	-	-	Brdisv1Koz-11032777m,	-	-	-	-	Brdisv1Mur11044284m,	-	-	Brdisv1S8iiC1024950m,	-	-	-	-
10297_BdiBd21-3.4G0159000.1.faa	BdiBd21-3.4G0159000.1,BdiBd21-3.3G0718500.1,	-	-	-	-	-	-	Brdisv1ABR81030754m,	Brdisv1ABR9_r1020203m,Brdisv1ABR9_r1028118m,	Brdisv1Adi-121023142m,	-	Brdisv1Arn11039718m,	-	Brdisv1Bd18-11033421m,	-	Brdisv1Bd29-11021281m,	-	Brdisv1BdTR10C1029464m,	-	Brdisv1BdTR11G1025298m,	Brdisv1BdTR11I1024475m,	Brdisv1BdTR12c1022932m,	-	-	-	-	-	Brdisv1BdTR3C1033545m,	-	Brdisv1BdTR7a1044894m,	Brdisv1BdTR8i1033885m,	Brdisv1BdTR9K1022054m,	-	-	-	-	Brdisv1Koz-11025533m,	Brdisv1Koz-31030113m,	-	Brdisv1Mig31024901m,	Brdisv1Mon31037143m,	Brdisv1Mur11023149m,	-	-	-	-	Brdisv1Tek-21043643m,	Brdisv1Uni21024137m,	-
10316_BdiBd21-3.3G0154900.1.faa	BdiBd21-3.3G0154900.1,	Brdisv1ABR21032752m,	Brdisv1ABR31025375m,	Brdisv1ABR41032473m,	Brdisv1ABR51030914m,	-	Brdisv1ABR71032749m,	Brdisv1ABR81022291m,	-	Brdisv1Adi-121029659m,	Brdisv1Adi-21032533m,	Brdisv1Arn11032714m,	-	Brdisv1Bd18-11026208m,	Brdisv1Bd21Control1032032m,	-	-	Brdisv1BdTR10C1021486m,	Brdisv1BdTR11A1029275m,	Brdisv1BdTR11G1032388m,	Brdisv1BdTR11I1031647m,	Brdisv1BdTR12c1029673m,	Brdisv1BdTR13C1028973m,	Brdisv1BdTR13a1034139m,	Brdisv1BdTR1i1026175m,	Brdisv1BdTR2B1024602m,	Brdisv1BdTR2G1029257m,	Brdisv1BdTR3C1025912m,	Brdisv1BdTR5I1028118m,	-	-	Brdisv1BdTR9K1028232m,	Brdisv1Bis-11030773m,	Brdisv1Foz11019458m,	Brdisv1Jer11030153m,	Brdisv1Kah-51032656m,	Brdisv1Koz-11032857m,	Brdisv1Koz-31021911m,	Brdisv1Luc11025786m,	Brdisv1Mig31032143m,	Brdisv1Mon31030846m,	Brdisv1Mur11029694m,	Brdisv1Per11025521m,	Brdisv1RON21025869m,	Brdisv1S8iiC1025061m,	Brdisv1Sig21030236m,	-	-	-
10446_BdiBd21-3.1G0891100.1.faa	BdiBd21-3.1G0891100.1,	-	-	Brdisv1ABR41010956m,	-	-	-	Brdisv1ABR81009609m,	Brdisv1ABR9_r1011092m,	-	-	-	-	Brdisv1Bd18-11011259m,	-	-	-	-	-	-	-	-	-	-	-	-	-	Brdisv1BdTR3C1011499m,	-	-	-	-	-	Brdisv1Foz11010206m,	Brdisv1Jer11010009m,	-	-	-	Brdisv1Luc11010992m,	Brdisv1Mig31010786m,	-	Brdisv1Mur11009960m,	-	-	-	Brdisv1Sig21010164m,	-	-	-
10484_BdiBd21-3.2G0380000.1.faa	BdiBd21-3.2G0380000.1,	Brdisv1ABR21017754m,	Brdisv1ABR31017829m,	Brdisv1ABR41017719m,	Brdisv1ABR51016890m,	Brdisv1ABR6_r1018063m,	Brdisv1ABR71017827m,	-	Brdisv1ABR9_r1016152m,	Brdisv1Adi-121016237m,	Brdisv1Adi-21017797m,	Brdisv1Arn11017916m,	-	Brdisv1Bd18-11018432m,	Brdisv1Bd21Control1045433m,	Brdisv1Bd29-11014914m,	Brdisv1Bd30-11040505m,	Brdisv1BdTR10C1015076m,	Brdisv1BdTR11A1046891m,	Brdisv1BdTR11G1017883m,	Brdisv1BdTR11I1017322m,	Brdisv1BdTR12c1016160m,	Brdisv1BdTR13C1015889m,	Brdisv1BdTR13a1018686m,	Brdisv1BdTR1i1018361m,	Brdisv1BdTR2B1017196m,	Brdisv1BdTR2G1043889m,	Brdisv1BdTR3C1019025m,	Brdisv1BdTR5I1015501m,	Brdisv1BdTR7a1017734m,	Brdisv1BdTR8i1043484m,	Brdisv1BdTR9K1015481m,	Brdisv1Bis-11016938m,	Brdisv1Foz11016576m,	Brdisv1Jer11016353m,	Brdisv1Kah-51045961m,	Brdisv1Koz-11018037m,	Brdisv1Koz-31039182m,	Brdisv1Luc11017940m,	Brdisv1Mig31017573m,	Brdisv1Mon31016759m,	Brdisv1Mur11016193m,	Brdisv1Per11017992m,	Brdisv1RON21017820m,	Brdisv1S8iiC1017505m,	Brdisv1Sig21016593m,	Brdisv1Tek-21016507m,	Brdisv1Uni21016941m,	-
10506_BdiBd21-3.4G0216400.1.faa	BdiBd21-3.4G0216400.1,	Brdisv1ABR21025911m,Brdisv1ABR21025917m,	Brdisv1ABR31035515m,	-	Brdisv1ABR51024670m,	Brdisv1ABR6_r1026195m,Brdisv1ABR6_r1026194m,	Brdisv1ABR71026164m,	Brdisv1ABR81031348m,	Brdisv1ABR9_r1021093m,	Brdisv1Adi-121023690m,	Brdisv1Adi-21025848m,	Brdisv1Arn11026106m,Brdisv1Arn11026104m,	Brdisv1Bd1-11031500m,	-	-	Brdisv1Bd29-11021766m,	Brdisv1Bd30-11032376m,	-	Brdisv1BdTR11A1023183m,	Brdisv1BdTR11G1025876m,	Brdisv1BdTR11I1025023m,	Brdisv1BdTR12c1023440m,	Brdisv1BdTR13C1023038m,	Brdisv1BdTR13a1026931m,	-	Brdisv1BdTR2B1034241m,	Brdisv1BdTR2G1023340m,	-	Brdisv1BdTR5I1022334m,	Brdisv1BdTR7a1025893m,Brdisv1BdTR7a1025891m,	Brdisv1BdTR8i1034387m,	Brdisv1BdTR9K1022568m,	Brdisv1Bis-11024512m,	Brdisv1Foz11033437m,	-	Brdisv1Kah-51025974m,	Brdisv1Koz-11026229m,	Brdisv1Koz-31030524m,	Brdisv1Luc11036250m,	Brdisv1Mig31025425m,	Brdisv1Mon31024480m,Brdisv1Mon31024485m,	Brdisv1Mur11023647m,	-	Brdisv1RON21036652m,Brdisv1RON21036640m,	-	Brdisv1Sig21024097m,	Brdisv1Tek-21023942m,	Brdisv1Uni21024631m,	-
10520_BdiBd21-3.3G0339200.1.faa	BdiBd21-3.3G0339200.1,	-	-	-	-	-	-	Brdisv1ABR81023987m,	-	-	-	-	Brdisv1Bd1-11040882m,	-	Brdisv1Bd21Control1045403m,	-	-	-	-	-	-	-	-	-	-	-	-	-	-	-	-	-	-	-	-	-	-	-	-	-	-	-	-	-	-	-	-	-	-
10592_BdiBd21-3.4G0180800.1.faa	BdiBd21-3.4G0180800.1,	-	-	-	-	-	-	-	-	-	-	-	-	-	-	-	-	Brdisv1BdTR10C1030008m,	-	-	-	-	-	-	-	-	-	Brdisv1BdTR3C1033706m,	-	-	-	-	-	-	Brdisv1Jer11023544m,	-	Brdisv1Koz-11044786m,	-	-	-	-	-	-	-	-	-	-	-	-
10656_BdiBd21-3.1G0092500.1.faa	BdiBd21-3.1G0092500.1,BdiBd21-3.1G0093000.1,BdiBd21-3.1G0092100.1,BdiBd21-3.1G0092400.1,BdiBd21-3.4G0184100.1,BdiBd21-3.1G0884700.1,	-	Brdisv1ABR31010860m,	-	-	Brdisv1ABR6_r1011073m,Brdisv1ABR6_r1041553m,Brdisv1ABR6_r1046244m,Brdisv1ABR6_r1046304m,Brdisv1ABR6_r1046231m,Brdisv1ABR6_r1045363m,Brdisv1ABR6_r1045968m,	-	Brdisv1ABR81012223m,Brdisv1ABR81044551m,Brdisv1ABR81016793m,	Brdisv1ABR9_r1010998m,	Brdisv1Adi-121009864m,Brdisv1Adi-121045417m,Brdisv1Adi-121045205m,	Brdisv1Adi-21010742m,	Brdisv1Arn11011003m,	Brdisv1Bd1-11001007m,	-	Brdisv1Bd21Control1010782m,	Brdisv1Bd29-11008991m,	-	-	Brdisv1BdTR11A1049571m,	Brdisv1BdTR11G1046892m,Brdisv1BdTR11G1046776m,	Brdisv1BdTR11I1046215m,	Brdisv1BdTR12c1044554m,	-	-	-	-	-	-	-	-	-	-	-	-	-	-	-	-	-	-	-	-	-	-	-	-	-	-	-
10690_BdiBd21-3.3G0772000.1.faa	BdiBd21-3.3G0772000.1,	Brdisv1ABR21040095m,	Brdisv1ABR31032579m,	Brdisv1ABR41039689m,	Brdisv1ABR51046663m,	Brdisv1ABR6_r1040765m,	Brdisv1ABR71040315m,	Brdisv1ABR81022022m,	Brdisv1ABR9_r1029768m,	Brdisv1Adi-121036175m,	Brdisv1Adi-21039731m,	Brdisv1Arn11040467m,	Brdisv1Bd1-11028999m,	Brdisv1Bd18-11034131m,	Brdisv1Bd21Control1039352m,	Brdisv1Bd29-11033351m,	Brdisv1Bd30-11029877m,	-	Brdisv1BdTR11A1035692m,	Brdisv1BdTR11G1039619m,	Brdisv1BdTR11I1038640m,	Brdisv1BdTR12c1014112m,	Brdisv1BdTR13C1028673m,	Brdisv1BdTR13a1041695m,	Brdisv1BdTR1i1033638m,	Brdisv1BdTR2B1031556m,	Brdisv1BdTR2G1035609m,	Brdisv1BdTR3C1031270m,	Brdisv1BdTR5I1034287m,	Brdisv1BdTR7a1039467m,	Brdisv1BdTR8i1031599m,	Brdisv1BdTR9K1034334m,	Brdisv1Bis-11037518m,	Brdisv1Foz11030666m,Brdisv1Foz11046384m,	Brdisv1Jer11036842m,	Brdisv1Kah-51039868m,	Brdisv1Koz-11040244m,	Brdisv1Koz-31028095m,	Brdisv1Luc11033255m,	-	Brdisv1Mon31037810m,	Brdisv1Mur11036259m,	Brdisv1Per11033004m,	Brdisv1RON21033346m,	Brdisv1S8iiC1032269m,	Brdisv1Sig21036892m,	Brdisv1Tek-21037007m,	Brdisv1Uni21037648m,	-
10735_BdiBd21-3.3G0332200.1.faa	BdiBd21-3.3G0332200.1,	-	-	-	-	-	-	-	-	-	-	-	-	-	-	-	-	-	-	-	-	-	-	-	-	-	-	-	-	-	-	-	-	-	-	-	-	-	-	-	-	-	-	-	-	-	-	-	-
10823_BdiBd21-3.5G0364400.1.faa	BdiBd21-3.5G0364400.1,	Brdisv1ABR21020016m,	Brdisv1ABR31044778m,	Brdisv1ABR41044818m,Brdisv1ABR41046046m,	-	Brdisv1ABR6_r1045560m,	Brdisv1ABR71046168m,	Brdisv1ABR81017623m,	Brdisv1ABR9_r1034726m,	Brdisv1Adi-121043350m,	Brdisv1Adi-21044329m,	Brdisv1Arn11020245m,	Brdisv1Bd1-11041002m,	Brdisv1Bd18-11046803m,	-	Brdisv1Bd29-11041422m,	Brdisv1Bd30-11040261m,	Brdisv1BdTR10C1043191m,	Brdisv1BdTR11A1046900m,	Brdisv1BdTR11G1044653m,	Brdisv1BdTR11I1043573m,	Brdisv1BdTR12c1040727m,	Brdisv1BdTR13C1042285m,	Brdisv1BdTR13a1020890m,	-	-	-	Brdisv1BdTR3C1013617m,	Brdisv1BdTR5I1041583m,	Brdisv1BdTR7a1044959m,	-	Brdisv1BdTR9K1042836m,	Brdisv1Bis-11042326m,	Brdisv1Foz11032472m,	Brdisv1Jer11045445m,	Brdisv1Kah-51044728m,	Brdisv1Koz-11044913m,	Brdisv1Koz-31041365m,	Brdisv1Luc11046102m,	Brdisv1Mig31044123m,	Brdisv1Mon31018821m,	Brdisv1Mur11045213m,	Brdisv1Per11020189m,	Brdisv1RON21046312m,	Brdisv1S8iiC1043679m,	-	-	Brdisv1Uni21045345m,	-
10832_BdiBd21-3.3G0547900.1.faa	BdiBd21-3.3G0547900.1,	Brdisv1ABR21037207m,	Brdisv1ABR31029773m,	Brdisv1ABR41036909m,	Brdisv1ABR51035102m,	Brdisv1ABR6_r1037802m,	Brdisv1ABR71037423m,	Brdisv1ABR81026174m,	Brdisv1ABR9_r1028007m,	Brdisv1Adi-121033605m,	-	Brdisv1Arn11037516m,	Brdisv1Bd1-11026236m,	Brdisv1Bd18-11031180m,	-	Brdisv1Bd29-11009070m,	Brdisv1Bd30-11027192m,	Brdisv1BdTR10C1025161m,	Brdisv1BdTR11A1009735m,	Brdisv1BdTR11G1036815m,	Brdisv1BdTR11I1035830m,	Brdisv1BdTR12c1010039m,	Brdisv1BdTR13C1009691m,	-	-	-	-	-	Brdisv1BdTR5I1031871m,	Brdisv1BdTR7a1036724m,	-	Brdisv1BdTR9K1031855m,	-	Brdisv1Foz11010193m,	Brdisv1Jer11034130m,	-	-	Brdisv1Koz-31025546m,	-	-	Brdisv1Mon31035114m,	-	Brdisv1Per11030106m,	Brdisv1RON21030472m,	Brdisv1S8iiC1029499m,	Brdisv1Sig21034343m,	-	Brdisv1Uni21034932m,	-
10877_BdiBd21-3.3G0303400.1.faa	BdiBd21-3.3G0303400.1,	Brdisv1ABR21015027m,	Brdisv1ABR31015006m,	Brdisv1ABR41014968m,	Brdisv1ABR51014161m,	Brdisv1ABR6_r1009018m,	Brdisv1ABR71015036m,	Brdisv1ABR81041121m,	Brdisv1ABR9_r1026290m,	Brdisv1Adi-121013636m,	Brdisv1Adi-21014941m,	Brdisv1Arn11015118m,	Brdisv1Bd1-11023796m,Brdisv1Bd1-11013409m,	Brdisv1Bd18-11015363m,	Brdisv1Bd21Control1014758m,	Brdisv1Bd29-11030733m,Brdisv1Bd29-11012579m,	-	-	Brdisv1BdTR11A1013443m,	-	Brdisv1BdTR11I1014587m,	Brdisv1BdTR12c1013757m,	-	Brdisv1BdTR13a1015825m,Brdisv1BdTR13a1045721m,	-	Brdisv1BdTR2B1014537m,	Brdisv1BdTR2G1013566m,	Brdisv1BdTR3C1015574m,	-	Brdisv1BdTR7a1015284m,Brdisv1BdTR7a1015091m,	Brdisv1BdTR8i1025949m,Brdisv1BdTR8i1014584m,	-	Brdisv1Bis-11014379m,	Brdisv1Foz11043915m,	Brdisv1Jer11013840m,	Brdisv1Kah-51008906m,	Brdisv1Koz-11015137m,	Brdisv1Koz-31040178m,Brdisv1Koz-31013031m,	-	Brdisv1Mig31014845m,	-	Brdisv1Mur11013790m,	Brdisv1Per11015190m,	Brdisv1RON21021790m,	Brdisv1S8iiC1014776m,	Brdisv1Sig21014061m,	Brdisv1Tek-21033983m,Brdisv1Tek-21013928m,	Brdisv1Uni21014282m,	-
10940_BdiBd21-3.1G1026700.1.faa	BdiBd21-3.1G1026700.1,	-	-	-	-	-	-	Brdisv1ABR81040202m,	Brdisv1ABR9_r1012955m,	Brdisv1Adi-121044204m,	Brdisv1Adi-21045429m,	Brdisv1Arn11037497m,	Brdisv1Bd1-11011573m,	Brdisv1Bd18-11013041m,	-	Brdisv1Bd29-11039628m,	-	-	Brdisv1BdTR11A1048718m,	Brdisv1BdTR11G1012868m,	-	Brdisv1BdTR12c1038729m,Brdisv1BdTR12c1042504m,	-	-	Brdisv1BdTR1i1023428m,	Brdisv1BdTR2B1044466m,	-	-	Brdisv1BdTR5I1040704m,	Brdisv1BdTR7a1044617m,	Brdisv1BdTR8i1012546m,	Brdisv1BdTR9K1041266m,	Brdisv1Bis-11043980m,	-	-	Brdisv1Kah-51043225m,	Brdisv1Koz-11012898m,	-	-	-	Brdisv1Mon31042820m,	-	-	-	-	-	Brdisv1Tek-21040017m,	-	-
10941_BdiBd21-3.1G0957300.1.faa	BdiBd21-3.1G0957300.1,BdiBd21-3.1G0955000.1,BdiBd21-3.1G0206900.1,BdiBd21-3.1G0866700.1,BdiBd21-3.1G0957400.1,	-	-	-	Brdisv1ABR51046188m,	-	-	Brdisv1ABR81031016m,Brdisv1ABR81022354m,	-	-	Brdisv1Adi-21011730m,	Brdisv1Arn11002624m,	Brdisv1Bd1-11010638m,	-	-	Brdisv1Bd29-11009898m,	-	-	-	Brdisv1BdTR11G1011914m,	-	-	Brdisv1BdTR13C1010574m,Brdisv1BdTR13C1010577m,	Brdisv1BdTR13a1012471m,	-	-	-	-	-	-	-	-	-	-	-	-	-	-	-	-	-	-	-	-	-	-	-	-	-
10969_BdiBd21-3.2G0571500.1.faa	BdiBd21-3.2G0571500.1,	Brdisv1ABR21020107m,	Brdisv1ABR31020233m,	-	Brdisv1ABR51019109m,	-	Brdisv1ABR71020241m,	Brdisv1ABR81017697m,	Brdisv1ABR9_r1017546m,	Brdisv1Adi-121018306m,	-	Brdisv1Arn11020341m,	-	-	Brdisv1Bd21Control1019744m,	-	Brdisv1Bd30-11018334m,	Brdisv1BdTR10C1016990m,	Brdisv1BdTR11A1018027m,	-	-	Brdisv1BdTR12c1018214m,	Brdisv1BdTR13C1017814m,	-	-	-	Brdisv1BdTR2G1018104m,	Brdisv1BdTR3C1021187m,	-	-	-	Brdisv1BdTR9K1017484m,	-	-	Brdisv1Jer11018526m,	-	-	Brdisv1Koz-31017243m,	Brdisv1Luc11020511m,	Brdisv1Mig31019862m,	-	Brdisv1Mur11018362m,	Brdisv1Per11020285m,	-	Brdisv1S8iiC1019770m,	Brdisv1Sig21018641m,	Brdisv1Tek-21018535m,	Brdisv1Uni21019161m,	-
11047_BdiBd21-3.3G0598900.1.faa	BdiBd21-3.3G0598900.1,	-	-	-	-	-	-	-	-	-	-	-	-	-	-	-	Brdisv1Bd30-11041226m,	-	-	-	-	-	-	-	-	-	-	-	Brdisv1BdTR5I1039783m,	-	-	-	-	-	-	-	Brdisv1Koz-11042532m,	-	-	-	-	Brdisv1Mur11041632m,	-	-	-	-	-	-	-
11075_BdiBd21-3.4G0392500.1.faa	BdiBd21-3.4G0392500.1,	-	-	Brdisv1ABR41027535m,	-	Brdisv1ABR6_r1028179m,	Brdisv1ABR71027888m,	Brdisv1ABR81033001m,	Brdisv1ABR9_r1022187m,	Brdisv1Adi-121025203m,	Brdisv1Adi-21027532m,	Brdisv1Arn11027893m,	-	Brdisv1Bd18-11039257m,	-	Brdisv1Bd29-11023165m,	-	Brdisv1BdTR10C1031449m,	Brdisv1BdTR11A1024646m,	Brdisv1BdTR11G1027543m,	Brdisv1BdTR11I1026688m,	Brdisv1BdTR12c1024987m,	Brdisv1BdTR13C1024535m,	Brdisv1BdTR13a1028981m,	-	-	-	Brdisv1BdTR3C1036265m,	-	Brdisv1BdTR7a1027601m,	Brdisv1BdTR8i1027646m,	Brdisv1BdTR9K1023983m,	Brdisv1Bis-11026076m,	-	-	Brdisv1Kah-51027736m,	Brdisv1Koz-11027953m,	Brdisv1Koz-31031770m,	Brdisv1Luc11038135m,	Brdisv1Mig31027225m,	Brdisv1Mon31026201m,	-	-	Brdisv1RON21038523m,	-	Brdisv1Sig21025737m,	Brdisv1Tek-21025483m,	-	-
11131_BdiBd21-3.2G0311100.1.faa	BdiBd21-3.2G0311100.1,	Brdisv1ABR21016998m,	Brdisv1ABR31017003m,Brdisv1ABR31031161m,	Brdisv1ABR41016948m,	Brdisv1ABR51034330m,	Brdisv1ABR6_r1017292m,	Brdisv1ABR71022368m,	Brdisv1ABR81015092m,	Brdisv1ABR9_r1015735m,Brdisv1ABR9_r1027406m,	Brdisv1Adi-121032896m,	Brdisv1Adi-21036042m,Brdisv1Adi-21017080m,	Brdisv1Arn11017197m,Brdisv1Arn11036588m,	-	Brdisv1Bd18-11017533m,	Brdisv1Bd21Control1035608m,Brdisv1Bd21Control1016797m,	-	Brdisv1Bd30-11026218m,Brdisv1Bd30-11015706m,	Brdisv1BdTR10C1024433m,	-	Brdisv1BdTR11G1035943m,Brdisv1BdTR11G1017192m,	Brdisv1BdTR11I1034962m,Brdisv1BdTR11I1016647m,	Brdisv1BdTR12c1015583m,	Brdisv1BdTR13C1032310m,Brdisv1BdTR13C1015282m,	Brdisv1BdTR13a1037899m,Brdisv1BdTR13a1017907m,	Brdisv1BdTR1i1017581m,Brdisv1BdTR1i1030051m,	Brdisv1BdTR2B1006949m,Brdisv1BdTR2B1016556m,	-	Brdisv1BdTR3C1018019m,Brdisv1BdTR3C1028572m,	-	Brdisv1BdTR7a1035946m,	Brdisv1BdTR8i1027923m,	-	-	Brdisv1Foz11027240m,	Brdisv1Jer11015689m,	Brdisv1Kah-51036154m,Brdisv1Kah-51017175m,	Brdisv1Koz-11017301m,Brdisv1Koz-11036538m,	-	Brdisv1Luc11017137m,Brdisv1Luc11009240m,	Brdisv1Mig31016801m,	Brdisv1Mon31034344m,	-	Brdisv1Per11022236m,	Brdisv1RON21017124m,	-	Brdisv1Sig21033622m,Brdisv1Sig21015850m,	-	Brdisv1Uni21016252m,	-
11212_BdiBd21-3.2G0174600.1.faa	BdiBd21-3.2G0174600.1,	-	-	-	-	-	-	-	-	-	-	-	-	-	-	-	-	-	-	-	-	-	-	-	-	-	-	-	-	-	-	-	-	-	-	-	-	-	-	-	-	-	-	-	-	-	-	-	-
11223_BdiBd21-3.1G0577400.1.faa	BdiBd21-3.1G0577400.1,BdiBd21-3.4G0504500.1,	-	-	Brdisv1ABR41028961m,	Brdisv1ABR51027617m,	Brdisv1ABR6_r1029618m,	Brdisv1ABR71029311m,	Brdisv1ABR81006201m,	-	-	-	-	-	-	-	-	-	-	-	-	-	-	-	-	-	-	-	-	-	-	-	-	-	Brdisv1Foz11006698m,	Brdisv1Jer11044844m,	-	-	-	-	-	-	Brdisv1Mur11043026m,	-	-	-	-	-	Brdisv1Uni21044914m,	-
11231_BdiBd21-3.5G0024400.1.faa	BdiBd21-3.5G0024400.1,	-	Brdisv1ABR31045242m,	-	-	-	-	Brdisv1ABR81035838m,	Brdisv1ABR9_r1030268m,	Brdisv1Adi-121036769m,	-	Brdisv1Arn11041158m,	Brdisv1Bd1-11039788m,	-	-	Brdisv1Bd29-11041938m,	Brdisv1Bd30-11040066m,	-	-	-	-	Brdisv1BdTR12c1043458m,	-	-	-	-	-	-	-	Brdisv1BdTR7a1040116m,	Brdisv1BdTR8i1039182m,	Brdisv1BdTR9K1042305m,	-	Brdisv1Foz11033951m,	-	-	-	Brdisv1Koz-31034645m,	-	-	Brdisv1Mon31038360m,	Brdisv1Mur11043350m,	Brdisv1Per11040697m,	Brdisv1RON21041744m,	Brdisv1S8iiC1035614m,	Brdisv1Sig21037488m,	-	-	-
11287_BdiBd21-3.1G0183800.1.faa	BdiBd21-3.1G0183800.1,BdiBd21-3.1G0910600.1,	Brdisv1ABR21011241m,	Brdisv1ABR31011165m,	Brdisv1ABR41002212m,	-	Brdisv1ABR6_r1011416m,Brdisv1ABR6_r1002264m,	-	Brdisv1ABR81043275m,Brdisv1ABR81043277m,	Brdisv1ABR9_r1011345m,	Brdisv1Adi-121010191m,	Brdisv1Adi-21011093m,	Brdisv1Arn11011339m,	Brdisv1Bd1-11002083m,	Brdisv1Bd18-11011497m,	Brdisv1Bd21Control1046712m,	Brdisv1Bd29-11005837m,	Brdisv1Bd30-11010364m,	Brdisv1BdTR10C1001926m,	-	Brdisv1BdTR11G1046393m,	Brdisv1BdTR11I1045979m,	-	Brdisv1BdTR13C1009937m,	Brdisv1BdTR13a1011808m,	Brdisv1BdTR1i1011636m,	Brdisv1BdTR2B1010850m,	Brdisv1BdTR2G1045049m,	Brdisv1BdTR3C1011739m,	Brdisv1BdTR5I1009628m,	Brdisv1BdTR7a1011355m,Brdisv1BdTR7a1045606m,	Brdisv1BdTR8i1011025m,	Brdisv1BdTR9K1009569m,Brdisv1BdTR9K1001945m,	Brdisv1Bis-11010693m,	-	-	Brdisv1Kah-51011273m,	Brdisv1Koz-11011280m,	Brdisv1Koz-31002007m,	-	Brdisv1Mig31011007m,	-	Brdisv1Mur11002054m,	-	Brdisv1RON21011278m,	-	-	Brdisv1Tek-21008528m,	Brdisv1Uni21010506m,	-
11288_BdiBd21-3.1G0126100.1.faa	BdiBd21-3.1G0126100.1,	Brdisv1ABR21001470m,	-	-	Brdisv1ABR51001414m,	-	-	-	Brdisv1ABR9_r1001501m,	-	-	-	-	-	-	-	-	-	Brdisv1BdTR11A1046734m,	-	Brdisv1BdTR11I1001413m,	Brdisv1BdTR12c1001385m,	-	-	-	-	-	Brdisv1BdTR3C1001490m,	-	Brdisv1BdTR7a1001509m,	-	-	-	-	-	Brdisv1Kah-51001390m,	-	-	-	-	-	-	-	-	Brdisv1S8iiC1001462m,	Brdisv1Sig21001372m,	-	Brdisv1Uni21001379m,	-
11392_BdiBd21-3.2G0726400.1.faa	BdiBd21-3.2G0726400.1,	Brdisv1ABR21033595m,	Brdisv1ABR31022328m,	Brdisv1ABR41022185m,	Brdisv1ABR51021139m,	Brdisv1ABR6_r1022606m,	Brdisv1ABR71022481m,	Brdisv1ABR81023008m,	Brdisv1ABR9_r1018863m,	Brdisv1Adi-121020249m,	Brdisv1Adi-21022202m,	Brdisv1Arn11022483m,	Brdisv1Bd1-11019654m,	Brdisv1Bd18-11022942m,	Brdisv1Bd21Control1021810m,	Brdisv1Bd29-11018601m,	Brdisv1Bd30-11020463m,	Brdisv1BdTR10C1018800m,	Brdisv1BdTR11A1013593m,	Brdisv1BdTR11G1022282m,	Brdisv1BdTR11I1021541m,	Brdisv1BdTR12c1020066m,	Brdisv1BdTR13C1019695m,	Brdisv1BdTR13a1023143m,	Brdisv1BdTR1i1023057m,	Brdisv1BdTR2B1021455m,	Brdisv1BdTR2G1019997m,	Brdisv1BdTR3C1023329m,	Brdisv1BdTR5I1019198m,	Brdisv1BdTR7a1022269m,	Brdisv1BdTR8i1021484m,	Brdisv1BdTR9K1019360m,	Brdisv1Bis-11014529m,	Brdisv1Foz11044454m,	Brdisv1Jer11020529m,	Brdisv1Kah-51022405m,	Brdisv1Koz-11022439m,	Brdisv1Koz-31019194m,	Brdisv1Luc11022694m,	Brdisv1Mig31021942m,	Brdisv1Mon31042900m,	Brdisv1Mur11020296m,	Brdisv1Per11022351m,	Brdisv1RON21022640m,	Brdisv1S8iiC1021877m,	Brdisv1Sig21043880m,	Brdisv1Tek-21020536m,	Brdisv1Uni21021208m,	-
11414_BdiBd21-3.4G0206500.1.faa	BdiBd21-3.4G0206500.1,	-	-	-	-	-	-	-	-	-	-	-	-	-	-	-	-	-	-	-	-	-	-	-	-	-	-	-	-	-	-	-	-	-	-	-	-	-	-	-	-	-	-	-	-	-	-	-	-
11420_BdiBd21-3.4G0132600.1.faa	BdiBd21-3.4G0132600.1,	-	Brdisv1ABR31034604m,	-	-	Brdisv1ABR6_r1025363m,	-	Brdisv1ABR81020125m,	Brdisv1ABR9_r1020574m,	Brdisv1Adi-121020947m,	Brdisv1Adi-21022920m,	Brdisv1Arn11025279m,	-	Brdisv1Bd18-11036295m,Brdisv1Bd18-11019836m,	-	Brdisv1Bd29-11021022m,	Brdisv1Bd30-11031716m,	Brdisv1BdTR10C1019449m,	Brdisv1BdTR11A1020578m,Brdisv1BdTR11A1020543m,	Brdisv1BdTR11G1022941m,Brdisv1BdTR11G1025032m,	Brdisv1BdTR11I1022256m,Brdisv1BdTR11I1024213m,	Brdisv1BdTR12c1020735m,	Brdisv1BdTR13C1020377m,	Brdisv1BdTR13a1023841m,Brdisv1BdTR13a1025979m,Brdisv1BdTR13a1023809m,	Brdisv1BdTR1i1035664m,	Brdisv1BdTR2B1022196m,	Brdisv1BdTR2G1022593m,	Brdisv1BdTR3C1033244m,	Brdisv1BdTR5I1019816m,	Brdisv1BdTR7a1024976m,	Brdisv1BdTR8i1033639m,	Brdisv1BdTR9K1019977m,	Brdisv1Bis-11023632m,	-	-	Brdisv1Kah-51025064m,	Brdisv1Koz-11023190m,	Brdisv1Koz-31029922m,	-	-	Brdisv1Mon31021622m,	-	Brdisv1Per11035047m,	-	Brdisv1S8iiC1022626m,	-	Brdisv1Tek-21023175m,	Brdisv1Uni21021941m,Brdisv1Uni21021958m,	-
11554_BdiBd21-3.3G0420800.1.faa	BdiBd21-3.3G0420800.1,	-	-	-	-	-	-	-	-	-	-	-	-	-	-	-	-	-	-	-	-	-	-	-	-	-	-	-	Brdisv1BdTR5I1022680m,	-	-	-	-	-	-	-	-	-	-	-	Brdisv1Mon31033689m,	-	-	-	-	-	-	-	-
11685_BdiBd21-3.5G0263100.1.faa	BdiBd21-3.5G0263100.1,	-	-	-	-	-	-	-	-	-	Brdisv1Adi-21046012m,	Brdisv1Arn11045305m,	-	Brdisv1Bd18-11045477m,	-	-	-	-	-	-	-	-	-	Brdisv1BdTR13a1046643m,	-	-	-	-	-	-	-	-	-	-	-	-	-	-	-	-	-	-	Brdisv1Per11045117m,	-	-	-	-	-	-
11737_BdiBd21-3.2G0641800.1.faa	BdiBd21-3.2G0641800.1,BdiBd21-3.4G0046400.1,BdiBd21-3.4G0398900.1,	-	-	-	-	-	-	-	-	-	-	-	Brdisv1Bd1-11029999m,Brdisv1Bd1-11018511m,	-	-	-	-	-	Brdisv1BdTR11A1048954m,	Brdisv1BdTR11G1009015m,Brdisv1BdTR11G1046941m,	-	-	-	Brdisv1BdTR13a1009352m,	-	-	-	-	Brdisv1BdTR5I1044152m,	-	-	Brdisv1BdTR9K1042022m,	-	-	-	Brdisv1Kah-51044940m,	-	-	-	-	Brdisv1Mon31041669m,	-	-	-	-	-	Brdisv1Tek-21022162m,Brdisv1Tek-21041674m,	Brdisv1Uni21022939m,Brdisv1Uni21042331m,	-
11771_BdiBd21-3.3G0651200.1.faa	BdiBd21-3.3G0651200.1,	Brdisv1ABR21038445m,	-	-	-	Brdisv1ABR6_r1039124m,	Brdisv1ABR71038688m,	-	-	-	Brdisv1Adi-21038146m,	Brdisv1Arn11038836m,	Brdisv1Bd1-11027407m,	-	Brdisv1Bd21Control1018185m,	Brdisv1Bd29-11032036m,	-	-	-	-	Brdisv1BdTR11I1037028m,	Brdisv1BdTR12c1042669m,	-	Brdisv1BdTR13a1040096m,	Brdisv1BdTR1i1032226m,	-	Brdisv1BdTR2G1043341m,	-	Brdisv1BdTR5I1043053m,	Brdisv1BdTR7a1029689m,	Brdisv1BdTR8i1030073m,	Brdisv1BdTR9K1041009m,	-	-	Brdisv1Jer11017020m,	Brdisv1Kah-51038229m,	-	Brdisv1Koz-31026633m,	Brdisv1Luc11031623m,	-	Brdisv1Mon31036314m,	-	-	-	Brdisv1S8iiC1038810m,	Brdisv1Sig21017327m,	Brdisv1Tek-21043683m,	Brdisv1Uni21036108m,	-
11891_BdiBd21-3.4G0322300.1.faa	BdiBd21-3.4G0322300.1,	-	-	-	-	-	-	-	-	-	-	-	-	-	-	-	-	-	-	-	-	-	-	-	-	-	-	-	-	-	-	-	-	-	-	-	-	-	-	-	-	-	-	-	-	-	-	-	-
11897_BdiBd21-3.5G0366400.1.faa	BdiBd21-3.5G0366400.1,	-	-	-	-	-	-	-	-	-	-	-	-	-	-	-	-	-	-	-	-	-	-	-	-	-	-	-	-	-	-	-	-	-	-	-	-	-	-	-	-	-	-	-	-	-	-	-	-
11941_BdiBd21-3.4G0210000.1.faa	BdiBd21-3.4G0210000.1,	Brdisv1ABR21033238m,	Brdisv1ABR31025880m,Brdisv1ABR31035416m,	Brdisv1ABR41032995m,	Brdisv1ABR51031389m,Brdisv1ABR51040732m,	Brdisv1ABR6_r1033673m,	Brdisv1ABR71026071m,Brdisv1ABR71033319m,	Brdisv1ABR81031244m,	Brdisv1ABR9_r1021037m,Brdisv1ABR9_r1025597m,	Brdisv1Adi-121030148m,Brdisv1Adi-121023613m,	Brdisv1Adi-21033095m,	Brdisv1Arn11026031m,Brdisv1Arn11033250m,	Brdisv1Bd1-11022832m,	Brdisv1Bd18-11026769m,	Brdisv1Bd21Control1032545m,Brdisv1Bd21Control1042303m,	Brdisv1Bd29-11035882m,Brdisv1Bd29-11027791m,	Brdisv1Bd30-11023728m,	Brdisv1BdTR10C1021971m,	Brdisv1BdTR11A1029847m,Brdisv1BdTR11A1038390m,	Brdisv1BdTR11G1032900m,Brdisv1BdTR11G1025790m,	Brdisv1BdTR11I1032160m,Brdisv1BdTR11I1041418m,	Brdisv1BdTR12c1030153m,	Brdisv1BdTR13C1029469m,Brdisv1BdTR13C1038042m,	Brdisv1BdTR13a1008204m,Brdisv1BdTR13a1034706m,	Brdisv1BdTR1i1026794m,	Brdisv1BdTR2B1025114m,	Brdisv1BdTR2G1029733m,	Brdisv1BdTR3C1026283m,	Brdisv1BdTR5I1028567m,	Brdisv1BdTR7a1032980m,Brdisv1BdTR7a1032974m,	Brdisv1BdTR8i1024874m,Brdisv1BdTR8i1034308m,	Brdisv1BdTR9K1028681m,	Brdisv1Bis-11024424m,	Brdisv1Foz11024238m,	Brdisv1Jer11030653m,	Brdisv1Kah-51033185m,Brdisv1Kah-51025892m,	Brdisv1Koz-11033408m,	Brdisv1Koz-31022341m,	Brdisv1Luc11026319m,	Brdisv1Mig31032702m,	Brdisv1Mon31024417m,Brdisv1Mon31031345m,	Brdisv1Mur11030212m,	Brdisv1Per11026060m,Brdisv1Per11008087m,	Brdisv1RON21026450m,	Brdisv1S8iiC1025597m,	Brdisv1Sig21024016m,Brdisv1Sig21030718m,	Brdisv1Tek-21030679m,Brdisv1Tek-21023853m,	Brdisv1Uni21040449m,	-
11986_BdiBd21-3.4G0588200.1.faa	BdiBd21-3.4G0588200.1,BdiBd21-3.1G0580400.1,	Brdisv1ABR21007255m,	Brdisv1ABR31007156m,	Brdisv1ABR41007051m,	Brdisv1ABR51006705m,	Brdisv1ABR6_r1007142m,	-	-	-	Brdisv1Adi-121006469m,	Brdisv1Adi-21006919m,Brdisv1Adi-21046468m,	-	Brdisv1Bd1-11034997m,	Brdisv1Bd18-11007423m,	Brdisv1Bd21Control1006980m,	-	Brdisv1Bd30-11006632m,	Brdisv1BdTR10C1039858m,	Brdisv1BdTR11A1046264m,	Brdisv1BdTR11G1046486m,	Brdisv1BdTR11I1006862m,	Brdisv1BdTR12c1006463m,	Brdisv1BdTR13C1043050m,	Brdisv1BdTR13a1007320m,Brdisv1BdTR13a1047105m,	Brdisv1BdTR1i1041206m,Brdisv1BdTR1i1007483m,	-	Brdisv1BdTR2G1045041m,	Brdisv1BdTR3C1007352m,	Brdisv1BdTR5I1042113m,	Brdisv1BdTR7a1043344m,	Brdisv1BdTR8i1038421m,	Brdisv1BdTR9K1006080m,	Brdisv1Bis-11006701m,Brdisv1Bis-11045363m,	Brdisv1Foz11006729m,	Brdisv1Jer11006485m,	Brdisv1Kah-51046683m,Brdisv1Kah-51007035m,	Brdisv1Koz-11007076m,Brdisv1Koz-11046822m,	Brdisv1Koz-31006142m,	Brdisv1Luc11007162m,	Brdisv1Mig31007100m,	-	Brdisv1Mur11006513m,	Brdisv1Per11019904m,	Brdisv1RON21007260m,	-	Brdisv1Sig21006638m,	Brdisv1Tek-21029411m,	Brdisv1Uni21006625m,	-
12045_BdiBd21-3.5G0354700.1.faa	BdiBd21-3.5G0354700.1,	Brdisv1ABR21044507m,	Brdisv1ABR31044116m,	Brdisv1ABR41044036m,	Brdisv1ABR51042087m,	Brdisv1ABR6_r1045190m,	Brdisv1ABR71044889m,	-	-	-	-	Brdisv1Arn11044842m,	-	Brdisv1Bd18-11046641m,	-	-	Brdisv1Bd30-11039809m,	Brdisv1BdTR10C1037512m,	-	-	Brdisv1BdTR11I1042817m,	-	-	Brdisv1BdTR13a1046123m,	Brdisv1BdTR1i1045958m,	Brdisv1BdTR2B1042510m,	Brdisv1BdTR2G1040766m,	Brdisv1BdTR3C1043276m,	-	-	-	-	-	Brdisv1Foz11042069m,	Brdisv1Jer11041962m,	Brdisv1Kah-51044209m,	Brdisv1Koz-11044763m,	Brdisv1Koz-31041127m,	Brdisv1Luc11045074m,	Brdisv1Mig31043483m,	-	Brdisv1Mur11043555m,	Brdisv1Per11044438m,	Brdisv1RON21045538m,	Brdisv1S8iiC1044882m,	Brdisv1Sig21040923m,	-	Brdisv1Uni21044137m,	-
12079_BdiBd21-3.4G0033400.1.faa	BdiBd21-3.4G0033400.1,	Brdisv1ABR21026750m,	Brdisv1ABR31036318m,	Brdisv1ABR41026532m,	Brdisv1ABR51011401m,	Brdisv1ABR6_r1024067m,	Brdisv1ABR71026958m,	Brdisv1ABR81041088m,	-	Brdisv1Adi-121041150m,	-	-	-	-	-	-	Brdisv1Bd30-11030637m,	-	Brdisv1BdTR11A1042977m,	Brdisv1BdTR11G1044827m,	Brdisv1BdTR11I1043586m,	Brdisv1BdTR12c1040839m,	Brdisv1BdTR13C1040253m,	Brdisv1BdTR13a1046546m,	Brdisv1BdTR1i1037593m,	Brdisv1BdTR2B1043271m,	Brdisv1BdTR2G1040243m,	-	Brdisv1BdTR5I1039104m,	-	-	Brdisv1BdTR9K1039007m,	Brdisv1Bis-11042628m,	Brdisv1Foz11011350m,	Brdisv1Jer11031250m,	Brdisv1Kah-51044798m,	-	-	Brdisv1Luc11024495m,	Brdisv1Mig31012041m,	-	Brdisv1Mur11011104m,	Brdisv1Per11033834m,	Brdisv1RON21034188m,	Brdisv1S8iiC1011950m,	Brdisv1Sig21011398m,	-	Brdisv1Uni21042186m,	-
12098_BdiBd21-3.3G0072900.1.faa	BdiBd21-3.3G0072900.1,	-	-	-	-	-	-	Brdisv1ABR81021402m,	-	Brdisv1Adi-121004454m,	-	-	-	-	-	-	-	-	-	-	-	Brdisv1BdTR12c1004466m,	Brdisv1BdTR13C1043364m,	-	-	-	Brdisv1BdTR2G1004477m,	-	Brdisv1BdTR5I1027211m,	-	Brdisv1BdTR8i1023416m,	-	-	-	-	-	-	-	Brdisv1Luc11024762m,	Brdisv1Mig31045539m,	-	-	-	-	-	Brdisv1Sig21045188m,	-	-	-
12165_BdiBd21-3.1G0517800.1.faa	BdiBd21-3.1G0517800.1,BdiBd21-3.2G0267600.1,BdiBd21-3.3G0541200.1,	Brdisv1ABR21037140m,Brdisv1ABR21037155m,	Brdisv1ABR31029703m,Brdisv1ABR31029717m,	Brdisv1ABR41036864m,Brdisv1ABR41046185m,	Brdisv1ABR51035040m,Brdisv1ABR51035053m,	Brdisv1ABR6_r1037726m,Brdisv1ABR6_r1037741m,	Brdisv1ABR71037362m,Brdisv1ABR71037376m,	Brdisv1ABR81005547m,Brdisv1ABR81040888m,	Brdisv1ABR9_r1034953m,Brdisv1ABR9_r1027964m,	Brdisv1Adi-121033552m,Brdisv1Adi-121033564m,	Brdisv1Adi-21036842m,Brdisv1Adi-21036857m,	Brdisv1Arn11037440m,	Brdisv1Bd1-11009889m,Brdisv1Bd1-11003694m,Brdisv1Bd1-11019381m,	Brdisv1Bd18-11031120m,Brdisv1Bd18-11031105m,	Brdisv1Bd21Control1036443m,Brdisv1Bd21Control1036458m,	Brdisv1Bd29-11030957m,Brdisv1Bd29-11043201m,	Brdisv1Bd30-11027156m,	Brdisv1BdTR10C1025096m,	Brdisv1BdTR11A1033098m,	Brdisv1BdTR11G1036750m,Brdisv1BdTR11G1036765m,	Brdisv1BdTR11I1035774m,Brdisv1BdTR11I1035788m,	Brdisv1BdTR12c1033246m,Brdisv1BdTR12c1044504m,	Brdisv1BdTR13C1032763m,Brdisv1BdTR13C1032776m,	Brdisv1BdTR13a1038749m,Brdisv1BdTR13a1038764m,	Brdisv1BdTR1i1030992m,Brdisv1BdTR1i1031006m,	Brdisv1BdTR2B1028788m,	Brdisv1BdTR2G1033024m,Brdisv1BdTR2G1033036m,	Brdisv1BdTR3C1029180m,Brdisv1BdTR3C1029194m,	Brdisv1BdTR5I1012607m,Brdisv1BdTR5I1031829m,	Brdisv1BdTR7a1036679m,Brdisv1BdTR7a1036664m,	Brdisv1BdTR8i1028736m,Brdisv1BdTR8i1028721m,	Brdisv1BdTR9K1042754m,Brdisv1BdTR9K1031821m,	Brdisv1Bis-11038503m,	Brdisv1Foz11044587m,Brdisv1Foz11027937m,Brdisv1Foz11027945m,	Brdisv1Jer11034081m,Brdisv1Jer11034092m,	Brdisv1Kah-51036923m,Brdisv1Kah-51036937m,	Brdisv1Koz-11037334m,Brdisv1Koz-11037349m,	Brdisv1Koz-31025503m,	Brdisv1Luc11030300m,Brdisv1Luc11030313m,	Brdisv1Mig31036426m,Brdisv1Mig31036440m,	Brdisv1Mon31044938m,Brdisv1Mon31044721m,	Brdisv1Mur11045029m,Brdisv1Mur11033580m,	Brdisv1Per11030037m,Brdisv1Per11030051m,	Brdisv1RON21030409m,Brdisv1RON21030423m,	Brdisv1S8iiC1029448m,Brdisv1S8iiC1029463m,	Brdisv1Sig21034301m,	Brdisv1Tek-21003665m,Brdisv1Tek-21034230m,Brdisv1Tek-21034215m,	Brdisv1Uni21034877m,Brdisv1Uni21034891m,	-
12206_BdiBd21-3.2G0773600.1.faa	BdiBd21-3.2G0773600.1,	-	Brdisv1ABR31022957m,	Brdisv1ABR41022833m,	-	-	Brdisv1ABR71023149m,	-	-	-	-	-	-	Brdisv1Bd18-11023598m,	-	-	Brdisv1Bd30-11021046m,	-	-	-	-	-	Brdisv1BdTR13C1020293m,	Brdisv1BdTR13a1023759m,	-	-	-	Brdisv1BdTR3C1023976m,	Brdisv1BdTR5I1019755m,	-	-	-	Brdisv1Bis-11021675m,	Brdisv1Foz11021416m,	-	Brdisv1Kah-51023012m,	Brdisv1Koz-11023102m,	Brdisv1Koz-31019768m,	-	-	-	-	-	-	-	-	-	-	-
12400_BdiBd21-3.5G0324100.1.faa	BdiBd21-3.5G0324100.1,	Brdisv1ABR21044139m,	Brdisv1ABR31037531m,	Brdisv1ABR41044773m,	Brdisv1ABR51045129m,	Brdisv1ABR6_r1009714m,	Brdisv1ABR71044468m,	Brdisv1ABR81003101m,	-	-	-	-	-	Brdisv1Bd18-11046252m,	-	Brdisv1Bd29-11042939m,	Brdisv1Bd30-11039664m,	-	Brdisv1BdTR11A1003292m,	Brdisv1BdTR11G1045493m,	Brdisv1BdTR11I1044682m,	-	-	-	-	-	-	-	-	Brdisv1BdTR7a1003217m,	Brdisv1BdTR8i1042441m,	-	-	Brdisv1Foz11045022m,	Brdisv1Jer11003295m,	-	Brdisv1Koz-11045864m,	Brdisv1Koz-31041326m,	Brdisv1Luc11044683m,	Brdisv1Mig31003617m,	-	Brdisv1Mur11003377m,	Brdisv1Per11044056m,	Brdisv1RON21045134m,	Brdisv1S8iiC1043122m,	Brdisv1Sig21026763m,	Brdisv1Tek-21003322m,	Brdisv1Uni21044259m,	-
12474_BdiBd21-3.2G0545000.1.faa	BdiBd21-3.2G0545000.1,	-	-	-	-	-	-	-	-	-	-	-	-	-	-	-	-	-	-	-	-	-	-	-	-	-	-	-	-	-	-	Brdisv1BdTR9K1044213m,	-	-	Brdisv1Jer11018171m,	-	-	-	-	-	-	-	-	-	Brdisv1S8iiC1019400m,	-	-	-	-
12559_BdiBd21-3.4G0213400.1.faa	BdiBd21-3.4G0213400.1,	Brdisv1ABR21025868m,	-	Brdisv1ABR41025724m,	-	-	-	Brdisv1ABR81031284m,	Brdisv1ABR9_r1021063m,	Brdisv1Adi-121023648m,	Brdisv1Adi-21025792m,	Brdisv1Arn11026113m,	Brdisv1Bd1-11031467m,	Brdisv1Bd18-11037225m,	Brdisv1Bd21Control1025381m,	Brdisv1Bd29-11021742m,	Brdisv1Bd30-11023988m,	Brdisv1BdTR10C1030032m,	Brdisv1BdTR11A1023144m,	Brdisv1BdTR11G1025841m,	Brdisv1BdTR11I1024978m,	Brdisv1BdTR12c1035455m,	Brdisv1BdTR13C1023001m,	Brdisv1BdTR13a1026900m,	Brdisv1BdTR1i1036595m,	-	-	Brdisv1BdTR3C1034055m,	Brdisv1BdTR5I1022297m,	Brdisv1BdTR7a1025849m,	Brdisv1BdTR8i1034354m,	Brdisv1BdTR9K1033985m,	Brdisv1Bis-11024465m,	-	Brdisv1Jer11023871m,	Brdisv1Kah-51025930m,	Brdisv1Koz-11026183m,	Brdisv1Koz-31030500m,	-	-	-	-	-	Brdisv1RON21036600m,	-	Brdisv1Sig21024083m,	Brdisv1Tek-21023885m,	Brdisv1Uni21024595m,	-
12584_BdiBd21-3.1G0915300.1.faa	BdiBd21-3.1G0915300.1,	-	Brdisv1ABR31011224m,	-	Brdisv1ABR51042408m,	Brdisv1ABR6_r1011475m,	Brdisv1ABR71011244m,	Brdisv1ABR81040669m,	Brdisv1ABR9_r1011405m,	Brdisv1Adi-121010256m,	Brdisv1Adi-21011147m,	Brdisv1Arn11011417m,	Brdisv1Bd1-11010105m,	-	-	Brdisv1Bd29-11040989m,	-	Brdisv1BdTR10C1009494m,	Brdisv1BdTR11A1046709m,	Brdisv1BdTR11G1011330m,	Brdisv1BdTR11I1010917m,	Brdisv1BdTR12c1042697m,	Brdisv1BdTR13C1009996m,	Brdisv1BdTR13a1011867m,	-	-	-	-	-	Brdisv1BdTR7a1011418m,	Brdisv1BdTR8i1011082m,	Brdisv1BdTR9K1040223m,	Brdisv1Bis-11010743m,	-	-	-	-	-	Brdisv1Luc11011282m,	-	Brdisv1Mon31041671m,	-	Brdisv1Per11044739m,	Brdisv1RON21011333m,	-	-	Brdisv1Tek-21010442m,	Brdisv1Uni21010562m,	-
12657_BdiBd21-3.4G0020300.1.faa	BdiBd21-3.4G0020300.1,BdiBd21-3.4G0020200.1,	Brdisv1ABR21023645m,	Brdisv1ABR31033195m,	Brdisv1ABR41023591m,	Brdisv1ABR51022460m,	Brdisv1ABR6_r1023902m,	Brdisv1ABR71023870m,	-	-	Brdisv1Adi-121021580m,	Brdisv1Adi-21023559m,	Brdisv1Arn11023854m,	-	Brdisv1Bd18-11034800m,	-	-	Brdisv1Bd30-11030498m,	Brdisv1BdTR10C1028152m,	Brdisv1BdTR11A1021223m,	Brdisv1BdTR11G1023631m,	Brdisv1BdTR11I1022911m,	Brdisv1BdTR12c1021437m,	Brdisv1BdTR13C1020998m,	Brdisv1BdTR13a1024479m,	Brdisv1BdTR1i1034270m,	Brdisv1BdTR2B1032148m,	Brdisv1BdTR2G1021309m,	Brdisv1BdTR3C1031832m,	Brdisv1BdTR5I1020401m,	Brdisv1BdTR7a1023666m,	-	Brdisv1BdTR9K1020591m,	Brdisv1Bis-11022365m,	Brdisv1Foz11031285m,	Brdisv1Jer11021851m,	Brdisv1Kah-51023676m,	Brdisv1Koz-11023802m,	Brdisv1Koz-31028729m,	Brdisv1Luc11033934m,	-	Brdisv1Mon31022248m,	Brdisv1Mur11021608m,	Brdisv1Per11033665m,	Brdisv1RON21034024m,	Brdisv1S8iiC1032918m,	Brdisv1Sig21021872m,	-	Brdisv1Uni21022586m,	-
12691_BdiBd21-3.1G0392200.1.faa	BdiBd21-3.1G0392200.1,	-	-	-	-	-	-	-	-	-	-	-	-	-	-	-	-	-	-	-	-	-	-	-	-	-	-	-	-	-	-	-	-	-	-	-	-	-	-	-	-	-	-	-	-	-	-	-	-
12766_BdiBd21-3.2G0292300.1.faa	BdiBd21-3.2G0292300.1,	-	-	-	-	-	-	-	-	-	-	-	-	-	-	-	-	-	-	-	-	-	-	-	-	-	-	-	-	-	-	-	-	-	-	-	-	-	-	-	-	-	-	-	-	-	-	-	-
12798_BdiBd21-3.3G0633900.1.faa	BdiBd21-3.3G0633900.1,BdiBd21-3.2G0364800.1,	Brdisv1ABR21017587m,	Brdisv1ABR31018127m,	Brdisv1ABR41017566m,	Brdisv1ABR51016637m,	Brdisv1ABR6_r1017909m,Brdisv1ABR6_r1024421m,	Brdisv1ABR71017690m,	-	Brdisv1ABR9_r1028650m,	Brdisv1Adi-121034520m,	Brdisv1Adi-21017652m,Brdisv1Adi-21037914m,	Brdisv1Arn11038573m,	Brdisv1Bd1-11039374m,	Brdisv1Bd18-11018240m,	-	Brdisv1Bd29-11031850m,Brdisv1Bd29-11034252m,	Brdisv1Bd30-11022145m,	Brdisv1BdTR10C1043274m,Brdisv1BdTR10C1026037m,	Brdisv1BdTR11A1043213m,	Brdisv1BdTR11G1017750m,Brdisv1BdTR11G1037823m,	Brdisv1BdTR11I1017186m,	Brdisv1BdTR12c1016367m,Brdisv1BdTR12c1044659m,	Brdisv1BdTR13C1040187m,	Brdisv1BdTR13a1018554m,	Brdisv1BdTR1i1018217m,Brdisv1BdTR1i1031995m,	Brdisv1BdTR2B1017077m,	Brdisv1BdTR2G1015954m,Brdisv1BdTR2G1045187m,	Brdisv1BdTR3C1018834m,	Brdisv1BdTR5I1015375m,	Brdisv1BdTR7a1041023m,	Brdisv1BdTR8i1017142m,Brdisv1BdTR8i1040116m,	Brdisv1BdTR9K1043832m,Brdisv1BdTR9K1020004m,	Brdisv1Bis-11042511m,Brdisv1Bis-11035755m,	Brdisv1Foz11016419m,Brdisv1Foz11009291m,	Brdisv1Jer11045955m,Brdisv1Jer11016214m,	-	Brdisv1Koz-11017891m,Brdisv1Koz-11038403m,	Brdisv1Koz-31038314m,	Brdisv1Luc11019500m,Brdisv1Luc11017785m,	Brdisv1Mig31017411m,	Brdisv1Mon31014904m,	Brdisv1Mur11016068m,Brdisv1Mur11045238m,Brdisv1Mur11034563m,	Brdisv1Per11017834m,Brdisv1Per11034447m,Brdisv1Per11010200m,	Brdisv1RON21017678m,	Brdisv1S8iiC1017345m,	Brdisv1Sig21016378m,	Brdisv1Tek-21041467m,	Brdisv1Uni21035906m,	-
12827_BdiBd21-3.1G0621000.1.faa	BdiBd21-3.1G0621000.1,	-	-	-	Brdisv1ABR51046324m,	-	Brdisv1ABR71007624m,	Brdisv1ABR81006706m,	Brdisv1ABR9_r1008433m,	Brdisv1Adi-121006981m,	-	Brdisv1Arn11003404m,	Brdisv1Bd1-11006701m,	-	Brdisv1Bd21Control1007473m,	Brdisv1Bd29-11006314m,	Brdisv1Bd30-11007037m,	-	Brdisv1BdTR11A1006730m,	Brdisv1BdTR11G1007595m,	Brdisv1BdTR11I1007360m,	-	Brdisv1BdTR13C1006732m,	-	Brdisv1BdTR1i1007983m,	-	-	-	Brdisv1BdTR5I1006558m,	-	-	-	-	-	-	Brdisv1Kah-51007545m,	Brdisv1Koz-11007558m,	-	-	-	-	Brdisv1Mur11006980m,	Brdisv1Per11007790m,	-	Brdisv1S8iiC1007421m,	Brdisv1Sig21007097m,	-	-	-
13107_BdiBd21-3.2G0520200.1.faa	BdiBd21-3.2G0520200.1,	-	-	-	-	-	-	-	-	-	-	-	-	-	-	-	-	Brdisv1BdTR10C1016396m,	-	-	-	-	-	-	-	-	-	-	-	-	-	-	-	-	-	-	-	-	-	-	-	-	-	-	-	Brdisv1Sig21018029m,	-	-	-
13122_BdiBd21-3.1G0712900.1.faa	BdiBd21-3.1G0712900.1,	-	-	-	-	-	-	-	-	-	-	-	-	-	-	-	-	-	-	-	-	-	-	-	-	-	-	-	-	-	-	-	-	-	-	-	-	-	-	-	-	-	-	-	-	-	-	-	-
13175_BdiBd21-3.1G0413400.1.faa	BdiBd21-3.1G0413400.1,	-	Brdisv1ABR31005124m,	-	-	-	-	-	Brdisv1ABR9_r1004027m,	-	-	Brdisv1Arn11005229m,	Brdisv1Bd1-11040102m,	-	-	-	-	-	-	Brdisv1BdTR11G1030560m,	-	-	-	-	Brdisv1BdTR1i1005446m,	Brdisv1BdTR2B1022808m,	-	-	-	Brdisv1BdTR7a1004201m,	Brdisv1BdTR8i1043358m,	-	Brdisv1Bis-11003953m,	-	-	-	-	-	Brdisv1Luc11014803m,	-	-	-	-	-	-	-	Brdisv1Tek-21003859m,	-	-
13176_BdiBd21-3.1G0981200.1.faa	BdiBd21-3.1G0981200.1,	-	-	-	-	-	-	-	-	-	-	-	-	-	-	-	-	-	-	-	-	-	-	-	-	-	-	-	-	-	-	-	-	-	-	-	-	-	-	-	-	-	-	-	-	-	-	-	-
13258_BdiBd21-3.3G0328300.1.faa	BdiBd21-3.3G0328300.1,	Brdisv1ABR21044654m,	Brdisv1ABR31044683m,	Brdisv1ABR41006142m,Brdisv1ABR41044183m,	Brdisv1ABR51044325m,Brdisv1ABR51042236m,	Brdisv1ABR6_r1035188m,	Brdisv1ABR71034856m,	-	-	Brdisv1Adi-121014935m,	Brdisv1Adi-21032167m,	Brdisv1Arn11004446m,	-	Brdisv1Bd18-11004632m,	Brdisv1Bd21Control1031676m,	-	-	Brdisv1BdTR10C1041306m,	-	Brdisv1BdTR11G1016512m,	Brdisv1BdTR11I1015967m,	Brdisv1BdTR12c1014997m,	Brdisv1BdTR13C1040932m,	Brdisv1BdTR13a1004459m,	Brdisv1BdTR1i1004649m,	Brdisv1BdTR2B1024271m,	Brdisv1BdTR2G1014798m,	Brdisv1BdTR3C1004787m,	Brdisv1BdTR5I1014327m,	-	-	Brdisv1BdTR9K1027955m,	Brdisv1Bis-11015687m,	-	Brdisv1Jer11015061m,	Brdisv1Kah-51016503m,	Brdisv1Koz-11016599m,	-	Brdisv1Luc11016483m,	Brdisv1Mig31043619m,Brdisv1Mig31044060m,	Brdisv1Mon31015373m,	Brdisv1Mur11042062m,	-	Brdisv1RON21027863m,Brdisv1RON21004647m,	Brdisv1S8iiC1039377m,Brdisv1S8iiC1043651m,	Brdisv1Sig21041856m,Brdisv1Sig21041359m,	-	-	-
13278_BdiBd21-3.2G0044600.1.faa	BdiBd21-3.2G0044600.1,	Brdisv1ABR21013693m,	Brdisv1ABR31013629m,	Brdisv1ABR41013593m,	Brdisv1ABR51046107m,Brdisv1ABR51012808m,Brdisv1ABR51012831m,	Brdisv1ABR6_r1013904m,	Brdisv1ABR71013642m,	-	-	Brdisv1Adi-121012447m,	Brdisv1Adi-21013547m,	-	-	Brdisv1Bd18-11013979m,	Brdisv1Bd21Control1013459m,	Brdisv1Bd29-11011399m,	Brdisv1Bd30-11012669m,	Brdisv1BdTR10C1011609m,	-	-	-	Brdisv1BdTR12c1012529m,	Brdisv1BdTR13C1012184m,	Brdisv1BdTR13a1014273m,Brdisv1BdTR13a1014257m,	Brdisv1BdTR1i1014118m,	Brdisv1BdTR2B1013227m,	Brdisv1BdTR2G1012320m,Brdisv1BdTR2G1012329m,	Brdisv1BdTR3C1014158m,	Brdisv1BdTR5I1011899m,	Brdisv1BdTR7a1013745m,	Brdisv1BdTR8i1013289m,	Brdisv1BdTR9K1011850m,	Brdisv1Bis-11013092m,	Brdisv1Foz11012762m,Brdisv1Foz11012739m,	Brdisv1Jer11012502m,	Brdisv1Kah-51013736m,Brdisv1Kah-51013715m,	Brdisv1Koz-11013758m,Brdisv1Koz-11013734m,Brdisv1Koz-11013752m,	-	Brdisv1Luc11013707m,	-	Brdisv1Mon31012793m,	Brdisv1Mur11012458m,	Brdisv1Per11013785m,Brdisv1Per11045967m,	Brdisv1RON21013564m,Brdisv1RON21013591m,	Brdisv1S8iiC1013407m,	Brdisv1Sig21012777m,	Brdisv1Tek-21012710m,	Brdisv1Uni21012948m,	-
13341_BdiBd21-3.4G0239500.1.faa	BdiBd21-3.4G0239500.1,BdiBd21-3.1G0592700.1,	Brdisv1ABR21006460m,	-	Brdisv1ABR41040691m,	-	-	Brdisv1ABR71044992m,Brdisv1ABR71033687m,	Brdisv1ABR81005540m,	Brdisv1ABR9_r1006313m,Brdisv1ABR9_r1007154m,	Brdisv1Adi-121006589m,Brdisv1Adi-121006590m,Brdisv1Adi-121005841m,	Brdisv1Adi-21007047m,	Brdisv1Arn11007279m,Brdisv1Arn11006454m,Brdisv1Arn11007280m,	Brdisv1Bd1-11005810m,	-	Brdisv1Bd21Control1007099m,	Brdisv1Bd29-11039660m,	Brdisv1Bd30-11018453m,Brdisv1Bd30-11006163m,	-	Brdisv1BdTR11A1048291m,Brdisv1BdTR11A1043767m,	-	-	Brdisv1BdTR12c1041582m,	Brdisv1BdTR13C1041402m,Brdisv1BdTR13C1039544m,	-	-	-	Brdisv1BdTR2G1044201m,	Brdisv1BdTR3C1007493m,	Brdisv1BdTR5I1011326m,	Brdisv1BdTR7a1007370m,	Brdisv1BdTR8i1038918m,	-	Brdisv1Bis-11007482m,	Brdisv1Foz11041885m,	-	-	-	-	-	Brdisv1Mig31006401m,	Brdisv1Mon31006852m,	Brdisv1Mur11005863m,	-	Brdisv1RON21006575m,	Brdisv1S8iiC1032132m,	-	Brdisv1Tek-21037392m,	Brdisv1Uni21005963m,	-
13378_BdiBd21-3.2G0010400.1.faa	BdiBd21-3.2G0010400.1,	-	-	Brdisv1ABR41013168m,	Brdisv1ABR51012399m,	Brdisv1ABR6_r1013438m,	Brdisv1ABR71013153m,	Brdisv1ABR81011552m,	-	-	-	Brdisv1Arn11013369m,	-	-	Brdisv1Bd21Control1013019m,	-	Brdisv1Bd30-11012288m,	Brdisv1BdTR10C1011207m,	-	-	-	Brdisv1BdTR12c1012117m,	Brdisv1BdTR13C1011795m,	Brdisv1BdTR13a1013840m,	Brdisv1BdTR1i1013624m,	Brdisv1BdTR2B1012777m,	Brdisv1BdTR2G1011887m,	-	Brdisv1BdTR5I1011455m,	-	-	-	Brdisv1Bis-11012652m,	Brdisv1Foz11012307m,	Brdisv1Jer11012090m,	Brdisv1Kah-51013277m,	-	Brdisv1Koz-31011498m,	Brdisv1Luc11013289m,	-	Brdisv1Mon31012399m,	Brdisv1Mur11012064m,	Brdisv1Per11013346m,	Brdisv1RON21013146m,	Brdisv1S8iiC1012984m,	Brdisv1Sig21012334m,	-	Brdisv1Uni21012520m,	-
13389_BdiBd21-3.1G0665300.1.faa	BdiBd21-3.1G0665300.1,BdiBd21-3.1G0092600.1,	Brdisv1ABR21045078m,Brdisv1ABR21008203m,	Brdisv1ABR31045289m,Brdisv1ABR31026513m,	Brdisv1ABR41008015m,	Brdisv1ABR51025378m,Brdisv1ABR51043149m,	Brdisv1ABR6_r1045685m,Brdisv1ABR6_r1045362m,	Brdisv1ABR71026952m,	Brdisv1ABR81022318m,Brdisv1ABR81031987m,	Brdisv1ABR9_r1025300m,Brdisv1ABR9_r1034287m,	Brdisv1Adi-121040862m,	Brdisv1Adi-21044659m,	Brdisv1Arn11007751m,	Brdisv1Bd1-11040047m,	Brdisv1Bd18-11008487m,Brdisv1Bd18-11046785m,	-	Brdisv1Bd29-11041289m,	Brdisv1Bd30-11040868m,	Brdisv1BdTR10C1038932m,	-	-	-	Brdisv1BdTR12c1041907m,Brdisv1BdTR12c1040293m,	Brdisv1BdTR13C1040732m,	Brdisv1BdTR13a1046403m,	Brdisv1BdTR1i1046120m,Brdisv1BdTR1i1000765m,	Brdisv1BdTR2B1043063m,Brdisv1BdTR2B1043722m,	Brdisv1BdTR2G1040055m,Brdisv1BdTR2G1040731m,	Brdisv1BdTR3C1043443m,	Brdisv1BdTR5I1039545m,	Brdisv1BdTR7a1044103m,	-	Brdisv1BdTR9K1039156m,	Brdisv1Bis-11042960m,	Brdisv1Foz11024912m,Brdisv1Foz11042382m,	Brdisv1Jer11043077m,Brdisv1Jer11041467m,	-	Brdisv1Koz-11045644m,	-	Brdisv1Luc11045211m,Brdisv1Luc11008198m,	Brdisv1Mig31026206m,	Brdisv1Mon31041599m,	Brdisv1Mur11040766m,	Brdisv1Per11044625m,Brdisv1Per11008338m,	Brdisv1RON21045699m,Brdisv1RON21008324m,	Brdisv1S8iiC1043733m,Brdisv1S8iiC1033699m,	Brdisv1Sig21031378m,	-	Brdisv1Uni21042487m,Brdisv1Uni21043088m,	-
13534_BdiBd21-3.3G0380000.1.faa	BdiBd21-3.3G0380000.1,	Brdisv1ABR21032603m,Brdisv1ABR21035261m,Brdisv1ABR21021367m,	Brdisv1ABR31025238m,Brdisv1ABR31027864m,Brdisv1ABR31021457m,	Brdisv1ABR41032327m,Brdisv1ABR41034949m,Brdisv1ABR41045992m,Brdisv1ABR41021270m,	Brdisv1ABR51030781m,Brdisv1ABR51033271m,Brdisv1ABR51020279m,	Brdisv1ABR6_r1032969m,Brdisv1ABR6_r1021706m,	Brdisv1ABR71021530m,Brdisv1ABR71046184m,	Brdisv1ABR81042528m,	Brdisv1ABR9_r1025191m,Brdisv1ABR9_r1035295m,Brdisv1ABR9_r1018976m,	Brdisv1Adi-121044878m,	Brdisv1Adi-21032399m,Brdisv1Adi-21021297m,	Brdisv1Arn11035343m,Brdisv1Arn11021615m,	Brdisv1Bd1-11024379m,	Brdisv1Bd18-11026052m,Brdisv1Bd18-11028942m,Brdisv1Bd18-11022048m,	Brdisv1Bd21Control1020925m,	Brdisv1Bd29-11043819m,Brdisv1Bd29-11044150m,	-	Brdisv1BdTR10C1021372m,Brdisv1BdTR10C1043308m,	Brdisv1BdTR11A1047860m,	Brdisv1BdTR11G1032274m,Brdisv1BdTR11G1046199m,	Brdisv1BdTR11I1045844m,	Brdisv1BdTR12c1031610m,Brdisv1BdTR12c1043542m,	-	Brdisv1BdTR13a1033999m,Brdisv1BdTR13a1046221m,Brdisv1BdTR13a1036678m,Brdisv1BdTR13a1023357m,Brdisv1BdTR13a1047200m,	Brdisv1BdTR1i1026043m,Brdisv1BdTR1i1028792m,Brdisv1BdTR1i1022115m,	Brdisv1BdTR2B1026842m,Brdisv1BdTR2B1045781m,Brdisv1BdTR2B1046118m,	Brdisv1BdTR2G1031281m,	Brdisv1BdTR3C1025764m,Brdisv1BdTR3C1027765m,Brdisv1BdTR3C1022440m,	Brdisv1BdTR5I1044452m,	Brdisv1BdTR7a1034822m,Brdisv1BdTR7a1045024m,Brdisv1BdTR7a1044019m,	Brdisv1BdTR8i1024242m,Brdisv1BdTR8i1026736m,Brdisv1BdTR8i1020598m,	-	Brdisv1Bis-11030649m,Brdisv1Bis-11020240m,	Brdisv1Foz11023593m,Brdisv1Foz11019939m,	Brdisv1Jer11030035m,Brdisv1Jer11032337m,	Brdisv1Kah-51032526m,Brdisv1Kah-51021479m,	Brdisv1Koz-11021612m,	-	Brdisv1Luc11025648m,Brdisv1Luc11021753m,	Brdisv1Mig31032002m,Brdisv1Mig31021068m,Brdisv1Mig31046156m,	Brdisv1Mon31043835m,Brdisv1Mon31033240m,Brdisv1Mon31030729m,	Brdisv1Mur11029574m,	Brdisv1Per11025378m,	Brdisv1RON21025758m,Brdisv1RON21028386m,Brdisv1RON21021578m,	Brdisv1S8iiC1024913m,Brdisv1S8iiC1027476m,Brdisv1S8iiC1020994m,	Brdisv1Sig21030111m,Brdisv1Sig21019736m,	Brdisv1Tek-21032360m,Brdisv1Tek-21045096m,Brdisv1Tek-21044475m,	Brdisv1Uni21030702m,Brdisv1Uni21033057m,Brdisv1Uni21020323m,	-
13545_BdiBd21-3.2G0366700.1.faa	BdiBd21-3.2G0366700.1,	-	-	-	-	-	-	-	Brdisv1ABR9_r1009285m,	Brdisv1Adi-121016130m,	Brdisv1Adi-21017672m,	-	-	-	Brdisv1Bd21Control1009094m,	Brdisv1Bd29-11014797m,	-	Brdisv1BdTR10C1007706m,	-	-	-	-	-	-	-	-	-	-	-	-	Brdisv1BdTR8i1017166m,	Brdisv1BdTR9K1015369m,	-	-	-	Brdisv1Kah-51017780m,	-	-	-	-	Brdisv1Mon31016553m,	-	-	-	-	-	-	-	-
13689_BdiBd21-3.3G0240600.1.faa	BdiBd21-3.3G0240600.1,	-	-	-	-	-	-	-	-	-	-	-	-	-	-	-	-	-	-	-	-	-	-	-	-	-	-	-	-	-	-	-	-	Brdisv1Foz11024711m,	-	-	-	Brdisv1Koz-31003953m,	-	-	-	-	-	-	-	-	-	-	-
13719_BdiBd21-3.1G0718800.1.faa	BdiBd21-3.1G0718800.1,	Brdisv1ABR21008847m,	-	-	-	-	-	Brdisv1ABR81006228m,	-	-	-	-	-	-	-	-	-	-	-	-	-	-	-	-	-	-	-	-	-	-	-	Brdisv1BdTR9K1006079m,	Brdisv1Bis-11042748m,	-	-	-	-	-	-	Brdisv1Mig31007099m,	-	-	-	-	-	-	-	-	-
13830_BdiBd21-3.5G0059300.1.faa	BdiBd21-3.5G0059300.1,	Brdisv1ABR21041039m,	Brdisv1ABR31040753m,	Brdisv1ABR41006856m,	Brdisv1ABR51038777m,	Brdisv1ABR6_r1041736m,	Brdisv1ABR71041320m,	Brdisv1ABR81032871m,	Brdisv1ABR9_r1030533m,Brdisv1ABR9_r1014473m,	Brdisv1Adi-121037067m,	Brdisv1Adi-21040731m,	Brdisv1Arn11041496m,	Brdisv1Bd1-11031990m,	Brdisv1Bd18-11043416m,	Brdisv1Bd21Control1040304m,	Brdisv1Bd29-11005106m,Brdisv1Bd29-11012582m,	Brdisv1Bd30-11013857m,	Brdisv1BdTR10C1034497m,	Brdisv1BdTR11A1036570m,	Brdisv1BdTR11G1040593m,	Brdisv1BdTR11I1039571m,	-	Brdisv1BdTR13C1036223m,	Brdisv1BdTR13a1042724m,	Brdisv1BdTR1i1042739m,	Brdisv1BdTR2B1005853m,	Brdisv1BdTR2G1036459m,	Brdisv1BdTR3C1039944m,	Brdisv1BdTR5I1035185m,	Brdisv1BdTR7a1040412m,Brdisv1BdTR7a1015094m,	Brdisv1BdTR8i1043005m,	Brdisv1BdTR9K1035172m,	Brdisv1Bis-11043914m,	Brdisv1Foz11038532m,	Brdisv1Jer11037758m,	Brdisv1Kah-51040832m,	Brdisv1Koz-11041210m,	-	Brdisv1Luc11041534m,	Brdisv1Mig31040153m,	Brdisv1Mon31042663m,	Brdisv1Mur11037190m,	Brdisv1Per11018208m,	Brdisv1RON21042077m,	Brdisv1S8iiC1040276m,	Brdisv1Sig21037842m,	Brdisv1Tek-21037856m,Brdisv1Tek-21013931m,	Brdisv1Uni21043617m,	-
13877_BdiBd21-3.4G0137700.1.faa	BdiBd21-3.4G0137700.1,	Brdisv1ABR21025094m,	Brdisv1ABR31034628m,	Brdisv1ABR41024967m,	Brdisv1ABR51023875m,	Brdisv1ABR6_r1025434m,	Brdisv1ABR71025411m,	Brdisv1ABR81010065m,	-	Brdisv1Adi-121000173m,	Brdisv1Adi-21019053m,	Brdisv1Arn11019314m,	Brdisv1Bd1-11030923m,	Brdisv1Bd18-11036381m,	-	Brdisv1Bd29-11000167m,Brdisv1Bd29-11016070m,	Brdisv1Bd30-11031799m,	Brdisv1BdTR10C1029294m,	Brdisv1BdTR11A1022487m,Brdisv1BdTR11A1017132m,	Brdisv1BdTR11G1025094m,	Brdisv1BdTR11I1024280m,Brdisv1BdTR11I1000169m,	Brdisv1BdTR12c1024079m,	Brdisv1BdTR13C1022281m,Brdisv1BdTR13C1010264m,	Brdisv1BdTR13a1026052m,	-	-	-	Brdisv1BdTR3C1033323m,	-	Brdisv1BdTR7a1025064m,	Brdisv1BdTR8i1033701m,	Brdisv1BdTR9K1016573m,	Brdisv1Bis-11024087m,Brdisv1Bis-11018172m,	Brdisv1Foz11017804m,	Brdisv1Jer11023205m,	Brdisv1Kah-51025140m,	-	Brdisv1Koz-31016494m,	Brdisv1Luc11035409m,	Brdisv1Mig31024705m,	Brdisv1Mon31017961m,	Brdisv1Mur11022918m,	Brdisv1Per11035105m,	Brdisv1RON21017625m,	Brdisv1S8iiC1034386m,	Brdisv1Sig21023293m,	Brdisv1Tek-21023201m,	Brdisv1Uni21018226m,Brdisv1Uni21000179m,	-
13891_BdiBd21-3.5G0061200.1.faa	BdiBd21-3.5G0061200.1,	Brdisv1ABR21041050m,	-	Brdisv1ABR41040671m,	-	-	Brdisv1ABR71041331m,	Brdisv1ABR81036125m,	-	-	-	-	Brdisv1Bd1-11035917m,	-	Brdisv1Bd21Control1040317m,	-	Brdisv1Bd30-11036948m,	-	Brdisv1BdTR11A1036581m,	-	Brdisv1BdTR11I1039582m,	-	-	Brdisv1BdTR13a1042735m,	-	-	-	-	-	-	Brdisv1BdTR8i1039457m,	-	Brdisv1Bis-11038487m,	Brdisv1Foz11044033m,	Brdisv1Jer11037769m,	-	Brdisv1Koz-11041221m,	-	-	Brdisv1Mig31040163m,	-	Brdisv1Mur11037198m,	Brdisv1Per11040296m,	-	-	Brdisv1Sig21037850m,	-	Brdisv1Uni21038547m,	-
13896_BdiBd21-3.5G0185900.1.faa	BdiBd21-3.5G0185900.1,	Brdisv1ABR21042345m,	Brdisv1ABR31042005m,	-	Brdisv1ABR51039949m,	-	Brdisv1ABR71042568m,	-	Brdisv1ABR9_r1031760m,	Brdisv1Adi-121038210m,	-	Brdisv1Arn11042724m,	-	Brdisv1Bd18-11044405m,	-	Brdisv1Bd29-11035294m,	-	Brdisv1BdTR10C1035523m,	Brdisv1BdTR11A1037760m,	Brdisv1BdTR11G1041897m,	Brdisv1BdTR11I1040718m,	-	Brdisv1BdTR13C1037308m,	Brdisv1BdTR13a1044026m,	Brdisv1BdTR1i1038134m,	Brdisv1BdTR2B1040405m,	Brdisv1BdTR2G1037534m,	Brdisv1BdTR3C1041098m,	Brdisv1BdTR5I1036187m,	Brdisv1BdTR7a1041634m,	Brdisv1BdTR8i1040706m,	Brdisv1BdTR9K1036249m,	Brdisv1Bis-11039635m,	Brdisv1Foz11039680m,	Brdisv1Jer11038869m,	-	Brdisv1Koz-11042476m,	Brdisv1Koz-31035924m,	-	-	-	Brdisv1Mur11038304m,	Brdisv1Per11042259m,	Brdisv1RON21043286m,	Brdisv1S8iiC1041437m,	-	-	Brdisv1Uni21039668m,	-
13988_BdiBd21-3.1G0629600.1.faa	BdiBd21-3.1G0629600.1,	Brdisv1ABR21025696m,	Brdisv1ABR31035236m,	Brdisv1ABR41045187m,	Brdisv1ABR51024492m,	-	Brdisv1ABR71025977m,	-	-	Brdisv1Adi-121041965m,	Brdisv1Adi-21025658m,	Brdisv1Arn11016879m,	-	Brdisv1Bd18-11008038m,	-	-	-	-	-	-	-	Brdisv1BdTR12c1023301m,	-	-	-	-	-	Brdisv1BdTR3C1007955m,	-	-	-	Brdisv1BdTR9K1039667m,	-	Brdisv1Foz11007240m,	Brdisv1Jer11042719m,	-	Brdisv1Koz-11026057m,	-	Brdisv1Luc11045218m,	Brdisv1Mig31043893m,	Brdisv1Mon31007295m,	Brdisv1Mur11041882m,	Brdisv1Per11035645m,	Brdisv1RON21004952m,	Brdisv1S8iiC1043781m,	-	-	Brdisv1Uni21043416m,	-
14003_BdiBd21-3.4G0399400.1.faa	BdiBd21-3.4G0399400.1,BdiBd21-3.4G0399800.1,	-	-	Brdisv1ABR41027625m,	-	-	-	Brdisv1ABR81033111m,	Brdisv1ABR9_r1035006m,	Brdisv1Adi-121025276m,	Brdisv1Adi-21027656m,	Brdisv1Arn11027996m,	Brdisv1Bd1-11042062m,	Brdisv1Bd18-11039374m,Brdisv1Bd18-11039382m,	Brdisv1Bd21Control1046469m,	Brdisv1Bd29-11023229m,	Brdisv1Bd30-11033743m,	Brdisv1BdTR10C1043537m,	Brdisv1BdTR11A1048099m,	Brdisv1BdTR11G1046250m,	Brdisv1BdTR11I1045635m,	Brdisv1BdTR12c1025096m,	Brdisv1BdTR13C1044139m,	Brdisv1BdTR13a1029120m,	Brdisv1BdTR1i1038662m,Brdisv1BdTR1i1046688m,	Brdisv1BdTR2B1035993m,	Brdisv1BdTR2G1044173m,	Brdisv1BdTR3C1036352m,Brdisv1BdTR3C1036360m,	Brdisv1BdTR5I1023825m,	Brdisv1BdTR7a1045167m,	Brdisv1BdTR8i1044003m,	Brdisv1BdTR9K1043782m,	Brdisv1Bis-11045056m,	-	Brdisv1Jer11025609m,	Brdisv1Kah-51027839m,	Brdisv1Koz-11046456m,	-	-	-	Brdisv1Mon31026297m,	-	-	Brdisv1RON21038601m,Brdisv1RON21038593m,	Brdisv1S8iiC1036978m,	-	Brdisv1Tek-21025599m,	-	-
14054_BdiBd21-3.4G0583500.1.faa	BdiBd21-3.4G0583500.1,BdiBd21-3.3G0579600.1,	Brdisv1ABR21037564m,	Brdisv1ABR31030138m,	Brdisv1ABR41029943m,Brdisv1ABR41045358m,	Brdisv1ABR51028546m,Brdisv1ABR51034375m,	Brdisv1ABR6_r1030590m,Brdisv1ABR6_r1030589m,Brdisv1ABR6_r1038186m,	Brdisv1ABR71030263m,Brdisv1ABR71036581m,Brdisv1ABR71037791m,	-	Brdisv1ABR9_r1017702m,	Brdisv1Adi-121024539m,	Brdisv1Adi-21029950m,Brdisv1Adi-21037271m,	Brdisv1Arn11037886m,	-	Brdisv1Bd18-11041789m,Brdisv1Bd18-11031574m,	Brdisv1Bd21Control1036853m,	Brdisv1Bd29-11017011m,Brdisv1Bd29-11041631m,Brdisv1Bd29-11030295m,	-	Brdisv1BdTR10C1025457m,Brdisv1BdTR10C1033524m,	Brdisv1BdTR11A1049756m,	Brdisv1BdTR11G1015227m,	Brdisv1BdTR11I1029066m,Brdisv1BdTR11I1036185m,	Brdisv1BdTR12c1043960m,	Brdisv1BdTR13C1031368m,Brdisv1BdTR13C1026667m,	Brdisv1BdTR13a1039210m,	Brdisv1BdTR1i1031416m,	Brdisv1BdTR2B1029164m,	Brdisv1BdTR2G1045264m,Brdisv1BdTR2G1033392m,	Brdisv1BdTR3C1029524m,	Brdisv1BdTR5I1025897m,Brdisv1BdTR5I1032203m,	-	Brdisv1BdTR8i1019593m,	Brdisv1BdTR9K1032186m,	-	Brdisv1Foz11028343m,Brdisv1Foz11018848m,	Brdisv1Jer11027834m,Brdisv1Jer11034540m,	Brdisv1Kah-51037356m,	Brdisv1Koz-11037739m,	-	Brdisv1Luc11029515m,Brdisv1Luc11030705m,	Brdisv1Mig31029589m,Brdisv1Mig31045187m,	Brdisv1Mon31035460m,	Brdisv1Mur11027389m,Brdisv1Mur11033944m,	Brdisv1Per11039906m,Brdisv1Per11029343m,	Brdisv1RON21015175m,Brdisv1RON21029662m,	Brdisv1S8iiC1039153m,Brdisv1S8iiC1029864m,	Brdisv1Sig21034683m,Brdisv1Sig21020921m,Brdisv1Sig21014248m,	Brdisv1Tek-21018727m,	Brdisv1Uni21044179m,Brdisv1Uni21028449m,	-
14107_BdiBd21-3.5G0332400.1.faa	BdiBd21-3.5G0332400.1,	-	-	-	Brdisv1ABR51041817m,	-	-	-	-	-	-	Brdisv1Arn11044557m,	Brdisv1Bd1-11038634m,	-	-	Brdisv1Bd29-11036874m,	Brdisv1Bd30-11039749m,	Brdisv1BdTR10C1037239m,	-	-	-	-	-	-	-	-	-	-	Brdisv1BdTR5I1037962m,	-	-	Brdisv1BdTR9K1038002m,	-	Brdisv1Foz11041468m,	Brdisv1Jer11040680m,	-	-	-	-	-	-	-	-	-	-	Brdisv1Sig21040845m,	-	-	-
14115_BdiBd21-3.3G0315300.1.faa	BdiBd21-3.3G0315300.1,	-	-	-	-	-	-	-	-	-	-	-	-	-	-	-	-	-	-	-	-	-	-	-	-	-	-	-	-	-	-	-	-	-	-	-	-	-	-	-	-	-	-	-	-	-	-	-	-
14119_BdiBd21-3.3G0755700.1.faa	BdiBd21-3.3G0755700.1,	-	-	-	-	-	-	-	-	-	-	-	-	-	-	-	-	-	-	-	-	-	-	-	-	-	-	-	-	-	-	-	-	-	-	-	-	-	-	-	-	-	-	-	-	-	-	-	-
14121_BdiBd21-3.2G0402100.1.faa	BdiBd21-3.2G0402100.1,	Brdisv1ABR21028712m,Brdisv1ABR21028788m,	Brdisv1ABR31040799m,Brdisv1ABR31038201m,	Brdisv1ABR41028491m,Brdisv1ABR41040720m,	Brdisv1ABR51027143m,	Brdisv1ABR6_r1029133m,	Brdisv1ABR71041377m,Brdisv1ABR71028819m,	Brdisv1ABR81036158m,Brdisv1ABR81015872m,	Brdisv1ABR9_r1030592m,	Brdisv1Adi-121025985m,Brdisv1Adi-121037115m,	Brdisv1Adi-21028456m,	Brdisv1Arn11028809m,Brdisv1Arn11041546m,	Brdisv1Bd1-11033592m,	Brdisv1Bd18-11043048m,Brdisv1Bd18-11040271m,	Brdisv1Bd21Control1040346m,Brdisv1Bd21Control1027980m,	Brdisv1Bd29-11034254m,	Brdisv1Bd30-11036952m,	-	Brdisv1BdTR11A1047865m,	Brdisv1BdTR11G1028434m,	Brdisv1BdTR11I1027580m,	Brdisv1BdTR12c1036695m,	Brdisv1BdTR13C1043831m,Brdisv1BdTR13C1042336m,	Brdisv1BdTR13a1029908m,	Brdisv1BdTR1i1042419m,	Brdisv1BdTR2B1039241m,Brdisv1BdTR2B1036731m,	Brdisv1BdTR2G1044148m,	Brdisv1BdTR3C1039950m,	Brdisv1BdTR5I1035223m,	Brdisv1BdTR7a1040456m,	Brdisv1BdTR8i1039484m,	Brdisv1BdTR9K1035205m,	Brdisv1Bis-11026909m,	Brdisv1Foz11036020m,Brdisv1Foz11006336m,	Brdisv1Jer11023679m,	Brdisv1Kah-51028669m,	Brdisv1Koz-11041257m,Brdisv1Koz-11028872m,	Brdisv1Koz-31034896m,	Brdisv1Luc11039046m,	-	Brdisv1Mon31028490m,Brdisv1Mon31006324m,	Brdisv1Mur11037236m,Brdisv1Mur11025995m,	Brdisv1Per11038461m,Brdisv1Per11041051m,	Brdisv1RON21039417m,	Brdisv1S8iiC1037724m,Brdisv1S8iiC1040332m,	Brdisv1Sig21026573m,Brdisv1Sig21037885m,	Brdisv1Tek-21026343m,Brdisv1Tek-21037900m,	Brdisv1Uni21038576m,Brdisv1Uni21027039m,	-
14122_BdiBd21-3.2G0072200.1.faa	BdiBd21-3.2G0072200.1,	Brdisv1ABR21036595m,Brdisv1ABR21020535m,	Brdisv1ABR31029238m,Brdisv1ABR31020664m,	Brdisv1ABR41036285m,Brdisv1ABR41020441m,	Brdisv1ABR51034536m,Brdisv1ABR51019520m,	Brdisv1ABR6_r1020860m,Brdisv1ABR6_r1037133m,	Brdisv1ABR71020698m,Brdisv1ABR71036762m,	Brdisv1ABR81043052m,Brdisv1ABR81044530m,	Brdisv1ABR9_r1017839m,Brdisv1ABR9_r1027561m,	-	Brdisv1Adi-21036257m,	Brdisv1Arn11014132m,Brdisv1Arn11020747m,	Brdisv1Bd1-11025628m,	Brdisv1Bd18-11021211m,Brdisv1Bd18-11030533m,	Brdisv1Bd21Control1044076m,	-	Brdisv1Bd30-11026459m,Brdisv1Bd30-11018772m,	Brdisv1BdTR10C1017340m,	-	-	-	Brdisv1BdTR12c1018556m,	Brdisv1BdTR13C1032209m,	-	Brdisv1BdTR1i1030229m,	Brdisv1BdTR2B1028167m,	Brdisv1BdTR2G1032533m,	Brdisv1BdTR3C1021615m,	-	Brdisv1BdTR7a1043873m,Brdisv1BdTR7a1020475m,	Brdisv1BdTR8i1019796m,Brdisv1BdTR8i1013632m,	Brdisv1BdTR9K1044125m,Brdisv1BdTR9K1031341m,	-	Brdisv1Foz11019171m,	Brdisv1Jer11018925m,	Brdisv1Kah-51020664m,	Brdisv1Koz-11020751m,	-	Brdisv1Luc11020957m,Brdisv1Luc11029694m,	Brdisv1Mig31020271m,	Brdisv1Mon31019305m,Brdisv1Mon31013142m,	Brdisv1Mur11033031m,Brdisv1Mur11018749m,Brdisv1Mur11043532m,	Brdisv1Per11033713m,Brdisv1Per11029513m,	Brdisv1RON21029861m,Brdisv1RON21020585m,	-	Brdisv1Sig21019018m,	Brdisv1Tek-21018919m,	Brdisv1Uni21019572m,	-
14142_BdiBd21-3.1G1038700.1.faa	BdiBd21-3.1G1038700.1,	Brdisv1ABR21013022m,	Brdisv1ABR31012910m,	Brdisv1ABR41012937m,	Brdisv1ABR51012136m,	Brdisv1ABR6_r1013181m,	Brdisv1ABR71012908m,	-	Brdisv1ABR9_r1013096m,	Brdisv1Adi-121011801m,	Brdisv1Adi-21012854m,	Brdisv1Arn11013136m,	Brdisv1Bd1-11011707m,	Brdisv1Bd18-11013197m,	Brdisv1Bd21Control1012771m,	Brdisv1Bd29-11010762m,	Brdisv1Bd30-11012062m,	Brdisv1BdTR10C1010969m,	Brdisv1BdTR11A1011659m,	Brdisv1BdTR11G1013025m,	Brdisv1BdTR11I1012577m,	Brdisv1BdTR12c1011894m,	Brdisv1BdTR13C1011548m,	Brdisv1BdTR13a1013586m,	Brdisv1BdTR1i1013401m,	Brdisv1BdTR2B1012546m,	-	Brdisv1BdTR3C1013461m,	Brdisv1BdTR5I1011201m,	Brdisv1BdTR7a1013032m,	Brdisv1BdTR8i1012685m,	Brdisv1BdTR9K1011155m,	Brdisv1Bis-11012402m,	Brdisv1Foz11012057m,	Brdisv1Jer11011837m,	Brdisv1Kah-51013035m,	Brdisv1Koz-11013066m,	-	Brdisv1Luc11013038m,	Brdisv1Mig31012778m,	Brdisv1Mon31012175m,	Brdisv1Mur11011814m,	Brdisv1Per11013101m,	Brdisv1RON21012907m,	Brdisv1S8iiC1012743m,	Brdisv1Sig21012075m,	Brdisv1Tek-21012085m,	Brdisv1Uni21012301m,	-
14214_BdiBd21-3.1G0852500.1.faa	BdiBd21-3.1G0852500.1,BdiBd21-3.5G0060300.1,BdiBd21-3.1G0499100.1,BdiBd21-3.4G0519200.1,BdiBd21-3.5G0077600.1,BdiBd21-3.3G0277000.1,BdiBd21-3.1G0239600.1,BdiBd21-3.3G0276700.1,BdiBd21-3.2G0670000.1,BdiBd21-3.4G0103300.1,BdiBd21-3.3G0371300.1,BdiBd21-3.3G0338800.1,BdiBd21-3.1G0214400.1,BdiBd21-3.2G0168900.1,BdiBd21-3.2G0462300.1,BdiBd21-3.1G0790800.1,BdiBd21-3.1G0929500.1,BdiBd21-3.1G0727200.1,Bdi…	-	Brdisv1ABR31046275m,	Brdisv1ABR41046305m,	-	Brdisv1ABR6_r1042372m,	Brdisv1ABR71045911m,	-	-	-	-	-	-	Brdisv1Bd18-11033310m,	-	-	-	-	-	Brdisv1BdTR11G1046487m,	-	-	-	Brdisv1BdTR13a1040851m,	Brdisv1BdTR1i1032973m,	Brdisv1BdTR2B1045787m,	-	Brdisv1BdTR3C1030701m,	Brdisv1BdTR5I1044218m,	-	Brdisv1BdTR8i1027040m,	-	Brdisv1Bis-11045304m,	-	-	Brdisv1Kah-51046327m,	-	-	-	Brdisv1Mig31045478m,	Brdisv1Mon31037019m,	-	-	-	-	-	-	-	-
14228_BdiBd21-3.4G0598200.1.faa	BdiBd21-3.4G0598200.1,	Brdisv1ABR21041806m,Brdisv1ABR21039438m,Brdisv1ABR21039944m,Brdisv1ABR21046019m,Brdisv1ABR21013538m,	Brdisv1ABR31039607m,Brdisv1ABR31046347m,Brdisv1ABR31046230m,Brdisv1ABR31031929m,	Brdisv1ABR41040616m,Brdisv1ABR41046455m,Brdisv1ABR41046100m,Brdisv1ABR41046322m,Brdisv1ABR41039001m,	Brdisv1ABR51039443m,Brdisv1ABR51046622m,Brdisv1ABR51046539m,Brdisv1ABR51046712m,	Brdisv1ABR6_r1042506m,Brdisv1ABR6_r1013714m,Brdisv1ABR6_r1011779m,	Brdisv1ABR71042101m,Brdisv1ABR71046579m,	Brdisv1ABR81035985m,Brdisv1ABR81036680m,Brdisv1ABR81007328m,Brdisv1ABR81042487m,	Brdisv1ABR9_r1031252m,Brdisv1ABR9_r1020002m,Brdisv1ABR9_r1013503m,Brdisv1ABR9_r1035158m,Brdisv1ABR9_r1029351m,	Brdisv1Adi-121037717m,Brdisv1Adi-121045460m,	Brdisv1Adi-21046766m,Brdisv1Adi-21041450m,Brdisv1Adi-21046506m,Brdisv1Adi-21046671m,	Brdisv1Arn11042238m,Brdisv1Arn11045674m,Brdisv1Arn11040864m,	Brdisv1Bd1-11012151m,	Brdisv1Bd18-11043832m,Brdisv1Bd18-11045230m,Brdisv1Bd18-11008747m,Brdisv1Bd18-11013694m,Brdisv1Bd18-11013812m,Brdisv1Bd18-11036241m,	Brdisv1Bd21Control1040971m,Brdisv1Bd21Control1047187m,	Brdisv1Bd29-11034819m,Brdisv1Bd29-11011288m,	Brdisv1Bd30-11037532m,Brdisv1Bd30-11040150m,	Brdisv1BdTR10C1044546m,Brdisv1BdTR10C1044516m,Brdisv1BdTR10C1044384m,	Brdisv1BdTR11A1037188m,	Brdisv1BdTR11G1041367m,Brdisv1BdTR11G1046569m,Brdisv1BdTR11G1046419m,Brdisv1BdTR11G1046697m,	Brdisv1BdTR11I1040200m,Brdisv1BdTR11I1046310m,Brdisv1BdTR11I1046048m,	Brdisv1BdTR12c1044729m,	Brdisv1BdTR13C1036832m,Brdisv1BdTR13C1044906m,Brdisv1BdTR13C1045093m,Brdisv1BdTR13C1045181m,	Brdisv1BdTR13a1043503m,Brdisv1BdTR13a1037453m,Brdisv1BdTR13a1047339m,Brdisv1BdTR13a1047255m,Brdisv1BdTR13a1047325m,Brdisv1BdTR13a1014097m,	Brdisv1BdTR1i1043099m,Brdisv1BdTR1i1046793m,Brdisv1BdTR1i1046782m,Brdisv1BdTR1i1046674m,Brdisv1BdTR1i1013958m,	Brdisv1BdTR2B1039866m,Brdisv1BdTR2B1046184m,Brdisv1BdTR2B1046248m,Brdisv1BdTR2B1046187m,	Brdisv1BdTR2G1045342m,Brdisv1BdTR2G1045196m,Brdisv1BdTR2G1045373m,	Brdisv1BdTR3C1040560m,Brdisv1BdTR3C1013994m,Brdisv1BdTR3C1038771m,Brdisv1BdTR3C1024851m,Brdisv1BdTR3C1024506m,Brdisv1BdTR3C1033283m,Brdisv1BdTR3C1043313m,Brdisv1BdTR3C1043539m,	Brdisv1BdTR5I1035738m,	Brdisv1BdTR7a1041114m,Brdisv1BdTR7a1024127m,	Brdisv1BdTR8i1040208m,	Brdisv1BdTR9K1044671m,Brdisv1BdTR9K1044785m,	Brdisv1Bis-11039155m,Brdisv1Bis-11045582m,Brdisv1Bis-11045890m,Brdisv1Bis-11045564m,	Brdisv1Foz11039184m,Brdisv1Foz11046711m,Brdisv1Foz11046531m,	Brdisv1Jer11038379m,Brdisv1Jer11046305m,	Brdisv1Kah-51041555m,Brdisv1Kah-51046938m,Brdisv1Kah-51046750m,	Brdisv1Koz-11041955m,Brdisv1Koz-11046758m,Brdisv1Koz-11046825m,Brdisv1Koz-11046981m,	Brdisv1Koz-31035428m,	Brdisv1Luc11044407m,Brdisv1Luc11046532m,Brdisv1Luc11046341m,	Brdisv1Mig31040817m,Brdisv1Mig31046219m,Brdisv1Mig31046283m,	Brdisv1Mon31044797m,Brdisv1Mon31039137m,	Brdisv1Mur11037839m,Brdisv1Mur11045114m,	Brdisv1Per11041732m,Brdisv1Per11046496m,	Brdisv1RON21046284m,Brdisv1RON21042792m,Brdisv1RON21046299m,Brdisv1RON21016330m,	Brdisv1S8iiC1040928m,Brdisv1S8iiC1046276m,Brdisv1S8iiC1046370m,	Brdisv1Sig21015205m,Brdisv1Sig21038558m,Brdisv1Sig21046753m,	Brdisv1Tek-21038484m,	Brdisv1Uni21039162m,Brdisv1Uni21045352m,	-
14236_BdiBd21-3.5G0034600.1.faa	BdiBd21-3.5G0034600.1,	-	Brdisv1ABR31045674m,	-	-	Brdisv1ABR6_r1003099m,	-	Brdisv1ABR81016925m,	-	Brdisv1Adi-121002767m,	-	-	-	Brdisv1Bd18-11042735m,	-	-	-	Brdisv1BdTR10C1016208m,	-	Brdisv1BdTR11G1045688m,	Brdisv1BdTR11I1044796m,	-	Brdisv1BdTR13C1002715m,	Brdisv1BdTR13a1013186m,Brdisv1BdTR13a1003097m,	-	-	-	Brdisv1BdTR3C1039736m,	-	-	Brdisv1BdTR8i1002998m,	-	-	-	Brdisv1Jer11041965m,	-	-	Brdisv1Koz-31002810m,	-	-	Brdisv1Mon31017997m,	-	Brdisv1Per11045306m,	-	-	-	-	-	-
14359_BdiBd21-3.3G0242200.1.faa	BdiBd21-3.3G0242200.1,	Brdisv1ABR21033782m,	Brdisv1ABR31026372m,	Brdisv1ABR41033541m,	Brdisv1ABR51031864m,	Brdisv1ABR6_r1034196m,	-	Brdisv1ABR81007195m,	Brdisv1ABR9_r1025904m,	Brdisv1Adi-121030578m,	Brdisv1Adi-21033613m,	Brdisv1Arn11033770m,	Brdisv1Bd1-11023267m,	Brdisv1Bd18-11027307m,	Brdisv1Bd21Control1033050m,	Brdisv1Bd29-11028183m,	Brdisv1Bd30-11024153m,	Brdisv1BdTR10C1022390m,	Brdisv1BdTR11A1046009m,	Brdisv1BdTR11G1033391m,	Brdisv1BdTR11I1032625m,	Brdisv1BdTR12c1030610m,	-	Brdisv1BdTR13a1035249m,	Brdisv1BdTR1i1027326m,	Brdisv1BdTR2B1025588m,	Brdisv1BdTR2G1030165m,	Brdisv1BdTR3C1026654m,	Brdisv1BdTR5I1029002m,	Brdisv1BdTR7a1033483m,	Brdisv1BdTR8i1025335m,	Brdisv1BdTR9K1029053m,	Brdisv1Bis-11031745m,	Brdisv1Foz11024737m,	Brdisv1Jer11031109m,	Brdisv1Kah-51033666m,	Brdisv1Koz-11033917m,	Brdisv1Koz-31022758m,	Brdisv1Luc11026854m,	Brdisv1Mig31033155m,	Brdisv1Mon31031813m,	Brdisv1Mur11044193m,	Brdisv1Per11026579m,	Brdisv1RON21026906m,	Brdisv1S8iiC1044727m,	Brdisv1Sig21031209m,	Brdisv1Tek-21031122m,	Brdisv1Uni21031845m,	-
14362_BdiBd21-3.2G0334000.1.faa	BdiBd21-3.2G0334000.1,	Brdisv1ABR21034714m,	-	Brdisv1ABR41034441m,	Brdisv1ABR51044246m,	-	-	-	-	-	Brdisv1Adi-21034507m,	Brdisv1Arn11017445m,Brdisv1Arn11034728m,	-	-	-	-	-	-	-	-	-	-	-	-	-	-	-	Brdisv1BdTR3C1018460m,	-	Brdisv1BdTR7a1034411m,	Brdisv1BdTR8i1043678m,	Brdisv1BdTR9K1029836m,	Brdisv1Bis-11032519m,	-	-	-	Brdisv1Koz-11034798m,	-	-	-	Brdisv1Mon31044507m,	Brdisv1Mur11031392m,	-	-	-	Brdisv1Sig21032089m,	Brdisv1Tek-21031929m,	-	-
14368_BdiBd21-3.2G0086300.1.faa	BdiBd21-3.2G0086300.1,	Brdisv1ABR21014224m,	Brdisv1ABR31014180m,	Brdisv1ABR41014171m,	Brdisv1ABR51013342m,	Brdisv1ABR6_r1014422m,	Brdisv1ABR71014218m,	-	Brdisv1ABR9_r1013937m,	Brdisv1Adi-121012953m,	Brdisv1Adi-21014112m,	Brdisv1Arn11014304m,	Brdisv1Bd1-11012764m,	Brdisv1Bd18-11014516m,	Brdisv1Bd21Control1013992m,	-	Brdisv1Bd30-11013159m,	-	Brdisv1BdTR11A1012784m,	Brdisv1BdTR11G1014293m,	Brdisv1BdTR11I1013780m,	Brdisv1BdTR12c1013023m,	Brdisv1BdTR13C1012685m,	Brdisv1BdTR13a1014954m,	Brdisv1BdTR1i1014607m,	Brdisv1BdTR2B1013755m,	Brdisv1BdTR2G1012842m,	Brdisv1BdTR3C1014713m,	-	Brdisv1BdTR7a1014257m,	Brdisv1BdTR8i1013798m,	Brdisv1BdTR9K1012342m,	Brdisv1Bis-11013637m,	Brdisv1Foz11013259m,	Brdisv1Jer11013031m,	Brdisv1Kah-51014271m,	Brdisv1Koz-11014290m,	Brdisv1Koz-31012332m,	Brdisv1Luc11014234m,	Brdisv1Mig31014031m,	Brdisv1Mon31013320m,	Brdisv1Mur11013000m,	Brdisv1Per11014362m,	Brdisv1RON21014140m,	Brdisv1S8iiC1013946m,	Brdisv1Sig21013275m,	Brdisv1Tek-21013198m,	Brdisv1Uni21013484m,	-
14537_BdiBd21-3.3G0290200.1.faa	BdiBd21-3.3G0290200.1,	-	-	-	-	-	-	-	-	-	-	-	-	-	-	-	-	-	-	-	-	-	-	-	-	-	-	-	-	-	-	-	-	-	-	-	-	-	-	-	-	-	-	-	-	-	-	-	-
14551_BdiBd21-3.2G0106300.1.faa	BdiBd21-3.2G0106300.1,	-	-	-	-	-	-	Brdisv1ABR81044281m,	-	-	-	-	Brdisv1Bd1-11012986m,	-	-	Brdisv1Bd29-11042345m,	-	-	-	-	-	-	-	-	-	-	-	-	-	Brdisv1BdTR7a1014480m,	-	-	-	-	-	-	-	-	-	-	-	-	-	-	-	-	-	-	-
14622_BdiBd21-3.2G0311900.1.faa	BdiBd21-3.2G0311900.1,	Brdisv1ABR21017003m,	Brdisv1ABR31017026m,	Brdisv1ABR41016959m,	Brdisv1ABR51016089m,	Brdisv1ABR6_r1017304m,	Brdisv1ABR71017087m,	-	Brdisv1ABR9_r1015740m,	Brdisv1Adi-121015567m,	Brdisv1Adi-21017091m,	Brdisv1Arn11017202m,	Brdisv1Bd1-11013933m,	Brdisv1Bd18-11017544m,	Brdisv1Bd21Control1016808m,	Brdisv1Bd29-11014335m,	Brdisv1Bd30-11015713m,	Brdisv1BdTR10C1014535m,	Brdisv1BdTR11A1043053m,	Brdisv1BdTR11G1017204m,	Brdisv1BdTR11I1016658m,	Brdisv1BdTR12c1043209m,	Brdisv1BdTR13C1015285m,	Brdisv1BdTR13a1017918m,	Brdisv1BdTR1i1017592m,	Brdisv1BdTR2B1016565m,	Brdisv1BdTR2G1040617m,	Brdisv1BdTR3C1018032m,	Brdisv1BdTR5I1014910m,	Brdisv1BdTR7a1022169m,	Brdisv1BdTR8i1016581m,	Brdisv1BdTR9K1014883m,	Brdisv1Bis-11016298m,	Brdisv1Foz11043789m,	Brdisv1Jer11015696m,	Brdisv1Kah-51017186m,	Brdisv1Koz-11017314m,	-	Brdisv1Luc11017148m,	Brdisv1Mig31016810m,	Brdisv1Mon31015955m,	Brdisv1Mur11015586m,	Brdisv1Per11017237m,	Brdisv1RON21017135m,	Brdisv1S8iiC1016779m,	Brdisv1Sig21015852m,	Brdisv1Tek-21015891m,	Brdisv1Uni21016258m,	-
14635_BdiBd21-3.1G0783900.1.faa	BdiBd21-3.1G0783900.1,	Brdisv1ABR21021667m,	Brdisv1ABR31021730m,	Brdisv1ABR41021580m,	Brdisv1ABR51020570m,	Brdisv1ABR6_r1022014m,	Brdisv1ABR71021865m,	-	Brdisv1ABR9_r1009665m,	Brdisv1Adi-121044986m,	Brdisv1Adi-21021583m,	Brdisv1Arn11016981m,Brdisv1Arn11009642m,	Brdisv1Bd1-11008544m,	Brdisv1Bd18-11022342m,	Brdisv1Bd21Control1021214m,	-	Brdisv1Bd30-11027293m,	Brdisv1BdTR10C1018289m,	-	Brdisv1BdTR11G1021681m,	Brdisv1BdTR11I1020951m,	Brdisv1BdTR12c1019494m,	Brdisv1BdTR13C1044436m,	Brdisv1BdTR13a1022508m,	Brdisv1BdTR1i1022416m,	Brdisv1BdTR2B1020885m,	Brdisv1BdTR2G1044829m,	Brdisv1BdTR3C1022740m,	Brdisv1BdTR5I1044180m,	Brdisv1BdTR7a1021606m,	Brdisv1BdTR8i1009342m,Brdisv1BdTR8i1020897m,	-	-	Brdisv1Foz11020226m,	-	Brdisv1Kah-51021808m,	Brdisv1Koz-11021877m,	-	Brdisv1Luc11022060m,	-	Brdisv1Mon31044073m,Brdisv1Mon31008883m,	-	Brdisv1Per11016998m,	Brdisv1RON21022046m,	-	Brdisv1Sig21020044m,	Brdisv1Tek-21019932m,	-	-
14648_BdiBd21-3.4G0157900.1.faa	BdiBd21-3.4G0157900.1,	Brdisv1ABR21025302m,	Brdisv1ABR31034887m,	Brdisv1ABR41025154m,	Brdisv1ABR51024074m,	Brdisv1ABR6_r1025633m,	Brdisv1ABR71025601m,	Brdisv1ABR81030748m,	Brdisv1ABR9_r1020782m,	Brdisv1Adi-121023131m,	Brdisv1Adi-21025197m,	Brdisv1Arn11025548m,	Brdisv1Bd1-11031113m,	Brdisv1Bd18-11036595m,	Brdisv1Bd21Control1024821m,	Brdisv1Bd29-11021275m,	Brdisv1Bd30-11031913m,	Brdisv1BdTR10C1029451m,	Brdisv1BdTR11A1022682m,	Brdisv1BdTR11G1025291m,	Brdisv1BdTR11I1024469m,	Brdisv1BdTR12c1022926m,	Brdisv1BdTR13C1022476m,	Brdisv1BdTR13a1026294m,	Brdisv1BdTR1i1035990m,	Brdisv1BdTR2B1033657m,	Brdisv1BdTR2G1022807m,	Brdisv1BdTR3C1033535m,	Brdisv1BdTR5I1021819m,	Brdisv1BdTR7a1025283m,	-	Brdisv1BdTR9K1022049m,	Brdisv1Bis-11023901m,	Brdisv1Foz11032860m,	Brdisv1Jer11023408m,	Brdisv1Kah-51025338m,	Brdisv1Koz-11025521m,	Brdisv1Koz-31030108m,	Brdisv1Luc11035679m,	Brdisv1Mig31024894m,	Brdisv1Mon31023906m,	Brdisv1Mur11023142m,	Brdisv1Per11035319m,	Brdisv1RON21035969m,	Brdisv1S8iiC1034574m,	Brdisv1Sig21023505m,	-	Brdisv1Uni21024130m,	-
14650_BdiBd21-3.4G0298000.1.faa	BdiBd21-3.4G0298000.1,	-	-	-	-	-	-	-	-	-	-	-	-	-	-	-	-	-	-	-	-	-	-	-	-	-	-	-	-	-	-	-	-	-	-	-	-	-	-	-	-	-	-	-	-	-	-	-	-
14732_BdiBd21-3.2G0413500.1.faa	BdiBd21-3.2G0413500.1,	-	-	-	-	-	-	-	-	-	-	-	-	-	-	-	-	-	-	-	-	-	-	-	-	-	-	-	-	-	-	-	-	-	-	-	-	-	-	-	-	-	-	-	-	-	-	-	-
14750_BdiBd21-3.4G0333600.1.faa	BdiBd21-3.4G0333600.1,	Brdisv1ABR21027135m,	Brdisv1ABR31036623m,	Brdisv1ABR41026898m,	Brdisv1ABR51025718m,	Brdisv1ABR6_r1027461m,	Brdisv1ABR71027285m,	Brdisv1ABR81032382m,	Brdisv1ABR9_r1021747m,	Brdisv1Adi-121024617m,	Brdisv1Adi-21026910m,	Brdisv1Arn11027218m,	Brdisv1Bd1-11032229m,Brdisv1Bd1-11042384m,	Brdisv1Bd18-11038548m,	Brdisv1Bd21Control1026447m,	Brdisv1Bd29-11022605m,	Brdisv1Bd30-11033188m,	Brdisv1BdTR10C1030965m,	Brdisv1BdTR11A1024100m,	Brdisv1BdTR11G1026915m,	Brdisv1BdTR11I1026023m,	Brdisv1BdTR12c1024339m,	Brdisv1BdTR13C1023976m,	Brdisv1BdTR13a1028229m,	Brdisv1BdTR1i1037925m,	Brdisv1BdTR2B1035267m,	Brdisv1BdTR2G1024222m,	Brdisv1BdTR3C1035587m,	Brdisv1BdTR5I1023183m,	Brdisv1BdTR7a1026980m,	Brdisv1BdTR8i1035388m,	Brdisv1BdTR9K1023419m,	Brdisv1Bis-11025488m,	-	Brdisv1Jer11024917m,	Brdisv1Kah-51027051m,	Brdisv1Koz-11027301m,	Brdisv1Koz-31031263m,	Brdisv1Luc11037485m,	Brdisv1Mig31026601m,	Brdisv1Mon31025547m,	Brdisv1Mur11024627m,	Brdisv1Per11036968m,	Brdisv1RON21037854m,	Brdisv1S8iiC1036236m,	Brdisv1Sig21025147m,	Brdisv1Tek-21024878m,	Brdisv1Uni21025660m,	-
14769_BdiBd21-3.3G0251800.1.faa	BdiBd21-3.3G0251800.1,	-	-	-	-	-	-	-	-	-	-	-	-	-	-	-	-	-	-	-	-	-	-	-	-	-	-	-	-	-	-	-	-	-	-	-	-	-	-	-	-	-	-	-	-	-	-	-	-
14835_BdiBd21-3.3G0644900.1.faa	BdiBd21-3.3G0644900.1,	-	-	-	-	-	-	-	-	-	-	-	-	-	Brdisv1Bd21Control1041787m,	-	-	Brdisv1BdTR10C1035735m,	-	-	-	-	Brdisv1BdTR13C1037555m,	Brdisv1BdTR13a1038527m,	-	-	-	-	-	-	-	-	Brdisv1Bis-11044678m,	-	-	-	-	-	-	-	-	-	-	-	-	-	-	-	-
14879_BdiBd21-3.1G1034400.1.faa	BdiBd21-3.1G1034400.1,	-	-	-	-	-	-	Brdisv1ABR81011279m,	Brdisv1ABR9_r1013044m,	-	-	Brdisv1Arn11013079m,	Brdisv1Bd1-11011655m,	Brdisv1Bd18-11013144m,	-	Brdisv1Bd29-11010713m,	Brdisv1Bd30-11012013m,	-	Brdisv1BdTR11A1011601m,	Brdisv1BdTR11G1012970m,	Brdisv1BdTR11I1012522m,	-	-	-	-	-	-	Brdisv1BdTR3C1013408m,	Brdisv1BdTR5I1011155m,	-	Brdisv1BdTR8i1012632m,	-	Brdisv1Bis-11012345m,	-	Brdisv1Jer11011781m,	Brdisv1Kah-51012979m,	-	-	-	-	Brdisv1Mon31012128m,	Brdisv1Mur11011762m,	Brdisv1Per11013038m,	-	-	Brdisv1Sig21044476m,	Brdisv1Tek-21012028m,	-	-
14898_BdiBd21-3.5G0141100.1.faa	BdiBd21-3.5G0141100.1,	-	-	-	-	-	Brdisv1ABR71028874m,	-	-	-	Brdisv1Adi-21014432m,	-	Brdisv1Bd1-11040739m,	-	-	-	Brdisv1Bd30-11034565m,	-	-	Brdisv1BdTR11G1028494m,	-	Brdisv1BdTR12c1042498m,	-	-	-	-	-	-	-	-	-	-	-	-	-	-	-	-	-	-	-	-	-	-	-	-	-	-	-
14934_BdiBd21-3.2G0148200.1.faa	BdiBd21-3.2G0148200.1,	-	-	-	-	-	-	-	-	-	-	-	-	-	-	-	-	-	-	-	-	-	-	-	-	-	-	-	-	-	-	-	-	-	-	-	-	-	-	-	-	-	-	-	-	-	-	-	-
14947_BdiBd21-3.1G1050900.1.faa	BdiBd21-3.1G1050900.1,	-	-	-	-	-	-	-	-	Brdisv1Adi-121011919m,	Brdisv1Adi-21012987m,	-	-	Brdisv1Bd18-11013355m,	Brdisv1Bd21Control1012895m,	Brdisv1Bd29-11010873m,	-	Brdisv1BdTR10C1011101m,	Brdisv1BdTR11A1011753m,	Brdisv1BdTR11G1013140m,	Brdisv1BdTR11I1012691m,	-	Brdisv1BdTR13C1011672m,	-	Brdisv1BdTR1i1035680m,	Brdisv1BdTR2B1012660m,	Brdisv1BdTR2G1011760m,	Brdisv1BdTR3C1013624m,	Brdisv1BdTR5I1011332m,	-	-	-	Brdisv1Bis-11012517m,	-	-	Brdisv1Kah-51013151m,	Brdisv1Koz-11013179m,	Brdisv1Koz-31011392m,	-	-	-	-	-	-	-	-	-	-	-
15007_BdiBd21-3.2G0154200.1.faa	BdiBd21-3.2G0154200.1,	-	Brdisv1ABR31015102m,	-	-	-	Brdisv1ABR71015124m,	-	-	Brdisv1Adi-121013733m,	Brdisv1Adi-21015027m,	-	-	-	Brdisv1Bd21Control1014838m,	-	-	-	-	Brdisv1BdTR11G1015197m,	-	Brdisv1BdTR12c1013850m,	Brdisv1BdTR13C1044479m,	-	-	Brdisv1BdTR2B1014631m,	-	Brdisv1BdTR3C1015664m,	-	-	Brdisv1BdTR8i1014642m,	-	-	-	-	-	-	-	-	-	Brdisv1Mon31014164m,	-	-	-	Brdisv1S8iiC1045972m,	-	-	-	-
15050_BdiBd21-3.3G0504500.1.faa	BdiBd21-3.3G0504500.1,	Brdisv1ABR21006404m,	-	Brdisv1ABR41006765m,	-	Brdisv1ABR6_r1006844m,	-	Brdisv1ABR81005511m,	-	-	-	Brdisv1Arn11006840m,	Brdisv1Bd1-11025676m,	-	Brdisv1Bd21Control1006706m,	-	-	Brdisv1BdTR10C1005323m,	-	Brdisv1BdTR11G1006321m,	-	Brdisv1BdTR12c1005767m,	-	-	Brdisv1BdTR1i1030358m,	Brdisv1BdTR2B1006090m,	Brdisv1BdTR2G1005761m,	-	Brdisv1BdTR5I1005498m,	-	-	-	-	-	-	Brdisv1Kah-51006241m,	Brdisv1Koz-11006311m,	-	Brdisv1Luc11029756m,	-	-	Brdisv1Mur11006255m,	Brdisv1Per11006900m,	-	Brdisv1S8iiC1006247m,	-	-	Brdisv1Uni21006355m,	-
15057_BdiBd21-3.2G0770600.1.faa	BdiBd21-3.2G0770600.1,	-	-	-	-	-	-	-	-	-	-	-	-	-	-	-	-	-	-	-	-	-	-	-	-	-	-	-	-	-	-	-	-	-	-	-	-	-	-	-	-	-	-	-	-	-	-	-	-
15080_BdiBd21-3.1G0594800.1.faa	BdiBd21-3.1G0594800.1,	-	-	-	-	-	-	-	-	-	-	-	-	-	-	-	-	-	-	-	-	-	-	-	-	-	-	-	-	-	-	-	-	-	-	-	-	-	-	-	-	-	-	-	-	-	-	-	-
15146_BdiBd21-3.1G0347700.1.faa	BdiBd21-3.1G0347700.1,	-	-	-	-	-	-	-	-	-	-	-	-	-	-	-	-	-	-	-	-	-	-	-	-	-	-	-	-	-	-	-	-	-	-	-	-	-	-	-	-	-	-	-	-	-	-	-	-
15161_BdiBd21-3.5G0263000.1.faa	BdiBd21-3.5G0263000.1,	-	Brdisv1ABR31046036m,	-	-	-	-	-	-	-	-	-	-	-	-	-	-	-	-	-	-	-	-	Brdisv1BdTR13a1046642m,	Brdisv1BdTR1i1046315m,	-	-	Brdisv1BdTR3C1031564m,	-	-	-	-	-	-	-	-	-	-	-	Brdisv1Mig31045570m,	-	-	-	-	-	-	-	-	-
15162_BdiBd21-3.5G0264100.1.faa	BdiBd21-3.5G0264100.1,BdiBd21-3.5G0264000.1,	Brdisv1ABR21043377m,	Brdisv1ABR31043048m,	Brdisv1ABR41042902m,	Brdisv1ABR51040965m,	Brdisv1ABR6_r1043981m,	Brdisv1ABR71043593m,	Brdisv1ABR81038022m,	Brdisv1ABR9_r1032709m,	-	Brdisv1Adi-21042972m,	Brdisv1Arn11043682m,	Brdisv1Bd1-11037767m,	Brdisv1Bd18-11045488m,	-	Brdisv1Bd29-11036117m,	Brdisv1Bd30-11038913m,	Brdisv1BdTR10C1036392m,	Brdisv1BdTR11A1038632m,	Brdisv1BdTR11G1042859m,	Brdisv1BdTR11I1041657m,	Brdisv1BdTR12c1038529m,	-	Brdisv1BdTR13a1044938m,	Brdisv1BdTR1i1044693m,	Brdisv1BdTR2B1041365m,	Brdisv1BdTR2G1038442m,	Brdisv1BdTR3C1042110m,	-	Brdisv1BdTR7a1042547m,	Brdisv1BdTR8i1041632m,	Brdisv1BdTR9K1037142m,	Brdisv1Bis-11040587m,	Brdisv1Foz11040626m,	Brdisv1Jer11039825m,	Brdisv1Kah-51042983m,	Brdisv1Koz-11043524m,	Brdisv1Koz-31036771m,	Brdisv1Luc11043882m,	Brdisv1Mig31042367m,	Brdisv1Mon31040161m,	Brdisv1Mur11039309m,	Brdisv1Per11043287m,	Brdisv1RON21044255m,	Brdisv1S8iiC1042467m,	Brdisv1Sig21040012m,	Brdisv1Tek-21039808m,	Brdisv1Uni21040681m,	-
15211_BdiBd21-3.1G1005700.1.faa	BdiBd21-3.1G1005700.1,	-	-	-	-	-	-	Brdisv1ABR81037595m,	-	Brdisv1Adi-121011392m,	Brdisv1Adi-21012404m,	-	-	Brdisv1Bd18-11012757m,	Brdisv1Bd21Control1012328m,	-	-	-	Brdisv1BdTR11A1011210m,	Brdisv1BdTR11G1012580m,	Brdisv1BdTR11I1012134m,	-	-	Brdisv1BdTR13a1013133m,	Brdisv1BdTR1i1012949m,	Brdisv1BdTR2B1012119m,	Brdisv1BdTR2G1011247m,	-	-	-	-	-	-	Brdisv1Foz11011646m,	-	Brdisv1Kah-51012576m,	Brdisv1Koz-11012616m,	Brdisv1Koz-31010906m,	Brdisv1Luc11012589m,	-	-	Brdisv1Mur11011390m,	Brdisv1Per11012661m,	Brdisv1RON21012566m,	-	Brdisv1Sig21011678m,	-	Brdisv1Uni21011845m,	-
15238_BdiBd21-3.3G0582600.1.faa	BdiBd21-3.3G0582600.1,	-	-	-	-	Brdisv1ABR6_r1038224m,	Brdisv1ABR71037828m,Brdisv1ABR71045950m,	-	-	-	-	-	-	-	Brdisv1Bd21Control1046206m,	-	-	-	-	-	-	-	Brdisv1BdTR13C1008096m,	-	-	-	Brdisv1BdTR2G1043748m,	-	-	-	Brdisv1BdTR8i1029192m,	-	Brdisv1Bis-11008676m,	-	-	-	-	-	-	-	Brdisv1Mon31022332m,	-	Brdisv1Per11030540m,	Brdisv1RON21030975m,	Brdisv1S8iiC1033005m,	-	-	Brdisv1Uni21045102m,Brdisv1Uni21022681m,	-
15293_BdiBd21-3.5G0137900.1.faa	BdiBd21-3.5G0137900.1,	-	-	-	-	-	-	-	-	-	-	-	-	-	-	-	-	-	-	-	-	-	-	-	-	-	-	-	-	-	-	-	-	-	-	-	-	-	-	-	-	-	-	-	-	-	-	-	-
15356_BdiBd21-3.3G0006700.1.faa	BdiBd21-3.3G0006700.1,	Brdisv1ABR21030826m,	Brdisv1ABR31023510m,	Brdisv1ABR41030559m,	Brdisv1ABR51029135m,	Brdisv1ABR6_r1031210m,	Brdisv1ABR71030850m,	Brdisv1ABR81020596m,	Brdisv1ABR9_r1024117m,	Brdisv1Adi-121027915m,	Brdisv1Adi-21030544m,	Brdisv1Arn11030871m,	Brdisv1Bd1-11020728m,	Brdisv1Bd18-11024172m,	Brdisv1Bd21Control1030135m,	Brdisv1Bd29-11025700m,	Brdisv1Bd30-11021550m,	Brdisv1BdTR10C1019897m,	Brdisv1BdTR11A1027486m,	Brdisv1BdTR11G1030518m,	Brdisv1BdTR11I1029678m,	Brdisv1BdTR12c1027824m,	Brdisv1BdTR13C1027251m,	Brdisv1BdTR13a1032167m,	Brdisv1BdTR1i1024199m,	Brdisv1BdTR2B1022742m,	Brdisv1BdTR2G1027520m,	Brdisv1BdTR3C1024447m,	Brdisv1BdTR5I1026448m,	Brdisv1BdTR7a1030660m,	Brdisv1BdTR8i1022591m,	Brdisv1BdTR9K1026604m,	Brdisv1Bis-11028876m,	Brdisv1Foz11021912m,	Brdisv1Jer11028433m,	Brdisv1Kah-51030703m,	Brdisv1Koz-11031006m,	Brdisv1Koz-31020233m,	Brdisv1Luc11023875m,	Brdisv1Mig31030221m,	Brdisv1Mon31029023m,	Brdisv1Mur11027924m,	Brdisv1Per11023561m,	Brdisv1RON21023876m,	Brdisv1S8iiC1023107m,	Brdisv1Sig21028509m,	Brdisv1Tek-21028329m,	Brdisv1Uni21029063m,	-
15379_BdiBd21-3.1G0724900.1.faa	BdiBd21-3.1G0724900.1,	Brdisv1ABR21008927m,	-	Brdisv1ABR41008752m,	Brdisv1ABR51008340m,	-	Brdisv1ABR71008897m,	-	Brdisv1ABR9_r1008881m,	Brdisv1Adi-121044846m,	-	Brdisv1Arn11008959m,	-	Brdisv1Bd18-11009279m,	Brdisv1Bd21Control1008714m,	-	Brdisv1Bd30-11003373m,	Brdisv1BdTR10C1007379m,	-	Brdisv1BdTR11G1008841m,	Brdisv1BdTR11I1008576m,	Brdisv1BdTR12c1044410m,	-	Brdisv1BdTR13a1009183m,	Brdisv1BdTR1i1009227m,	Brdisv1BdTR2B1008515m,	Brdisv1BdTR2G1044269m,	Brdisv1BdTR3C1009252m,	-	Brdisv1BdTR7a1008994m,	Brdisv1BdTR8i1008598m,	-	Brdisv1Bis-11008400m,	Brdisv1Foz11008301m,	Brdisv1Jer11008118m,	Brdisv1Kah-51008815m,	Brdisv1Koz-11008851m,	-	-	-	Brdisv1Mon31008349m,	Brdisv1Mur11008096m,	Brdisv1Per11009115m,	Brdisv1RON21009030m,	Brdisv1S8iiC1008652m,	Brdisv1Sig21008297m,	-	Brdisv1Uni21008317m,	-
15381_BdiBd21-3.4G0167000.1.faa	BdiBd21-3.4G0167000.1,	Brdisv1ABR21025383m,Brdisv1ABR21038652m,	Brdisv1ABR31034960m,Brdisv1ABR31033713m,Brdisv1ABR31031207m,	Brdisv1ABR41025221m,Brdisv1ABR41039958m,Brdisv1ABR41024045m,	Brdisv1ABR51022931m,Brdisv1ABR51042216m,Brdisv1ABR51042786m,	Brdisv1ABR6_r1025718m,Brdisv1ABR6_r1039288m,	Brdisv1ABR71025684m,Brdisv1ABR71038894m,	Brdisv1ABR81020741m,Brdisv1ABR81040164m,	Brdisv1ABR9_r1028894m,Brdisv1ABR9_r1020828m,	Brdisv1Adi-121040994m,Brdisv1Adi-121041182m,	Brdisv1Adi-21025277m,	Brdisv1Arn11025606m,Brdisv1Arn11024353m,	-	Brdisv1Bd18-11036684m,Brdisv1Bd18-11035314m,Brdisv1Bd18-11032689m,	Brdisv1Bd21Control1044016m,	Brdisv1Bd29-11037377m,	Brdisv1Bd30-11036428m,	Brdisv1BdTR10C1028556m,Brdisv1BdTR10C1040933m,	-	Brdisv1BdTR11G1025361m,Brdisv1BdTR11G1040889m,	Brdisv1BdTR11I1043635m,	Brdisv1BdTR12c1042899m,Brdisv1BdTR12c1007780m,	Brdisv1BdTR13C1039601m,Brdisv1BdTR13C1040658m,Brdisv1BdTR13C1039600m,	Brdisv1BdTR13a1024976m,Brdisv1BdTR13a1042989m,Brdisv1BdTR13a1026364m,	Brdisv1BdTR1i1034760m,Brdisv1BdTR1i1036080m,	Brdisv1BdTR2B1042906m,Brdisv1BdTR2B1039426m,	Brdisv1BdTR2G1040790m,	Brdisv1BdTR3C1033627m,Brdisv1BdTR3C1032320m,Brdisv1BdTR3C1030293m,	Brdisv1BdTR5I1038580m,Brdisv1BdTR5I1038579m,	-	-	Brdisv1BdTR9K1043193m,Brdisv1BdTR9K1039142m,	Brdisv1Bis-11038693m,Brdisv1Bis-11026585m,Brdisv1Bis-11044781m,	Brdisv1Foz11031762m,Brdisv1Foz11044396m,Brdisv1Foz11029355m,	Brdisv1Jer11028544m,	Brdisv1Kah-51044838m,	Brdisv1Koz-11024317m,Brdisv1Koz-11025599m,Brdisv1Koz-11041527m,	Brdisv1Koz-31030175m,Brdisv1Koz-31029143m,	Brdisv1Luc11035761m,	Brdisv1Mig31023761m,Brdisv1Mig31024962m,Brdisv1Mig31030323m,	Brdisv1Mon31023986m,Brdisv1Mon31022742m,	Brdisv1Mur11025654m,	Brdisv1Per11035393m,Brdisv1Per11038137m,Brdisv1Per11031575m,	Brdisv1RON21036042m,Brdisv1RON21031908m,	Brdisv1S8iiC1045797m,	Brdisv1Sig21042888m,Brdisv1Sig21041226m,	-	Brdisv1Uni21044615m,Brdisv1Uni21044463m,Brdisv1Uni21038732m,	-
15388_BdiBd21-3.4G0070500.1.faa	BdiBd21-3.4G0070500.1,	-	-	-	-	-	-	-	-	-	-	-	-	-	-	-	-	-	-	-	-	-	-	-	-	-	-	-	-	-	-	-	-	-	-	-	-	-	-	-	-	-	-	-	-	-	-	-	-
15405_BdiBd21-3.3G0141100.1.faa	BdiBd21-3.3G0141100.1,	-	-	-	-	-	-	-	-	-	-	Brdisv1Arn11045569m,	-	-	-	-	-	-	-	-	-	-	-	-	-	-	-	-	-	-	-	-	-	-	-	-	-	-	-	-	-	-	-	-	-	-	-	-	-
15460_BdiBd21-3.3G0472400.1.faa	BdiBd21-3.3G0472400.1,	Brdisv1ABR21036341m,	Brdisv1ABR31028972m,	Brdisv1ABR41036006m,	Brdisv1ABR51034293m,	Brdisv1ABR6_r1036829m,	Brdisv1ABR71036479m,	Brdisv1ABR81006495m,	Brdisv1ABR9_r1027373m,	-	-	Brdisv1Arn11036534m,	-	Brdisv1Bd18-11030222m,	Brdisv1Bd21Control1035553m,	-	Brdisv1Bd30-11033158m,	-	-	-	-	-	-	-	-	-	-	-	-	Brdisv1BdTR7a1035891m,	Brdisv1BdTR8i1027867m,	-	-	Brdisv1Foz11027186m,	Brdisv1Jer11033324m,	-	-	-	Brdisv1Luc11029436m,	Brdisv1Mig31044446m,	Brdisv1Mon31042208m,	Brdisv1Mur11041975m,	Brdisv1Per11029245m,	Brdisv1RON21045821m,	Brdisv1S8iiC1028641m,	Brdisv1Sig21033569m,	Brdisv1Tek-21033353m,	Brdisv1Uni21034060m,	-
15554_BdiBd21-3.1G0369600.1.faa	BdiBd21-3.1G0369600.1,	-	-	-	-	-	-	-	-	-	-	-	-	-	-	-	-	-	-	-	-	-	-	-	-	Brdisv1BdTR2B1045550m,	-	-	-	Brdisv1BdTR7a1029153m,	-	-	-	-	-	-	-	-	-	-	-	-	-	-	-	-	-	-	-
15562_BdiBd21-3.4G0282700.1.faa	BdiBd21-3.4G0282700.1,	-	-	-	-	-	-	-	-	-	-	-	-	-	-	-	-	-	-	-	-	-	-	-	-	-	-	-	-	-	-	-	-	-	-	-	-	-	-	-	-	-	-	-	-	-	-	-	-
15589_BdiBd21-3.2G0447900.1.faa	BdiBd21-3.2G0447900.1,	-	-	-	-	-	-	-	-	-	-	-	-	-	-	-	-	-	-	-	-	-	-	-	-	-	-	-	-	-	-	-	-	-	-	-	-	-	-	Brdisv1Mig31018259m,	-	-	-	-	-	-	-	-	-
15619_BdiBd21-3.4G0156100.1.faa	BdiBd21-3.4G0156100.1,	-	-	-	-	-	-	-	-	-	-	-	-	-	-	-	-	-	-	-	-	-	-	-	-	-	-	-	-	-	-	-	-	-	-	-	-	-	-	-	-	-	-	-	-	-	-	-	-
15622_BdiBd21-3.4G0055400.1.faa	BdiBd21-3.4G0055400.1,BdiBd21-3.1G0984300.1,	Brdisv1ABR21025039m,Brdisv1ABR21024085m,	Brdisv1ABR31046160m,	Brdisv1ABR41045799m,	Brdisv1ABR51023869m,	Brdisv1ABR6_r1024333m,	-	Brdisv1ABR81029865m,Brdisv1ABR81007174m,	Brdisv1ABR9_r1012415m,	-	Brdisv1Adi-21024012m,	Brdisv1Arn11025368m,	-	Brdisv1Bd18-11035268m,	-	Brdisv1Bd29-11020435m,Brdisv1Bd29-11020219m,	-	Brdisv1BdTR10C1028533m,	Brdisv1BdTR11A1048471m,	Brdisv1BdTR11G1032949m,	Brdisv1BdTR11I1032211m,	-	-	Brdisv1BdTR13a1024914m,	Brdisv1BdTR1i1034714m,	Brdisv1BdTR2B1032554m,	Brdisv1BdTR2G1021712m,	Brdisv1BdTR3C1032282m,	Brdisv1BdTR5I1020778m,	Brdisv1BdTR7a1024104m,	Brdisv1BdTR8i1032692m,	Brdisv1BdTR9K1021013m,	Brdisv1Bis-11045490m,	Brdisv1Foz11032650m,	Brdisv1Jer11022252m,Brdisv1Jer11022464m,	Brdisv1Kah-51024114m,Brdisv1Kah-51046378m,	Brdisv1Koz-11024276m,	-	Brdisv1Luc11034336m,	-	Brdisv1Mon31025233m,	Brdisv1Mur11022034m,	-	Brdisv1RON21034498m,	Brdisv1S8iiC1033334m,	Brdisv1Sig21024318m,	Brdisv1Tek-21022259m,	Brdisv1Uni21023275m,	-
15679_BdiBd21-3.1G0965500.1.faa	BdiBd21-3.1G0965500.1,	Brdisv1ABR21007432m,	-	Brdisv1ABR41011993m,	-	Brdisv1ABR6_r1012178m,	Brdisv1ABR71011964m,	-	Brdisv1ABR9_r1024910m,	-	-	-	Brdisv1Bd1-11007433m,	-	-	-	Brdisv1Bd30-11011102m,	-	-	-	-	Brdisv1BdTR12c1035891m,	-	-	-	-	-	-	-	-	-	-	-	-	-	-	-	-	-	-	-	-	-	-	-	-	-	-	-
15775_BdiBd21-3.2G0381100.1.faa	BdiBd21-3.2G0381100.1,BdiBd21-3.1G0152000.1,	-	-	-	-	-	-	-	-	-	-	-	-	-	-	-	-	-	-	-	-	-	-	-	-	-	-	-	-	-	Brdisv1BdTR8i1001774m,	Brdisv1BdTR9K1001583m,	-	-	-	-	-	-	-	-	-	-	-	-	-	-	Brdisv1Tek-21001692m,	-	-
15800_BdiBd21-3.4G0548600.1.faa	BdiBd21-3.4G0548600.1,	Brdisv1ABR21029718m,	Brdisv1ABR31039189m,	Brdisv1ABR41029506m,	Brdisv1ABR51028115m,	-	Brdisv1ABR71029804m,	-	-	Brdisv1Adi-121026928m,	Brdisv1Adi-21029480m,	-	-	Brdisv1Bd18-11041325m,	Brdisv1Bd21Control1028993m,	-	-	Brdisv1BdTR10C1033106m,	Brdisv1BdTR11A1026481m,	Brdisv1BdTR11G1029445m,	Brdisv1BdTR11I1028582m,	Brdisv1BdTR12c1041472m,	Brdisv1BdTR13C1026256m,	Brdisv1BdTR13a1030922m,	Brdisv1BdTR1i1040688m,	Brdisv1BdTR2B1037678m,	Brdisv1BdTR2G1026526m,	Brdisv1BdTR3C1038334m,	Brdisv1BdTR5I1025494m,	-	-	Brdisv1BdTR9K1025651m,	Brdisv1Bis-11027826m,	Brdisv1Foz11037001m,	-	Brdisv1Kah-51029640m,	Brdisv1Koz-11029890m,	Brdisv1Koz-31033536m,	Brdisv1Luc11040012m,	Brdisv1Mig31029156m,	Brdisv1Mon31028010m,	Brdisv1Mur11026950m,	-	Brdisv1RON21040406m,	-	Brdisv1Sig21027507m,	-	Brdisv1Uni21028026m,	-
15922_BdiBd21-3.1G0668500.1.faa	BdiBd21-3.1G0668500.1,	Brdisv1ABR21008225m,	Brdisv1ABR31008212m,	Brdisv1ABR41008060m,	Brdisv1ABR51007729m,	Brdisv1ABR6_r1008254m,	Brdisv1ABR71008176m,	-	Brdisv1ABR9_r1008154m,	Brdisv1Adi-121007455m,	Brdisv1Adi-21007908m,	-	-	Brdisv1Bd18-11008533m,	-	-	Brdisv1Bd30-11007591m,	-	-	-	-	Brdisv1BdTR12c1007400m,	-	-	Brdisv1BdTR1i1008547m,	Brdisv1BdTR2B1007797m,	Brdisv1BdTR2G1007378m,	-	-	Brdisv1BdTR7a1008303m,	-	Brdisv1BdTR9K1006973m,	-	Brdisv1Foz11007658m,	Brdisv1Jer11007424m,	-	-	-	Brdisv1Luc11008249m,	Brdisv1Mig31008149m,	-	Brdisv1Mur11007466m,	Brdisv1Per11008387m,	Brdisv1RON21008368m,	Brdisv1S8iiC1007984m,	Brdisv1Sig21007650m,	-	Brdisv1Uni21007634m,	-
15958_BdiBd21-3.1G0749000.1.faa	BdiBd21-3.1G0749000.1,	-	-	-	-	-	-	-	-	-	-	-	-	-	-	-	-	-	-	-	-	Brdisv1BdTR12c1008313m,	-	-	-	-	-	-	-	-	-	Brdisv1BdTR9K1007847m,	-	-	-	-	-	-	-	-	-	-	-	-	-	-	-	-	-
15964_BdiBd21-3.1G0107000.1.faa	BdiBd21-3.1G0107000.1,	-	-	-	-	-	-	Brdisv1ABR81040698m,	Brdisv1ABR9_r1022816m,	Brdisv1Adi-121026039m,	-	Brdisv1Arn11001367m,	-	-	-	Brdisv1Bd29-11038088m,	-	-	-	-	-	-	Brdisv1BdTR13C1025395m,	-	-	-	-	Brdisv1BdTR3C1037335m,	-	Brdisv1BdTR7a1044153m,	Brdisv1BdTR8i1036992m,	Brdisv1BdTR9K1024835m,	-	-	-	-	-	-	-	-	Brdisv1Mon31041667m,	-	-	-	-	-	Brdisv1Tek-21041767m,	-	-
15982_BdiBd21-3.4G0384200.1.faa	BdiBd21-3.4G0384200.1,	Brdisv1ABR21027691m,	Brdisv1ABR31037209m,	Brdisv1ABR41027457m,	Brdisv1ABR51026270m,	Brdisv1ABR6_r1028091m,	Brdisv1ABR71027806m,	Brdisv1ABR81032933m,	Brdisv1ABR9_r1022132m,	Brdisv1Adi-121025120m,	Brdisv1Adi-21027436m,	Brdisv1Arn11027803m,	Brdisv1Bd1-11032658m,	Brdisv1Bd18-11039155m,	Brdisv1Bd21Control1027030m,	Brdisv1Bd29-11023112m,	Brdisv1Bd30-11025771m,	Brdisv1BdTR10C1041045m,	Brdisv1BdTR11A1024584m,	Brdisv1BdTR11G1027463m,	Brdisv1BdTR11I1026611m,	Brdisv1BdTR12c1024914m,	Brdisv1BdTR13C1024477m,	Brdisv1BdTR13a1028884m,	Brdisv1BdTR1i1013660m,	Brdisv1BdTR2B1035797m,	-	Brdisv1BdTR3C1036171m,	Brdisv1BdTR5I1023654m,	Brdisv1BdTR7a1027512m,	Brdisv1BdTR8i1035931m,	-	Brdisv1Bis-11026005m,	Brdisv1Foz11035070m,	Brdisv1Jer11025443m,	Brdisv1Kah-51027647m,	Brdisv1Koz-11027875m,	Brdisv1Koz-31031687m,	Brdisv1Luc11038046m,	Brdisv1Mig31027155m,	Brdisv1Mon31026118m,	Brdisv1Mur11025116m,	Brdisv1Per11037536m,	Brdisv1RON21038425m,	Brdisv1S8iiC1036813m,	Brdisv1Sig21025668m,	Brdisv1Tek-21025408m,	-	-
16032_BdiBd21-3.1G0687900.1.faa	BdiBd21-3.1G0687900.1,	-	-	-	-	-	-	-	-	-	-	-	-	-	-	-	-	-	-	-	-	-	-	-	-	-	-	-	-	-	-	-	-	-	-	-	-	-	-	-	-	-	-	-	-	-	-	-	-
16034_BdiBd21-3.1G0505200.1.faa	BdiBd21-3.1G0505200.1,	-	-	-	-	-	-	-	-	-	-	-	-	-	-	-	Brdisv1Bd30-11010110m,	-	-	-	-	-	-	-	-	-	-	-	-	-	Brdisv1BdTR8i1006095m,	-	-	-	-	-	-	-	-	-	-	-	-	-	-	-	-	-	-
16063_BdiBd21-3.3G0671000.1.faa	BdiBd21-3.3G0671000.1,BdiBd21-3.3G0199900.1,BdiBd21-3.2G0414400.1,BdiBd21-3.3G0438100.1,BdiBd21-3.5G0224500.1,BdiBd21-3.4G0454500.1,BdiBd21-3.3G0369700.1,BdiBd21-3.2G0077800.1,	-	-	-	-	-	Brdisv1ABR71046453m,	-	-	-	-	-	-	-	-	-	-	-	-	-	-	-	-	-	-	-	-	-	-	-	-	-	-	-	-	-	-	-	-	-	-	-	-	-	-	-	-	-	-
16099_BdiBd21-3.4G0586800.1.faa	BdiBd21-3.4G0586800.1,	Brdisv1ABR21030248m,	Brdisv1ABR31039696m,	Brdisv1ABR41029992m,	Brdisv1ABR51028582m,	Brdisv1ABR6_r1030638m,	Brdisv1ABR71030306m,	Brdisv1ABR81035153m,	Brdisv1ABR9_r1023758m,	Brdisv1Adi-121027400m,	-	Brdisv1Arn11030282m,	Brdisv1Bd1-11034976m,	Brdisv1Bd18-11041833m,	Brdisv1Bd21Control1029533m,	-	Brdisv1Bd30-11035951m,	Brdisv1BdTR10C1033566m,	Brdisv1BdTR11A1026944m,	Brdisv1BdTR11G1029953m,	Brdisv1BdTR11I1029111m,	-	Brdisv1BdTR13C1026718m,	Brdisv1BdTR13a1031547m,	-	-	-	Brdisv1BdTR3C1038827m,	Brdisv1BdTR5I1025936m,	Brdisv1BdTR7a1030099m,	Brdisv1BdTR8i1038403m,	-	Brdisv1Bis-11028296m,	Brdisv1Foz11037488m,	Brdisv1Jer11027906m,	Brdisv1Kah-51030144m,	Brdisv1Koz-11030402m,	Brdisv1Koz-31033974m,	Brdisv1Luc11040484m,	-	Brdisv1Mon31028476m,	Brdisv1Mur11027437m,	Brdisv1Per11039957m,	Brdisv1RON21040980m,	Brdisv1S8iiC1039198m,	Brdisv1Sig21027985m,	Brdisv1Tek-21027772m,	Brdisv1Uni21028504m,	-
16169_BdiBd21-3.5G0073300.1.faa	BdiBd21-3.5G0073300.1,	-	-	-	Brdisv1ABR51044279m,	-	-	-	-	-	-	-	-	-	-	-	-	-	-	-	-	-	-	-	-	-	-	Brdisv1BdTR3C1040021m,	-	-	-	Brdisv1BdTR9K1040707m,	-	-	-	-	-	-	-	Brdisv1Mig31044315m,	-	-	-	-	Brdisv1S8iiC1044793m,	-	Brdisv1Tek-21042313m,	-	-
16184_BdiBd21-3.2G0319900.1.faa	BdiBd21-3.2G0319900.1,	-	-	-	-	-	-	Brdisv1ABR81037538m,	-	-	-	Brdisv1Arn11017269m,	Brdisv1Bd1-11015284m,	-	-	-	Brdisv1Bd30-11015780m,	-	-	-	-	Brdisv1BdTR12c1041017m,	-	-	-	-	-	-	-	-	-	Brdisv1BdTR9K1039399m,	-	-	-	-	-	-	-	-	Brdisv1Mon31016031m,	-	-	-	-	-	-	-	-
16192_BdiBd21-3.1G0456300.1.faa	BdiBd21-3.1G0456300.1,	Brdisv1ABR21005777m,	Brdisv1ABR31005649m,	Brdisv1ABR41005592m,	Brdisv1ABR51005386m,	Brdisv1ABR6_r1005679m,	Brdisv1ABR71005650m,	Brdisv1ABR81004908m,	-	Brdisv1Adi-121005202m,	Brdisv1Adi-21005503m,	-	-	Brdisv1Bd18-11006108m,	-	Brdisv1Bd29-11004738m,	Brdisv1Bd30-11005574m,	-	Brdisv1BdTR11A1005110m,	Brdisv1BdTR11G1005646m,	Brdisv1BdTR11I1005481m,	Brdisv1BdTR12c1025292m,	Brdisv1BdTR13C1005093m,	Brdisv1BdTR13a1041911m,	-	Brdisv1BdTR2B1005450m,	Brdisv1BdTR2G1005203m,	-	-	-	-	Brdisv1BdTR9K1004944m,	Brdisv1Bis-11005433m,	Brdisv1Foz11005427m,	Brdisv1Jer11025852m,	Brdisv1Kah-51005588m,	Brdisv1Koz-11005656m,	Brdisv1Koz-31005118m,	Brdisv1Luc11005728m,	-	-	Brdisv1Mur11005221m,	-	Brdisv1RON21009785m,	Brdisv1S8iiC1005537m,	Brdisv1Sig21005305m,	-	Brdisv1Uni21005272m,	-
16204_BdiBd21-3.1G0660100.1.faa	BdiBd21-3.1G0660100.1,	Brdisv1ABR21008149m,	Brdisv1ABR31022731m,	Brdisv1ABR41007954m,	Brdisv1ABR51007629m,	Brdisv1ABR6_r1008128m,	Brdisv1ABR71008075m,	Brdisv1ABR81019875m,	Brdisv1ABR9_r1008056m,	Brdisv1Adi-121007373m,	Brdisv1Adi-21007831m,	Brdisv1Arn11008149m,	Brdisv1Bd1-11019998m,	Brdisv1Bd18-11008424m,	Brdisv1Bd21Control1022211m,	Brdisv1Bd29-11018958m,	Brdisv1Bd30-11007484m,	Brdisv1BdTR10C1019170m,	Brdisv1BdTR11A1020240m,	Brdisv1BdTR11G1008047m,	Brdisv1BdTR11I1007776m,	Brdisv1BdTR12c1007307m,	Brdisv1BdTR13C1007144m,	Brdisv1BdTR13a1008362m,	Brdisv1BdTR1i1008445m,	Brdisv1BdTR2B1007718m,	Brdisv1BdTR2G1007297m,	Brdisv1BdTR3C1008391m,	Brdisv1BdTR5I1006923m,	Brdisv1BdTR7a1008180m,	Brdisv1BdTR8i1007809m,	Brdisv1BdTR9K1006900m,	Brdisv1Bis-11007650m,	Brdisv1Foz11007569m,	Brdisv1Jer11020929m,	Brdisv1Kah-51007997m,	Brdisv1Koz-11008025m,	Brdisv1Koz-31006883m,	Brdisv1Luc11008129m,	Brdisv1Mig31008040m,	Brdisv1Mon31021350m,	Brdisv1Mur11020652m,	Brdisv1Per11008270m,	Brdisv1RON21008254m,	Brdisv1S8iiC1007849m,	Brdisv1Sig21007547m,	Brdisv1Tek-21020919m,	Brdisv1Uni21007559m,	-
16219_BdiBd21-3.4G0378700.1.faa	BdiBd21-3.4G0378700.1,	-	-	-	Brdisv1ABR51005691m,	-	-	-	-	-	-	-	-	-	-	-	Brdisv1Bd30-11005856m,	-	-	-	-	Brdisv1BdTR12c1005462m,	-	-	-	-	-	-	-	-	-	-	-	-	-	-	-	-	-	-	-	-	-	-	-	-	-	-	-
16267_BdiBd21-3.5G0031600.1.faa	BdiBd21-3.5G0031600.1,	Brdisv1ABR21040804m,	-	-	-	-	Brdisv1ABR71041070m,	Brdisv1ABR81036377m,	-	-	Brdisv1Adi-21040825m,	-	-	-	Brdisv1Bd21Control1040400m,	-	-	-	-	Brdisv1BdTR11G1040718m,	Brdisv1BdTR11I1006389m,	Brdisv1BdTR12c1036730m,	-	-	-	-	Brdisv1BdTR2G1036530m,	Brdisv1BdTR3C1039716m,	Brdisv1BdTR5I1035262m,	Brdisv1BdTR7a1040515m,	Brdisv1BdTR8i1039259m,	-	-	-	Brdisv1Jer11006024m,	Brdisv1Kah-51040952m,	Brdisv1Koz-11041333m,	-	Brdisv1Luc11041258m,	Brdisv1Mig31039926m,	Brdisv1Mon31038422m,	Brdisv1Mur11006031m,	Brdisv1Per11040766m,	-	-	-	Brdisv1Tek-21037946m,	-	-
16303_BdiBd21-3.1G0760200.1.faa	BdiBd21-3.1G0760200.1,	-	-	Brdisv1ABR41009163m,	Brdisv1ABR51008676m,	-	-	Brdisv1ABR81008141m,	Brdisv1ABR9_r1009325m,	-	-	Brdisv1Arn11009347m,	Brdisv1Bd1-11008200m,	-	-	Brdisv1Bd29-11007596m,	Brdisv1Bd30-11008506m,	Brdisv1BdTR10C1007720m,	-	-	-	-	-	-	-	-	-	Brdisv1BdTR3C1009681m,	-	Brdisv1BdTR7a1009405m,	Brdisv1BdTR8i1008999m,	-	-	Brdisv1Foz11008659m,	Brdisv1Jer11008447m,	-	Brdisv1Koz-11009306m,	-	Brdisv1Luc11009375m,	Brdisv1Mig31009208m,	Brdisv1Mon31008720m,	-	-	-	Brdisv1S8iiC1009055m,	Brdisv1Sig21008661m,	Brdisv1Tek-21008566m,	Brdisv1Uni21008650m,	-
16376_BdiBd21-3.1G0411000.1.faa	BdiBd21-3.1G0411000.1,	-	-	-	-	-	-	-	-	-	-	-	-	-	-	-	-	-	-	-	-	-	-	-	-	-	-	-	-	-	-	-	-	-	-	-	-	-	-	-	-	-	-	-	-	-	-	-	-
16393_BdiBd21-3.5G0197300.1.faa	BdiBd21-3.5G0197300.1,	-	-	-	-	-	-	Brdisv1ABR81037214m,	Brdisv1ABR9_r1031917m,	Brdisv1Adi-121044610m,	Brdisv1Adi-21042136m,	Brdisv1Arn11042884m,	-	Brdisv1Bd18-11044576m,	Brdisv1Bd21Control1046547m,	Brdisv1Bd29-11039868m,	-	-	Brdisv1BdTR11A1047984m,Brdisv1BdTR11A1049755m,	Brdisv1BdTR11G1045999m,Brdisv1BdTR11G1045718m,	Brdisv1BdTR11I1045561m,	-	Brdisv1BdTR13C1044243m,Brdisv1BdTR13C1044891m,	-	-	Brdisv1BdTR2B1045651m,Brdisv1BdTR2B1045215m,	Brdisv1BdTR2G1044217m,	-	Brdisv1BdTR5I1043751m,Brdisv1BdTR5I1044570m,	Brdisv1BdTR7a1041776m,	Brdisv1BdTR8i1040864m,	Brdisv1BdTR9K1043886m,	Brdisv1Bis-11045026m,	-	-	Brdisv1Kah-51046103m,	-	-	-	-	Brdisv1Mon31039594m,	Brdisv1Mur11045230m,	-	-	-	-	Brdisv1Tek-21039065m,	Brdisv1Uni21045570m,	-
16500_BdiBd21-3.4G0591600.1.faa	BdiBd21-3.4G0591600.1,	Brdisv1ABR21030317m,	Brdisv1ABR31039743m,	Brdisv1ABR41030040m,	Brdisv1ABR51028647m,	Brdisv1ABR6_r1030697m,	Brdisv1ABR71030359m,	Brdisv1ABR81035213m,	-	Brdisv1Adi-121027454m,	Brdisv1Adi-21030050m,	Brdisv1Arn11030344m,	Brdisv1Bd1-11035035m,	Brdisv1Bd18-11041897m,	-	Brdisv1Bd29-11025280m,	Brdisv1Bd30-11036025m,Brdisv1Bd30-11041757m,	Brdisv1BdTR10C1033610m,	Brdisv1BdTR11A1045624m,	Brdisv1BdTR11G1030004m,	Brdisv1BdTR11I1029175m,	Brdisv1BdTR12c1027410m,	Brdisv1BdTR13C1026771m,	Brdisv1BdTR13a1031610m,	Brdisv1BdTR1i1041248m,	Brdisv1BdTR2B1038264m,	Brdisv1BdTR2G1027063m,	Brdisv1BdTR3C1038891m,	Brdisv1BdTR5I1026017m,	Brdisv1BdTR7a1030160m,	Brdisv1BdTR8i1038471m,	Brdisv1BdTR9K1041805m,	Brdisv1Bis-11028347m,	Brdisv1Foz11037544m,	Brdisv1Jer11027950m,	Brdisv1Kah-51030196m,	Brdisv1Koz-11030453m,	Brdisv1Koz-31034033m,	Brdisv1Luc11040542m,	Brdisv1Mig31029703m,	Brdisv1Mon31028554m,	Brdisv1Mur11027477m,	Brdisv1Per11040018m,	Brdisv1RON21041046m,	Brdisv1S8iiC1039258m,	Brdisv1Sig21028047m,	Brdisv1Tek-21010122m,	Brdisv1Uni21028557m,	-
16538_BdiBd21-3.2G0639400.1.faa	BdiBd21-3.2G0639400.1,	Brdisv1ABR21021023m,	-	-	-	-	-	Brdisv1ABR81018455m,	-	Brdisv1Adi-121044179m,	-	-	-	-	-	-	-	-	Brdisv1BdTR11A1044613m,	-	-	-	-	-	-	-	-	-	-	-	-	-	-	-	-	-	-	-	-	-	-	-	-	-	-	Brdisv1Sig21019449m,	-	-	-
16541_BdiBd21-3.1G0788900.1.faa	BdiBd21-3.1G0788900.1,	Brdisv1ABR21009624m,	-	-	-	Brdisv1ABR6_r1009824m,	-	Brdisv1ABR81008504m,	Brdisv1ABR9_r1009745m,	Brdisv1Adi-121008722m,	Brdisv1Adi-21009432m,	Brdisv1Arn11009704m,	Brdisv1Bd1-11008597m,	-	Brdisv1Bd21Control1009490m,	Brdisv1Bd29-11007912m,	Brdisv1Bd30-11008803m,	-	Brdisv1BdTR11A1008517m,	Brdisv1BdTR11G1009625m,	Brdisv1BdTR11I1009344m,	Brdisv1BdTR12c1008828m,	Brdisv1BdTR13C1008487m,	Brdisv1BdTR13a1010091m,	Brdisv1BdTR1i1009985m,	Brdisv1BdTR2B1009333m,	-	Brdisv1BdTR3C1010145m,	-	Brdisv1BdTR7a1009725m,	-	Brdisv1BdTR9K1008194m,	Brdisv1Bis-11009148m,	Brdisv1Foz11008933m,	Brdisv1Jer11008777m,	Brdisv1Kah-51009676m,	-	-	Brdisv1Luc11009688m,	-	Brdisv1Mon31008948m,	Brdisv1Mur11008696m,	Brdisv1Per11009818m,	-	-	-	-	Brdisv1Uni21009013m,	-
16566_BdiBd21-3.5G0259400.1.faa	BdiBd21-3.5G0259400.1,	-	-	-	-	-	-	Brdisv1ABR81037945m,	Brdisv1ABR9_r1032660m,	-	-	Brdisv1Arn11043614m,	Brdisv1Bd1-11037715m,	-	-	Brdisv1Bd29-11036049m,	-	-	-	-	-	-	-	-	-	-	-	-	-	Brdisv1BdTR7a1042492m,	Brdisv1BdTR8i1041583m,	-	-	-	-	-	-	-	-	Brdisv1Mig31042306m,	Brdisv1Mon31040115m,	-	-	-	-	-	Brdisv1Tek-21039753m,	-	-
16649_BdiBd21-3.2G0506300.1.faa	BdiBd21-3.2G0506300.1,	-	-	-	Brdisv1ABR51040498m,	Brdisv1ABR6_r1019515m,	Brdisv1ABR71043116m,	-	-	-	Brdisv1Adi-21044607m,	Brdisv1Arn11019472m,	Brdisv1Bd1-11041664m,	-	-	-	Brdisv1Bd30-11017528m,	Brdisv1BdTR10C1037825m,	Brdisv1BdTR11A1045128m,	Brdisv1BdTR11G1044613m,	Brdisv1BdTR11I1043302m,	Brdisv1BdTR12c1042227m,	Brdisv1BdTR13C1042109m,	Brdisv1BdTR13a1044512m,	Brdisv1BdTR1i1019931m,	Brdisv1BdTR2B1044008m,	Brdisv1BdTR2G1041993m,	-	Brdisv1BdTR5I1041066m,	-	-	-	Brdisv1Bis-11043826m,	Brdisv1Foz11042364m,	Brdisv1Jer11041366m,	Brdisv1Kah-51044565m,	Brdisv1Koz-11045145m,	-	Brdisv1Luc11045324m,	Brdisv1Mig31044430m,	-	Brdisv1Mur11042138m,	Brdisv1Per11045229m,	Brdisv1RON21019274m,	Brdisv1S8iiC1044631m,	Brdisv1Sig21042441m,	-	Brdisv1Uni21043418m,	-
16669_BdiBd21-3.4G0052700.1.faa	BdiBd21-3.4G0052700.1,	-	-	Brdisv1ABR41023974m,	-	Brdisv1ABR6_r1024298m,	Brdisv1ABR71024300m,	-	-	Brdisv1Adi-121021979m,	Brdisv1Adi-21023983m,	-	-	-	-	-	-	-	-	-	-	-	-	-	-	-	-	-	-	-	-	-	-	-	-	-	-	-	-	-	-	-	-	-	-	-	-	-	-
16764_BdiBd21-3.1G0512600.1.faa	BdiBd21-3.1G0512600.1,	Brdisv1ABR21006395m,Brdisv1ABR21006402m,	Brdisv1ABR31008057m,Brdisv1ABR31006297m,	Brdisv1ABR41007866m,Brdisv1ABR41006269m,	Brdisv1ABR51007535m,	Brdisv1ABR6_r1003396m,Brdisv1ABR6_r1045933m,Brdisv1ABR6_r1008035m,	Brdisv1ABR71007992m,Brdisv1ABR71006369m,	Brdisv1ABR81007038m,Brdisv1ABR81002861m,Brdisv1ABR81005498m,	Brdisv1ABR9_r1003277m,Brdisv1ABR9_r1006262m,Brdisv1ABR9_r1007967m,	Brdisv1Adi-121007293m,Brdisv1Adi-121034867m,	Brdisv1Adi-21039828m,Brdisv1Adi-21006114m,	Brdisv1Arn11003365m,Brdisv1Arn11006407m,	Brdisv1Bd1-11003129m,	Brdisv1Bd18-11008337m,Brdisv1Bd18-11006598m,	Brdisv1Bd21Control1007831m,Brdisv1Bd21Control1037888m,	Brdisv1Bd29-11032158m,Brdisv1Bd29-11006596m,Brdisv1Bd29-11002768m,	Brdisv1Bd30-11007390m,	Brdisv1BdTR10C1041398m,	-	Brdisv1BdTR11G1007959m,Brdisv1BdTR11G1038174m,	Brdisv1BdTR11I1007686m,Brdisv1BdTR11I1044173m,	Brdisv1BdTR12c1041507m,	Brdisv1BdTR13C1007048m,Brdisv1BdTR13C1041588m,	Brdisv1BdTR13a1021445m,Brdisv1BdTR13a1006464m,	Brdisv1BdTR1i1006674m,Brdisv1BdTR1i1008351m,	Brdisv1BdTR2B1030122m,	Brdisv1BdTR2G1044665m,	Brdisv1BdTR3C1008303m,Brdisv1BdTR3C1006695m,	Brdisv1BdTR5I1006843m,Brdisv1BdTR5I1041392m,	Brdisv1BdTR7a1038108m,Brdisv1BdTR7a1003397m,	Brdisv1BdTR8i1007714m,Brdisv1BdTR8i1006183m,Brdisv1BdTR8i1003257m,	Brdisv1BdTR9K1006819m,	Brdisv1Bis-11007562m,Brdisv1Bis-11043623m,	Brdisv1Foz11007481m,Brdisv1Foz11006037m,	Brdisv1Jer11007261m,Brdisv1Jer11035482m,	Brdisv1Kah-51006236m,	Brdisv1Koz-11007933m,Brdisv1Koz-11038758m,	Brdisv1Koz-31003061m,	Brdisv1Luc11006417m,Brdisv1Luc11006413m,	Brdisv1Mig31007953m,Brdisv1Mig31019359m,	Brdisv1Mon31006036m,Brdisv1Mon31003142m,Brdisv1Mon31007532m,	Brdisv1Mur11007307m,	Brdisv1Per11008180m,Brdisv1Per11006340m,	Brdisv1RON21008149m,Brdisv1RON21042276m,	-	Brdisv1Sig21005918m,Brdisv1Sig21005927m,	Brdisv1Tek-21007359m,Brdisv1Tek-21035597m,Brdisv1Tek-21003042m,	Brdisv1Uni21007467m,Brdisv1Uni21043555m,	-
16850_BdiBd21-3.4G0182000.1.faa	BdiBd21-3.4G0182000.1,	Brdisv1ABR21025507m,	Brdisv1ABR31035089m,	-	Brdisv1ABR51024314m,	Brdisv1ABR6_r1025839m,	-	Brdisv1ABR81030910m,	-	-	-	Brdisv1Arn11025725m,	-	Brdisv1Bd18-11036828m,	-	-	-	-	-	-	-	Brdisv1BdTR12c1036514m,	-	Brdisv1BdTR13a1026528m,	Brdisv1BdTR1i1036210m,	-	-	-	Brdisv1BdTR5I1035026m,	-	-	Brdisv1BdTR9K1035015m,	-	Brdisv1Foz11033080m,	Brdisv1Jer11023557m,	-	-	Brdisv1Koz-31030260m,	Brdisv1Luc11035881m,	Brdisv1Mig31025059m,	Brdisv1Mon31024129m,	-	Brdisv1Per11035487m,	Brdisv1RON21036213m,	-	Brdisv1Sig21023712m,	-	-	-
16859_BdiBd21-3.3G0162700.1.faa	BdiBd21-3.3G0162700.1,	-	Brdisv1ABR31027410m,	-	-	-	-	-	-	-	-	-	-	-	-	-	-	-	-	-	Brdisv1BdTR11I1045759m,	-	-	-	-	-	Brdisv1BdTR2G1030938m,	-	Brdisv1BdTR5I1044121m,	-	-	-	Brdisv1Bis-11045213m,	-	-	-	-	-	-	-	-	-	Brdisv1Per11027621m,	-	Brdisv1S8iiC1027078m,	-	-	Brdisv1Uni21032714m,	-
16887_BdiBd21-3.1G0831400.1.faa	BdiBd21-3.1G0831400.1,	Brdisv1ABR21010215m,	Brdisv1ABR31010125m,	Brdisv1ABR41010139m,	Brdisv1ABR51009419m,	Brdisv1ABR6_r1010394m,	Brdisv1ABR71010148m,	Brdisv1ABR81008974m,	Brdisv1ABR9_r1010312m,	Brdisv1Adi-121009220m,	Brdisv1Adi-21010057m,	Brdisv1Arn11010289m,	Brdisv1Bd1-11009140m,	Brdisv1Bd18-11010571m,	Brdisv1Bd21Control1010086m,	Brdisv1Bd29-11008428m,	Brdisv1Bd30-11009382m,	Brdisv1BdTR10C1008541m,	Brdisv1BdTR11A1009015m,	Brdisv1BdTR11G1010248m,	Brdisv1BdTR11I1009890m,	Brdisv1BdTR12c1009341m,	Brdisv1BdTR13C1009004m,	Brdisv1BdTR13a1010716m,	Brdisv1BdTR1i1010613m,	Brdisv1BdTR2B1009890m,	Brdisv1BdTR2G1009097m,	Brdisv1BdTR3C1010689m,	Brdisv1BdTR5I1008750m,	Brdisv1BdTR7a1010316m,	Brdisv1BdTR8i1010001m,Brdisv1BdTR8i1010000m,	Brdisv1BdTR9K1008662m,	Brdisv1Bis-11009685m,	Brdisv1Foz11009446m,	Brdisv1Jer11009292m,	Brdisv1Kah-51010232m,	Brdisv1Koz-11010265m,	Brdisv1Koz-31008745m,	Brdisv1Luc11010260m,	Brdisv1Mig31010008m,	Brdisv1Mon31009517m,	Brdisv1Mur11009217m,	Brdisv1Per11010355m,	Brdisv1RON21010360m,	Brdisv1S8iiC1009947m,	Brdisv1Sig21009400m,	Brdisv1Tek-21009377m,Brdisv1Tek-21009376m,	Brdisv1Uni21009554m,	-
16996_BdiBd21-3.2G0052400.1.faa	BdiBd21-3.2G0052400.1,	-	-	-	-	-	-	-	-	-	-	-	-	-	-	-	-	-	-	-	-	-	-	-	-	-	-	-	-	-	-	-	-	-	-	-	-	-	-	-	-	-	-	-	-	-	-	-	-
17026_BdiBd21-3.3G0227700.1.faa	BdiBd21-3.3G0227700.1,BdiBd21-3.3G0228900.1,BdiBd21-3.3G0228300.1,	-	-	-	-	-	-	-	-	-	-	-	-	-	-	-	-	-	-	-	-	-	-	-	-	-	-	-	-	-	-	-	-	-	-	-	-	-	-	-	-	-	-	-	-	-	-	-	-
17035_BdiBd21-3.2G0685100.1.faa	BdiBd21-3.2G0685100.1,	Brdisv1ABR21021685m,	Brdisv1ABR31021749m,	Brdisv1ABR41021599m,	Brdisv1ABR51020588m,	Brdisv1ABR6_r1022023m,	Brdisv1ABR71021884m,	Brdisv1ABR81019038m,	Brdisv1ABR9_r1018502m,	Brdisv1Adi-121019744m,	Brdisv1Adi-21021602m,	Brdisv1Arn11021894m,	Brdisv1Bd1-11019054m,	Brdisv1Bd18-11022363m,	Brdisv1Bd21Control1021234m,	Brdisv1Bd29-11018105m,	Brdisv1Bd30-11019917m,	Brdisv1BdTR10C1018304m,	Brdisv1BdTR11A1019349m,	Brdisv1BdTR11G1021703m,	Brdisv1BdTR11I1020970m,	Brdisv1BdTR12c1019546m,	Brdisv1BdTR13C1019187m,	Brdisv1BdTR13a1022529m,	Brdisv1BdTR1i1022421m,	Brdisv1BdTR2B1020902m,	Brdisv1BdTR2G1019455m,	Brdisv1BdTR3C1022758m,	Brdisv1BdTR5I1018701m,	Brdisv1BdTR7a1021624m,	Brdisv1BdTR8i1020917m,	Brdisv1BdTR9K1018834m,	Brdisv1Bis-11020522m,	Brdisv1Foz11020242m,	Brdisv1Jer11019993m,	Brdisv1Kah-51021829m,	Brdisv1Koz-11021898m,	Brdisv1Koz-31018641m,	Brdisv1Luc11022080m,	Brdisv1Mig31021356m,	Brdisv1Mon31020379m,	Brdisv1Mur11019750m,	Brdisv1Per11021772m,	Brdisv1RON21022100m,	Brdisv1S8iiC1021314m,	Brdisv1Sig21020058m,	Brdisv1Tek-21019949m,	Brdisv1Uni21020649m,	-
17042_BdiBd21-3.2G0495900.1.faa	BdiBd21-3.2G0495900.1,	-	Brdisv1ABR31019159m,	-	Brdisv1ABR51018134m,	-	Brdisv1ABR71019113m,	Brdisv1ABR81016776m,Brdisv1ABR81016777m,	Brdisv1ABR9_r1016860m,	-	-	-	Brdisv1Bd1-11016776m,Brdisv1Bd1-11016777m,	Brdisv1Bd18-11019775m,Brdisv1Bd18-11019776m,	-	Brdisv1Bd29-11041159m,Brdisv1Bd29-11041158m,	Brdisv1Bd30-11017382m,	-	-	-	-	Brdisv1BdTR12c1017281m,	-	-	Brdisv1BdTR1i1019749m,Brdisv1BdTR1i1019750m,	-	Brdisv1BdTR2G1042622m,	-	-	Brdisv1BdTR7a1018982m,Brdisv1BdTR7a1018983m,	Brdisv1BdTR8i1018417m,Brdisv1BdTR8i1018418m,	-	-	-	Brdisv1Jer11017507m,Brdisv1Jer11017508m,Brdisv1Jer11017509m,	-	-	-	-	Brdisv1Mig31018815m,	Brdisv1Mon31017918m,	Brdisv1Mur11042859m,	Brdisv1Per11019213m,	Brdisv1RON21019126m,	Brdisv1S8iiC1022970m,	-	Brdisv1Tek-21017592m,	Brdisv1Uni21018124m,	-
17136_BdiBd21-3.3G0516700.1.faa	BdiBd21-3.3G0516700.1,	Brdisv1ABR21036809m,	Brdisv1ABR31029426m,	Brdisv1ABR41036564m,	Brdisv1ABR51034767m,	Brdisv1ABR6_r1037387m,	Brdisv1ABR71036969m,	-	-	-	Brdisv1Adi-21036487m,	-	Brdisv1Bd1-11025835m,	Brdisv1Bd18-11030790m,	-	-	Brdisv1Bd30-11026791m,	Brdisv1BdTR10C1024794m,	Brdisv1BdTR11A1032793m,	Brdisv1BdTR11G1036410m,	Brdisv1BdTR11I1035428m,	-	-	Brdisv1BdTR13a1038393m,	Brdisv1BdTR1i1030553m,	Brdisv1BdTR2B1028439m,	Brdisv1BdTR2G1032738m,	Brdisv1BdTR3C1028944m,	Brdisv1BdTR5I1031530m,	-	-	-	Brdisv1Bis-11034395m,	-	Brdisv1Jer11033775m,	-	Brdisv1Koz-11037010m,	Brdisv1Koz-31025161m,	Brdisv1Luc11029955m,	Brdisv1Mig31036099m,	-	Brdisv1Mur11033268m,	Brdisv1Per11029757m,	Brdisv1RON21030098m,	Brdisv1S8iiC1029138m,	Brdisv1Sig21033988m,	-	Brdisv1Uni21034568m,	-
17160_BdiBd21-3.1G0560000.1.faa	BdiBd21-3.1G0560000.1,	Brdisv1ABR21012321m,Brdisv1ABR21034776m,	Brdisv1ABR31027405m,Brdisv1ABR31044564m,	Brdisv1ABR41034530m,	-	Brdisv1ABR6_r1019149m,Brdisv1ABR6_r1035200m,	Brdisv1ABR71034913m,Brdisv1ABR71034911m,	-	-	Brdisv1Adi-121031393m,Brdisv1Adi-121031397m,	Brdisv1Adi-21034498m,Brdisv1Adi-21026216m,Brdisv1Adi-21034497m,	-	-	Brdisv1Bd18-11028315m,	Brdisv1Bd21Control1025803m,	-	-	-	-	Brdisv1BdTR11G1034291m,Brdisv1BdTR11G1034290m,	Brdisv1BdTR11I1033461m,	-	Brdisv1BdTR13C1030647m,Brdisv1BdTR13C1030646m,	Brdisv1BdTR13a1036273m,Brdisv1BdTR13a1019758m,	Brdisv1BdTR1i1028357m,Brdisv1BdTR1i1019514m,	Brdisv1BdTR2B1026449m,	Brdisv1BdTR2G1030935m,Brdisv1BdTR2G1030932m,	Brdisv1BdTR3C1020003m,	Brdisv1BdTR5I1029826m,Brdisv1BdTR5I1029825m,	Brdisv1BdTR7a1009749m,	-	Brdisv1BdTR9K1022846m,Brdisv1BdTR9K1029834m,	Brdisv1Bis-11032518m,	Brdisv1Foz11046426m,Brdisv1Foz11025658m,	Brdisv1Jer11031978m,Brdisv1Jer11031977m,Brdisv1Jer11045925m,	Brdisv1Kah-51034583m,Brdisv1Kah-51034582m,	Brdisv1Koz-11026611m,	-	Brdisv1Luc11027858m,Brdisv1Luc11009715m,	Brdisv1Mig31045813m,	Brdisv1Mon31031715m,	-	Brdisv1Per11027614m,	Brdisv1RON21027951m,Brdisv1RON21018914m,	Brdisv1S8iiC1027077m,	-	-	Brdisv1Uni21032710m,Brdisv1Uni21032709m,Brdisv1Uni21032711m,	-
17185_BdiBd21-3.4G0138100.1.faa	BdiBd21-3.4G0138100.1,	-	-	-	-	-	-	-	-	-	-	-	-	-	-	-	-	-	-	-	-	-	-	-	-	-	-	-	-	-	-	-	-	-	-	-	-	-	-	-	-	-	-	-	-	-	-	-	-
17188_BdiBd21-3.5G0257800.1.faa	BdiBd21-3.5G0257800.1,	Brdisv1ABR21045652m,Brdisv1ABR21043306m,	-	Brdisv1ABR41045146m,	Brdisv1ABR51011514m,	Brdisv1ABR6_r1036085m,	Brdisv1ABR71012278m,	-	-	-	-	Brdisv1Arn11012469m,	-	-	-	-	-	-	-	-	-	-	-	-	-	-	-	Brdisv1BdTR3C1042036m,Brdisv1BdTR3C1001196m,	-	Brdisv1BdTR7a1044293m,Brdisv1BdTR7a1012375m,	-	-	Brdisv1Bis-11011794m,	Brdisv1Foz11011456m,	Brdisv1Jer11044579m,	-	-	-	-	Brdisv1Mig31044719m,Brdisv1Mig31012149m,Brdisv1Mig31045054m,	-	Brdisv1Mur11044080m,	Brdisv1Per11045400m,Brdisv1Per11045128m,	-	Brdisv1S8iiC1012073m,	-	Brdisv1Tek-21042296m,	-	-
17207_BdiBd21-3.2G0514400.1.faa	BdiBd21-3.2G0514400.1,	-	-	-	-	-	-	-	-	-	-	-	-	-	-	Brdisv1Bd29-11041406m,	-	Brdisv1BdTR10C1043078m,	-	-	-	Brdisv1BdTR12c1028271m,	-	-	-	-	-	-	-	-	-	-	Brdisv1Bis-11044878m,	-	Brdisv1Jer11045391m,	-	-	-	-	-	Brdisv1Mon31042748m,	Brdisv1Mur11045158m,	-	-	-	Brdisv1Sig21043187m,	Brdisv1Tek-21044437m,	-	-
17231_BdiBd21-3.4G0520900.1.faa	BdiBd21-3.4G0520900.1,	Brdisv1ABR21029404m,	Brdisv1ABR31038851m,	Brdisv1ABR41029174m,	Brdisv1ABR51027795m,	Brdisv1ABR6_r1029796m,	Brdisv1ABR71029499m,	Brdisv1ABR81034390m,	Brdisv1ABR9_r1023207m,	Brdisv1Adi-121025250m,	Brdisv1Adi-21029133m,	-	Brdisv1Bd1-11034228m,	Brdisv1Bd18-11040954m,	Brdisv1Bd21Control1028637m,	Brdisv1Bd29-11024507m,	Brdisv1Bd30-11035157m,	Brdisv1BdTR10C1032824m,	Brdisv1BdTR11A1026146m,	Brdisv1BdTR11G1029091m,	Brdisv1BdTR11I1028222m,	-	Brdisv1BdTR13C1025933m,	Brdisv1BdTR13a1030597m,	Brdisv1BdTR1i1040326m,	Brdisv1BdTR2B1037377m,	Brdisv1BdTR2G1026228m,	Brdisv1BdTR3C1037951m,	Brdisv1BdTR5I1025183m,	Brdisv1BdTR7a1029233m,	Brdisv1BdTR8i1037599m,	Brdisv1BdTR9K1025375m,	Brdisv1Bis-11027502m,	Brdisv1Foz11036694m,	Brdisv1Jer11027050m,	Brdisv1Kah-51029321m,	Brdisv1Koz-11029545m,	Brdisv1Koz-31033229m,	Brdisv1Luc11039712m,	Brdisv1Mig31028834m,	-	Brdisv1Mur11026633m,	Brdisv1Per11039138m,	Brdisv1RON21040129m,	Brdisv1S8iiC1038380m,	Brdisv1Sig21027197m,	Brdisv1Tek-21026956m,	Brdisv1Uni21027669m,	-
17252_BdiBd21-3.3G0294400.1.faa	BdiBd21-3.3G0294400.1,BdiBd21-3.5G0365200.1,	-	-	Brdisv1ABR41044158m,	Brdisv1ABR51007313m,	Brdisv1ABR6_r1045310m,	Brdisv1ABR71044969m,	Brdisv1ABR81039281m,	Brdisv1ABR9_r1007719m,	-	Brdisv1Adi-21024974m,	Brdisv1Arn11044953m,Brdisv1Arn11041715m,	-	Brdisv1Bd18-11036843m,	Brdisv1Bd21Control1043902m,	-	-	Brdisv1BdTR10C1006434m,	Brdisv1BdTR11A1039900m,	Brdisv1BdTR11G1044277m,	Brdisv1BdTR11I1042974m,	Brdisv1BdTR12c1006999m,	Brdisv1BdTR13C1039526m,	Brdisv1BdTR13a1046318m,	Brdisv1BdTR1i1002337m,Brdisv1BdTR1i1014959m,	-	Brdisv1BdTR2G1043880m,	Brdisv1BdTR3C1033277m,	Brdisv1BdTR5I1006657m,	Brdisv1BdTR7a1007828m,	Brdisv1BdTR8i1044296m,Brdisv1BdTR8i1044190m,	Brdisv1BdTR9K1006622m,	Brdisv1Bis-11041883m,	Brdisv1Foz11013572m,	-	Brdisv1Kah-51007667m,	Brdisv1Koz-11007670m,	-	Brdisv1Luc11035417m,Brdisv1Luc11014610m,	-	Brdisv1Mon31038770m,	-	Brdisv1Per11046336m,	Brdisv1RON21045635m,	Brdisv1S8iiC1043608m,	-	-	-	-
17255_BdiBd21-3.3G0599200.1.faa	BdiBd21-3.3G0599200.1,	-	Brdisv1ABR31030392m,	-	Brdisv1ABR51035700m,	Brdisv1ABR6_r1038437m,	Brdisv1ABR71034825m,	Brdisv1ABR81031628m,Brdisv1ABR81010202m,	-	Brdisv1Adi-121031340m,Brdisv1Adi-121039829m,	Brdisv1Adi-21044784m,	-	Brdisv1Bd1-11026789m,	Brdisv1Bd18-11031837m,	-	Brdisv1Bd29-11028928m,	Brdisv1Bd30-11040244m,	-	Brdisv1BdTR11A1030989m,	Brdisv1BdTR11G1034219m,	-	Brdisv1BdTR12c1031258m,	-	Brdisv1BdTR13a1039451m,	Brdisv1BdTR1i1043777m,	Brdisv1BdTR2B1043609m,	Brdisv1BdTR2G1040565m,Brdisv1BdTR2G1039076m,	Brdisv1BdTR3C1029699m,	Brdisv1BdTR5I1041051m,Brdisv1BdTR5I1037801m,	Brdisv1BdTR7a1044284m,	Brdisv1BdTR8i1029405m,	Brdisv1BdTR9K1043411m,	Brdisv1Bis-11032468m,	Brdisv1Foz11028600m,Brdisv1Foz11045548m,	Brdisv1Jer11040520m,Brdisv1Jer11042594m,	-	Brdisv1Koz-11046227m,	Brdisv1Koz-31016402m,	Brdisv1Luc11030960m,	Brdisv1Mig31043030m,Brdisv1Mig31045129m,	Brdisv1Mon31035693m,	Brdisv1Mur11041772m,	Brdisv1Per11030757m,	Brdisv1RON21030743m,Brdisv1RON21008510m,	Brdisv1S8iiC1044955m,	Brdisv1Sig21034903m,	Brdisv1Tek-21007659m,	Brdisv1Uni21032655m,	-
17275_BdiBd21-3.2G0564200.1.faa	BdiBd21-3.2G0564200.1,	-	-	-	-	-	-	-	-	-	-	-	-	-	-	-	-	Brdisv1BdTR10C1001552m,	-	-	-	-	-	-	-	-	-	-	-	-	-	-	-	-	-	-	-	-	Brdisv1Luc11020415m,	-	-	-	-	-	-	-	-	-	-
17333_BdiBd21-3.2G0383800.1.faa	BdiBd21-3.2G0383800.1,	-	-	-	-	-	-	-	-	-	-	-	-	-	-	-	-	-	-	-	-	-	-	-	-	-	-	-	-	-	-	-	-	-	-	-	-	-	-	-	-	-	-	-	-	-	-	-	-
17392_BdiBd21-3.3G0038400.1.faa	BdiBd21-3.3G0038400.1,	-	-	-	Brdisv1ABR51029541m,	Brdisv1ABR6_r1031634m,	Brdisv1ABR71031255m,	-	-	Brdisv1Adi-121028313m,	-	-	-	-	-	-	-	-	-	-	-	Brdisv1BdTR12c1043779m,	-	Brdisv1BdTR13a1046882m,	-	-	Brdisv1BdTR2G1043711m,	-	-	Brdisv1BdTR7a1031092m,	Brdisv1BdTR8i1022978m,	Brdisv1BdTR9K1043045m,	-	-	-	-	-	-	-	-	Brdisv1Mon31029400m,	-	-	-	-	Brdisv1Sig21046439m,	-	Brdisv1Uni21045731m,	-
17424_BdiBd21-3.1G0015700.1.faa	BdiBd21-3.1G0015700.1,	-	-	-	-	-	-	-	-	-	-	-	-	-	-	-	-	-	-	-	-	-	-	-	-	-	-	-	-	-	-	-	-	-	-	-	-	-	-	-	-	-	-	-	-	-	-	-	-
17427_BdiBd21-3.1G0868000.1.faa	BdiBd21-3.1G0868000.1,BdiBd21-3.1G0347800.1,	-	-	-	-	-	Brdisv1ABR71004410m,	-	Brdisv1ABR9_r1004263m,	-	-	Brdisv1Arn11004404m,	-	-	Brdisv1Bd21Control1044087m,	Brdisv1Bd29-11041622m,	-	-	-	-	-	-	-	-	-	-	-	-	-	Brdisv1BdTR7a1045624m,Brdisv1BdTR7a1004443m,	Brdisv1BdTR8i1004254m,	-	-	Brdisv1Foz11042014m,	-	-	-	-	-	-	Brdisv1Mon31042985m,	Brdisv1Mur11003989m,	-	-	-	-	Brdisv1Tek-21004083m,	-	-
17432_BdiBd21-3.4G0072800.1.faa	BdiBd21-3.4G0072800.1,	-	-	-	-	-	-	-	-	-	-	-	-	-	-	-	-	-	-	-	-	-	-	-	-	-	-	-	-	-	-	-	-	-	-	-	-	-	-	-	-	-	-	-	-	-	-	-	-
17438_BdiBd21-3.4G0165100.1.faa	BdiBd21-3.4G0165100.1,	-	-	-	Brdisv1ABR51024120m,	-	-	Brdisv1ABR81030786m,	-	-	-	-	-	-	-	-	-	-	-	-	-	-	-	-	-	-	-	-	-	-	-	-	-	-	-	-	-	-	-	-	-	-	-	-	-	-	-	-	-
17448_BdiBd21-3.3G0373400.1.faa	BdiBd21-3.3G0373400.1,BdiBd21-3.3G0646700.1,	-	Brdisv1ABR31036737m,	-	-	-	Brdisv1ABR71045973m,	Brdisv1ABR81024424m,	Brdisv1ABR9_r1026672m,	Brdisv1Adi-121031730m,	Brdisv1Adi-21034856m,	-	Brdisv1Bd1-11039151m,	-	Brdisv1Bd21Control1006239m,	Brdisv1Bd29-11005289m,	-	-	-	-	-	Brdisv1BdTR12c1031571m,	-	-	-	-	Brdisv1BdTR2G1031218m,	-	-	Brdisv1BdTR7a1034755m,	Brdisv1BdTR8i1026657m,	Brdisv1BdTR9K1044612m,Brdisv1BdTR9K1030137m,	-	-	-	-	-	-	Brdisv1Luc11037578m,	-	Brdisv1Mon31033174m,	-	-	Brdisv1RON21008513m,	-	-	Brdisv1Tek-21032298m,	Brdisv1Uni21005916m,	-
17471_BdiBd21-3.2G0517200.1.faa	BdiBd21-3.2G0517200.1,	-	Brdisv1ABR31019476m,	-	-	-	-	-	-	Brdisv1Adi-121017588m,	Brdisv1Adi-21019289m,	Brdisv1Arn11019607m,	Brdisv1Bd1-11017031m,	Brdisv1Bd18-11020104m,	-	Brdisv1Bd29-11016227m,	Brdisv1Bd30-11017645m,	Brdisv1BdTR10C1016358m,	Brdisv1BdTR11A1036630m,	Brdisv1BdTR11G1019454m,	Brdisv1BdTR11I1018781m,	Brdisv1BdTR12c1002128m,	Brdisv1BdTR13C1017160m,	Brdisv1BdTR13a1020239m,	Brdisv1BdTR1i1020079m,	Brdisv1BdTR2B1018654m,	Brdisv1BdTR2G1017426m,	Brdisv1BdTR3C1020422m,	Brdisv1BdTR5I1016751m,	Brdisv1BdTR7a1044580m,	Brdisv1BdTR8i1018663m,	Brdisv1BdTR9K1016812m,	Brdisv1Bis-11018357m,	Brdisv1Foz11002213m,	-	Brdisv1Kah-51019485m,	Brdisv1Koz-11019575m,	-	Brdisv1Luc11019765m,	-	-	Brdisv1Mur11037280m,	Brdisv1Per11019539m,	Brdisv1RON21019411m,	Brdisv1S8iiC1019049m,	-	Brdisv1Tek-21017838m,	Brdisv1Uni21018461m,	-
17534_BdiBd21-3.4G0295100.1.faa	BdiBd21-3.4G0295100.1,	-	-	-	-	-	-	-	-	-	-	-	-	Brdisv1Bd18-11038149m,	-	-	-	-	-	-	-	-	-	Brdisv1BdTR13a1027733m,	-	Brdisv1BdTR2B1045084m,	-	-	-	-	-	-	-	-	-	-	-	-	-	-	-	-	-	-	-	-	-	-	-
17567_BdiBd21-3.2G0331700.1.faa	BdiBd21-3.2G0331700.1,	Brdisv1ABR21018098m,	Brdisv1ABR31018186m,Brdisv1ABR31017284m,	Brdisv1ABR41018042m,Brdisv1ABR41017234m,	Brdisv1ABR51017267m,Brdisv1ABR51016340m,	Brdisv1ABR6_r1018395m,Brdisv1ABR6_r1017539m,	Brdisv1ABR71018188m,Brdisv1ABR71017318m,	-	Brdisv1ABR9_r1015862m,	Brdisv1Adi-121016513m,	Brdisv1Adi-21017314m,Brdisv1Adi-21018089m,	Brdisv1Arn11017411m,	Brdisv1Bd1-11039059m,Brdisv1Bd1-11016018m,	Brdisv1Bd18-11018852m,Brdisv1Bd18-11017822m,	Brdisv1Bd21Control1017779m,	-	Brdisv1Bd30-11015943m,Brdisv1Bd30-11016586m,	Brdisv1BdTR10C1015305m,Brdisv1BdTR10C1014699m,	Brdisv1BdTR11A1016187m,Brdisv1BdTR11A1015519m,	Brdisv1BdTR11G1018218m,	Brdisv1BdTR11I1017619m,	Brdisv1BdTR12c1016422m,	Brdisv1BdTR13C1016131m,Brdisv1BdTR13C1015477m,	Brdisv1BdTR13a1018965m,Brdisv1BdTR13a1018176m,	Brdisv1BdTR1i1018712m,Brdisv1BdTR1i1017848m,	Brdisv1BdTR2B1017498m,	Brdisv1BdTR2G1016347m,Brdisv1BdTR2G1015659m,	Brdisv1BdTR3C1019385m,Brdisv1BdTR3C1018319m,	Brdisv1BdTR5I1015760m,Brdisv1BdTR5I1015101m,	Brdisv1BdTR7a1017240m,	Brdisv1BdTR8i1042970m,	Brdisv1BdTR9K1015748m,	Brdisv1Bis-11017228m,Brdisv1Bis-11016475m,	Brdisv1Foz11016898m,Brdisv1Foz11016080m,	Brdisv1Jer11016656m,Brdisv1Jer11015905m,	Brdisv1Kah-51018228m,	Brdisv1Koz-11018345m,Brdisv1Koz-11017535m,	Brdisv1Koz-31015674m,Brdisv1Koz-31038080m,	Brdisv1Luc11018277m,Brdisv1Luc11017413m,	Brdisv1Mig31017904m,Brdisv1Mig31017050m,	Brdisv1Mon31016170m,	Brdisv1Mur11016482m,	Brdisv1Per11018344m,Brdisv1Per11017476m,	Brdisv1RON21018146m,Brdisv1RON21015555m,	Brdisv1S8iiC1017830m,Brdisv1S8iiC1017007m,	Brdisv1Sig21016906m,Brdisv1Sig21016075m,	Brdisv1Tek-21016072m,	Brdisv1Uni21017253m,	-
17589_BdiBd21-3.4G0373900.1.faa	BdiBd21-3.4G0373900.1,	-	-	-	-	-	-	-	-	-	-	-	-	-	-	-	-	-	-	-	-	-	-	-	-	-	-	-	-	-	-	-	-	-	Brdisv1Jer11025329m,	-	-	-	-	-	-	-	-	-	-	-	Brdisv1Tek-21027781m,	-	-
17594_BdiBd21-3.4G0332100.1.faa	BdiBd21-3.4G0332100.1,	Brdisv1ABR21018676m,	-	-	Brdisv1ABR51018093m,	Brdisv1ABR6_r1027459m,	Brdisv1ABR71027265m,	Brdisv1ABR81016737m,	Brdisv1ABR9_r1021740m,	Brdisv1Adi-121016956m,	Brdisv1Adi-21018616m,	-	-	-	-	-	-	Brdisv1BdTR10C1015773m,	-	-	-	Brdisv1BdTR12c1016957m,	Brdisv1BdTR13C1019791m,	Brdisv1BdTR13a1028188m,	Brdisv1BdTR1i1019283m,	Brdisv1BdTR2B1018030m,	Brdisv1BdTR2G1016848m,	Brdisv1BdTR3C1035576m,	-	-	Brdisv1BdTR8i1035376m,	Brdisv1BdTR9K1016204m,	Brdisv1Bis-11017760m,	Brdisv1Foz11017426m,	Brdisv1Jer11017163m,	-	Brdisv1Koz-11018898m,	-	Brdisv1Luc11037461m,	Brdisv1Mig31026595m,	-	Brdisv1Mur11017281m,	Brdisv1Per11036955m,	Brdisv1RON21037803m,	Brdisv1S8iiC1036228m,	Brdisv1Sig21025137m,	Brdisv1Tek-21017304m,	Brdisv1Uni21018103m,	-
17757_BdiBd21-3.1G0793700.1.faa	BdiBd21-3.1G0793700.1,	-	-	-	-	-	-	-	-	-	-	-	-	-	-	-	-	-	-	-	-	-	Brdisv1BdTR13C1044322m,	-	-	-	-	-	-	Brdisv1BdTR7a1045135m,	-	-	-	-	-	-	-	-	-	-	-	-	-	-	-	-	-	-	-
17782_BdiBd21-3.3G0337800.1.faa	BdiBd21-3.3G0337800.1,	-	-	-	-	-	-	-	Brdisv1ABR9_r1020489m,	-	-	-	-	-	-	-	-	-	-	-	-	-	-	-	-	-	-	-	-	-	-	-	-	-	-	Brdisv1Kah-51024920m,	-	-	-	-	-	-	-	-	-	-	-	-	-
17796_BdiBd21-3.2G0530900.1.faa	BdiBd21-3.2G0530900.1,	Brdisv1ABR21027575m,	Brdisv1ABR31037093m,	Brdisv1ABR41027324m,	Brdisv1ABR51026150m,	Brdisv1ABR6_r1027931m,	Brdisv1ABR71027693m,	Brdisv1ABR81025384m,	Brdisv1ABR9_r1017169m,Brdisv1ABR9_r1022060m,	Brdisv1Adi-121032852m,Brdisv1Adi-121025020m,	Brdisv1Adi-21027320m,	Brdisv1Arn11019791m,Brdisv1Arn11027669m,	Brdisv1Bd1-11017182m,	Brdisv1Bd18-11020293m,Brdisv1Bd18-11039010m,	Brdisv1Bd21Control1036360m,Brdisv1Bd21Control1026924m,	Brdisv1Bd29-11030208m,Brdisv1Bd29-11026923m,	Brdisv1Bd30-11003509m,	Brdisv1BdTR10C1038273m,	Brdisv1BdTR11A1024483m,	Brdisv1BdTR11G1027352m,	Brdisv1BdTR11I1026502m,	Brdisv1BdTR12c1033178m,	Brdisv1BdTR13C1032003m,Brdisv1BdTR13C1024374m,	Brdisv1BdTR13a1020424m,Brdisv1BdTR13a1028743m,	Brdisv1BdTR1i1038375m,	Brdisv1BdTR2B1035695m,	Brdisv1BdTR2G1040793m,	Brdisv1BdTR3C1020613m,Brdisv1BdTR3C1036035m,	Brdisv1BdTR5I1031111m,Brdisv1BdTR5I1023563m,	Brdisv1BdTR7a1019459m,Brdisv1BdTR7a1027392m,	Brdisv1BdTR8i1018839m,Brdisv1BdTR8i1035804m,	Brdisv1BdTR9K1016997m,Brdisv1BdTR9K1023825m,	Brdisv1Bis-11033946m,Brdisv1Bis-11025897m,	Brdisv1Foz11023244m,	Brdisv1Jer11025336m,	Brdisv1Kah-51027519m,	Brdisv1Koz-11027752m,	Brdisv1Koz-31031594m,	Brdisv1Luc11037917m,	Brdisv1Mig31027029m,	Brdisv1Mon31026002m,Brdisv1Mon31018420m,	Brdisv1Mur11025012m,	Brdisv1Per11037400m,	Brdisv1RON21038295m,	Brdisv1S8iiC1036681m,	Brdisv1Sig21043981m,	Brdisv1Tek-21033368m,Brdisv1Tek-21025299m,	Brdisv1Uni21043863m,	-
17842_BdiBd21-3.3G0438700.1.faa	BdiBd21-3.3G0438700.1,	-	-	-	-	-	-	-	-	-	-	-	-	-	-	-	-	-	-	-	-	-	-	-	-	-	-	-	-	-	-	-	-	-	-	-	-	-	-	-	-	-	-	-	-	-	-	-	-
17860_BdiBd21-3.2G0547700.1.faa	BdiBd21-3.2G0547700.1,	-	-	-	-	-	-	Brdisv1ABR81017454m,	-	-	-	-	-	-	-	-	-	-	-	-	-	-	-	-	Brdisv1BdTR1i1020499m,	-	-	-	-	-	-	-	-	-	-	-	-	-	-	-	-	-	-	-	Brdisv1S8iiC1019454m,	-	-	-	-
17878_BdiBd21-3.4G0509800.1.faa	BdiBd21-3.4G0509800.1,	Brdisv1ABR21015763m,	-	-	Brdisv1ABR51014860m,	Brdisv1ABR6_r1016039m,	Brdisv1ABR71015810m,	Brdisv1ABR81034260m,	-	-	-	-	-	-	-	-	-	-	-	-	Brdisv1BdTR11I1027202m,	-	-	-	-	Brdisv1BdTR2B1036380m,	-	Brdisv1BdTR3C1016485m,	-	-	-	-	Brdisv1Bis-11027389m,	-	-	Brdisv1Kah-51015883m,	Brdisv1Koz-11015972m,	-	Brdisv1Luc11038699m,	-	-	-	-	-	Brdisv1S8iiC1037404m,	Brdisv1Sig21037690m,	-	Brdisv1Uni21028425m,	-
17880_BdiBd21-3.4G0455700.1.faa	BdiBd21-3.4G0455700.1,	-	-	-	-	-	-	-	-	Brdisv1Adi-121044822m,	-	-	-	-	-	-	-	-	-	-	-	-	-	-	-	-	Brdisv1BdTR2G1043418m,	-	-	-	-	-	-	-	-	-	-	-	-	Brdisv1Mig31040908m,	Brdisv1Mon31016394m,	-	-	-	-	-	-	-	-
17883_BdiBd21-3.5G0055500.1.faa	BdiBd21-3.5G0055500.1,	Brdisv1ABR21041021m,	-	-	-	-	-	-	Brdisv1ABR9_r1030512m,	-	-	-	Brdisv1Bd1-11040883m,	-	-	-	Brdisv1Bd30-11036922m,	Brdisv1BdTR10C1005631m,	Brdisv1BdTR11A1044881m,	Brdisv1BdTR11G1040571m,	-	-	-	-	-	-	-	-	Brdisv1BdTR5I1041431m,	-	-	-	-	-	-	-	-	-	-	Brdisv1Mig31006710m,	-	-	-	Brdisv1RON21042043m,	-	-	-	Brdisv1Uni21006255m,	-
17936_BdiBd21-3.3G0465800.1.faa	BdiBd21-3.3G0465800.1,	Brdisv1ABR21034639m,	Brdisv1ABR31027274m,	Brdisv1ABR41034389m,	Brdisv1ABR51032670m,	Brdisv1ABR6_r1035038m,	Brdisv1ABR71034754m,	Brdisv1ABR81043429m,	Brdisv1ABR9_r1031942m,	Brdisv1Adi-121040659m,Brdisv1Adi-121038343m,	Brdisv1Adi-21034370m,Brdisv1Adi-21042160m,	Brdisv1Arn11036434m,Brdisv1Arn11042908m,	-	Brdisv1Bd18-11028218m,Brdisv1Bd18-11044601m,	Brdisv1Bd21Control1033865m,	Brdisv1Bd29-11035398m,	Brdisv1Bd30-11040909m,	Brdisv1BdTR10C1023042m,	-	-	-	Brdisv1BdTR12c1031183m,	Brdisv1BdTR13C1030534m,	Brdisv1BdTR13a1036094m,	-	-	-	-	-	Brdisv1BdTR7a1041786m,	-	Brdisv1BdTR9K1029734m,	Brdisv1Bis-11032406m,	Brdisv1Foz11042138m,Brdisv1Foz11025527m,	Brdisv1Jer11031876m,	Brdisv1Kah-51034444m,	-	-	Brdisv1Luc11027686m,Brdisv1Luc11029360m,	Brdisv1Mig31033982m,	Brdisv1Mon31032653m,Brdisv1Mon31039613m,	Brdisv1Mur11031314m,	Brdisv1Per11027450m,Brdisv1Per11042443m,	Brdisv1RON21036930m,	Brdisv1S8iiC1026921m,	Brdisv1Sig21031973m,	-	Brdisv1Uni21032558m,	-
18025_BdiBd21-3.1G0463000.1.faa	BdiBd21-3.1G0463000.1,	-	-	-	-	-	-	-	-	-	-	-	-	-	-	-	-	-	-	-	-	-	-	-	-	-	-	-	-	-	-	-	-	-	-	-	-	-	-	-	-	-	-	-	-	-	-	-	-
18049_BdiBd21-3.2G0045800.1.faa	BdiBd21-3.2G0045800.1,	Brdisv1ABR21013713m,	Brdisv1ABR31013643m,	Brdisv1ABR41013606m,	Brdisv1ABR51012832m,	-	Brdisv1ABR71013658m,	Brdisv1ABR81012041m,	Brdisv1ABR9_r1013616m,	-	Brdisv1Adi-21013562m,	-	Brdisv1Bd1-11012277m,	Brdisv1Bd18-11013994m,	Brdisv1Bd21Control1013479m,	Brdisv1Bd29-11011408m,	Brdisv1Bd30-11012684m,	Brdisv1BdTR10C1011633m,	Brdisv1BdTR11A1012299m,	Brdisv1BdTR11G1013711m,	Brdisv1BdTR11I1013270m,	Brdisv1BdTR12c1012552m,	Brdisv1BdTR13C1012202m,	Brdisv1BdTR13a1014272m,	Brdisv1BdTR1i1014133m,	Brdisv1BdTR2B1013242m,	Brdisv1BdTR2G1012338m,	Brdisv1BdTR3C1014173m,	Brdisv1BdTR5I1011913m,	Brdisv1BdTR7a1013761m,	Brdisv1BdTR8i1013304m,	Brdisv1BdTR9K1011867m,	Brdisv1Bis-11013122m,	Brdisv1Foz11012760m,	Brdisv1Jer11012523m,	Brdisv1Kah-51013730m,	Brdisv1Koz-11013749m,	Brdisv1Koz-31011846m,	Brdisv1Luc11013730m,	Brdisv1Mig31013480m,	Brdisv1Mon31012807m,	Brdisv1Mur11012478m,	Brdisv1Per11013802m,	-	Brdisv1S8iiC1013423m,	Brdisv1Sig21012790m,	Brdisv1Tek-21012729m,	Brdisv1Uni21012965m,	-
18065_BdiBd21-3.1G0859000.1.faa	BdiBd21-3.1G0859000.1,	Brdisv1ABR21010598m,	Brdisv1ABR31010543m,	Brdisv1ABR41010540m,	Brdisv1ABR51009828m,	Brdisv1ABR6_r1010745m,	Brdisv1ABR71010542m,	Brdisv1ABR81001571m,	Brdisv1ABR9_r1010672m,	Brdisv1Adi-121040751m,	Brdisv1Adi-21044440m,	Brdisv1Arn11010694m,	Brdisv1Bd1-11009455m,	Brdisv1Bd18-11010845m,	-	-	Brdisv1Bd30-11009661m,	Brdisv1BdTR10C1037680m,	Brdisv1BdTR11A1044390m,	Brdisv1BdTR11G1010639m,	Brdisv1BdTR11I1043050m,	Brdisv1BdTR12c1041885m,	Brdisv1BdTR13C1040207m,	Brdisv1BdTR13a1011104m,	-	Brdisv1BdTR2B1042737m,	Brdisv1BdTR2G1040081m,	Brdisv1BdTR3C1011086m,	Brdisv1BdTR5I1040308m,	Brdisv1BdTR7a1010662m,	Brdisv1BdTR8i1043014m,	Brdisv1BdTR9K1038807m,	Brdisv1Bis-11041955m,	Brdisv1Foz11042620m,	Brdisv1Jer11041536m,	Brdisv1Kah-51010606m,	Brdisv1Koz-11030676m,	Brdisv1Koz-31038055m,Brdisv1Koz-31038054m,	Brdisv1Luc11010600m,	Brdisv1Mig31043696m,	Brdisv1Mon31041086m,	Brdisv1Mur11040618m,	Brdisv1Per11010732m,	Brdisv1RON21016668m,	Brdisv1S8iiC1043702m,	Brdisv1Sig21009768m,	Brdisv1Tek-21042083m,	Brdisv1Uni21043487m,	-
18066_BdiBd21-3.1G0678500.1.faa	BdiBd21-3.1G0678500.1,	-	-	-	Brdisv1ABR51046845m,	-	Brdisv1ABR71026611m,	-	Brdisv1ABR9_r1021332m,	Brdisv1Adi-121024051m,	Brdisv1Adi-21045323m,	-	-	-	-	-	-	-	-	-	-	Brdisv1BdTR12c1023829m,	Brdisv1BdTR13C1042311m,	Brdisv1BdTR13a1008618m,	Brdisv1BdTR1i1008638m,	Brdisv1BdTR2B1034668m,	-	Brdisv1BdTR3C1043639m,	Brdisv1BdTR5I1022665m,	-	-	-	Brdisv1Bis-11024918m,	Brdisv1Foz11046301m,	Brdisv1Jer11046104m,	Brdisv1Kah-51026404m,	Brdisv1Koz-11026658m,	Brdisv1Koz-31007088m,	-	Brdisv1Mig31046280m,	-	-	-	Brdisv1RON21046369m,	-	-	Brdisv1Tek-21024324m,	Brdisv1Uni21045638m,	-
18069_BdiBd21-3.4G0154400.1.faa	BdiBd21-3.4G0154400.1,	-	-	-	-	-	-	-	-	-	-	-	-	-	-	-	-	-	-	-	-	-	-	-	-	-	-	-	-	-	-	-	-	-	-	-	-	-	-	-	-	-	-	-	-	-	-	-	-
18085_BdiBd21-3.3G0000500.1.faa	BdiBd21-3.3G0000500.1,	-	-	-	-	-	-	-	-	-	-	-	-	-	-	-	-	-	-	-	-	-	-	-	-	-	-	-	-	-	-	-	-	-	-	-	-	-	-	-	-	-	-	-	-	-	-	-	-
18110_BdiBd21-3.1G0123700.1.faa	BdiBd21-3.1G0123700.1,	-	-	-	-	-	-	-	Brdisv1ABR9_r1021005m,	-	Brdisv1Adi-21025442m,	Brdisv1Arn11001410m,	Brdisv1Bd1-11001385m,	Brdisv1Bd18-11001475m,	-	Brdisv1Bd29-11021458m,	-	-	-	-	-	-	Brdisv1BdTR13C1022722m,	Brdisv1BdTR13a1026566m,	-	-	-	-	Brdisv1BdTR5I1022000m,	Brdisv1BdTR7a1025534m,	Brdisv1BdTR8i1001441m,	-	-	-	-	Brdisv1Kah-51025604m,	-	Brdisv1Koz-31001330m,	-	-	Brdisv1Mon31024186m,	-	-	-	-	-	Brdisv1Tek-21001385m,	-	-
18116_BdiBd21-3.1G0343900.1.faa	BdiBd21-3.1G0343900.1,	Brdisv1ABR21004383m,	-	Brdisv1ABR41004234m,	Brdisv1ABR51004060m,	Brdisv1ABR6_r1004358m,	Brdisv1ABR71004371m,	Brdisv1ABR81003689m,	Brdisv1ABR9_r1004193m,	Brdisv1Adi-121003966m,	Brdisv1Adi-21004179m,	Brdisv1Arn11004346m,	Brdisv1Bd1-11007079m,	Brdisv1Bd18-11004527m,	Brdisv1Bd21Control1004221m,	Brdisv1Bd29-11003575m,	Brdisv1Bd30-11004394m,	Brdisv1BdTR10C1003658m,	Brdisv1BdTR11A1003938m,	Brdisv1BdTR11G1004269m,	Brdisv1BdTR11I1004193m,	Brdisv1BdTR12c1003975m,	Brdisv1BdTR13C1003818m,	Brdisv1BdTR13a1004343m,	Brdisv1BdTR1i1004541m,	Brdisv1BdTR2B1004201m,	Brdisv1BdTR2G1003977m,	Brdisv1BdTR3C1004683m,	Brdisv1BdTR5I1003713m,	Brdisv1BdTR7a1004379m,	Brdisv1BdTR8i1004192m,	Brdisv1BdTR9K1003801m,	Brdisv1Bis-11004125m,	Brdisv1Foz11004076m,	Brdisv1Jer11003907m,	Brdisv1Kah-51004158m,	Brdisv1Koz-11004327m,	Brdisv1Koz-31003909m,	Brdisv1Luc11004267m,	Brdisv1Mig31004315m,	Brdisv1Mon31004004m,	Brdisv1Mur11003938m,	Brdisv1Per11004293m,	Brdisv1RON21004553m,	Brdisv1S8iiC1004237m,	Brdisv1Sig21003988m,	Brdisv1Tek-21004027m,	Brdisv1Uni21004001m,	-
18161_BdiBd21-3.2G0444900.1.faa	BdiBd21-3.2G0444900.1,	-	-	-	-	Brdisv1ABR6_r1018738m,	-	Brdisv1ABR81016253m,	Brdisv1ABR9_r1016525m,	-	-	-	-	-	Brdisv1Bd21Control1018101m,	Brdisv1Bd29-11015497m,	Brdisv1Bd30-11041560m,	-	-	-	-	-	-	-	-	-	-	-	-	Brdisv1BdTR7a1018391m,	Brdisv1BdTR8i1017902m,	-	-	-	-	-	-	-	Brdisv1Luc11018683m,	-	-	-	-	Brdisv1RON21018509m,	Brdisv1S8iiC1018143m,	-	-	Brdisv1Uni21017575m,	-
18235_BdiBd21-3.4G0487800.1.faa	BdiBd21-3.4G0487800.1,	-	-	-	-	-	-	-	-	-	-	-	Brdisv1Bd1-11033843m,	-	-	-	-	-	-	-	-	-	-	-	-	-	-	-	-	-	-	-	-	-	-	-	-	-	-	-	Brdisv1Mon31027295m,	-	-	-	-	-	-	-	-
18240_BdiBd21-3.5G0011100.1.faa	BdiBd21-3.5G0011100.1,	Brdisv1ABR21005852m,Brdisv1ABR21005850m,	Brdisv1ABR31040593m,Brdisv1ABR31040594m,	Brdisv1ABR41040509m,Brdisv1ABR41040512m,	Brdisv1ABR51038656m,Brdisv1ABR51038657m,	Brdisv1ABR6_r1041282m,Brdisv1ABR6_r1041283m,	Brdisv1ABR71040856m,Brdisv1ABR71040858m,	Brdisv1ABR81030906m,Brdisv1ABR81004987m,	Brdisv1ABR9_r1030105m,Brdisv1ABR9_r1030107m,	Brdisv1Adi-121036899m,Brdisv1Adi-121036901m,	Brdisv1Adi-21040581m,Brdisv1Adi-21005572m,	Brdisv1Arn11041294m,Brdisv1Arn11005831m,	Brdisv1Bd1-11035557m,Brdisv1Bd1-11035561m,	Brdisv1Bd18-11042488m,Brdisv1Bd18-11042490m,	-	-	Brdisv1Bd30-11036604m,Brdisv1Bd30-11041690m,	Brdisv1BdTR10C1034098m,Brdisv1BdTR10C1026218m,	Brdisv1BdTR11A1005193m,Brdisv1BdTR11A1005190m,	Brdisv1BdTR11G1040139m,Brdisv1BdTR11G1040142m,	Brdisv1BdTR11I1039134m,Brdisv1BdTR11I1039137m,	Brdisv1BdTR12c1036263m,Brdisv1BdTR12c1031270m,	Brdisv1BdTR13C1036088m,Brdisv1BdTR13C1041531m,	Brdisv1BdTR13a1042220m,Brdisv1BdTR13a1005883m,	Brdisv1BdTR1i1041898m,Brdisv1BdTR1i1006133m,	Brdisv1BdTR2B1039076m,Brdisv1BdTR2B1005559m,	Brdisv1BdTR2G1036343m,Brdisv1BdTR2G1005299m,	Brdisv1BdTR3C1039467m,Brdisv1BdTR3C1039469m,	Brdisv1BdTR5I1021962m,Brdisv1BdTR5I1005012m,	Brdisv1BdTR7a1039967m,Brdisv1BdTR7a1039969m,	Brdisv1BdTR8i1039030m,Brdisv1BdTR8i1039033m,	Brdisv1BdTR9K1005045m,Brdisv1BdTR9K1005043m,	Brdisv1Bis-11038331m,Brdisv1Bis-11044245m,	Brdisv1Foz11038055m,Brdisv1Foz11038056m,	Brdisv1Jer11037645m,Brdisv1Jer11037642m,	Brdisv1Kah-51040657m,Brdisv1Kah-51005663m,	Brdisv1Koz-11041076m,Brdisv1Koz-11005730m,	Brdisv1Koz-31034533m,Brdisv1Koz-31041189m,	Brdisv1Luc11041354m,Brdisv1Luc11041351m,	Brdisv1Mig31039722m,Brdisv1Mig31039724m,	Brdisv1Mon31005488m,Brdisv1Mon31005487m,	Brdisv1Mur11036764m,Brdisv1Mur11036765m,	Brdisv1Per11040869m,Brdisv1Per11040868m,	Brdisv1RON21041945m,Brdisv1RON21041946m,	Brdisv1S8iiC1040130m,Brdisv1S8iiC1040132m,	Brdisv1Sig21037369m,Brdisv1Sig21037370m,	Brdisv1Tek-21037495m,Brdisv1Tek-21037498m,	Brdisv1Uni21005380m,Brdisv1Uni21005376m,	-
18304_BdiBd21-3.3G0755600.1.faa	BdiBd21-3.3G0755600.1,	Brdisv1ABR21039896m,	Brdisv1ABR31032371m,	Brdisv1ABR41039472m,	Brdisv1ABR51037613m,	Brdisv1ABR6_r1040529m,	Brdisv1ABR71040110m,	Brdisv1ABR81044375m,	Brdisv1ABR9_r1029641m,	Brdisv1Adi-121035997m,	Brdisv1Adi-21039530m,	Brdisv1Arn11040249m,	Brdisv1Bd1-11028741m,	Brdisv1Bd18-11033934m,	Brdisv1Bd21Control1039157m,	Brdisv1Bd29-11033174m,	Brdisv1Bd30-11029704m,	Brdisv1BdTR10C1027421m,	Brdisv1BdTR11A1035492m,	Brdisv1BdTR11G1039413m,	Brdisv1BdTR11I1038445m,	Brdisv1BdTR12c1035602m,	Brdisv1BdTR13C1035136m,	Brdisv1BdTR13a1041497m,	Brdisv1BdTR1i1033022m,	Brdisv1BdTR2B1031362m,	Brdisv1BdTR2G1035403m,	Brdisv1BdTR3C1031122m,	Brdisv1BdTR5I1034110m,	Brdisv1BdTR7a1039250m,	Brdisv1BdTR8i1031396m,	Brdisv1BdTR9K1034147m,	Brdisv1Bis-11037323m,	Brdisv1Foz11030487m,	-	Brdisv1Kah-51039656m,	Brdisv1Koz-11040006m,	Brdisv1Koz-31027916m,	Brdisv1Luc11033034m,	Brdisv1Mig31038987m,	Brdisv1Mon31037624m,	Brdisv1Mur11036061m,	Brdisv1Per11032802m,	Brdisv1RON21002627m,	Brdisv1S8iiC1032048m,	Brdisv1Sig21036723m,	Brdisv1Tek-21036796m,	Brdisv1Uni21045230m,	-
18309_BdiBd21-3.3G0423900.1.faa	BdiBd21-3.3G0423900.1,	Brdisv1ABR21035730m,Brdisv1ABR21035726m,	Brdisv1ABR31028367m,	Brdisv1ABR41000661m,	Brdisv1ABR51033707m,	Brdisv1ABR6_r1036186m,	Brdisv1ABR71035878m,	Brdisv1ABR81036014m,	Brdisv1ABR9_r1024564m,	Brdisv1Adi-121032228m,	Brdisv1Adi-21031285m,	-	-	Brdisv1Bd18-11029529m,	Brdisv1Bd21Control1034938m,	Brdisv1Bd29-11026336m,	Brdisv1Bd30-11025515m,	Brdisv1BdTR10C1023873m,	-	Brdisv1BdTR11G1035240m,	Brdisv1BdTR11I1030392m,	Brdisv1BdTR12c1032007m,Brdisv1BdTR12c1044604m,	Brdisv1BdTR13C1031413m,	Brdisv1BdTR13a1037215m,	Brdisv1BdTR1i1029356m,	Brdisv1BdTR2B1023480m,	Brdisv1BdTR2G1031714m,	Brdisv1BdTR3C1028075m,	Brdisv1BdTR5I1030545m,	Brdisv1BdTR7a1035323m,	Brdisv1BdTR8i1027248m,	Brdisv1BdTR9K1027227m,	Brdisv1Bis-11029619m,	Brdisv1Foz11038427m,Brdisv1Foz11026577m,	Brdisv1Jer11032765m,	Brdisv1Kah-51031435m,	Brdisv1Koz-11035843m,	Brdisv1Koz-31024172m,	Brdisv1Luc11028819m,	Brdisv1Mig31035004m,	-	Brdisv1Mur11039579m,	Brdisv1Per11028608m,	Brdisv1RON21028912m,	Brdisv1S8iiC1027969m,	Brdisv1Sig21029449m,Brdisv1Sig21032954m,	Brdisv1Tek-21032795m,	Brdisv1Uni21029676m,	-
18373_BdiBd21-3.2G0393300.1.faa	BdiBd21-3.2G0393300.1,	-	-	-	-	-	-	-	-	-	-	-	-	-	-	-	-	-	-	-	-	-	-	-	-	-	-	-	-	-	-	-	-	-	-	-	-	-	-	-	-	-	-	-	-	-	-	-	-
18389_BdiBd21-3.1G0733100.1.faa	BdiBd21-3.1G0733100.1,	-	-	-	-	-	-	-	-	-	-	-	-	-	-	-	-	-	-	-	-	-	-	-	-	-	-	-	-	-	-	-	-	-	-	-	-	-	-	-	-	-	-	-	-	-	-	-	-
18390_BdiBd21-3.1G0721600.1.faa	BdiBd21-3.1G0721600.1,	-	-	-	-	-	-	-	-	-	-	-	-	-	-	Brdisv1Bd29-11007282m,	-	Brdisv1BdTR10C1007351m,	-	-	-	-	-	-	Brdisv1BdTR1i1009157m,	Brdisv1BdTR2B1008486m,	Brdisv1BdTR2G1007943m,	-	-	-	-	-	-	-	-	-	-	Brdisv1Koz-31007563m,	-	-	-	-	-	-	-	-	-	-	-
18391_BdiBd21-3.1G0915200.1.faa	BdiBd21-3.1G0915200.1,	-	-	-	-	-	-	-	-	Brdisv1Adi-121043432m,	Brdisv1Adi-21045539m,	-	-	-	-	-	-	Brdisv1BdTR10C1042778m,	Brdisv1BdTR11A1047908m,	Brdisv1BdTR11G1045736m,	Brdisv1BdTR11I1045072m,	Brdisv1BdTR12c1043273m,	-	-	-	-	-	-	-	Brdisv1BdTR7a1005416m,	Brdisv1BdTR8i1011080m,	Brdisv1BdTR9K1042426m,	-	-	-	-	-	-	-	-	-	-	-	-	-	-	Brdisv1Tek-21043963m,	-	-
18437_BdiBd21-3.2G0709000.1.faa	BdiBd21-3.2G0709000.1,	Brdisv1ABR21027187m,Brdisv1ABR21021996m,	Brdisv1ABR31036697m,Brdisv1ABR31022076m,	Brdisv1ABR41044887m,Brdisv1ABR41043404m,	Brdisv1ABR51020900m,Brdisv1ABR51025781m,	Brdisv1ABR6_r1026641m,Brdisv1ABR6_r1027532m,Brdisv1ABR6_r1022339m,	Brdisv1ABR71026613m,Brdisv1ABR71022207m,	Brdisv1ABR81030820m,Brdisv1ABR81019292m,	Brdisv1ABR9_r1018701m,Brdisv1ABR9_r1021801m,	Brdisv1Adi-121011020m,Brdisv1Adi-121020024m,	Brdisv1Adi-21011899m,Brdisv1Adi-21021951m,	Brdisv1Arn11027285m,Brdisv1Arn11022254m,	Brdisv1Bd1-11019401m,Brdisv1Bd1-11040204m,	Brdisv1Bd18-11022701m,Brdisv1Bd18-11038615m,	Brdisv1Bd21Control1028516m,Brdisv1Bd21Control1021550m,	Brdisv1Bd29-11018385m,	Brdisv1Bd30-11033240m,Brdisv1Bd30-11020216m,	Brdisv1BdTR10C1037773m,Brdisv1BdTR10C1018572m,	Brdisv1BdTR11A1041790m,Brdisv1BdTR11A1019647m,	Brdisv1BdTR11G1044479m,Brdisv1BdTR11G1022047m,	Brdisv1BdTR11I1025435m,Brdisv1BdTR11I1021304m,	Brdisv1BdTR12c1019835m,	Brdisv1BdTR13C1023384m,Brdisv1BdTR13C1019460m,	Brdisv1BdTR13a1028300m,Brdisv1BdTR13a1022897m,	Brdisv1BdTR1i1046180m,Brdisv1BdTR1i1022804m,	Brdisv1BdTR2B1043725m,Brdisv1BdTR2B1021227m,	Brdisv1BdTR2G1023715m,Brdisv1BdTR2G1019748m,	Brdisv1BdTR3C1035654m,Brdisv1BdTR3C1023093m,	Brdisv1BdTR5I1022671m,Brdisv1BdTR5I1019000m,Brdisv1BdTR5I1022663m,	Brdisv1BdTR7a1026267m,	Brdisv1BdTR8i1021236m,	Brdisv1BdTR9K1039408m,Brdisv1BdTR9K1019128m,	Brdisv1Bis-11024920m,Brdisv1Bis-11020839m,	Brdisv1Foz11020553m,Brdisv1Foz11023823m,	Brdisv1Jer11041759m,Brdisv1Jer11020270m,	Brdisv1Kah-51044465m,Brdisv1Kah-51022170m,	Brdisv1Koz-11022214m,Brdisv1Koz-11045063m,	Brdisv1Koz-31038644m,	Brdisv1Luc11037532m,Brdisv1Luc11022414m,	Brdisv1Mig31026661m,Brdisv1Mig31021684m,	Brdisv1Mon31041592m,Brdisv1Mon31020699m,	Brdisv1Mur11024075m,Brdisv1Mur11040608m,Brdisv1Mur11020041m,	Brdisv1Per11037008m,Brdisv1Per11022095m,	Brdisv1RON21044819m,Brdisv1RON21016866m,	Brdisv1S8iiC1011797m,Brdisv1S8iiC1021622m,	Brdisv1Sig21020347m,Brdisv1Sig21024522m,	Brdisv1Tek-21020255m,Brdisv1Tek-21044613m,	Brdisv1Uni21020973m,Brdisv1Uni21025038m,	-
18439_BdiBd21-3.1G0901900.1.faa	BdiBd21-3.1G0901900.1,	Brdisv1ABR21011118m,	Brdisv1ABR31011065m,	Brdisv1ABR41011072m,	Brdisv1ABR51010319m,	Brdisv1ABR6_r1011300m,	Brdisv1ABR71011070m,	Brdisv1ABR81009716m,	Brdisv1ABR9_r1011227m,	Brdisv1Adi-121010080m,	Brdisv1Adi-21010977m,	Brdisv1Arn11011221m,	Brdisv1Bd1-11009921m,	Brdisv1Bd18-11011375m,	Brdisv1Bd21Control1011009m,	Brdisv1Bd29-11009197m,	Brdisv1Bd30-11010223m,	Brdisv1BdTR10C1009336m,	Brdisv1BdTR11A1009896m,	Brdisv1BdTR11G1011177m,	Brdisv1BdTR11I1010765m,	Brdisv1BdTR12c1010161m,	Brdisv1BdTR13C1009831m,	Brdisv1BdTR13a1011669m,	Brdisv1BdTR1i1011488m,	Brdisv1BdTR2B1022046m,	Brdisv1BdTR2G1009930m,	Brdisv1BdTR3C1011620m,	Brdisv1BdTR5I1009534m,	Brdisv1BdTR7a1011247m,	Brdisv1BdTR8i1010908m,	Brdisv1BdTR9K1009467m,	Brdisv1Bis-11010582m,	Brdisv1Foz11010308m,	Brdisv1Jer11010114m,	Brdisv1Kah-51011156m,	Brdisv1Koz-11011165m,	Brdisv1Koz-31009578m,	Brdisv1Luc11011116m,	Brdisv1Mig31010903m,	Brdisv1Mon31010400m,	Brdisv1Mur11010061m,	Brdisv1Per11011259m,	Brdisv1RON21011191m,	Brdisv1S8iiC1010817m,	Brdisv1Sig21010282m,	Brdisv1Tek-21010269m,	Brdisv1Uni21010400m,	-
18467_BdiBd21-3.3G0581900.1.faa	BdiBd21-3.3G0581900.1,	-	-	-	-	-	-	-	Brdisv1ABR9_r1034676m,	-	-	-	-	Brdisv1Bd18-11031607m,	-	-	-	-	-	-	-	-	-	-	-	-	-	-	Brdisv1BdTR5I1038652m,	Brdisv1BdTR7a1034392m,	Brdisv1BdTR8i1026286m,	-	-	-	-	-	-	-	-	-	-	-	-	-	-	-	Brdisv1Tek-21036381m,	-	-
18477_BdiBd21-3.2G0490800.1.faa	BdiBd21-3.2G0490800.1,	-	Brdisv1ABR31019104m,	-	Brdisv1ABR51018069m,	Brdisv1ABR6_r1019257m,	Brdisv1ABR71019061m,	Brdisv1ABR81016729m,	Brdisv1ABR9_r1016829m,	Brdisv1Adi-121017245m,	Brdisv1Adi-21018931m,	Brdisv1Arn11019138m,	Brdisv1Bd1-11016724m,	Brdisv1Bd18-11019728m,	Brdisv1Bd21Control1018634m,	Brdisv1Bd29-11015925m,	Brdisv1Bd30-11017351m,	Brdisv1BdTR10C1016018m,	Brdisv1BdTR11A1023235m,	Brdisv1BdTR11G1019091m,	Brdisv1BdTR11I1018450m,	Brdisv1BdTR12c1017223m,	Brdisv1BdTR13C1016852m,	Brdisv1BdTR13a1019903m,	-	-	-	Brdisv1BdTR3C1020099m,	Brdisv1BdTR5I1016451m,	Brdisv1BdTR7a1018924m,	Brdisv1BdTR8i1018371m,	Brdisv1BdTR9K1016462m,	Brdisv1Bis-11018037m,	Brdisv1Foz11017717m,	-	Brdisv1Kah-51019110m,	Brdisv1Koz-11019236m,	Brdisv1Koz-31016331m,	Brdisv1Luc11019236m,	-	Brdisv1Mon31017878m,	Brdisv1Mur11017268m,	Brdisv1Per11019166m,	Brdisv1RON21019059m,	Brdisv1S8iiC1018644m,	Brdisv1Sig21017706m,	Brdisv1Tek-21017558m,	Brdisv1Uni21018078m,	-
18488_BdiBd21-3.1G1039600.1.faa	BdiBd21-3.1G1039600.1,	-	-	-	-	-	-	-	-	Brdisv1Adi-121011809m,	-	Brdisv1Arn11013148m,	Brdisv1Bd1-11011718m,	-	-	-	-	-	-	-	-	-	-	-	-	-	-	Brdisv1BdTR3C1013470m,	-	Brdisv1BdTR7a1026281m,	Brdisv1BdTR8i1012698m,	-	-	-	-	-	-	-	-	Brdisv1Mig31012787m,	Brdisv1Mon31012188m,	-	-	-	Brdisv1S8iiC1012752m,	-	Brdisv1Tek-21012098m,	-	-
18492_BdiBd21-3.1G0231100.1.faa	BdiBd21-3.1G0231100.1,	-	-	-	-	-	-	-	-	-	-	Brdisv1Arn11002943m,	-	Brdisv1Bd18-11002973m,	-	Brdisv1Bd29-11037710m,	-	-	-	-	-	-	-	-	-	-	-	-	-	Brdisv1BdTR7a1007121m,	Brdisv1BdTR8i1006759m,Brdisv1BdTR8i1002840m,	-	-	-	-	-	-	-	-	-	Brdisv1Mon31006647m,	-	-	-	-	-	-	-	-
18510_BdiBd21-3.4G0129200.1.faa	BdiBd21-3.4G0129200.1,	-	-	-	-	-	-	-	-	-	-	-	-	-	-	-	-	-	-	-	-	-	-	-	-	-	-	-	-	-	-	-	-	-	-	-	-	-	-	-	-	-	-	-	-	-	-	-	-
18513_BdiBd21-3.5G0102600.1.faa	BdiBd21-3.5G0102600.1,	Brdisv1ABR21041386m,	-	Brdisv1ABR41041051m,	Brdisv1ABR51044925m,	Brdisv1ABR6_r1042096m,	Brdisv1ABR71041729m,	Brdisv1ABR81036378m,	Brdisv1ABR9_r1030866m,	Brdisv1Adi-121045019m,	-	Brdisv1Arn11041862m,	Brdisv1Bd1-11041652m,	Brdisv1Bd18-11043403m,	Brdisv1Bd21Control1045348m,	Brdisv1Bd29-11039184m,Brdisv1Bd29-11038192m,	Brdisv1Bd30-11040299m,	Brdisv1BdTR10C1044093m,Brdisv1BdTR10C1039384m,	-	-	-	Brdisv1BdTR12c1043086m,	Brdisv1BdTR13C1040962m,	Brdisv1BdTR13a1043122m,	Brdisv1BdTR1i1042755m,	-	Brdisv1BdTR2G1043722m,	Brdisv1BdTR3C1040119m,	Brdisv1BdTR5I1040714m,	Brdisv1BdTR7a1040716m,	Brdisv1BdTR8i1043202m,	Brdisv1BdTR9K1040985m,	Brdisv1Bis-11043536m,	Brdisv1Foz11038827m,	Brdisv1Jer11045962m,	-	Brdisv1Koz-11041620m,	Brdisv1Koz-31042023m,	Brdisv1Luc11041922m,	Brdisv1Mig31043615m,	Brdisv1Mon31024780m,	Brdisv1Mur11043044m,	Brdisv1Per11036205m,	Brdisv1RON21045910m,	Brdisv1S8iiC1035436m,	Brdisv1Sig21046546m,	Brdisv1Tek-21041573m,	Brdisv1Uni21043209m,	-
18539_BdiBd21-3.2G0524700.1.faa	BdiBd21-3.2G0524700.1,	Brdisv1ABR21019469m,	-	-	-	-	-	Brdisv1ABR81017174m,	Brdisv1ABR9_r1017125m,	-	-	-	Brdisv1Bd1-11039964m,Brdisv1Bd1-11005805m,	-	Brdisv1Bd21Control1006271m,Brdisv1Bd21Control1019075m,	-	-	-	-	-	-	Brdisv1BdTR12c1000721m,	-	Brdisv1BdTR13a1020345m,	-	Brdisv1BdTR2B1006130m,	Brdisv1BdTR2G1017523m,	-	Brdisv1BdTR5I1016859m,Brdisv1BdTR5I1005537m,	Brdisv1BdTR7a1019384m,	Brdisv1BdTR8i1018762m,	Brdisv1BdTR9K1039089m,	Brdisv1Bis-11006055m,	-	-	-	-	Brdisv1Koz-31016745m,	-	-	Brdisv1Mon31037286m,	-	-	-	-	Brdisv1Sig21018081m,	Brdisv1Tek-21017931m,	Brdisv1Uni21045614m,Brdisv1Uni21018569m,	-
18604_BdiBd21-3.1G0965800.1.faa	BdiBd21-3.1G0965800.1,	-	-	-	-	-	-	Brdisv1ABR81044018m,	Brdisv1ABR9_r1024913m,	-	-	Brdisv1Arn11012133m,	Brdisv1Bd1-11007430m,	-	-	Brdisv1Bd29-11009995m,	Brdisv1Bd30-11011105m,	Brdisv1BdTR10C1010157m,	-	-	-	Brdisv1BdTR12c1011023m,	-	-	-	-	-	Brdisv1BdTR3C1012471m,	Brdisv1BdTR5I1010320m,	Brdisv1BdTR7a1012095m,	Brdisv1BdTR8i1011755m,	-	Brdisv1Bis-11011488m,	-	-	Brdisv1Kah-51012061m,	Brdisv1Koz-11012094m,	-	-	-	Brdisv1Mon31011298m,	-	-	-	-	-	Brdisv1Tek-21011147m,	-	-
18613_BdiBd21-3.4G0561800.1.faa	BdiBd21-3.4G0561800.1,BdiBd21-3.5G0044500.1,	-	-	Brdisv1ABR41029671m,	-	-	-	-	-	-	-	-	-	-	-	Brdisv1Bd29-11024924m,	-	-	-	-	Brdisv1BdTR11I1046387m,	-	-	-	-	-	Brdisv1BdTR2G1045181m,	-	-	-	-	Brdisv1BdTR9K1044694m,	-	-	-	Brdisv1Kah-51046701m,	Brdisv1Koz-11013446m,	-	Brdisv1Luc11040163m,	-	-	Brdisv1Mur11027101m,	-	Brdisv1RON21040592m,	-	-	-	-	-
18615_BdiBd21-3.4G0314200.1.faa	BdiBd21-3.4G0314200.1,	-	-	Brdisv1ABR41026702m,	-	Brdisv1ABR6_r1009240m,	-	-	-	-	Brdisv1Adi-21026730m,	-	-	Brdisv1Bd18-11038352m,	Brdisv1Bd21Control1026233m,	-	Brdisv1Bd30-11033022m,	Brdisv1BdTR10C1038515m,	Brdisv1BdTR11A1023943m,	Brdisv1BdTR11G1026730m,	Brdisv1BdTR11I1025853m,	Brdisv1BdTR12c1040405m,	Brdisv1BdTR13C1040002m,	Brdisv1BdTR13a1027958m,	-	Brdisv1BdTR2B1035055m,	Brdisv1BdTR2G1007093m,	Brdisv1BdTR3C1035367m,	Brdisv1BdTR5I1038824m,	-	-	Brdisv1BdTR9K1039192m,	Brdisv1Bis-11025318m,	Brdisv1Foz11034367m,	-	Brdisv1Kah-51026862m,	Brdisv1Koz-11027121m,	Brdisv1Koz-31031121m,	-	Brdisv1Mig31026418m,	-	-	-	Brdisv1RON21037617m,	Brdisv1S8iiC1036026m,	Brdisv1Sig21024996m,	-	-	-
18622_BdiBd21-3.3G0512600.1.faa	BdiBd21-3.3G0512600.1,BdiBd21-3.2G0674100.1,	Brdisv1ABR21045638m,	Brdisv1ABR31045176m,	Brdisv1ABR41021434m,	Brdisv1ABR51043907m,	Brdisv1ABR6_r1021881m,	Brdisv1ABR71016748m,	Brdisv1ABR81033742m,Brdisv1ABR81033389m,	Brdisv1ABR9_r1015501m,	Brdisv1Adi-121042412m,	Brdisv1Adi-21016735m,	Brdisv1Arn11021744m,	Brdisv1Bd1-11014919m,	Brdisv1Bd18-11022206m,	Brdisv1Bd21Control1016494m,	-	Brdisv1Bd30-11019802m,Brdisv1Bd30-11040947m,	Brdisv1BdTR10C1039660m,	Brdisv1BdTR11A1045833m,	Brdisv1BdTR11G1016881m,	Brdisv1BdTR11I1016337m,Brdisv1BdTR11I1027470m,	Brdisv1BdTR12c1042375m,	Brdisv1BdTR13C1041694m,	Brdisv1BdTR13a1022352m,	Brdisv1BdTR1i1039480m,Brdisv1BdTR1i1017236m,	Brdisv1BdTR2B1016221m,	Brdisv1BdTR2G1015151m,	Brdisv1BdTR3C1022600m,	Brdisv1BdTR5I1040428m,	Brdisv1BdTR7a1021438m,	Brdisv1BdTR8i1020757m,	Brdisv1BdTR9K1026947m,Brdisv1BdTR9K1040432m,	Brdisv1Bis-11016010m,	Brdisv1Foz11043590m,	Brdisv1Jer11042953m,	Brdisv1Kah-51016858m,	Brdisv1Koz-11016958m,	Brdisv1Koz-31014537m,	Brdisv1Luc11021912m,	Brdisv1Mig31044964m,	Brdisv1Mon31034746m,Brdisv1Mon31026952m,Brdisv1Mon31042498m,	Brdisv1Mur11042553m,	Brdisv1Per11016861m,	Brdisv1RON21021895m,	Brdisv1S8iiC1043695m,	Brdisv1Sig21042157m,	Brdisv1Tek-21015591m,	Brdisv1Uni21020484m,	-
18655_BdiBd21-3.5G0263800.1.faa	BdiBd21-3.5G0263800.1,	Brdisv1ABR21043374m,	Brdisv1ABR31043045m,	Brdisv1ABR41042899m,	Brdisv1ABR51040962m,	Brdisv1ABR6_r1043978m,	-	Brdisv1ABR81027009m,Brdisv1ABR81038021m,	Brdisv1ABR9_r1032707m,	Brdisv1Adi-121039080m,	Brdisv1Adi-21042970m,	Brdisv1Arn11043679m,	Brdisv1Bd1-11037764m,Brdisv1Bd1-11006335m,	Brdisv1Bd18-11045485m,	-	Brdisv1Bd29-11036116m,	-	Brdisv1BdTR10C1036380m,	Brdisv1BdTR11A1038629m,	Brdisv1BdTR11G1042856m,	Brdisv1BdTR11I1041654m,	Brdisv1BdTR12c1042245m,	Brdisv1BdTR13C1038246m,	Brdisv1BdTR13a1044935m,	Brdisv1BdTR1i1044690m,	Brdisv1BdTR2B1041362m,	Brdisv1BdTR2G1038441m,	Brdisv1BdTR3C1042107m,	Brdisv1BdTR5I1001562m,	Brdisv1BdTR7a1042546m,	Brdisv1BdTR8i1041629m,	Brdisv1BdTR9K1037140m,	Brdisv1Bis-11040586m,	-	Brdisv1Jer11039822m,	Brdisv1Kah-51042980m,	Brdisv1Koz-11043521m,	Brdisv1Koz-31036768m,	Brdisv1Luc11043879m,	Brdisv1Mig31042364m,	Brdisv1Mon31040158m,	Brdisv1Mur11039306m,	Brdisv1Per11043284m,	-	-	-	Brdisv1Tek-21039805m,	-	-
18671_BdiBd21-3.2G0453600.1.faa	BdiBd21-3.2G0453600.1,	Brdisv1ABR21044954m,	Brdisv1ABR31018650m,	Brdisv1ABR41018463m,	Brdisv1ABR51042547m,	-	Brdisv1ABR71018620m,	Brdisv1ABR81016326m,	Brdisv1ABR9_r1016572m,	Brdisv1Adi-121016842m,	Brdisv1Adi-21018468m,	Brdisv1Arn11018723m,	Brdisv1Bd1-11016387m,	-	-	-	Brdisv1Bd30-11016927m,	Brdisv1BdTR10C1040093m,	-	-	-	-	-	-	-	-	-	Brdisv1BdTR3C1019660m,	-	-	Brdisv1BdTR8i1017985m,	Brdisv1BdTR9K1016083m,	-	Brdisv1Foz11017291m,	Brdisv1Jer11017013m,	-	-	Brdisv1Koz-31016003m,	Brdisv1Luc11018769m,	Brdisv1Mig31043855m,	-	Brdisv1Mur11007324m,	Brdisv1Per11018753m,	Brdisv1RON21018617m,	Brdisv1S8iiC1018206m,	Brdisv1Sig21017318m,	Brdisv1Tek-21017154m,	Brdisv1Uni21043071m,	-
18679_BdiBd21-3.1G0676700.1.faa	BdiBd21-3.1G0676700.1,	Brdisv1ABR21046420m,	Brdisv1ABR31008325m,	-	-	-	-	Brdisv1ABR81007298m,	-	-	-	-	-	-	-	-	-	-	-	-	-	Brdisv1BdTR12c1007532m,	-	-	Brdisv1BdTR1i1008608m,	-	Brdisv1BdTR2G1007467m,	-	-	Brdisv1BdTR7a1006045m,	-	Brdisv1BdTR9K1007073m,	-	-	-	-	-	-	-	-	Brdisv1Mon31001681m,	-	Brdisv1Per11008493m,	-	-	-	-	-	-
18765_BdiBd21-3.3G0228800.1.faa	BdiBd21-3.3G0228800.1,	-	-	-	-	-	-	-	-	-	-	-	-	-	-	-	-	-	-	-	-	-	-	-	-	-	-	-	-	-	-	-	-	-	-	-	-	-	-	-	-	-	-	-	-	-	-	-	-
18776_BdiBd21-3.2G0128500.1.faa	BdiBd21-3.2G0128500.1,	-	-	-	-	-	-	-	Brdisv1ABR9_r1007539m,	-	-	-	-	-	-	-	-	-	-	-	-	-	-	-	-	-	-	-	-	Brdisv1BdTR7a1007660m,	-	-	-	-	-	-	-	-	Brdisv1Luc11028337m,	-	Brdisv1Mon31007160m,	-	-	-	Brdisv1S8iiC1007369m,	-	-	-	-
18800_BdiBd21-3.5G0306600.1.faa	BdiBd21-3.5G0306600.1,	Brdisv1ABR21033416m,	Brdisv1ABR31018385m,	-	-	-	Brdisv1ABR71044231m,	-	Brdisv1ABR9_r1014859m,	-	-	-	Brdisv1Bd1-11013952m,	-	-	Brdisv1Bd29-11013108m,Brdisv1Bd29-11027901m,	-	-	Brdisv1BdTR11A1014054m,	-	-	-	Brdisv1BdTR13C1039904m,	Brdisv1BdTR13a1045571m,	Brdisv1BdTR1i1045314m,	Brdisv1BdTR2B1043042m,	-	-	-	Brdisv1BdTR7a1015706m,	Brdisv1BdTR8i1015239m,	-	-	Brdisv1Foz11017036m,	-	-	-	-	Brdisv1Luc11044462m,	Brdisv1Mig31042893m,	-	-	-	Brdisv1RON21044915m,	-	Brdisv1Sig21040527m,	Brdisv1Tek-21014588m,	Brdisv1Uni21041330m,	-
18843_BdiBd21-3.4G0345900.1.faa	BdiBd21-3.4G0345900.1,	Brdisv1ABR21019278m,	Brdisv1ABR31036750m,	Brdisv1ABR41045425m,	-	Brdisv1ABR6_r1027591m,Brdisv1ABR6_r1027592m,	-	Brdisv1ABR81003478m,	Brdisv1ABR9_r1003940m,	Brdisv1Adi-121044169m,Brdisv1Adi-121003725m,	Brdisv1Adi-21003942m,Brdisv1Adi-21045700m,Brdisv1Adi-21003943m,	Brdisv1Arn11027339m,Brdisv1Arn11004090m,	Brdisv1Bd1-11003789m,	Brdisv1Bd18-11038671m,	Brdisv1Bd21Control1003991m,	Brdisv1Bd29-11040503m,Brdisv1Bd29-11003367m,	-	Brdisv1BdTR10C1003462m,Brdisv1BdTR10C1003463m,	Brdisv1BdTR11A1003724m,	Brdisv1BdTR11G1004023m,	Brdisv1BdTR11I1045164m,Brdisv1BdTR11I1003957m,	Brdisv1BdTR12c1003769m,Brdisv1BdTR12c1044738m,	Brdisv1BdTR13C1043614m,Brdisv1BdTR13C1003583m,	Brdisv1BdTR13a1004081m,	Brdisv1BdTR1i1038027m,Brdisv1BdTR1i1004296m,	Brdisv1BdTR2B1045032m,Brdisv1BdTR2B1003984m,	Brdisv1BdTR2G1043866m,Brdisv1BdTR2G1003726m,	Brdisv1BdTR3C1004394m,	Brdisv1BdTR5I1003493m,	Brdisv1BdTR7a1004116m,	Brdisv1BdTR8i1003945m,	Brdisv1BdTR9K1003559m,	Brdisv1Bis-11044679m,Brdisv1Bis-11003890m,	Brdisv1Foz11044063m,	Brdisv1Jer11003677m,	Brdisv1Kah-51027170m,	Brdisv1Koz-11004095m,	Brdisv1Koz-31039875m,	Brdisv1Luc11045882m,	-	Brdisv1Mon31003749m,	Brdisv1Mur11042848m,Brdisv1Mur11003726m,	Brdisv1Per11045576m,	Brdisv1RON21037987m,	-	Brdisv1Sig21017939m,	Brdisv1Tek-21003780m,	Brdisv1Uni21045221m,	-
18852_BdiBd21-3.4G0170100.1.faa	BdiBd21-3.4G0170100.1,	Brdisv1ABR21005159m,	Brdisv1ABR31034995m,	Brdisv1ABR41025243m,	-	Brdisv1ABR6_r1025734m,	Brdisv1ABR71025703m,	-	-	-	Brdisv1Adi-21025298m,	Brdisv1Arn11025623m,	-	Brdisv1Bd18-11036709m,	-	-	Brdisv1Bd30-11031968m,	-	-	-	-	Brdisv1BdTR12c1004620m,	-	-	Brdisv1BdTR1i1036107m,	Brdisv1BdTR2B1033748m,	Brdisv1BdTR2G1022893m,	-	-	-	-	-	-	-	Brdisv1Jer11023490m,	Brdisv1Kah-51025460m,	-	Brdisv1Koz-31030198m,	-	Brdisv1Mig31024983m,	Brdisv1Mon31024017m,	Brdisv1Mur11023226m,	Brdisv1Per11035410m,	Brdisv1RON21036061m,	Brdisv1S8iiC1034660m,	Brdisv1Sig21023600m,	-	-	-
18858_BdiBd21-3.5G0089700.1.faa	BdiBd21-3.5G0089700.1,	-	-	-	-	-	-	-	-	-	-	-	-	-	-	-	-	-	-	-	-	-	-	-	-	-	-	-	-	-	-	-	-	-	-	-	-	-	-	-	-	-	-	-	-	-	-	-	-
18926_BdiBd21-3.3G0595700.1.faa	BdiBd21-3.3G0595700.1,	-	-	-	-	-	-	-	-	-	-	-	-	-	-	-	-	-	-	-	-	-	-	-	-	-	-	-	-	-	-	-	-	-	-	-	-	-	-	-	-	-	-	-	-	-	-	-	-
18972_BdiBd21-3.5G0137200.1.faa	BdiBd21-3.5G0137200.1,	Brdisv1ABR21041777m,	Brdisv1ABR31041467m,	Brdisv1ABR41041433m,	Brdisv1ABR51039424m,	Brdisv1ABR6_r1042470m,	Brdisv1ABR71042077m,	Brdisv1ABR81036656m,	Brdisv1ABR9_r1031227m,	Brdisv1Adi-121037689m,	Brdisv1Adi-21041427m,	Brdisv1Arn11042216m,	Brdisv1Bd1-11041952m,	Brdisv1Bd18-11043791m,	Brdisv1Bd21Control1040949m,	Brdisv1Bd29-11034796m,	Brdisv1Bd30-11037512m,	Brdisv1BdTR10C1035037m,	Brdisv1BdTR11A1037164m,	Brdisv1BdTR11G1041345m,	Brdisv1BdTR11I1040175m,	Brdisv1BdTR12c1037174m,	-	Brdisv1BdTR13a1043478m,	Brdisv1BdTR1i1043073m,	Brdisv1BdTR2B1039840m,	Brdisv1BdTR2G1037013m,	Brdisv1BdTR3C1040522m,	Brdisv1BdTR5I1020001m,	Brdisv1BdTR7a1041085m,	Brdisv1BdTR8i1040184m,	Brdisv1BdTR9K1035766m,	Brdisv1Bis-11039129m,	Brdisv1Foz11039165m,	Brdisv1Jer11038352m,	Brdisv1Kah-51041531m,	Brdisv1Koz-11041930m,	Brdisv1Koz-31041606m,	Brdisv1Luc11042270m,	Brdisv1Mig31022787m,	Brdisv1Mon31039120m,	Brdisv1Mur11037816m,	Brdisv1Per11041709m,	Brdisv1RON21042756m,	Brdisv1S8iiC1022793m,	Brdisv1Sig21038532m,	-	Brdisv1Uni21039137m,	-
18993_BdiBd21-3.3G0202600.1.faa	BdiBd21-3.3G0202600.1,	Brdisv1ABR21033294m,	Brdisv1ABR31025939m,	-	-	Brdisv1ABR6_r1033726m,	-	-	Brdisv1ABR9_r1025640m,	Brdisv1Adi-121030219m,	Brdisv1Adi-21033152m,	Brdisv1Arn11033311m,	Brdisv1Bd1-11022873m,	Brdisv1Bd18-11026826m,	Brdisv1Bd21Control1032613m,	Brdisv1Bd29-11027841m,	-	-	Brdisv1BdTR11A1029893m,	Brdisv1BdTR11G1032955m,	Brdisv1BdTR11I1032220m,	Brdisv1BdTR12c1030211m,	Brdisv1BdTR13C1029532m,	Brdisv1BdTR13a1034759m,	Brdisv1BdTR1i1026849m,	Brdisv1BdTR2B1025175m,	Brdisv1BdTR2G1029782m,	Brdisv1BdTR3C1026327m,	Brdisv1BdTR5I1028625m,	Brdisv1BdTR7a1033049m,	Brdisv1BdTR8i1024921m,	Brdisv1BdTR9K1028739m,	Brdisv1Bis-11031338m,	-	Brdisv1Jer11030712m,	Brdisv1Kah-51033244m,	Brdisv1Koz-11033462m,	Brdisv1Koz-31022381m,	Brdisv1Luc11026377m,	Brdisv1Mig31032746m,	Brdisv1Mon31031383m,	Brdisv1Mur11030268m,	-	Brdisv1RON21026500m,	-	-	Brdisv1Tek-21030742m,	-	-
19004_BdiBd21-3.2G0439600.1.faa	BdiBd21-3.2G0439600.1,BdiBd21-3.2G0439500.1,	Brdisv1ABR21018434m,	Brdisv1ABR31018545m,	Brdisv1ABR41018335m,	Brdisv1ABR51017569m,	Brdisv1ABR6_r1018698m,	Brdisv1ABR71018506m,	Brdisv1ABR81016221m,	Brdisv1ABR9_r1027244m,	Brdisv1Adi-121016757m,	Brdisv1Adi-21018363m,	Brdisv1Arn11018604m,	Brdisv1Bd1-11000648m,	Brdisv1Bd18-11019178m,	Brdisv1Bd21Control1018068m,	Brdisv1Bd29-11015470m,	Brdisv1Bd30-11016817m,	Brdisv1BdTR10C1015563m,	Brdisv1BdTR11A1016418m,	Brdisv1BdTR11G1018520m,	Brdisv1BdTR11I1017896m,	Brdisv1BdTR12c1016676m,	Brdisv1BdTR13C1016386m,	Brdisv1BdTR13a1019287m,	Brdisv1BdTR1i1019036m,	Brdisv1BdTR2B1017805m,	Brdisv1BdTR2G1016604m,	Brdisv1BdTR3C1016736m,	Brdisv1BdTR5I1016005m,	Brdisv1BdTR7a1018357m,	Brdisv1BdTR8i1017871m,	Brdisv1BdTR9K1015998m,	Brdisv1Bis-11017505m,	Brdisv1Foz11017198m,	Brdisv1Jer11016922m,	Brdisv1Kah-51018539m,	Brdisv1Koz-11018666m,	Brdisv1Koz-31015918m,	Brdisv1Luc11018648m,	Brdisv1Mig31018207m,Brdisv1Mig31018206m,	Brdisv1Mon31017424m,	Brdisv1Mur11016774m,	Brdisv1Per11018651m,	-	Brdisv1S8iiC1018116m,	Brdisv1Sig21017216m,	Brdisv1Tek-21017068m,	Brdisv1Uni21017545m,	-
19011_BdiBd21-3.1G0295100.1.faa	BdiBd21-3.1G0295100.1,	-	-	-	-	-	-	-	-	-	-	-	-	-	-	-	-	-	-	-	-	-	-	-	-	-	-	-	-	-	-	-	-	-	-	-	-	-	-	-	-	-	-	-	-	-	-	-	-
19030_BdiBd21-3.5G0001800.1.faa	BdiBd21-3.5G0001800.1,	Brdisv1ABR21040471m,	-	-	-	-	Brdisv1ABR71033683m,	Brdisv1ABR81031337m,	-	Brdisv1Adi-121017912m,	-	-	-	-	Brdisv1Bd21Control1019285m,	-	-	Brdisv1BdTR10C1016612m,	Brdisv1BdTR11A1017600m,	-	Brdisv1BdTR11I1019104m,	Brdisv1BdTR12c1017782m,	Brdisv1BdTR13C1017432m,	-	-	Brdisv1BdTR2B1018991m,	Brdisv1BdTR2G1017678m,	-	Brdisv1BdTR5I1017026m,	-	-	Brdisv1BdTR9K1017128m,	Brdisv1Bis-11018651m,	Brdisv1Foz11034992m,	Brdisv1Jer11030927m,	-	-	Brdisv1Koz-31034429m,	Brdisv1Luc11041000m,	Brdisv1Mig31039610m,	-	-	-	-	-	Brdisv1Sig21025618m,	-	Brdisv1Uni21018735m,	-
19031_BdiBd21-3.5G0105700.1.faa	BdiBd21-3.5G0105700.1,	-	-	-	-	-	-	-	-	-	-	-	-	-	-	-	-	-	-	-	-	-	-	-	-	-	-	-	-	-	-	-	-	-	-	-	-	-	-	-	-	-	-	-	-	-	-	-	-
19041_BdiBd21-3.3G0734700.1.faa	BdiBd21-3.3G0734700.1,	-	Brdisv1ABR31032093m,	Brdisv1ABR41044622m,	Brdisv1ABR51043469m,	-	Brdisv1ABR71045353m,	-	-	-	-	-	-	-	-	-	-	-	-	-	-	-	-	-	-	-	-	-	-	-	-	-	-	Brdisv1Foz11043003m,	-	-	-	-	Brdisv1Luc11032753m,	Brdisv1Mig31044102m,	-	-	Brdisv1Per11045190m,	-	Brdisv1S8iiC1006975m,	Brdisv1Sig21042451m,	-	Brdisv1Uni21043061m,	-
19078_BdiBd21-3.3G0274500.1.faa	BdiBd21-3.3G0274500.1,	-	-	-	-	-	-	-	-	-	-	-	-	-	-	-	-	-	-	-	-	-	-	-	-	-	-	-	-	-	-	-	-	-	-	-	-	-	-	-	-	-	-	-	-	-	-	-	-
19112_BdiBd21-3.1G0444300.1.faa	BdiBd21-3.1G0444300.1,	-	-	-	-	-	-	-	-	-	-	-	-	-	-	-	-	-	-	-	-	-	-	-	-	-	-	-	-	-	-	-	-	-	-	-	-	-	-	-	-	-	-	-	-	-	-	-	-
19121_BdiBd21-3.4G0003500.1.faa	BdiBd21-3.4G0003500.1,	-	Brdisv1ABR31032990m,	Brdisv1ABR41023358m,	Brdisv1ABR51022268m,	Brdisv1ABR6_r1023703m,	Brdisv1ABR71023669m,	-	Brdisv1ABR9_r1019567m,	-	-	Brdisv1Arn11023670m,	Brdisv1Bd1-11029394m,	-	-	-	Brdisv1Bd30-11030344m,	-	-	-	-	-	-	-	-	-	-	-	-	Brdisv1BdTR7a1023458m,	Brdisv1BdTR8i1032048m,	-	-	Brdisv1Foz11031101m,	Brdisv1Jer11021667m,	-	-	-	Brdisv1Luc11033724m,	Brdisv1Mig31023080m,	Brdisv1Mon31022049m,	Brdisv1Mur11021417m,	-	Brdisv1RON21033798m,	Brdisv1S8iiC1032712m,	Brdisv1Sig21021673m,	-	Brdisv1Uni21022384m,	-
19151_BdiBd21-3.1G0536400.1.faa	BdiBd21-3.1G0536400.1,	Brdisv1ABR21006671m,	-	-	Brdisv1ABR51006224m,	Brdisv1ABR6_r1006624m,	-	Brdisv1ABR81006117m,	-	Brdisv1Adi-121005985m,	Brdisv1Adi-21006338m,	Brdisv1Arn11045046m,Brdisv1Arn11006632m,	Brdisv1Bd1-11039267m,	Brdisv1Bd18-11046817m,	Brdisv1Bd21Control1046773m,	-	-	Brdisv1BdTR10C1044134m,	-	Brdisv1BdTR11G1006601m,	Brdisv1BdTR11I1046071m,	-	Brdisv1BdTR13C1044786m,	-	Brdisv1BdTR1i1017336m,	-	Brdisv1BdTR2G1044795m,	Brdisv1BdTR3C1043481m,	-	-	Brdisv1BdTR8i1006775m,	-	Brdisv1Bis-11045406m,	-	Brdisv1Jer11006009m,	Brdisv1Kah-51006525m,	Brdisv1Koz-11006550m,	-	Brdisv1Luc11006663m,	-	Brdisv1Mon31041494m,Brdisv1Mon31006260m,	Brdisv1Mur11046064m,	Brdisv1Per11006643m,	Brdisv1RON21006787m,	-	Brdisv1Sig21006143m,	Brdisv1Tek-21044205m,	-	-
19156_BdiBd21-3.4G0296400.1.faa	BdiBd21-3.4G0296400.1,	-	-	-	-	-	-	-	-	-	-	-	-	-	-	-	-	-	-	-	-	-	-	-	-	-	-	-	-	-	-	-	-	-	-	-	-	-	-	-	-	-	-	-	-	-	-	-	-
19158_BdiBd21-3.4G0238500.1.faa	BdiBd21-3.4G0238500.1,	-	-	Brdisv1ABR41026011m,	-	-	Brdisv1ABR71026402m,	-	-	-	Brdisv1Adi-21026081m,	Brdisv1Arn11026337m,	Brdisv1Bd1-11031715m,	-	-	Brdisv1Bd29-11021962m,	Brdisv1Bd30-11032579m,	-	Brdisv1BdTR11A1023442m,	Brdisv1BdTR11G1026097m,	Brdisv1BdTR11I1025252m,	-	-	-	-	-	-	-	-	-	Brdisv1BdTR8i1034625m,	-	-	-	-	-	-	-	-	-	Brdisv1Mon31024704m,	Brdisv1Mur11023915m,	-	-	-	-	-	-	-
19163_BdiBd21-3.4G0556500.1.faa	BdiBd21-3.4G0556500.1,	Brdisv1ABR21029817m,	Brdisv1ABR31039263m,	Brdisv1ABR41029600m,	Brdisv1ABR51028184m,	Brdisv1ABR6_r1030216m,	Brdisv1ABR71029893m,	Brdisv1ABR81034763m,	-	Brdisv1Adi-121027019m,	Brdisv1Adi-21029570m,	Brdisv1Arn11029872m,	Brdisv1Bd1-11034618m,	Brdisv1Bd18-11041418m,	Brdisv1Bd21Control1029079m,	Brdisv1Bd29-11024865m,	Brdisv1Bd30-11035545m,	Brdisv1BdTR10C1033177m,	Brdisv1BdTR11A1026557m,	Brdisv1BdTR11G1029537m,	Brdisv1BdTR11I1028673m,	-	Brdisv1BdTR13C1026329m,	Brdisv1BdTR13a1031011m,	Brdisv1BdTR1i1040780m,	Brdisv1BdTR2B1037757m,	Brdisv1BdTR2G1026602m,	Brdisv1BdTR3C1038419m,	-	Brdisv1BdTR7a1029712m,	Brdisv1BdTR8i1038031m,	-	Brdisv1Bis-11027904m,	Brdisv1Foz11037079m,	Brdisv1Jer11027452m,	Brdisv1Kah-51029731m,	Brdisv1Koz-11029987m,	Brdisv1Koz-31033603m,	Brdisv1Luc11040092m,	Brdisv1Mig31029230m,	Brdisv1Mon31028080m,	Brdisv1Mur11027028m,	Brdisv1Per11039548m,	Brdisv1RON21040522m,	Brdisv1S8iiC1038831m,	Brdisv1Sig21027575m,	Brdisv1Tek-21027374m,	Brdisv1Uni21028111m,	-
19175_BdiBd21-3.3G0220200.1.faa	BdiBd21-3.3G0220200.1,	Brdisv1ABR21033542m,	-	Brdisv1ABR41027175m,	Brdisv1ABR51031601m,	Brdisv1ABR6_r1027763m,	Brdisv1ABR71033606m,	-	Brdisv1ABR9_r1021937m,	Brdisv1Adi-121044502m,	Brdisv1Adi-21015839m,	Brdisv1Arn11033512m,	Brdisv1Bd1-11008923m,	Brdisv1Bd18-11027048m,	Brdisv1Bd21Control1032810m,	-	Brdisv1Bd30-11023923m,	-	Brdisv1BdTR11A1030083m,	Brdisv1BdTR11G1033140m,	Brdisv1BdTR11I1032417m,	Brdisv1BdTR12c1030367m,	Brdisv1BdTR13C1029693m,	Brdisv1BdTR13a1034995m,	Brdisv1BdTR1i1027080m,	Brdisv1BdTR2B1025378m,	Brdisv1BdTR2G1029967m,	Brdisv1BdTR3C1026487m,	Brdisv1BdTR5I1043383m,	Brdisv1BdTR7a1033258m,	-	-	Brdisv1Bis-11031531m,	Brdisv1Foz11024493m,	Brdisv1Jer11030865m,	Brdisv1Kah-51033446m,	Brdisv1Koz-11019515m,	Brdisv1Koz-31022550m,	Brdisv1Luc11026587m,	Brdisv1Mig31026874m,	Brdisv1Mon31044409m,	Brdisv1Mur11024863m,	-	Brdisv1RON21004235m,	Brdisv1S8iiC1036507m,	Brdisv1Sig21030937m,	Brdisv1Tek-21030922m,	Brdisv1Uni21031591m,	-
19192_BdiBd21-3.2G0207700.1.faa	BdiBd21-3.2G0207700.1,	Brdisv1ABR21015823m,	Brdisv1ABR31015816m,	Brdisv1ABR41015730m,	Brdisv1ABR51014917m,	Brdisv1ABR6_r1016084m,	Brdisv1ABR71015868m,	Brdisv1ABR81013973m,	Brdisv1ABR9_r1014952m,	Brdisv1Adi-121014390m,	Brdisv1Adi-21015804m,	Brdisv1Arn11015956m,	Brdisv1Bd1-11014085m,	Brdisv1Bd18-11016225m,	Brdisv1Bd21Control1015611m,	-	Brdisv1Bd30-11014612m,	-	Brdisv1BdTR11A1014179m,	Brdisv1BdTR11G1015971m,	Brdisv1BdTR11I1015440m,	Brdisv1BdTR12c1014498m,	Brdisv1BdTR13C1014112m,	Brdisv1BdTR13a1016631m,	Brdisv1BdTR1i1016181m,	Brdisv1BdTR2B1015310m,	Brdisv1BdTR2G1014285m,	Brdisv1BdTR3C1016546m,	Brdisv1BdTR5I1013813m,	Brdisv1BdTR7a1015857m,	Brdisv1BdTR8i1015375m,	-	Brdisv1Bis-11015164m,	Brdisv1Foz11014722m,	Brdisv1Jer11014568m,	Brdisv1Kah-51015933m,	Brdisv1Koz-11016022m,	Brdisv1Koz-31013734m,	Brdisv1Luc11015944m,	Brdisv1Mig31015598m,Brdisv1Mig31015608m,	Brdisv1Mon31014854m,Brdisv1Mon31014858m,	Brdisv1Mur11014467m,Brdisv1Mur11045435m,	Brdisv1Per11016001m,	Brdisv1RON21015839m,	Brdisv1S8iiC1015561m,	Brdisv1Sig21014799m,	Brdisv1Tek-21014728m,	Brdisv1Uni21015068m,	-
19245_BdiBd21-3.3G0325200.1.faa	BdiBd21-3.3G0325200.1,	-	-	-	-	-	-	-	-	-	-	-	-	-	-	-	-	-	-	-	-	-	-	-	-	-	-	-	-	-	-	-	-	-	-	-	-	-	-	-	-	-	-	-	-	-	-	-	-
19280_BdiBd21-3.4G0407400.1.faa	BdiBd21-3.4G0407400.1,BdiBd21-3.4G0258100.1,	Brdisv1ABR21038977m,Brdisv1ABR21027963m,	Brdisv1ABR31031496m,Brdisv1ABR31037484m,	Brdisv1ABR41038583m,Brdisv1ABR41027747m,	Brdisv1ABR51026509m,	Brdisv1ABR6_r1039612m,Brdisv1ABR6_r1028382m,	Brdisv1ABR71028076m,	Brdisv1ABR81033193m,	Brdisv1ABR9_r1029072m,Brdisv1ABR9_r1022320m,	Brdisv1Adi-121035185m,Brdisv1Adi-121044803m,	Brdisv1Adi-21027749m,Brdisv1Adi-21038627m,	Brdisv1Arn11039330m,Brdisv1Arn11023159m,	-	Brdisv1Bd18-11033009m,Brdisv1Bd18-11039474m,	Brdisv1Bd21Control1038262m,Brdisv1Bd21Control1027289m,	Brdisv1Bd29-11032445m,Brdisv1Bd29-11023294m,	Brdisv1Bd30-11028823m,Brdisv1Bd30-11033839m,	Brdisv1BdTR10C1026650m,	-	Brdisv1BdTR11G1027728m,	Brdisv1BdTR11I1026874m,	Brdisv1BdTR12c1010224m,	Brdisv1BdTR13C1012394m,Brdisv1BdTR13C1034293m,	Brdisv1BdTR13a1040542m,Brdisv1BdTR13a1029221m,	Brdisv1BdTR1i1032629m,Brdisv1BdTR1i1038798m,	Brdisv1BdTR2B1030457m,Brdisv1BdTR2B1036075m,	Brdisv1BdTR2G1034582m,Brdisv1BdTR2G1024990m,Brdisv1BdTR2G1044661m,	Brdisv1BdTR3C1036468m,	Brdisv1BdTR5I1033318m,Brdisv1BdTR5I1023920m,	Brdisv1BdTR7a1038422m,	Brdisv1BdTR8i1030530m,Brdisv1BdTR8i1036174m,	Brdisv1BdTR9K1024128m,Brdisv1BdTR9K1033354m,	Brdisv1Bis-11036415m,Brdisv1Bis-11026247m,	Brdisv1Foz11029643m,Brdisv1Foz11035322m,	Brdisv1Jer11035783m,Brdisv1Jer11025701m,	Brdisv1Kah-51038734m,Brdisv1Kah-51027942m,	Brdisv1Koz-11039098m,Brdisv1Koz-11028162m,	-	Brdisv1Luc11032135m,Brdisv1Luc11038351m,	Brdisv1Mig31038110m,Brdisv1Mig31027423m,	Brdisv1Mon31036731m,Brdisv1Mon31026382m,	Brdisv1Mur11035221m,Brdisv1Mur11025359m,	Brdisv1Per11031879m,	Brdisv1RON21032211m,Brdisv1RON21038682m,	Brdisv1S8iiC1037094m,	Brdisv1Sig21035929m,Brdisv1Sig21025911m,	Brdisv1Tek-21025673m,Brdisv1Tek-21035938m,	Brdisv1Uni21036571m,Brdisv1Uni21026428m,	-
19309_BdiBd21-3.1G0264000.1.faa	BdiBd21-3.1G0264000.1,	-	-	-	-	-	-	-	-	-	-	-	-	-	-	-	-	-	-	-	-	-	-	-	-	-	-	-	-	-	-	-	-	-	-	-	-	-	-	-	-	-	-	-	-	-	-	-	-
19312_BdiBd21-3.1G0487600.1.faa	BdiBd21-3.1G0487600.1,	-	-	-	-	-	-	-	-	-	-	-	-	-	-	-	-	-	-	-	-	-	-	-	-	-	-	-	-	-	-	-	-	-	-	-	-	-	-	-	-	-	-	-	-	-	-	-	-
19317_BdiBd21-3.1G0383100.1.faa	BdiBd21-3.1G0383100.1,	Brdisv1ABR21004848m,	Brdisv1ABR31004710m,	Brdisv1ABR41004665m,	Brdisv1ABR51004530m,	Brdisv1ABR6_r1004803m,	Brdisv1ABR71004755m,	Brdisv1ABR81039571m,	-	Brdisv1Adi-121041187m,	Brdisv1Adi-21004642m,	-	-	Brdisv1Bd18-11005079m,	Brdisv1Bd21Control1004657m,	Brdisv1Bd29-11003937m,	Brdisv1Bd30-11021111m,	Brdisv1BdTR10C1004004m,	-	Brdisv1BdTR11G1004745m,	Brdisv1BdTR11I1004608m,	Brdisv1BdTR12c1004312m,	Brdisv1BdTR13C1041655m,	Brdisv1BdTR13a1004812m,	-	Brdisv1BdTR2B1009579m,	Brdisv1BdTR2G1041013m,	Brdisv1BdTR3C1005216m,	Brdisv1BdTR5I1004092m,	Brdisv1BdTR7a1004805m,	Brdisv1BdTR8i1004664m,	-	Brdisv1Bis-11004542m,	Brdisv1Foz11004533m,	-	Brdisv1Kah-51004648m,	-	-	-	-	Brdisv1Mon31004473m,Brdisv1Mon31038654m,	Brdisv1Mur11004358m,	Brdisv1Per11004775m,	Brdisv1RON21005016m,	Brdisv1S8iiC1004667m,	Brdisv1Sig21004413m,	Brdisv1Tek-21041505m,	Brdisv1Uni21004417m,	-
19333_BdiBd21-3.4G0178900.1.faa	BdiBd21-3.4G0178900.1,	-	-	-	-	-	-	-	-	-	-	-	-	-	-	-	-	-	-	-	-	-	-	-	-	-	-	-	-	-	-	-	-	-	-	-	-	-	-	-	-	-	-	-	-	-	-	-	-
19380_BdiBd21-3.1G0443900.1.faa	BdiBd21-3.1G0443900.1,	Brdisv1ABR21005630m,	Brdisv1ABR31005516m,	Brdisv1ABR41041718m,	Brdisv1ABR51005255m,	Brdisv1ABR6_r1005554m,	Brdisv1ABR71005511m,Brdisv1ABR71042337m,	Brdisv1ABR81004787m,Brdisv1ABR81036903m,	Brdisv1ABR9_r1031515m,	-	Brdisv1Adi-21041736m,	Brdisv1Arn11005619m,	Brdisv1Bd1-11036740m,	Brdisv1Bd18-11005863m,	Brdisv1Bd21Control1041283m,	Brdisv1Bd29-11035095m,	Brdisv1Bd30-11005476m,	Brdisv1BdTR10C1004661m,	Brdisv1BdTR11A1004999m,	Brdisv1BdTR11G1005514m,	Brdisv1BdTR11I1005350m,	Brdisv1BdTR12c1037407m,	Brdisv1BdTR13C1004965m,	Brdisv1BdTR13a1005718m,	Brdisv1BdTR1i1005898m,	Brdisv1BdTR2B1005323m,	Brdisv1BdTR2G1005087m,	Brdisv1BdTR3C1005827m,	Brdisv1BdTR5I1004787m,	-	Brdisv1BdTR8i1040478m,	Brdisv1BdTR9K1036043m,	-	Brdisv1Foz11005273m,	Brdisv1Jer11005089m,	-	Brdisv1Koz-11005526m,	Brdisv1Koz-31005011m,	Brdisv1Luc11005584m,	-	Brdisv1Mon31005250m,	Brdisv1Mur11005104m,	Brdisv1Per11005592m,	Brdisv1RON21005818m,	Brdisv1S8iiC1005398m,	Brdisv1Sig21005172m,	Brdisv1Tek-21009683m,	-	-
19395_BdiBd21-3.4G0106100.1.faa	BdiBd21-3.4G0106100.1,	-	-	-	-	-	-	-	Brdisv1ABR9_r1034111m,	-	-	-	-	-	-	-	-	-	-	-	-	-	-	-	-	-	-	-	-	-	-	-	-	-	-	-	-	-	-	-	-	-	-	-	Brdisv1S8iiC1043758m,	-	-	-	-
19398_BdiBd21-3.5G0051400.1.faa	BdiBd21-3.5G0051400.1,	-	-	-	Brdisv1ABR51025431m,	-	-	-	-	-	-	-	-	-	-	-	-	-	-	-	-	-	-	-	-	-	-	-	-	-	-	-	-	-	-	-	-	-	-	-	-	-	-	-	Brdisv1S8iiC1043926m,	-	-	-	-
19407_BdiBd21-3.3G0227800.1.faa	BdiBd21-3.3G0227800.1,	-	-	-	-	-	-	-	Brdisv1ABR9_r1025804m,	-	-	-	Brdisv1Bd1-11039029m,	-	Brdisv1Bd21Control1032859m,	-	-	Brdisv1BdTR10C1022228m,	-	-	-	-	-	-	-	-	-	-	-	-	-	-	-	-	-	-	-	-	-	-	-	-	-	-	-	-	-	Brdisv1Uni21031642m,	-
19414_BdiBd21-3.2G0669100.1.faa	BdiBd21-3.2G0669100.1,	Brdisv1ABR21029729m,	Brdisv1ABR31039200m,	Brdisv1ABR41029517m,	Brdisv1ABR51028126m,	Brdisv1ABR6_r1030165m,	Brdisv1ABR71029815m,	-	Brdisv1ABR9_r1017139m,	Brdisv1Adi-121026941m,Brdisv1Adi-121019554m,	Brdisv1Adi-21029491m,	-	-	Brdisv1Bd18-11041336m,	Brdisv1Bd21Control1019097m,Brdisv1Bd21Control1029004m,	Brdisv1Bd29-11016322m,	Brdisv1Bd30-11035480m,	Brdisv1BdTR10C1033125m,	Brdisv1BdTR11A1026492m,	Brdisv1BdTR11G1029456m,	Brdisv1BdTR11I1028593m,	Brdisv1BdTR12c1026823m,	Brdisv1BdTR13C1026265m,	Brdisv1BdTR13a1030933m,	Brdisv1BdTR1i1040699m,	Brdisv1BdTR2B1037689m,	Brdisv1BdTR2G1026537m,	Brdisv1BdTR3C1038345m,	Brdisv1BdTR5I1025504m,	Brdisv1BdTR7a1019400m,Brdisv1BdTR7a1018334m,	Brdisv1BdTR8i1018783m,	Brdisv1BdTR9K1025663m,	Brdisv1Bis-11027836m,	Brdisv1Foz11037012m,	Brdisv1Jer11027399m,	Brdisv1Kah-51029651m,	Brdisv1Koz-11029901m,	-	Brdisv1Luc11040023m,	Brdisv1Mig31029167m,	-	Brdisv1Mur11026961m,	Brdisv1Per11039464m,	Brdisv1RON21040417m,	Brdisv1S8iiC1038723m,	Brdisv1Sig21027518m,	-	-	-
19416_BdiBd21-3.2G0258000.1.faa	BdiBd21-3.2G0258000.1,	-	-	-	-	Brdisv1ABR6_r1006550m,	-	Brdisv1ABR81041583m,	-	-	-	-	-	-	-	-	-	-	-	-	-	-	-	-	-	-	-	-	-	Brdisv1BdTR7a1021930m,	-	-	-	-	-	-	-	-	-	-	-	-	Brdisv1Per11006562m,	-	-	-	-	-	-
19446_BdiBd21-3.4G0184000.1.faa	BdiBd21-3.4G0184000.1,BdiBd21-3.1G0572400.1,	-	-	-	-	-	-	-	-	-	-	-	-	-	-	-	-	-	-	-	-	-	-	-	-	-	-	-	-	-	-	-	-	-	-	-	-	-	-	-	-	-	-	-	-	-	-	-	-
19455_BdiBd21-3.5G0258200.1.faa	BdiBd21-3.5G0258200.1,	Brdisv1ABR21043311m,	Brdisv1ABR31042967m,	Brdisv1ABR41042835m,	Brdisv1ABR51040889m,	Brdisv1ABR6_r1043912m,	Brdisv1ABR71043531m,	Brdisv1ABR81037937m,	Brdisv1ABR9_r1032649m,	Brdisv1Adi-121039031m,	Brdisv1Adi-21042898m,	Brdisv1Arn11043602m,	-	Brdisv1Bd18-11045420m,	-	Brdisv1Bd29-11036040m,Brdisv1Bd29-11016664m,	Brdisv1Bd30-11038802m,	-	Brdisv1BdTR11A1038560m,	Brdisv1BdTR11G1042794m,	Brdisv1BdTR11I1041586m,	-	Brdisv1BdTR13C1038186m,	Brdisv1BdTR13a1044869m,	Brdisv1BdTR1i1044621m,	-	-	Brdisv1BdTR3C1042041m,	Brdisv1BdTR5I1037015m,	Brdisv1BdTR7a1042480m,	-	Brdisv1BdTR9K1037063m,	Brdisv1Bis-11040520m,	Brdisv1Foz11040571m,	Brdisv1Jer11039751m,	Brdisv1Kah-51042920m,	Brdisv1Koz-11043445m,	Brdisv1Koz-31036714m,	Brdisv1Luc11043807m,	-	Brdisv1Mon31040104m,	Brdisv1Mur11039226m,	Brdisv1Per11043208m,	Brdisv1RON21044180m,	Brdisv1S8iiC1042389m,	-	-	Brdisv1Uni21040607m,	-
19471_BdiBd21-3.3G0534900.1.faa	BdiBd21-3.3G0534900.1,	-	-	Brdisv1ABR41036762m,	-	Brdisv1ABR6_r1037636m,	-	-	Brdisv1ABR9_r1027879m,	Brdisv1Adi-121033463m,	Brdisv1Adi-21036728m,	Brdisv1Arn11037359m,	Brdisv1Bd1-11026098m,	-	Brdisv1Bd21Control1036322m,	-	Brdisv1Bd30-11027048m,	Brdisv1BdTR10C1025006m,	-	-	-	-	-	-	-	-	Brdisv1BdTR2G1032932m,	-	-	Brdisv1BdTR7a1036589m,	Brdisv1BdTR8i1028643m,	Brdisv1BdTR9K1031728m,	-	Brdisv1Foz11027844m,	Brdisv1Jer11033985m,	-	-	-	-	-	Brdisv1Mon31034971m,	-	-	Brdisv1RON21030337m,	-	-	Brdisv1Tek-21034132m,	Brdisv1Uni21034794m,	-
19481_BdiBd21-3.2G0014400.1.faa	BdiBd21-3.2G0014400.1,	-	-	-	-	-	-	-	-	-	-	-	-	-	-	-	-	-	-	-	-	-	-	-	-	-	-	-	-	-	-	-	-	-	-	-	-	-	-	-	-	-	-	-	-	-	-	-	-
19501_BdiBd21-3.1G0438600.1.faa	BdiBd21-3.1G0438600.1,	Brdisv1ABR21046779m,	Brdisv1ABR31046600m,Brdisv1ABR31046473m,	-	Brdisv1ABR51046662m,	Brdisv1ABR6_r1046236m,Brdisv1ABR6_r1046240m,	Brdisv1ABR71045594m,	Brdisv1ABR81041427m,	Brdisv1ABR9_r1005403m,Brdisv1ABR9_r1006592m,	-	-	-	-	Brdisv1Bd18-11009948m,	-	-	Brdisv1Bd30-11005450m,	-	Brdisv1BdTR11A1049489m,	Brdisv1BdTR11G1046541m,	Brdisv1BdTR11I1045962m,	-	Brdisv1BdTR13C1008389m,	Brdisv1BdTR13a1034792m,	Brdisv1BdTR1i1005846m,	Brdisv1BdTR2B1043861m,	Brdisv1BdTR2G1044937m,Brdisv1BdTR2G1042671m,	Brdisv1BdTR3C1026344m,Brdisv1BdTR3C1010061m,	-	Brdisv1BdTR7a1009619m,	-	-	-	-	-	-	-	Brdisv1Koz-31022668m,	Brdisv1Luc11009572m,	-	-	-	Brdisv1Per11046366m,	Brdisv1RON21046338m,	-	-	-	Brdisv1Uni21043333m,	-
19525_BdiBd21-3.5G0083300.1.faa	BdiBd21-3.5G0083300.1,	-	-	-	Brdisv1ABR51014369m,	-	-	-	-	Brdisv1Adi-121037202m,	Brdisv1Adi-21014339m,	-	-	Brdisv1Bd18-11043172m,	Brdisv1Bd21Control1014997m,	-	Brdisv1Bd30-11037042m,	-	-	-	-	Brdisv1BdTR12c1043520m,	-	-	-	-	-	Brdisv1BdTR3C1015746m,	-	-	Brdisv1BdTR8i1039583m,	-	-	-	Brdisv1Jer11041897m,	-	-	Brdisv1Koz-31041476m,	-	-	-	-	-	-	-	-	Brdisv1Tek-21043514m,	-	-
19535_BdiBd21-3.3G0482900.1.faa	BdiBd21-3.3G0482900.1,	-	-	-	-	-	-	-	-	-	-	-	-	-	-	-	-	-	-	-	-	-	-	-	-	-	-	-	-	-	-	-	-	-	-	-	-	-	-	-	-	-	-	-	-	-	-	-	-
19555_BdiBd21-3.1G0357800.1.faa	BdiBd21-3.1G0357800.1,	Brdisv1ABR21004571m,	Brdisv1ABR31004437m,	Brdisv1ABR41004422m,	-	Brdisv1ABR6_r1004555m,	Brdisv1ABR71004529m,	Brdisv1ABR81003846m,	-	-	Brdisv1Adi-21004357m,	Brdisv1Arn11004542m,	Brdisv1Bd1-11004173m,	Brdisv1Bd18-11004729m,	Brdisv1Bd21Control1004403m,	-	Brdisv1Bd30-11004589m,	Brdisv1BdTR10C1003808m,	Brdisv1BdTR11A1008368m,	Brdisv1BdTR11G1004458m,	Brdisv1BdTR11I1009194m,	Brdisv1BdTR12c1004130m,	-	Brdisv1BdTR13a1004556m,	Brdisv1BdTR1i1004742m,	Brdisv1BdTR2B1004365m,	Brdisv1BdTR2G1004153m,	Brdisv1BdTR3C1004882m,	-	Brdisv1BdTR7a1004527m,	Brdisv1BdTR8i1004385m,	-	Brdisv1Bis-11004291m,	Brdisv1Foz11004255m,	Brdisv1Jer11004091m,	Brdisv1Kah-51004366m,	Brdisv1Koz-11004512m,	Brdisv1Koz-31004075m,	Brdisv1Luc11004478m,	-	Brdisv1Mon31004197m,	Brdisv1Mur11004104m,	Brdisv1Per11004505m,	Brdisv1RON21004724m,	Brdisv1S8iiC1004424m,	-	Brdisv1Tek-21004188m,	Brdisv1Uni21004170m,	-
19586_BdiBd21-3.3G0367800.1.faa	BdiBd21-3.3G0367800.1,	-	-	-	-	-	-	-	-	-	-	-	-	-	-	-	-	-	-	-	-	-	-	-	-	-	-	-	-	-	-	-	-	-	-	-	-	-	-	-	-	-	-	-	-	-	-	-	-
19633_BdiBd21-3.5G0129700.1.faa	BdiBd21-3.5G0129700.1,	-	-	-	-	-	-	-	-	-	-	-	-	-	-	-	-	-	-	-	-	-	-	-	-	-	-	-	-	-	-	-	-	-	-	-	-	-	-	-	-	-	-	-	-	-	-	-	-
19643_BdiBd21-3.3G0039300.1.faa	BdiBd21-3.3G0039300.1,	Brdisv1ABR21031300m,	Brdisv1ABR31046015m,	-	-	-	-	-	Brdisv1ABR9_r1029881m,	Brdisv1Adi-121028350m,	-	-	-	-	Brdisv1Bd21Control1038791m,	-	Brdisv1Bd30-11030070m,	Brdisv1BdTR10C1027769m,	Brdisv1BdTR11A1048422m,	Brdisv1BdTR11G1039840m,	Brdisv1BdTR11I1038825m,	Brdisv1BdTR12c1035298m,	Brdisv1BdTR13C1034786m,	-	-	-	-	-	-	Brdisv1BdTR7a1031113m,	Brdisv1BdTR8i1031805m,	Brdisv1BdTR9K1033830m,	-	-	-	Brdisv1Kah-51040098m,	Brdisv1Koz-11040479m,Brdisv1Koz-11039654m,	-	-	-	-	-	-	-	Brdisv1S8iiC1023616m,	-	-	-	-
19672_BdiBd21-3.1G0493900.1.faa	BdiBd21-3.1G0493900.1,	Brdisv1ABR21046296m,	Brdisv1ABR31045949m,	Brdisv1ABR41045821m,	Brdisv1ABR51045351m,	Brdisv1ABR6_r1001532m,	Brdisv1ABR71045998m,	Brdisv1ABR81005453m,	Brdisv1ABR9_r1006036m,	Brdisv1Adi-121044015m,	Brdisv1Adi-21005905m,	Brdisv1Arn11007675m,	Brdisv1Bd1-11039351m,	-	Brdisv1Bd21Control1046060m,	Brdisv1Bd29-11039611m,	Brdisv1Bd30-11006034m,	Brdisv1BdTR10C1041840m,	Brdisv1BdTR11A1047157m,	Brdisv1BdTR11G1006092m,	Brdisv1BdTR11I1045243m,	Brdisv1BdTR12c1014282m,	Brdisv1BdTR13C1043487m,	Brdisv1BdTR13a1006270m,	Brdisv1BdTR1i1006491m,	Brdisv1BdTR2B1045139m,	Brdisv1BdTR2G1043380m,	Brdisv1BdTR3C1006463m,	Brdisv1BdTR5I1042709m,	Brdisv1BdTR7a1006310m,	Brdisv1BdTR8i1043182m,	Brdisv1BdTR9K1042706m,	Brdisv1Bis-11044604m,	Brdisv1Foz11045510m,	Brdisv1Jer11044707m,	Brdisv1Kah-51006024m,	Brdisv1Koz-11007535m,	Brdisv1Koz-31005498m,	Brdisv1Luc11006196m,	Brdisv1Mig31045659m,	Brdisv1Mon31042536m,	Brdisv1Mur11044365m,	Brdisv1Per11044705m,	Brdisv1RON21006342m,	Brdisv1S8iiC1043796m,	Brdisv1Sig21044418m,	Brdisv1Tek-21044109m,	Brdisv1Uni21044853m,	-
19679_BdiBd21-3.4G0520100.1.faa	BdiBd21-3.4G0520100.1,	-	-	-	-	-	-	-	-	-	-	-	-	-	-	-	-	-	-	-	-	-	-	-	-	-	-	-	-	-	-	-	-	-	-	-	-	-	-	-	-	-	-	-	-	-	-	-	-
19688_BdiBd21-3.4G0070400.1.faa	BdiBd21-3.4G0070400.1,	-	-	Brdisv1ABR41024154m,	-	-	-	Brdisv1ABR81040804m,	-	-	-	-	-	-	-	-	-	-	-	-	-	-	-	-	-	Brdisv1BdTR2B1026906m,	-	-	-	-	-	-	-	Brdisv1Foz11042164m,	-	-	-	Brdisv1Koz-31029267m,	-	Brdisv1Mig31043854m,	-	-	-	Brdisv1RON21034669m,	Brdisv1S8iiC1033498m,	Brdisv1Sig21042340m,	-	Brdisv1Uni21033118m,	-
19721_BdiBd21-3.1G0189500.1.faa	BdiBd21-3.1G0189500.1,	-	-	-	Brdisv1ABR51018013m,	-	-	-	-	-	-	-	Brdisv1Bd1-11002163m,	-	-	-	-	-	-	-	-	-	Brdisv1BdTR13C1016821m,	-	-	-	-	-	-	-	-	-	-	-	-	-	-	-	-	-	-	-	-	-	-	-	-	-	-
19726_BdiBd21-3.1G0092700.1.faa	BdiBd21-3.1G0092700.1,	Brdisv1ABR21045077m,	Brdisv1ABR31045640m,	Brdisv1ABR41044550m,	Brdisv1ABR51043150m,	Brdisv1ABR6_r1045361m,	Brdisv1ABR71018934m,	-	-	Brdisv1Adi-121041494m,	Brdisv1Adi-21044407m,	Brdisv1Arn11032828m,	-	Brdisv1Bd18-11046786m,	Brdisv1Bd21Control1044118m,	Brdisv1Bd29-11037581m,	Brdisv1Bd30-11023319m,	Brdisv1BdTR10C1038933m,	Brdisv1BdTR11A1047239m,	Brdisv1BdTR11G1044321m,	Brdisv1BdTR11I1043543m,	Brdisv1BdTR12c1041905m,	Brdisv1BdTR13C1040731m,	Brdisv1BdTR13a1046402m,	Brdisv1BdTR1i1046119m,	Brdisv1BdTR2B1043723m,	Brdisv1BdTR2G1040732m,	Brdisv1BdTR3C1043444m,	Brdisv1BdTR5I1039544m,	Brdisv1BdTR7a1043867m,	Brdisv1BdTR8i1043215m,	Brdisv1BdTR9K1039423m,	Brdisv1Bis-11042961m,	Brdisv1Foz11042383m,	Brdisv1Jer11041468m,	Brdisv1Kah-51044904m,	Brdisv1Koz-11045645m,	Brdisv1Koz-31038245m,	Brdisv1Luc11045210m,	Brdisv1Mig31043996m,	Brdisv1Mon31041114m,	Brdisv1Mur11041837m,	Brdisv1Per11044624m,	Brdisv1RON21045698m,	Brdisv1S8iiC1033700m,	Brdisv1Sig21041649m,	Brdisv1Tek-21042531m,	Brdisv1Uni21043089m,	-
19740_BdiBd21-3.4G0214700.1.faa	BdiBd21-3.4G0214700.1,	-	-	-	-	-	Brdisv1ABR71026745m,	-	-	-	-	Brdisv1Arn11045112m,	-	-	-	-	-	-	-	Brdisv1BdTR11G1046490m,	Brdisv1BdTR11I1035116m,	-	Brdisv1BdTR13C1038232m,	-	Brdisv1BdTR1i1036610m,	-	Brdisv1BdTR2G1038422m,	Brdisv1BdTR3C1034926m,	-	-	-	-	-	-	-	-	Brdisv1Koz-11043497m,	-	-	-	-	-	-	-	-	-	Brdisv1Tek-21044565m,	Brdisv1Uni21040653m,	-
19804_BdiBd21-3.3G0116500.1.faa	BdiBd21-3.3G0116500.1,	-	-	-	-	-	-	-	-	-	-	-	-	-	-	-	-	-	-	-	-	-	-	-	-	-	-	-	-	-	-	-	-	-	-	-	-	-	-	-	-	-	-	-	-	-	-	-	-
19831_BdiBd21-3.1G0370500.1.faa	BdiBd21-3.1G0370500.1,	Brdisv1ABR21004716m,	Brdisv1ABR31045630m,	Brdisv1ABR41046183m,	Brdisv1ABR51046548m,	Brdisv1ABR6_r1006385m,	Brdisv1ABR71045727m,	Brdisv1ABR81003953m,	-	-	Brdisv1Adi-21046066m,	-	Brdisv1Bd1-11042191m,	Brdisv1Bd18-11002761m,	-	-	-	Brdisv1BdTR10C1043215m,	-	-	-	-	-	Brdisv1BdTR13a1002676m,	Brdisv1BdTR1i1017264m,	Brdisv1BdTR2B1045913m,	-	Brdisv1BdTR3C1002773m,	-	Brdisv1BdTR7a1045406m,	Brdisv1BdTR8i1043439m,	-	-	-	-	-	Brdisv1Koz-11046774m,Brdisv1Koz-11046823m,Brdisv1Koz-11046564m,	-	Brdisv1Luc11002680m,	Brdisv1Mig31045017m,	-	Brdisv1Mur11045829m,	Brdisv1Per11002685m,	Brdisv1RON21002789m,	Brdisv1S8iiC1046087m,	-	Brdisv1Tek-21044851m,	Brdisv1Uni21045572m,	-
19848_BdiBd21-3.4G0278600.1.faa	BdiBd21-3.4G0278600.1,	-	-	-	-	-	-	-	-	-	-	-	-	-	-	-	-	-	-	-	-	-	-	-	-	-	-	-	-	-	-	-	-	-	-	-	-	-	-	-	-	-	-	-	-	-	-	-	-
19856_BdiBd21-3.3G0426200.1.faa	BdiBd21-3.3G0426200.1,	-	-	-	-	-	-	-	-	-	Brdisv1Adi-21035437m,	Brdisv1Arn11035916m,	Brdisv1Bd1-11024827m,	-	-	Brdisv1Bd29-11029702m,	Brdisv1Bd30-11025552m,	-	Brdisv1BdTR11A1031821m,	Brdisv1BdTR11G1035267m,	Brdisv1BdTR11I1034313m,	-	-	-	-	-	-	-	-	Brdisv1BdTR7a1035345m,	Brdisv1BdTR8i1027275m,	-	-	-	-	Brdisv1Kah-51035474m,	-	-	Brdisv1Luc11028860m,	-	Brdisv1Mon31033750m,	-	-	-	-	-	Brdisv1Tek-21032837m,	-	-
19913_BdiBd21-3.3G0349800.1.faa	BdiBd21-3.3G0349800.1,	-	-	-	-	-	-	-	-	-	-	-	-	-	-	-	-	-	-	-	-	-	-	-	-	-	-	-	-	-	-	-	-	-	-	-	-	-	-	-	-	-	-	-	-	-	-	-	-
19951_BdiBd21-3.4G0027000.1.faa	BdiBd21-3.4G0027000.1,	Brdisv1ABR21023726m,	Brdisv1ABR31033272m,	Brdisv1ABR41007230m,	-	Brdisv1ABR6_r1023980m,	Brdisv1ABR71023953m,	-	-	-	-	Brdisv1Arn11023925m,	-	Brdisv1Bd18-11034879m,	-	Brdisv1Bd29-11019907m,	Brdisv1Bd30-11030567m,	-	Brdisv1BdTR11A1021291m,	Brdisv1BdTR11G1023709m,	-	-	-	-	-	-	-	-	Brdisv1BdTR5I1020470m,	-	-	Brdisv1BdTR9K1035019m,	-	-	-	-	-	Brdisv1Koz-31028798m,	Brdisv1Luc11034015m,	-	Brdisv1Mon31022322m,	-	-	-	Brdisv1S8iiC1032993m,	-	-	-	-
19966_BdiBd21-3.5G0204600.1.faa	BdiBd21-3.5G0204600.1,	-	-	-	-	-	-	-	-	-	-	-	-	-	-	-	-	-	-	-	-	-	-	-	-	-	-	-	-	-	-	-	-	-	-	-	-	-	-	-	-	-	-	-	-	-	-	-	-
19974_BdiBd21-3.3G0432400.1.faa	BdiBd21-3.3G0432400.1,	-	Brdisv1ABR31028481m,	Brdisv1ABR41035515m,	Brdisv1ABR51033813m,	-	Brdisv1ABR71035994m,	-	Brdisv1ABR9_r1027082m,	Brdisv1Adi-121032412m,	Brdisv1Adi-21035530m,	Brdisv1Arn11035994m,	Brdisv1Bd1-11011785m,	Brdisv1Bd18-11029650m,	Brdisv1Bd21Control1035096m,	Brdisv1Bd29-11029761m,	Brdisv1Bd30-11025644m,	Brdisv1BdTR10C1023974m,	Brdisv1BdTR11A1031908m,	Brdisv1BdTR11G1035376m,	Brdisv1BdTR11I1034417m,	Brdisv1BdTR12c1033804m,	Brdisv1BdTR13C1031523m,	Brdisv1BdTR13a1037350m,	Brdisv1BdTR1i1029490m,	-	Brdisv1BdTR2G1031828m,	Brdisv1BdTR3C1028160m,	Brdisv1BdTR5I1030648m,	Brdisv1BdTR7a1035419m,	-	Brdisv1BdTR9K1030674m,	Brdisv1Bis-11031580m,	Brdisv1Foz11026718m,	Brdisv1Jer11032875m,	Brdisv1Kah-51035576m,	Brdisv1Koz-11035996m,	Brdisv1Koz-31024286m,	-	-	Brdisv1Mon31033829m,	-	-	Brdisv1RON21029039m,	Brdisv1S8iiC1028126m,	Brdisv1Sig21033064m,	Brdisv1Tek-21032927m,	-	-
20070_BdiBd21-3.3G0079500.1.faa	BdiBd21-3.3G0079500.1,	-	-	-	-	-	-	-	-	-	-	Brdisv1Arn11031821m,	-	-	-	-	-	-	-	-	-	-	-	-	-	-	-	-	-	-	-	-	-	-	-	-	-	-	-	-	Brdisv1Mon31029908m,	-	-	-	-	-	-	-	-
20072_BdiBd21-3.3G0088300.1.faa	BdiBd21-3.3G0088300.1,	-	-	-	Brdisv1ABR51030175m,	-	Brdisv1ABR71009489m,	-	-	Brdisv1Adi-121043540m,	-	-	-	Brdisv1Bd18-11025432m,	Brdisv1Bd21Control1031246m,	-	-	Brdisv1BdTR10C1043495m,	-	Brdisv1BdTR11G1031637m,	Brdisv1BdTR11I1030862m,	Brdisv1BdTR12c1044279m,	Brdisv1BdTR13C1023357m,	-	-	-	-	Brdisv1BdTR3C1025212m,	-	-	-	Brdisv1BdTR9K1022841m,	Brdisv1Bis-11044986m,	Brdisv1Foz11044957m,	-	Brdisv1Kah-51031857m,	Brdisv1Koz-11032108m,	-	-	-	-	-	Brdisv1Per11045823m,	Brdisv1RON21025077m,	-	-	-	Brdisv1Uni21024997m,	-
20084_BdiBd21-3.2G0718100.1.faa	BdiBd21-3.2G0718100.1,	-	-	-	-	-	-	-	-	-	-	-	-	-	-	-	Brdisv1Bd30-11020337m,	-	-	-	-	-	-	-	-	-	-	-	-	-	-	-	-	-	-	-	-	-	-	-	-	-	-	-	-	-	-	-	-
20088_BdiBd21-3.2G0489400.1.faa	BdiBd21-3.2G0489400.1,	-	-	-	-	-	-	-	Brdisv1ABR9_r1016815m,	Brdisv1Adi-121017213m,	Brdisv1Adi-21018897m,	-	-	-	Brdisv1Bd21Control1018602m,	Brdisv1Bd29-11015895m,	Brdisv1Bd30-11017320m,	Brdisv1BdTR10C1015989m,	Brdisv1BdTR11A1016900m,	Brdisv1BdTR11G1019057m,	Brdisv1BdTR11I1018417m,	Brdisv1BdTR12c1017188m,	Brdisv1BdTR13C1016817m,	-	-	-	-	-	Brdisv1BdTR5I1016417m,	Brdisv1BdTR7a1018895m,	-	Brdisv1BdTR9K1016427m,	Brdisv1Bis-11018006m,	Brdisv1Foz11017688m,	Brdisv1Jer11017405m,	Brdisv1Kah-51019076m,	Brdisv1Koz-11019202m,	-	-	-	-	-	-	-	-	Brdisv1Sig21017674m,	-	-	-
20111_BdiBd21-3.4G0363600.1.faa	BdiBd21-3.4G0363600.1,	-	-	-	-	-	-	Brdisv1ABR81025630m,	-	-	-	Brdisv1Arn11027541m,	-	-	Brdisv1Bd21Control1045222m,	-	-	-	-	-	-	-	-	-	-	-	Brdisv1BdTR2G1044896m,	-	Brdisv1BdTR5I1026221m,Brdisv1BdTR5I1041221m,	Brdisv1BdTR7a1030403m,	-	-	-	-	-	-	-	-	-	-	-	-	-	-	-	-	-	-	-
20120_BdiBd21-3.3G0498400.1.faa	BdiBd21-3.3G0498400.1,	-	-	-	-	-	-	-	-	-	-	-	-	-	-	-	-	-	-	-	-	-	-	-	-	-	-	-	-	-	-	-	-	-	-	-	-	-	-	-	-	-	-	-	-	-	-	-	-
20173_BdiBd21-3.4G0324700.1.faa	BdiBd21-3.4G0324700.1,	-	-	Brdisv1ABR41045489m,	-	-	-	Brdisv1ABR81032276m,	-	-	-	-	Brdisv1Bd1-11032146m,	-	-	-	-	-	-	-	-	-	-	Brdisv1BdTR13a1028045m,	Brdisv1BdTR1i1037808m,	-	-	-	-	-	-	-	-	Brdisv1Foz11034482m,	-	-	-	-	-	Brdisv1Mig31045630m,	-	Brdisv1Mur11044809m,	-	-	-	Brdisv1Sig21025069m,	-	-	-
20216_BdiBd21-3.2G0511500.1.faa	BdiBd21-3.2G0511500.1,	-	-	-	-	-	-	-	-	-	-	-	-	-	-	-	-	-	-	-	-	-	-	-	-	-	-	-	-	-	-	-	-	-	-	-	-	-	-	-	-	-	-	-	-	-	-	-	-
20255_BdiBd21-3.3G0753100.1.faa	BdiBd21-3.3G0753100.1,	-	-	-	-	-	-	-	-	-	-	-	-	-	-	-	-	-	-	-	-	-	-	-	-	-	-	-	-	-	-	-	-	-	-	-	-	-	-	-	-	-	-	-	-	-	-	-	-
20275_BdiBd21-3.2G0405600.1.faa	BdiBd21-3.2G0405600.1,	Brdisv1ABR21018018m,	Brdisv1ABR31018112m,	Brdisv1ABR41017955m,	-	-	Brdisv1ABR71046366m,	-	-	Brdisv1Adi-121044681m,	-	-	-	Brdisv1Bd18-11018751m,	-	-	-	-	Brdisv1BdTR11A1048140m,	Brdisv1BdTR11G1018142m,	-	-	-	Brdisv1BdTR13a1017621m,	Brdisv1BdTR1i1018617m,	Brdisv1BdTR2B1045493m,	-	-	Brdisv1BdTR5I1044233m,	-	-	-	-	-	Brdisv1Jer11045701m,	Brdisv1Kah-51045619m,	-	-	Brdisv1Luc11018183m,	Brdisv1Mig31017819m,	-	Brdisv1Mur11045044m,	Brdisv1Per11018256m,	Brdisv1RON21018058m,	Brdisv1S8iiC1017742m,	-	-	Brdisv1Uni21017176m,	-
20282_BdiBd21-3.1G0271800.1.faa	BdiBd21-3.1G0271800.1,BdiBd21-3.4G0310700.1,BdiBd21-3.5G0107800.1,BdiBd21-3.2G0390800.1,BdiBd21-3.1G0778900.1,	-	Brdisv1ABR31016674m,	-	-	-	-	-	-	-	Brdisv1Adi-21027110m,	-	-	Brdisv1Bd18-11004970m,	Brdisv1Bd21Control1024404m,	-	-	-	-	Brdisv1BdTR11G1046411m,	-	-	Brdisv1BdTR13C1014985m,Brdisv1BdTR13C1024166m,	-	Brdisv1BdTR1i1038158m,Brdisv1BdTR1i1035505m,	Brdisv1BdTR2B1035453m,	Brdisv1BdTR2G1015176m,Brdisv1BdTR2G1024412m,	Brdisv1BdTR3C1006954m,	-	-	-	-	Brdisv1Bis-11016038m,	-	-	-	Brdisv1Koz-11027505m,	-	-	-	Brdisv1Mon31015674m,	-	-	-	-	-	-	-	-
20295_BdiBd21-3.1G0006200.1.faa	BdiBd21-3.1G0006200.1,	-	-	Brdisv1ABR41000076m,	Brdisv1ABR51000100m,	-	-	-	-	-	-	-	Brdisv1Bd1-11000060m,	-	-	-	Brdisv1Bd30-11000033m,	-	-	Brdisv1BdTR11G1000048m,	-	-	-	-	-	-	-	-	Brdisv1BdTR5I1042970m,	-	-	-	-	-	-	-	-	-	-	-	-	Brdisv1Mur11000041m,	Brdisv1Per11000087m,	-	Brdisv1S8iiC1000055m,	-	-	Brdisv1Uni21045039m,	-
20399_BdiBd21-3.1G0415100.1.faa	BdiBd21-3.1G0415100.1,	-	-	-	-	-	-	-	-	-	-	-	-	-	-	-	-	-	-	-	-	-	-	-	-	-	-	-	-	-	-	-	-	-	-	-	-	-	-	-	-	-	-	-	-	-	-	-	-
20420_BdiBd21-3.5G0191700.1.faa	BdiBd21-3.5G0191700.1,	Brdisv1ABR21042427m,	Brdisv1ABR31042083m,	Brdisv1ABR41042014m,	Brdisv1ABR51040018m,	Brdisv1ABR6_r1043107m,	Brdisv1ABR71028945m,	-	Brdisv1ABR9_r1031837m,	-	-	-	-	-	-	-	-	Brdisv1BdTR10C1035587m,	Brdisv1BdTR11A1037819m,	Brdisv1BdTR11G1041966m,	Brdisv1BdTR11I1040782m,	-	Brdisv1BdTR13C1037379m,	Brdisv1BdTR13a1044102m,	Brdisv1BdTR1i1043822m,	Brdisv1BdTR2B1040467m,	Brdisv1BdTR2G1037594m,	Brdisv1BdTR3C1041198m,	-	-	-	-	Brdisv1Bis-11039699m,	Brdisv1Foz11039751m,	Brdisv1Jer11038938m,	-	Brdisv1Koz-11042572m,	Brdisv1Koz-31035982m,	Brdisv1Luc11042916m,	Brdisv1Mig31041404m,	-	Brdisv1Mur11038390m,	Brdisv1Per11042340m,	Brdisv1RON21043357m,	Brdisv1S8iiC1041515m,	Brdisv1Sig21039123m,	-	Brdisv1Uni21039744m,	-
20471_BdiBd21-3.4G0578000.1.faa	BdiBd21-3.4G0578000.1,	-	-	-	-	-	-	-	-	-	-	-	-	-	-	-	-	-	-	-	-	-	-	-	-	-	-	-	-	-	-	-	-	-	-	-	-	-	-	-	-	-	-	-	-	-	-	-	-
20498_BdiBd21-3.2G0186000.1.faa	BdiBd21-3.2G0186000.1,	Brdisv1ABR21016673m,	Brdisv1ABR31044244m,	-	Brdisv1ABR51042516m,	-	-	Brdisv1ABR81042138m,	-	-	-	-	Brdisv1Bd1-11039672m,	Brdisv1Bd18-11015977m,	-	Brdisv1Bd29-11037915m,	-	-	-	-	-	-	Brdisv1BdTR13C1039765m,	-	-	Brdisv1BdTR2B1042698m,	-	-	-	-	-	-	Brdisv1Bis-11041991m,	Brdisv1Foz11041939m,	Brdisv1Jer11041077m,	-	-	-	-	Brdisv1Mig31043654m,	-	Brdisv1Mur11040647m,	-	-	Brdisv1S8iiC1043687m,	-	-	-	-
20539_BdiBd21-3.5G0174100.1.faa	BdiBd21-3.5G0174100.1,	-	Brdisv1ABR31045457m,	-	Brdisv1ABR51046046m,	-	-	-	Brdisv1ABR9_r1034486m,	Brdisv1Adi-121041638m,	-	-	Brdisv1Bd1-11041438m,	-	-	Brdisv1Bd29-11040530m,	-	Brdisv1BdTR10C1040819m,	-	Brdisv1BdTR11G1045295m,	Brdisv1BdTR11I1044167m,	-	-	-	-	Brdisv1BdTR2B1043792m,	-	Brdisv1BdTR3C1040926m,	-	Brdisv1BdTR7a1044585m,	Brdisv1BdTR8i1044093m,	-	-	Brdisv1Foz11043941m,	Brdisv1Jer11043493m,	-	-	-	-	-	Brdisv1Mon31043364m,	-	Brdisv1Per11042086m,	-	Brdisv1S8iiC1042354m,	Brdisv1Sig21045524m,	Brdisv1Tek-21042410m,	Brdisv1Uni21044276m,	-
20544_BdiBd21-3.3G0418400.1.faa	BdiBd21-3.3G0418400.1,	-	-	-	-	Brdisv1ABR6_r1045818m,	Brdisv1ABR71016777m,	Brdisv1ABR81039472m,	-	-	Brdisv1Adi-21019232m,	-	-	-	Brdisv1Bd21Control1046747m,	-	-	-	-	Brdisv1BdTR11G1046106m,	-	-	-	Brdisv1BdTR13a1046821m,	Brdisv1BdTR1i1017305m,	-	-	-	-	-	Brdisv1BdTR8i1043723m,Brdisv1BdTR8i1006292m,	-	Brdisv1Bis-11045360m,	Brdisv1Foz11015566m,	-	Brdisv1Kah-51044664m,	-	-	-	-	-	-	-	-	-	-	Brdisv1Tek-21044947m,	-	-
20596_BdiBd21-3.4G0467300.1.faa	BdiBd21-3.4G0467300.1,BdiBd21-3.1G0537100.1,	-	Brdisv1ABR31038190m,	-	Brdisv1ABR51046562m,	-	-	-	Brdisv1ABR9_r1022778m,	Brdisv1Adi-121045108m,	Brdisv1Adi-21032640m,Brdisv1Adi-21028437m,	Brdisv1Arn11032816m,	-	-	-	-	-	-	-	-	-	-	-	-	-	Brdisv1BdTR2B1024684m,	Brdisv1BdTR2G1018083m,	-	Brdisv1BdTR5I1028171m,	-	Brdisv1BdTR8i1036922m,	Brdisv1BdTR9K1028300m,	Brdisv1Bis-11030865m,	-	-	-	Brdisv1Koz-11032979m,	-	-	-	Brdisv1Mon31030933m,	-	Brdisv1Per11038445m,	Brdisv1RON21025977m,Brdisv1RON21039400m,	-	Brdisv1Sig21026561m,	-	Brdisv1Uni21027267m,	-
20600_BdiBd21-3.5G0180500.1.faa	BdiBd21-3.5G0180500.1,	Brdisv1ABR21042283m,	Brdisv1ABR31044657m,	Brdisv1ABR41041877m,	-	Brdisv1ABR6_r1042937m,	Brdisv1ABR71042500m,	Brdisv1ABR81042727m,	Brdisv1ABR9_r1031679m,	Brdisv1Adi-121038142m,	Brdisv1Adi-21041890m,	Brdisv1Arn11042655m,	Brdisv1Bd1-11036869m,	Brdisv1Bd18-11044330m,	Brdisv1Bd21Control1041442m,	Brdisv1Bd29-11035243m,	Brdisv1Bd30-11037915m,	Brdisv1BdTR10C1035455m,	Brdisv1BdTR11A1037694m,	Brdisv1BdTR11G1041828m,	Brdisv1BdTR11I1040651m,	Brdisv1BdTR12c1037554m,	Brdisv1BdTR13C1037241m,	Brdisv1BdTR13a1043962m,	Brdisv1BdTR1i1043609m,	Brdisv1BdTR2B1040351m,	Brdisv1BdTR2G1037468m,	Brdisv1BdTR3C1041026m,	Brdisv1BdTR5I1036125m,	Brdisv1BdTR7a1041569m,	Brdisv1BdTR8i1040629m,	Brdisv1BdTR9K1036188m,	Brdisv1Bis-11039565m,	Brdisv1Foz11039617m,	Brdisv1Jer11038806m,	Brdisv1Kah-51042008m,	Brdisv1Koz-11042406m,	Brdisv1Koz-31035861m,	Brdisv1Luc11042767m,	Brdisv1Mig31041270m,	Brdisv1Mon31039460m,	Brdisv1Mur11040983m,	Brdisv1Per11042194m,	Brdisv1RON21043200m,	Brdisv1S8iiC1041368m,	Brdisv1Sig21041718m,	Brdisv1Tek-21038881m,	Brdisv1Uni21039606m,	-
20621_BdiBd21-3.2G0369100.1.faa	BdiBd21-3.2G0369100.1,	-	-	-	-	-	-	-	-	-	-	-	-	-	-	-	-	-	-	-	-	-	-	-	-	-	-	-	-	-	-	-	-	-	-	-	-	-	-	-	-	-	-	-	-	-	-	-	-
20668_BdiBd21-3.3G0070600.1.faa	BdiBd21-3.3G0070600.1,	Brdisv1ABR21031711m,	Brdisv1ABR31024341m,	Brdisv1ABR41031442m,	Brdisv1ABR51029922m,	Brdisv1ABR6_r1032071m,	Brdisv1ABR71031702m,	Brdisv1ABR81021367m,	Brdisv1ABR9_r1024656m,	Brdisv1Adi-121028692m,	Brdisv1Adi-21031431m,	Brdisv1Arn11031691m,	Brdisv1Bd1-11021496m,	Brdisv1Bd18-11025184m,	Brdisv1Bd21Control1030990m,	Brdisv1Bd29-11026440m,	Brdisv1Bd30-11022348m,	Brdisv1BdTR10C1020579m,	Brdisv1BdTR11A1028303m,	Brdisv1BdTR11G1031377m,	Brdisv1BdTR11I1030551m,	Brdisv1BdTR12c1028606m,	Brdisv1BdTR13C1028045m,	Brdisv1BdTR13a1033080m,	Brdisv1BdTR1i1025159m,	Brdisv1BdTR2B1023598m,	Brdisv1BdTR2G1028287m,	Brdisv1BdTR3C1025053m,	Brdisv1BdTR5I1027174m,	Brdisv1BdTR7a1008613m,	Brdisv1BdTR8i1023381m,	Brdisv1BdTR9K1027353m,	Brdisv1Bis-11029746m,	Brdisv1Foz11022699m,	Brdisv1Jer11029226m,	Brdisv1Kah-51031581m,	Brdisv1Koz-11031839m,	Brdisv1Koz-31021030m,	Brdisv1Luc11024725m,	Brdisv1Mig31031069m,	Brdisv1Mon31029788m,	Brdisv1Mur11028718m,	Brdisv1Per11024426m,	Brdisv1RON21024875m,	Brdisv1S8iiC1024031m,	Brdisv1Sig21029271m,	Brdisv1Tek-21029127m,	Brdisv1Uni21029813m,	-
20765_BdiBd21-3.4G0028300.1.faa	BdiBd21-3.4G0028300.1,	-	-	-	-	-	-	-	-	-	-	-	-	-	-	-	-	-	-	-	-	-	-	-	-	-	-	-	-	-	-	-	-	-	-	-	-	-	-	-	-	-	-	-	-	-	-	-	-
20779_BdiBd21-3.3G0529500.1.faa	BdiBd21-3.3G0529500.1,	-	-	-	-	-	-	-	-	-	-	-	-	-	-	-	-	-	-	-	-	-	-	-	-	-	-	-	-	-	-	-	-	-	-	-	-	-	-	-	-	-	-	-	-	-	-	-	-
20822_BdiBd21-3.4G0285600.1.faa	BdiBd21-3.4G0285600.1,	-	-	-	-	-	-	-	-	-	-	-	-	-	-	-	-	-	-	-	-	-	-	-	-	-	-	-	-	-	-	-	-	-	-	-	-	-	-	-	-	-	-	-	-	-	-	-	-
20828_BdiBd21-3.5G0246000.1.faa	BdiBd21-3.5G0246000.1,	-	-	-	-	-	-	-	Brdisv1ABR9_r1032478m,	-	-	Brdisv1Arn11043440m,	Brdisv1Bd1-11037558m,	-	-	-	-	-	-	-	-	-	Brdisv1BdTR13C1021152m,	-	-	-	-	-	-	Brdisv1BdTR7a1042325m,	Brdisv1BdTR8i1041417m,	-	-	-	Brdisv1Jer11039586m,	-	-	-	-	-	Brdisv1Mon31039990m,	-	Brdisv1Per11043037m,	Brdisv1RON21043989m,	Brdisv1S8iiC1042210m,	-	Brdisv1Tek-21039600m,	Brdisv1Uni21040428m,	-
20838_BdiBd21-3.3G0592900.1.faa	BdiBd21-3.3G0592900.1,	Brdisv1ABR21037724m,	Brdisv1ABR31030282m,	Brdisv1ABR41037423m,	Brdisv1ABR51035596m,	Brdisv1ABR6_r1038339m,	Brdisv1ABR71037935m,	Brdisv1ABR81026626m,	-	Brdisv1Adi-121034075m,	Brdisv1Adi-21037412m,	Brdisv1Arn11038029m,	Brdisv1Bd1-11026684m,	Brdisv1Bd18-11031728m,	Brdisv1Bd21Control1036988m,	Brdisv1Bd29-11034489m,	Brdisv1Bd30-11027662m,	Brdisv1BdTR10C1025567m,	Brdisv1BdTR11A1033569m,	Brdisv1BdTR11G1037323m,	Brdisv1BdTR11I1036332m,	Brdisv1BdTR12c1033738m,	Brdisv1BdTR13C1033254m,	Brdisv1BdTR13a1039347m,	Brdisv1BdTR1i1031521m,	Brdisv1BdTR2B1029292m,	Brdisv1BdTR2G1033509m,	Brdisv1BdTR3C1029637m,	Brdisv1BdTR5I1032300m,	Brdisv1BdTR7a1037225m,	Brdisv1BdTR8i1029308m,	Brdisv1BdTR9K1032288m,	Brdisv1Bis-11035277m,	Brdisv1Foz11028509m,	Brdisv1Jer11034671m,	Brdisv1Kah-51037497m,	Brdisv1Koz-11037873m,	Brdisv1Koz-31025953m,	Brdisv1Luc11030851m,	Brdisv1Mig31036962m,	Brdisv1Mon31035598m,	Brdisv1Mur11034072m,	Brdisv1Per11030647m,	Brdisv1RON21031071m,	Brdisv1S8iiC1042416m,	Brdisv1Sig21034811m,	Brdisv1Tek-21034776m,	Brdisv1Uni21035421m,	-
20840_BdiBd21-3.3G0400000.1.faa	BdiBd21-3.3G0400000.1,	-	-	-	-	-	-	-	-	-	-	-	-	-	-	-	-	-	-	-	-	-	-	-	-	-	-	-	-	-	-	-	-	-	-	-	-	-	-	-	-	Brdisv1Mur11040949m,	-	-	-	-	-	-	-
20885_BdiBd21-3.4G0152300.1.faa	BdiBd21-3.4G0152300.1,	Brdisv1ABR21019109m,	Brdisv1ABR31034817m,	Brdisv1ABR41025079m,	-	-	-	-	-	-	-	-	-	-	-	-	-	-	-	-	-	-	-	-	-	-	-	-	-	-	-	-	-	Brdisv1Foz11017874m,	-	-	-	-	-	-	-	-	Brdisv1Per11035265m,	Brdisv1RON21019191m,	Brdisv1S8iiC1034518m,	Brdisv1Sig21023450m,	-	-	-
20916_BdiBd21-3.2G0591100.1.faa	BdiBd21-3.2G0591100.1,	-	-	-	-	-	-	-	-	-	-	-	-	-	-	-	-	-	-	-	-	-	-	-	Brdisv1BdTR1i1028335m,	-	-	-	-	-	-	-	-	-	-	-	-	-	-	-	-	-	-	-	-	Brdisv1Sig21045562m,	-	-	-
20922_BdiBd21-3.2G0107600.1.faa	BdiBd21-3.2G0107600.1,	-	-	-	-	-	-	-	-	-	-	-	-	-	-	-	-	-	-	-	-	Brdisv1BdTR12c1000379m,	-	-	-	-	-	-	-	-	-	-	-	-	-	-	-	-	-	-	-	-	-	-	-	-	-	-	-
20992_BdiBd21-3.1G1053200.1.faa	BdiBd21-3.1G1053200.1,	Brdisv1ABR21046119m,	Brdisv1ABR31045774m,	Brdisv1ABR41045577m,	Brdisv1ABR51045039m,	Brdisv1ABR6_r1045763m,	Brdisv1ABR71045592m,	-	Brdisv1ABR9_r1034390m,	Brdisv1Adi-121045301m,	Brdisv1Adi-21045782m,	Brdisv1Arn11045512m,	Brdisv1Bd1-11042285m,	Brdisv1Bd18-11047011m,	Brdisv1Bd21Control1046888m,	Brdisv1Bd29-11038393m,	Brdisv1Bd30-11042215m,Brdisv1Bd30-11041770m,	-	Brdisv1BdTR11A1047927m,	Brdisv1BdTR11G1045945m,	Brdisv1BdTR11I1045566m,	Brdisv1BdTR12c1044061m,	-	Brdisv1BdTR13a1046864m,Brdisv1BdTR13a1047179m,	Brdisv1BdTR1i1046617m,Brdisv1BdTR1i1046844m,	-	Brdisv1BdTR2G1044967m,Brdisv1BdTR2G1043887m,	-	Brdisv1BdTR5I1043667m,	Brdisv1BdTR7a1045556m,Brdisv1BdTR7a1044745m,Brdisv1BdTR7a1045557m,	Brdisv1BdTR8i1044657m,	Brdisv1BdTR9K1043633m,	Brdisv1Bis-11045002m,	Brdisv1Foz11044788m,	Brdisv1Jer11043987m,	Brdisv1Kah-51046224m,	Brdisv1Koz-11046403m,	Brdisv1Koz-31041524m,	Brdisv1Luc11046021m,	Brdisv1Mig31045296m,	Brdisv1Mon31042478m,	Brdisv1Mur11045036m,	Brdisv1Per11045855m,	Brdisv1RON21046126m,	Brdisv1S8iiC1045923m,Brdisv1S8iiC1045869m,	Brdisv1Sig21044366m,	Brdisv1Tek-21044537m,	Brdisv1Uni21044884m,	-
21018_BdiBd21-3.3G0150900.1.faa	BdiBd21-3.3G0150900.1,	-	-	-	-	-	-	-	-	-	-	-	-	-	-	-	-	-	-	-	-	-	-	-	-	-	-	-	-	-	-	-	-	-	-	-	-	-	-	-	-	-	-	-	-	-	-	-	-
21046_BdiBd21-3.1G0920000.1.faa	BdiBd21-3.1G0920000.1,	-	Brdisv1ABR31046405m,	-	-	-	-	-	Brdisv1ABR9_r1011454m,	-	-	Brdisv1Arn11011472m,	Brdisv1Bd1-11010201m,	-	-	Brdisv1Bd29-11035777m,	-	-	-	-	-	-	-	-	-	-	-	-	Brdisv1BdTR5I1043607m,	-	Brdisv1BdTR8i1011150m,	-	-	Brdisv1Foz11046186m,	-	-	-	-	-	-	-	-	-	-	-	Brdisv1Sig21046083m,	Brdisv1Tek-21010489m,	-	-
21138_BdiBd21-3.5G0239100.1.faa	BdiBd21-3.5G0239100.1,	-	-	-	-	-	-	-	-	-	-	-	-	-	-	-	-	-	-	-	-	-	-	-	-	-	-	-	-	-	-	-	-	-	-	-	-	-	-	-	-	-	-	-	-	-	-	-	-
21148_BdiBd21-3.3G0279700.1.faa	BdiBd21-3.3G0279700.1,	-	-	-	-	-	Brdisv1ABR71034290m,	-	-	Brdisv1Adi-121030897m,	-	-	Brdisv1Bd1-11023587m,	-	Brdisv1Bd21Control1033442m,	Brdisv1Bd29-11028513m,	-	-	Brdisv1BdTR11A1030576m,	Brdisv1BdTR11G1033731m,	Brdisv1BdTR11I1032934m,	Brdisv1BdTR12c1030878m,	Brdisv1BdTR13C1030193m,	Brdisv1BdTR13a1035657m,	-	-	-	Brdisv1BdTR3C1027016m,	Brdisv1BdTR5I1029308m,	Brdisv1BdTR7a1033832m,	-	Brdisv1BdTR9K1029364m,	-	-	-	-	-	-	-	Brdisv1Mig31033529m,	Brdisv1Mon31032196m,	-	-	Brdisv1RON21027330m,	-	-	Brdisv1Tek-21031451m,	Brdisv1Uni21032155m,	-
21156_BdiBd21-3.2G0530700.1.faa	BdiBd21-3.2G0530700.1,	-	-	-	-	-	-	-	-	-	Brdisv1Adi-21046089m,	Brdisv1Arn11046030m,	-	-	-	-	-	-	-	-	-	-	Brdisv1BdTR13C1044842m,	-	-	-	-	-	-	-	-	-	-	Brdisv1Foz11046062m,	-	-	-	-	-	Brdisv1Mig31046098m,	-	-	-	-	-	-	Brdisv1Tek-21044915m,	-	-
21218_BdiBd21-3.2G0075400.1.faa	BdiBd21-3.2G0075400.1,	-	Brdisv1ABR31014190m,	Brdisv1ABR41014186m,	Brdisv1ABR51013207m,Brdisv1ABR51013352m,	Brdisv1ABR6_r1014432m,	Brdisv1ABR71014227m,	-	-	-	-	-	-	-	-	-	Brdisv1Bd30-11013090m,	Brdisv1BdTR10C1039757m,	-	Brdisv1BdTR11G1014167m,	Brdisv1BdTR11I1013655m,	Brdisv1BdTR12c1026307m,	Brdisv1BdTR13C1041091m,	Brdisv1BdTR13a1014835m,	-	Brdisv1BdTR2B1037217m,Brdisv1BdTR2B1013632m,	Brdisv1BdTR2G1040513m,	Brdisv1BdTR3C1014582m,	Brdisv1BdTR5I1041998m,	Brdisv1BdTR7a1014136m,	Brdisv1BdTR8i1013675m,	Brdisv1BdTR9K1044309m,	Brdisv1Bis-11006180m,Brdisv1Bis-11013519m,	Brdisv1Foz11044278m,	Brdisv1Jer11013042m,	Brdisv1Kah-51014150m,	Brdisv1Koz-11014158m,	Brdisv1Koz-31012336m,	Brdisv1Luc11014244m,	-	Brdisv1Mon31013333m,	Brdisv1Mur11042720m,	Brdisv1Per11014375m,	Brdisv1RON21014149m,	-	Brdisv1Sig21043916m,	Brdisv1Tek-21042609m,	-	-
21281_BdiBd21-3.3G0233500.1.faa	BdiBd21-3.3G0233500.1,	-	Brdisv1ABR31046122m,	Brdisv1ABR41033398m,	-	Brdisv1ABR6_r1034059m,	-	Brdisv1ABR81023096m,	Brdisv1ABR9_r1025849m,	-	-	-	Brdisv1Bd1-11023174m,	Brdisv1Bd18-11027216m,	Brdisv1Bd21Control1032962m,	Brdisv1Bd29-11028090m,	-	Brdisv1BdTR10C1022320m,	Brdisv1BdTR11A1030195m,	Brdisv1BdTR11G1033271m,	Brdisv1BdTR11I1032216m,	-	-	Brdisv1BdTR13a1035143m,	Brdisv1BdTR1i1026838m,	-	-	Brdisv1BdTR3C1026590m,	Brdisv1BdTR5I1028900m,	Brdisv1BdTR7a1033061m,	Brdisv1BdTR8i1025252m,	Brdisv1BdTR9K1028986m,	-	-	Brdisv1Jer11030992m,	-	-	-	-	Brdisv1Mig31033027m,	-	Brdisv1Mur11030548m,	-	Brdisv1RON21026786m,	-	-	Brdisv1Tek-21030745m,	-	-
21286_BdiBd21-3.3G0163400.1.faa	BdiBd21-3.3G0163400.1,	-	-	-	-	-	-	-	-	-	Brdisv1Adi-21015698m,	-	-	-	-	-	-	-	-	-	-	-	-	-	-	-	-	-	-	-	-	-	-	-	-	-	-	-	-	-	-	-	-	-	-	-	-	-	-
21312_BdiBd21-3.1G0606100.1.faa	BdiBd21-3.1G0606100.1,	-	-	-	Brdisv1ABR51007006m,	Brdisv1ABR6_r1007436m,	-	-	-	-	-	Brdisv1Arn11007492m,	-	-	-	-	-	-	-	Brdisv1BdTR11G1007407m,	Brdisv1BdTR11I1007179m,	-	-	Brdisv1BdTR13a1007700m,	-	Brdisv1BdTR2B1007116m,	-	-	-	Brdisv1BdTR7a1035120m,	Brdisv1BdTR8i1007172m,	-	-	Brdisv1Foz11006985m,	-	Brdisv1Kah-51007363m,	Brdisv1Koz-11007353m,	-	-	Brdisv1Mig31007412m,	Brdisv1Mon31007023m,	Brdisv1Mur11006824m,	-	-	Brdisv1S8iiC1027769m,	Brdisv1Sig21042223m,	-	Brdisv1Uni21006964m,	-
21333_BdiBd21-3.5G0202900.1.faa	BdiBd21-3.5G0202900.1,	-	-	-	-	-	-	-	-	-	-	-	-	-	-	-	-	-	-	-	-	-	-	-	-	-	-	-	-	-	-	-	-	-	-	-	-	-	-	-	-	-	-	-	-	-	-	-	-
21355_BdiBd21-3.2G0287400.1.faa	BdiBd21-3.2G0287400.1,	-	-	-	Brdisv1ABR51015827m,	-	-	-	-	Brdisv1Adi-121015329m,	-	-	Brdisv1Bd1-11014985m,	-	-	Brdisv1Bd29-11041296m,	-	-	Brdisv1BdTR11A1045409m,	-	Brdisv1BdTR11I1016398m,	-	-	-	-	-	Brdisv1BdTR2G1042175m,	-	Brdisv1BdTR5I1014683m,	Brdisv1BdTR7a1016772m,	-	Brdisv1BdTR9K1014659m,	-	-	-	Brdisv1Kah-51016914m,	-	-	-	-	-	-	-	-	-	-	Brdisv1Tek-21043758m,	Brdisv1Uni21015998m,	-
21401_BdiBd21-3.3G0237000.1.faa	BdiBd21-3.3G0237000.1,	-	-	-	-	-	-	-	-	-	-	-	-	-	-	-	-	-	-	-	-	-	-	-	-	-	-	-	-	-	-	-	-	-	-	-	-	-	-	-	-	-	-	-	-	-	-	-	-
21405_BdiBd21-3.3G0327100.1.faa	BdiBd21-3.3G0327100.1,	-	-	-	-	-	-	-	-	-	-	-	-	-	-	-	-	-	-	-	-	-	-	-	-	-	-	-	-	-	-	-	-	-	-	-	-	-	-	-	-	-	-	-	-	-	-	-	-
21407_BdiBd21-3.3G0380700.1.faa	BdiBd21-3.3G0380700.1,	-	-	-	-	-	-	-	-	-	-	-	-	-	-	-	-	-	-	-	-	-	-	-	-	-	-	-	-	-	-	-	-	-	-	-	-	-	-	-	-	-	-	-	-	-	-	-	-
21431_BdiBd21-3.1G0908500.1.faa	BdiBd21-3.1G0908500.1,	Brdisv1ABR21011213m,	Brdisv1ABR31045054m,	Brdisv1ABR41011160m,	Brdisv1ABR51010399m,	Brdisv1ABR6_r1011388m,	Brdisv1ABR71011158m,	Brdisv1ABR81009783m,	Brdisv1ABR9_r1011318m,	Brdisv1Adi-121010168m,	Brdisv1Adi-21011065m,	Brdisv1Arn11011311m,	Brdisv1Bd1-11010025m,	Brdisv1Bd18-11011466m,	Brdisv1Bd21Control1011087m,	Brdisv1Bd29-11041285m,	Brdisv1Bd30-11010337m,	Brdisv1BdTR10C1009419m,	Brdisv1BdTR11A1009984m,	Brdisv1BdTR11G1011265m,	Brdisv1BdTR11I1010851m,	Brdisv1BdTR12c1010252m,	Brdisv1BdTR13C1009911m,	Brdisv1BdTR13a1011781m,	Brdisv1BdTR1i1011579m,	Brdisv1BdTR2B1010824m,	Brdisv1BdTR2G1010009m,	Brdisv1BdTR3C1011712m,	Brdisv1BdTR5I1009606m,	Brdisv1BdTR7a1011342m,	Brdisv1BdTR8i1010998m,	Brdisv1BdTR9K1009546m,	Brdisv1Bis-11010668m,	Brdisv1Foz11010389m,	Brdisv1Jer11010194m,	Brdisv1Kah-51011246m,	Brdisv1Koz-11011253m,	Brdisv1Koz-31009658m,	Brdisv1Luc11011199m,	Brdisv1Mig31010983m,	Brdisv1Mon31042234m,	Brdisv1Mur11010140m,	Brdisv1Per11011346m,	Brdisv1RON21011250m,	Brdisv1S8iiC1010901m,	Brdisv1Sig21010361m,	Brdisv1Tek-21010364m,	Brdisv1Uni21010481m,	-
21448_BdiBd21-3.4G0190400.1.faa	BdiBd21-3.4G0190400.1,	-	-	-	-	-	-	-	-	-	-	-	-	-	-	-	-	-	-	-	-	-	-	-	-	-	-	-	-	-	-	-	-	-	-	-	-	-	-	-	-	-	-	-	-	-	-	-	-
21463_BdiBd21-3.5G0114900.1.faa	BdiBd21-3.5G0114900.1,	Brdisv1ABR21041532m,	Brdisv1ABR31041251m,	Brdisv1ABR41041172m,	-	Brdisv1ABR6_r1042222m,	Brdisv1ABR71041840m,	Brdisv1ABR81036456m,	Brdisv1ABR9_r1030986m,	Brdisv1Adi-121037474m,	-	Brdisv1Arn11041982m,	Brdisv1Bd1-11036210m,	Brdisv1Bd18-11043533m,	Brdisv1Bd21Control1040710m,	Brdisv1Bd29-11034585m,	Brdisv1Bd30-11037304m,	Brdisv1BdTR10C1034840m,	Brdisv1BdTR11A1027507m,	-	-	-	Brdisv1BdTR13C1036602m,	Brdisv1BdTR13a1043242m,	Brdisv1BdTR1i1042850m,	Brdisv1BdTR2B1039612m,	Brdisv1BdTR2G1036802m,	Brdisv1BdTR3C1040258m,	Brdisv1BdTR5I1035514m,	Brdisv1BdTR7a1040842m,	Brdisv1BdTR8i1039920m,	Brdisv1BdTR9K1035564m,	Brdisv1Bis-11028863m,	Brdisv1Foz11038933m,	Brdisv1Jer11038164m,	Brdisv1Kah-51041284m,	Brdisv1Koz-11041721m,	Brdisv1Koz-31035208m,	Brdisv1Luc11042000m,	Brdisv1Mig31040610m,	Brdisv1Mon31038948m,	Brdisv1Mur11037607m,	Brdisv1Per11041475m,	Brdisv1RON21027507m,	Brdisv1S8iiC1040721m,	Brdisv1Sig21038290m,	Brdisv1Tek-21038218m,	Brdisv1Uni21038932m,	-
21468_BdiBd21-3.3G0378100.1.faa	BdiBd21-3.3G0378100.1,	-	-	-	-	-	-	-	Brdisv1ABR9_r1026709m,	-	-	-	Brdisv1Bd1-11014677m,	-	-	-	-	-	-	-	-	-	-	-	-	-	-	-	-	-	-	-	-	-	-	-	-	-	-	-	-	-	-	-	-	-	-	-	-
21479_BdiBd21-3.3G0103900.1.faa	BdiBd21-3.3G0103900.1,	-	-	-	-	-	-	-	-	-	-	-	-	-	-	-	-	-	-	-	-	-	-	-	-	-	-	-	-	-	-	-	-	-	-	-	-	-	-	-	-	-	-	-	-	-	-	-	-
21484_BdiBd21-3.2G0177500.1.faa	BdiBd21-3.2G0177500.1,	-	-	-	-	-	-	-	-	-	-	-	-	-	-	-	-	-	-	-	-	-	-	-	-	-	-	-	-	-	-	-	-	-	-	-	-	-	-	-	-	-	-	-	-	-	-	-	-
21503_BdiBd21-3.4G0438600.1.faa	BdiBd21-3.4G0438600.1,	-	-	-	-	-	-	-	-	-	Brdisv1Adi-21028129m,	-	-	Brdisv1Bd18-11039887m,	-	-	Brdisv1Bd30-11034212m,	Brdisv1BdTR10C1002034m,	-	Brdisv1BdTR11G1028119m,	-	-	Brdisv1BdTR13C1043626m,	Brdisv1BdTR13a1029601m,	Brdisv1BdTR1i1039196m,	-	-	Brdisv1BdTR3C1036887m,	-	-	-	-	-	-	Brdisv1Jer11026067m,	Brdisv1Kah-51037933m,	Brdisv1Koz-11028557m,	-	-	-	-	-	-	-	-	-	-	-	-
21534_BdiBd21-3.1G0838700.1.faa	BdiBd21-3.1G0838700.1,	-	Brdisv1ABR31010233m,	-	Brdisv1ABR51009518m,	Brdisv1ABR6_r1034150m,	Brdisv1ABR71010249m,	-	Brdisv1ABR9_r1010410m,	-	-	Brdisv1Arn11010405m,	Brdisv1Bd1-11009215m,	Brdisv1Bd18-11010685m,	-	-	-	Brdisv1BdTR10C1002698m,	-	-	-	Brdisv1BdTR12c1016840m,	Brdisv1BdTR13C1002779m,	Brdisv1BdTR13a1010824m,	Brdisv1BdTR1i1010713m,	-	-	Brdisv1BdTR3C1010801m,	-	-	Brdisv1BdTR8i1010113m,	-	-	-	Brdisv1Jer11009394m,	-	-	Brdisv1Koz-31008829m,	-	-	-	-	Brdisv1Per11010463m,	-	-	-	-	-	-
21539_BdiBd21-3.1G0565200.1.faa	BdiBd21-3.1G0565200.1,BdiBd21-3.5G0041400.1,BdiBd21-3.2G0389700.1,BdiBd21-3.2G0389600.1,BdiBd21-3.3G0476700.1,BdiBd21-3.3G0587100.1,BdiBd21-3.5G0079000.1,BdiBd21-3.4G0421500.1,BdiBd21-3.3G0165000.1,BdiBd21-3.4G0357100.1,BdiBd21-3.1G0810000.1,BdiBd21-3.3G0333000.1,BdiBd21-3.5G0058700.1,	Brdisv1ABR21030752m,Brdisv1ABR21046846m,	Brdisv1ABR31015792m,	-	Brdisv1ABR51046567m,	Brdisv1ABR6_r1033226m,	Brdisv1ABR71027489m,Brdisv1ABR71027483m,	Brdisv1ABR81031980m,	Brdisv1ABR9_r1015526m,	-	Brdisv1Adi-21027106m,Brdisv1Adi-21030467m,Brdisv1Adi-21024752m,Brdisv1Adi-21027113m,	Brdisv1Arn11027438m,	-	Brdisv1Bd18-11039347m,	Brdisv1Bd21Control1016515m,	-	-	-	Brdisv1BdTR11A1024267m,	-	Brdisv1BdTR11I1024077m,	-	-	Brdisv1BdTR13a1025760m,	Brdisv1BdTR1i1038132m,Brdisv1BdTR1i1038151m,	Brdisv1BdTR2B1035448m,Brdisv1BdTR2B1035447m,Brdisv1BdTR2B1033327m,Brdisv1BdTR2B1035455m,Brdisv1BdTR2B1033326m,	Brdisv1BdTR2G1024409m,	Brdisv1BdTR3C1039808m,Brdisv1BdTR3C1035813m,	Brdisv1BdTR5I1023367m,Brdisv1BdTR5I1023365m,	Brdisv1BdTR7a1019245m,	Brdisv1BdTR8i1044261m,	Brdisv1BdTR9K1021705m,Brdisv1BdTR9K1023621m,Brdisv1BdTR9K1023614m,	Brdisv1Bis-11025676m,	-	Brdisv1Jer11022972m,	Brdisv1Kah-51027269m,Brdisv1Kah-51027267m,Brdisv1Kah-51027264m,	Brdisv1Koz-11027511m,Brdisv1Koz-11027506m,	-	-	Brdisv1Mig31026807m,	-	-	Brdisv1Per11037174m,	Brdisv1RON21044416m,	-	Brdisv1Sig21017955m,	Brdisv1Tek-21017790m,	-	-
21555_BdiBd21-3.4G0294600.1.faa	BdiBd21-3.4G0294600.1,	-	-	-	-	-	-	-	-	-	-	-	-	-	-	-	-	-	-	-	-	-	-	-	-	-	-	-	-	-	-	-	-	-	-	-	-	-	-	-	-	-	-	-	-	-	-	-	-
21560_BdiBd21-3.5G0006300.1.faa	BdiBd21-3.5G0006300.1,	-	Brdisv1ABR31040224m,	-	Brdisv1ABR51038237m,	-	-	-	Brdisv1ABR9_r1027337m,	-	-	Brdisv1Arn11040951m,	Brdisv1Bd1-11035505m,Brdisv1Bd1-11025284m,	Brdisv1Bd18-11042430m,	Brdisv1Bd21Control1039785m,	Brdisv1Bd29-11033770m,Brdisv1Bd29-11030143m,	Brdisv1Bd30-11026064m,	-	Brdisv1BdTR11A1036089m,	Brdisv1BdTR11G1040086m,	Brdisv1BdTR11I1039075m,	-	Brdisv1BdTR13C1035752m,	Brdisv1BdTR13a1042162m,	Brdisv1BdTR1i1041840m,	Brdisv1BdTR2B1038738m,	Brdisv1BdTR2G1036026m,	-	Brdisv1BdTR5I1034725m,	-	Brdisv1BdTR8i1027782m,	-	-	-	Brdisv1Jer11037292m,	-	Brdisv1Koz-11040733m,	Brdisv1Koz-31034477m,Brdisv1Koz-31024659m,	Brdisv1Luc11041053m,	Brdisv1Mig31039663m,Brdisv1Mig31035531m,	-	Brdisv1Mur11032698m,	-	Brdisv1RON21041556m,	Brdisv1S8iiC1039742m,	-	Brdisv1Tek-21033287m,	-	-
21571_BdiBd21-3.3G0284500.1.faa	BdiBd21-3.3G0284500.1,	-	-	-	-	-	-	-	-	-	-	-	-	-	-	-	-	-	-	-	-	-	-	-	-	-	-	-	-	-	-	-	-	-	-	-	-	-	-	-	-	-	-	-	-	-	-	-	-
21664_BdiBd21-3.1G0978900.1.faa	BdiBd21-3.1G0978900.1,	Brdisv1ABR21012250m,	Brdisv1ABR31012167m,	Brdisv1ABR41012161m,	Brdisv1ABR51011374m,	Brdisv1ABR6_r1012374m,	Brdisv1ABR71012152m,	Brdisv1ABR81010641m,	Brdisv1ABR9_r1012329m,	Brdisv1Adi-121011133m,	Brdisv1Adi-21012044m,	Brdisv1Arn11012326m,	-	Brdisv1Bd18-11012409m,	Brdisv1Bd21Control1012058m,	Brdisv1Bd29-11010151m,	Brdisv1Bd30-11011307m,	-	Brdisv1BdTR11A1010909m,	Brdisv1BdTR11G1012232m,	Brdisv1BdTR11I1011811m,	Brdisv1BdTR12c1011169m,	Brdisv1BdTR13C1010872m,	Brdisv1BdTR13a1012775m,	Brdisv1BdTR1i1012608m,	Brdisv1BdTR2B1011800m,	Brdisv1BdTR2G1010937m,	Brdisv1BdTR3C1012673m,	Brdisv1BdTR5I1010487m,	Brdisv1BdTR7a1012252m,	Brdisv1BdTR8i1011944m,	Brdisv1BdTR9K1010440m,	Brdisv1Bis-11011672m,	Brdisv1Foz11011322m,	Brdisv1Jer11011112m,	Brdisv1Kah-51012241m,	Brdisv1Koz-11012277m,	Brdisv1Koz-31010583m,	Brdisv1Luc11012236m,	Brdisv1Mig31012011m,	Brdisv1Mon31011481m,	Brdisv1Mur11011080m,	Brdisv1Per11012320m,	Brdisv1RON21012213m,	Brdisv1S8iiC1011923m,	Brdisv1Sig21011374m,	Brdisv1Tek-21011340m,	Brdisv1Uni21011509m,	-
21674_BdiBd21-3.4G0331800.1.faa	BdiBd21-3.4G0331800.1,	Brdisv1ABR21027134m,	Brdisv1ABR31036609m,	Brdisv1ABR41026890m,	-	Brdisv1ABR6_r1027456m,	-	Brdisv1ABR81032377m,Brdisv1ABR81032376m,	Brdisv1ABR9_r1021738m,	Brdisv1Adi-121024613m,Brdisv1Adi-121024612m,	Brdisv1Adi-21026891m,	Brdisv1Arn11027204m,	Brdisv1Bd1-11032214m,	Brdisv1Bd18-11038532m,	Brdisv1Bd21Control1026440m,	Brdisv1Bd29-11022597m,	Brdisv1Bd30-11024386m,	Brdisv1BdTR10C1030950m,Brdisv1BdTR10C1030949m,	Brdisv1BdTR11A1024080m,Brdisv1BdTR11A1024079m,	Brdisv1BdTR11G1026894m,	Brdisv1BdTR11I1026016m,	Brdisv1BdTR12c1024334m,Brdisv1BdTR12c1024333m,	Brdisv1BdTR13C1023950m,Brdisv1BdTR13C1023949m,	Brdisv1BdTR13a1028185m,	Brdisv1BdTR1i1018012m,Brdisv1BdTR1i1018011m,	Brdisv1BdTR2B1035249m,Brdisv1BdTR2B1035248m,	Brdisv1BdTR2G1024215m,Brdisv1BdTR2G1024214m,	Brdisv1BdTR3C1035572m,Brdisv1BdTR3C1035573m,	Brdisv1BdTR5I1023181m,	Brdisv1BdTR7a1026963m,	Brdisv1BdTR8i1035373m,	Brdisv1BdTR9K1023412m,Brdisv1BdTR9K1023411m,	Brdisv1Bis-11025479m,Brdisv1Bis-11025480m,	Brdisv1Foz11017423m,	Brdisv1Jer11024898m,	Brdisv1Kah-51027040m,	Brdisv1Koz-11027289m,	Brdisv1Koz-31031249m,	Brdisv1Luc11037469m,Brdisv1Luc11037468m,	Brdisv1Mig31026592m,	Brdisv1Mon31025543m,	Brdisv1Mur11024623m,	Brdisv1Per11036952m,	Brdisv1RON21037806m,	Brdisv1S8iiC1036225m,	Brdisv1Sig21025140m,	Brdisv1Tek-21024868m,	Brdisv1Uni21025658m,	-
21676_BdiBd21-3.4G0140300.1.faa	BdiBd21-3.4G0140300.1,	Brdisv1ABR21000607m,	-	-	Brdisv1ABR51000627m,	-	Brdisv1ABR71000614m,	Brdisv1ABR81041961m,Brdisv1ABR81000552m,	Brdisv1ABR9_r1000624m,Brdisv1ABR9_r1034056m,	-	Brdisv1Adi-21000610m,	Brdisv1Arn11000585m,Brdisv1Arn11045054m,	Brdisv1Bd1-11000590m,	Brdisv1Bd18-11036414m,Brdisv1Bd18-11000634m,	Brdisv1Bd21Control1000629m,Brdisv1Bd21Control1045487m,	Brdisv1Bd29-11000580m,	Brdisv1Bd30-11002527m,	Brdisv1BdTR10C1002224m,	Brdisv1BdTR11A1000592m,	Brdisv1BdTR11G1000624m,	Brdisv1BdTR11I1000616m,	Brdisv1BdTR12c1000604m,	Brdisv1BdTR13C1000562m,	Brdisv1BdTR13a1026403m,	Brdisv1BdTR1i1000698m,	Brdisv1BdTR2B1000615m,	Brdisv1BdTR2G1000616m,	Brdisv1BdTR3C1000624m,Brdisv1BdTR3C1002642m,	Brdisv1BdTR5I1000587m,	Brdisv1BdTR7a1000679m,Brdisv1BdTR7a1000684m,	Brdisv1BdTR8i1000607m,	-	Brdisv1Bis-11000616m,	Brdisv1Foz11000580m,Brdisv1Foz11032685m,	Brdisv1Jer11041207m,	Brdisv1Kah-51000600m,	Brdisv1Koz-11000639m,	-	Brdisv1Luc11000583m,	Brdisv1Mig31002617m,Brdisv1Mig31000656m,	Brdisv1Mon31000599m,	Brdisv1Mur11042089m,	Brdisv1Per11000611m,	Brdisv1RON21000649m,	Brdisv1S8iiC1002508m,	Brdisv1Sig21000613m,	Brdisv1Tek-21000589m,	Brdisv1Uni21000558m,	-
21712_BdiBd21-3.2G0425900.1.faa	BdiBd21-3.2G0425900.1,	-	Brdisv1ABR31027955m,	-	-	Brdisv1ABR6_r1018523m,	Brdisv1ABR71035458m,	-	-	-	-	Brdisv1Arn11018416m,	-	-	-	-	-	-	Brdisv1BdTR11A1031440m,	Brdisv1BdTR11G1018359m,	Brdisv1BdTR11I1033890m,	-	-	-	Brdisv1BdTR1i1028874m,	-	-	Brdisv1BdTR3C1019531m,	-	Brdisv1BdTR7a1018189m,	-	-	-	-	-	Brdisv1Kah-51035054m,	Brdisv1Koz-11035391m,	-	-	-	-	-	-	Brdisv1RON21018268m,	-	-	-	Brdisv1Uni21033123m,	-
21723_BdiBd21-3.1G0315400.1.faa	BdiBd21-3.1G0315400.1,	-	-	-	-	-	-	-	-	-	-	-	-	-	-	-	-	-	-	-	-	-	-	-	-	-	-	-	-	-	-	-	-	-	-	-	-	-	-	-	-	-	-	-	-	-	-	-	-
21727_BdiBd21-3.1G0263700.1.faa	BdiBd21-3.1G0263700.1,	-	-	-	-	-	-	-	-	-	-	-	-	-	-	-	-	-	-	-	-	-	-	-	-	-	-	-	-	-	-	-	-	-	-	-	-	-	-	-	-	-	-	-	-	-	-	-	-
21742_BdiBd21-3.5G0280100.1.faa	BdiBd21-3.5G0280100.1,	-	-	-	-	-	Brdisv1ABR71043846m,	Brdisv1ABR81038291m,	Brdisv1ABR9_r1027283m,	-	Brdisv1Adi-21043233m,	-	-	-	-	-	-	Brdisv1BdTR10C1020759m,	-	-	-	-	-	-	-	-	-	-	-	-	-	-	-	-	-	-	-	-	-	-	-	-	-	-	-	-	-	Brdisv1Uni21040992m,	-
21783_BdiBd21-3.1G0737300.1.faa	BdiBd21-3.1G0737300.1,	-	Brdisv1ABR31044610m,	Brdisv1ABR41045528m,	-	-	Brdisv1ABR71009042m,	Brdisv1ABR81032894m,	-	Brdisv1Adi-121043596m,	-	Brdisv1Arn11009122m,	-	-	-	-	-	-	Brdisv1BdTR11A1044132m,	-	-	Brdisv1BdTR12c1042212m,	-	-	-	-	-	-	Brdisv1BdTR5I1042375m,	-	-	-	-	-	-	-	-	-	-	-	-	Brdisv1Mur11044315m,	Brdisv1Per11009284m,	Brdisv1RON21009213m,	-	-	-	-	-
21892_BdiBd21-3.2G0234200.1.faa	BdiBd21-3.2G0234200.1,	-	-	-	-	-	-	-	-	Brdisv1Adi-121014718m,	-	Brdisv1Arn11010417m,	Brdisv1Bd1-11039999m,	-	Brdisv1Bd21Control1004314m,	-	-	-	-	-	-	-	-	-	-	-	-	Brdisv1BdTR3C1017045m,	Brdisv1BdTR5I1014110m,	-	-	-	-	-	-	-	-	-	-	-	-	Brdisv1Mur11014748m,	-	-	-	Brdisv1Sig21015055m,	-	-	-
21917_BdiBd21-3.4G0033100.1.faa	BdiBd21-3.4G0033100.1,	-	-	-	Brdisv1ABR51045868m,Brdisv1ABR51042628m,	-	-	-	-	Brdisv1Adi-121040604m,	-	-	-	-	-	-	-	-	-	-	-	-	-	-	-	-	-	-	-	-	-	-	-	-	-	-	-	-	-	-	-	-	-	-	-	-	-	-	-
21921_BdiBd21-3.4G0459200.1.faa	BdiBd21-3.4G0459200.1,	Brdisv1ABR21028596m,	Brdisv1ABR31038088m,	Brdisv1ABR41028374m,	Brdisv1ABR51027041m,	Brdisv1ABR6_r1029015m,	Brdisv1ABR71028697m,	Brdisv1ABR81033745m,	Brdisv1ABR9_r1022713m,	Brdisv1Adi-121025885m,	Brdisv1Adi-21028353m,	Brdisv1Arn11028702m,	Brdisv1Bd1-11033495m,	Brdisv1Bd18-11040153m,	Brdisv1Bd21Control1027872m,	Brdisv1Bd29-11023811m,	Brdisv1Bd30-11034421m,	Brdisv1BdTR10C1032121m,	Brdisv1BdTR11A1025415m,	Brdisv1BdTR11G1028345m,	Brdisv1BdTR11I1027474m,	Brdisv1BdTR12c1025706m,	Brdisv1BdTR13C1025245m,	Brdisv1BdTR13a1029775m,	Brdisv1BdTR1i1039484m,	Brdisv1BdTR2B1036638m,	Brdisv1BdTR2G1025536m,	Brdisv1BdTR3C1037150m,	Brdisv1BdTR5I1024461m,	-	Brdisv1BdTR8i1036822m,	Brdisv1BdTR9K1024688m,	Brdisv1Bis-11026810m,	Brdisv1Foz11035914m,	Brdisv1Jer11026313m,	Brdisv1Kah-51028561m,	Brdisv1Koz-11028761m,	Brdisv1Koz-31032529m,	Brdisv1Luc11038937m,	Brdisv1Mig31028029m,	Brdisv1Mon31026954m,	Brdisv1Mur11025898m,	Brdisv1Per11038350m,	Brdisv1RON21039280m,	Brdisv1S8iiC1037626m,	Brdisv1Sig21026473m,	Brdisv1Tek-21026239m,	Brdisv1Uni21026953m,	-
21972_BdiBd21-3.4G0212700.1.faa	BdiBd21-3.4G0212700.1,	-	Brdisv1ABR31046669m,	-	-	-	-	-	-	-	Brdisv1Adi-21015695m,	-	-	Brdisv1Bd18-11026337m,	Brdisv1Bd21Control1015503m,Brdisv1Bd21Control1032126m,	-	-	-	Brdisv1BdTR11A1029349m,	Brdisv1BdTR11G1015869m,	Brdisv1BdTR11I1015347m,	-	-	Brdisv1BdTR13a1034274m,Brdisv1BdTR13a1016526m,	Brdisv1BdTR1i1016067m,	-	-	-	-	Brdisv1BdTR7a1015735m,	-	-	-	Brdisv1Foz11046355m,	Brdisv1Jer11014481m,	Brdisv1Kah-51032769m,Brdisv1Kah-51032771m,	Brdisv1Koz-11015912m,	-	Brdisv1Luc11025889m,	-	-	-	-	-	Brdisv1S8iiC1025155m,	-	Brdisv1Tek-21014621m,	Brdisv1Uni21014964m,	-
21973_BdiBd21-3.4G0260300.1.faa	BdiBd21-3.4G0260300.1,BdiBd21-3.3G0533000.1,	Brdisv1ABR21046579m,	-	-	-	-	Brdisv1ABR71032863m,	-	-	-	Brdisv1Adi-21045329m,	-	-	-	-	-	-	-	-	Brdisv1BdTR11G1040700m,	Brdisv1BdTR11I1045123m,	-	-	Brdisv1BdTR13a1042824m,	-	Brdisv1BdTR2B1024699m,	-	-	-	-	-	-	Brdisv1Bis-11044405m,	-	Brdisv1Jer11026037m,	-	-	-	Brdisv1Luc11045580m,	-	-	-	Brdisv1Per11041106m,	-	Brdisv1S8iiC1015471m,	-	-	-	-
21989_BdiBd21-3.3G0001000.1.faa	BdiBd21-3.3G0001000.1,	-	Brdisv1ABR31045734m,	-	Brdisv1ABR51046009m,	Brdisv1ABR6_r1045497m,	Brdisv1ABR71046083m,	-	Brdisv1ABR9_r1035181m,	Brdisv1Adi-121041680m,	Brdisv1Adi-21045149m,	-	-	Brdisv1Bd18-11024086m,	-	-	-	Brdisv1BdTR10C1039054m,	Brdisv1BdTR11A1045023m,	Brdisv1BdTR11G1045507m,	Brdisv1BdTR11I1044468m,	Brdisv1BdTR12c1042078m,	-	-	-	-	-	Brdisv1BdTR3C1039337m,	-	Brdisv1BdTR7a1044799m,	Brdisv1BdTR8i1044481m,	Brdisv1BdTR9K1039687m,	-	-	-	-	Brdisv1Koz-11046248m,	Brdisv1Koz-31041619m,	Brdisv1Luc11046310m,	Brdisv1Mig31044887m,	-	Brdisv1Mur11043395m,	-	-	-	-	Brdisv1Tek-21043664m,	-	-
22010_BdiBd21-3.2G0495800.1.faa	BdiBd21-3.2G0495800.1,	-	Brdisv1ABR31019158m,	-	-	-	Brdisv1ABR71019112m,	Brdisv1ABR81016775m,	-	-	-	-	Brdisv1Bd1-11016775m,	-	-	-	Brdisv1Bd30-11017381m,	-	-	-	-	-	-	-	Brdisv1BdTR1i1019748m,	-	Brdisv1BdTR2G1017149m,	-	-	Brdisv1BdTR7a1018981m,	Brdisv1BdTR8i1018416m,	-	-	-	Brdisv1Jer11017486m,	-	-	-	-	Brdisv1Mig31018814m,	Brdisv1Mon31017917m,	-	Brdisv1Per11019212m,	Brdisv1RON21019125m,	Brdisv1S8iiC1022969m,	-	Brdisv1Tek-21017591m,	Brdisv1Uni21018123m,	-
22033_BdiBd21-3.4G0182100.1.faa	BdiBd21-3.4G0182100.1,	-	Brdisv1ABR31035090m,	Brdisv1ABR41025385m,	Brdisv1ABR51024315m,	Brdisv1ABR6_r1025840m,	-	Brdisv1ABR81030936m,	Brdisv1ABR9_r1020903m,	Brdisv1Adi-121023344m,	Brdisv1Adi-21025408m,	-	-	Brdisv1Bd18-11036829m,	-	-	-	-	-	-	-	Brdisv1BdTR12c1023106m,	-	-	Brdisv1BdTR1i1036211m,	Brdisv1BdTR2B1033851m,	Brdisv1BdTR2G1022994m,	-	Brdisv1BdTR5I1021991m,	-	-	Brdisv1BdTR9K1022241m,	-	Brdisv1Foz11033081m,	-	Brdisv1Kah-51025585m,	-	-	-	Brdisv1Mig31025060m,	-	Brdisv1Mur11023338m,	Brdisv1Per11035488m,	-	Brdisv1S8iiC1034740m,	Brdisv1Sig21023713m,	-	Brdisv1Uni21024319m,	-
22034_BdiBd21-3.4G0358100.1.faa	BdiBd21-3.4G0358100.1,	-	-	-	-	-	-	-	-	-	-	-	-	-	-	-	-	-	-	-	-	-	-	-	-	-	-	-	-	-	-	-	-	-	-	-	-	-	-	-	-	-	-	-	-	-	-	-	-
22049_BdiBd21-3.3G0687600.1.faa	BdiBd21-3.3G0687600.1,	-	-	-	-	-	-	-	-	-	Brdisv1Adi-21038619m,	-	-	-	-	Brdisv1Bd29-11032443m,	Brdisv1Bd30-11028816m,	-	Brdisv1BdTR11A1034640m,	Brdisv1BdTR11G1038475m,	Brdisv1BdTR11I1037506m,	Brdisv1BdTR12c1018244m,	-	-	-	-	Brdisv1BdTR2G1034576m,	-	Brdisv1BdTR5I1033313m,	Brdisv1BdTR7a1038414m,	Brdisv1BdTR8i1030522m,	Brdisv1BdTR9K1033349m,	Brdisv1Bis-11036408m,	-	-	-	-	Brdisv1Koz-31027055m,	-	-	-	-	-	-	Brdisv1S8iiC1031150m,	-	Brdisv1Tek-21018651m,	-	-
22067_BdiBd21-3.2G0687800.1.faa	BdiBd21-3.2G0687800.1,	-	-	-	-	-	-	-	-	-	-	-	-	-	-	-	-	-	-	-	-	-	-	-	-	-	-	-	-	-	-	-	-	-	-	-	-	-	-	-	-	-	-	-	-	-	-	-	-
22074_BdiBd21-3.2G0334500.1.faa	BdiBd21-3.2G0334500.1,BdiBd21-3.1G0737500.1,	-	-	-	-	-	-	Brdisv1ABR81017007m,	-	Brdisv1Adi-121043610m,	-	-	Brdisv1Bd1-11041261m,	Brdisv1Bd18-11017872m,	-	-	-	-	-	-	-	-	-	-	-	-	-	Brdisv1BdTR3C1018466m,	-	Brdisv1BdTR7a1044442m,	-	-	-	-	-	-	Brdisv1Koz-11045651m,	-	-	-	-	-	-	-	-	-	-	-	-
22090_BdiBd21-3.4G0550800.1.faa	BdiBd21-3.4G0550800.1,	Brdisv1ABR21034711m,	-	-	-	-	-	-	-	-	-	-	-	-	-	-	-	-	-	-	-	-	-	-	-	-	-	-	-	Brdisv1BdTR7a1034324m,	-	-	-	-	Brdisv1Jer11027411m,	-	-	-	Brdisv1Luc11040039m,	-	-	-	-	-	Brdisv1S8iiC1038751m,	Brdisv1Sig21027526m,	-	-	-
22099_BdiBd21-3.4G0533600.1.faa	BdiBd21-3.4G0533600.1,	-	-	-	-	-	-	-	-	-	-	-	-	-	-	-	-	-	-	-	-	-	-	-	-	-	-	-	-	-	-	-	-	-	-	-	-	-	-	-	-	-	-	-	-	-	-	-	-
22105_BdiBd21-3.4G0217400.1.faa	BdiBd21-3.4G0217400.1,BdiBd21-3.4G0217600.1,	Brdisv1ABR21046466m,Brdisv1ABR21025920m,	Brdisv1ABR31045476m,Brdisv1ABR31035521m,	Brdisv1ABR41025766m,Brdisv1ABR41025772m,	Brdisv1ABR51044311m,Brdisv1ABR51024688m,	Brdisv1ABR6_r1026208m,Brdisv1ABR6_r1026210m,	Brdisv1ABR71026176m,Brdisv1ABR71026178m,	Brdisv1ABR81031356m,Brdisv1ABR81031359m,	Brdisv1ABR9_r1021100m,Brdisv1ABR9_r1021098m,	Brdisv1Adi-121023704m,Brdisv1Adi-121044175m,	Brdisv1Adi-21025849m,Brdisv1Adi-21025851m,	Brdisv1Arn11026132m,Brdisv1Arn11026131m,Brdisv1Arn11026135m,	Brdisv1Bd1-11031510m,Brdisv1Bd1-11031508m,	Brdisv1Bd18-11037269m,Brdisv1Bd18-11037271m,	Brdisv1Bd21Control1025433m,Brdisv1Bd21Control1025435m,	Brdisv1Bd29-11021781m,	-	Brdisv1BdTR10C1042455m,Brdisv1BdTR10C1042697m,	Brdisv1BdTR11A1047973m,	Brdisv1BdTR11G1025884m,Brdisv1BdTR11G1025886m,	Brdisv1BdTR11I1025030m,Brdisv1BdTR11I1025032m,	Brdisv1BdTR12c1023496m,Brdisv1BdTR12c1023495m,	Brdisv1BdTR13C1023046m,	Brdisv1BdTR13a1026938m,Brdisv1BdTR13a1026940m,	Brdisv1BdTR1i1036675m,Brdisv1BdTR1i1036677m,	Brdisv1BdTR2B1034248m,Brdisv1BdTR2B1034250m,	Brdisv1BdTR2G1023351m,Brdisv1BdTR2G1023349m,	Brdisv1BdTR3C1034295m,Brdisv1BdTR3C1034297m,	Brdisv1BdTR5I1022342m,Brdisv1BdTR5I1022340m,	Brdisv1BdTR7a1025912m,Brdisv1BdTR7a1025910m,	Brdisv1BdTR8i1034396m,Brdisv1BdTR8i1034398m,	Brdisv1BdTR9K1022581m,	Brdisv1Bis-11024520m,Brdisv1Bis-11024522m,	Brdisv1Foz11044054m,Brdisv1Foz11033457m,	Brdisv1Jer11023904m,Brdisv1Jer11023914m,	Brdisv1Kah-51025983m,Brdisv1Kah-51025985m,	Brdisv1Koz-11026237m,Brdisv1Koz-11026239m,	Brdisv1Koz-31030528m,	Brdisv1Luc11036261m,Brdisv1Luc11036263m,	Brdisv1Mig31025445m,Brdisv1Mig31025447m,	Brdisv1Mon31044291m,Brdisv1Mon31044364m,	Brdisv1Mur11023669m,Brdisv1Mur11023671m,	Brdisv1Per11035882m,Brdisv1Per11035884m,	Brdisv1RON21036665m,Brdisv1RON21036667m,	Brdisv1S8iiC1035092m,Brdisv1S8iiC1035094m,	Brdisv1Sig21043502m,Brdisv1Sig21024109m,	Brdisv1Tek-21023953m,Brdisv1Tek-21023957m,	Brdisv1Uni21024651m,Brdisv1Uni21024653m,	-
22108_BdiBd21-3.5G0073400.1.faa	BdiBd21-3.5G0073400.1,	-	-	-	-	-	-	-	-	-	-	-	-	-	-	-	-	-	-	-	-	-	-	-	-	-	-	-	-	-	-	-	-	-	-	-	-	-	-	-	-	-	-	-	-	-	-	-	-
22149_BdiBd21-3.1G0962400.1.faa	BdiBd21-3.1G0962400.1,BdiBd21-3.5G0048600.1,BdiBd21-3.2G0182900.1,	Brdisv1ABR21012028m,	Brdisv1ABR31040860m,	Brdisv1ABR41045705m,	Brdisv1ABR51025390m,	Brdisv1ABR6_r1046314m,	-	-	-	-	Brdisv1Adi-21032631m,	Brdisv1Arn11032807m,	-	-	Brdisv1Bd21Control1006488m,	-	-	-	Brdisv1BdTR11A1029347m,	Brdisv1BdTR11G1006627m,	Brdisv1BdTR11I1031727m,Brdisv1BdTR11I1006378m,Brdisv1BdTR11I1006384m,	-	Brdisv1BdTR13C1005858m,	Brdisv1BdTR13a1006816m,	Brdisv1BdTR1i1017313m,	Brdisv1BdTR2B1006321m,Brdisv1BdTR2B1006324m,	-	-	Brdisv1BdTR5I1005667m,	-	Brdisv1BdTR8i1044672m,Brdisv1BdTR8i1006074m,	-	Brdisv1Bis-11006244m,	Brdisv1Foz11011110m,	-	Brdisv1Kah-51006541m,	-	-	-	-	-	-	-	Brdisv1RON21012002m,Brdisv1RON21015514m,	Brdisv1S8iiC1011672m,	-	Brdisv1Tek-21006083m,	Brdisv1Uni21030914m,Brdisv1Uni21006135m,	-
22184_BdiBd21-3.3G0030800.1.faa	BdiBd21-3.3G0030800.1,	Brdisv1ABR21031151m,	Brdisv1ABR31023784m,	Brdisv1ABR41030855m,	Brdisv1ABR51029418m,	Brdisv1ABR6_r1031500m,	Brdisv1ABR71031123m,	-	-	Brdisv1Adi-121028198m,	Brdisv1Adi-21030834m,	Brdisv1Arn11031136m,	Brdisv1Bd1-11020991m,	Brdisv1Bd18-11024489m,	Brdisv1Bd21Control1030468m,	Brdisv1Bd29-11026004m,	Brdisv1Bd30-11021803m,	Brdisv1BdTR10C1020180m,	Brdisv1BdTR11A1027801m,	Brdisv1BdTR11G1030816m,	Brdisv1BdTR11I1029983m,	Brdisv1BdTR12c1028065m,	-	-	Brdisv1BdTR1i1024548m,	Brdisv1BdTR2B1023060m,	Brdisv1BdTR2G1027829m,	Brdisv1BdTR3C1024680m,	-	Brdisv1BdTR7a1030957m,	Brdisv1BdTR8i1022849m,	Brdisv1BdTR9K1026865m,	-	Brdisv1Foz11022204m,	Brdisv1Jer11028735m,	Brdisv1Kah-51031005m,	-	Brdisv1Koz-31020498m,	Brdisv1Luc11024196m,	Brdisv1Mig31030501m,	Brdisv1Mon31029282m,	Brdisv1Mur11028187m,	Brdisv1Per11023844m,	Brdisv1RON21024182m,	Brdisv1S8iiC1023436m,	Brdisv1Sig21028762m,	Brdisv1Tek-21028610m,	Brdisv1Uni21029321m,	-
22227_BdiBd21-3.3G0707700.1.faa	BdiBd21-3.3G0707700.1,	Brdisv1ABR21025035m,	Brdisv1ABR31034630m,	Brdisv1ABR41024937m,	Brdisv1ABR51023848m,	-	Brdisv1ABR71025327m,	-	-	-	Brdisv1Adi-21024940m,	Brdisv1Arn11025315m,	-	-	-	-	-	Brdisv1BdTR10C1029267m,	-	-	-	Brdisv1BdTR12c1042638m,	-	-	Brdisv1BdTR1i1032932m,	Brdisv1BdTR2B1033419m,	Brdisv1BdTR2G1022601m,	-	-	-	-	-	-	Brdisv1Foz11032635m,	Brdisv1Jer11023154m,	-	-	-	-	Brdisv1Mig31024657m,	Brdisv1Mon31023640m,	Brdisv1Mur11022906m,	-	Brdisv1RON21035600m,	Brdisv1S8iiC1034323m,	Brdisv1Sig21023258m,	-	-	-
22229_BdiBd21-3.3G0111300.1.faa	BdiBd21-3.3G0111300.1,	-	Brdisv1ABR31024876m,	-	-	Brdisv1ABR6_r1032594m,	-	Brdisv1ABR81021883m,	-	-	Brdisv1Adi-21032001m,	-	-	-	Brdisv1Bd21Control1031531m,	-	-	-	-	-	-	Brdisv1BdTR12c1029173m,	-	-	-	-	-	-	-	Brdisv1BdTR7a1031992m,	-	-	-	-	-	Brdisv1Kah-51032143m,	-	Brdisv1Koz-31021471m,	-	-	-	Brdisv1Mur11029204m,	Brdisv1Per11025008m,	-	-	-	-	-	-
22252_BdiBd21-3.2G0002800.1.faa	BdiBd21-3.2G0002800.1,	-	-	-	-	-	Brdisv1ABR71046350m,	-	-	-	-	-	-	-	-	-	-	-	-	-	-	Brdisv1BdTR12c1039065m,	-	-	-	-	-	-	-	-	-	-	-	-	-	-	-	-	-	Brdisv1Mig31046022m,	-	-	-	-	-	-	-	-	-
22254_BdiBd21-3.2G0581200.1.faa	BdiBd21-3.2G0581200.1,	-	-	-	-	-	-	-	-	-	-	-	-	-	-	-	-	-	-	-	-	-	-	-	-	-	-	-	-	-	-	-	-	-	-	-	-	-	-	-	-	-	-	-	-	-	-	-	-
22366_BdiBd21-3.2G0184000.1.faa	BdiBd21-3.2G0184000.1,	Brdisv1ABR21015544m,	Brdisv1ABR31015561m,	Brdisv1ABR41045661m,	-	-	-	Brdisv1ABR81040216m,	-	-	-	Brdisv1Arn11015653m,	Brdisv1Bd1-11013812m,	-	-	Brdisv1Bd29-11043472m,	-	-	-	-	-	-	-	Brdisv1BdTR13a1016319m,	-	-	-	Brdisv1BdTR3C1016228m,	-	Brdisv1BdTR7a1044990m,	Brdisv1BdTR8i1015077m,	-	-	-	-	-	-	Brdisv1Koz-31013476m,	Brdisv1Luc11015650m,	-	Brdisv1Mon31014596m,	-	Brdisv1Per11015704m,	-	-	-	Brdisv1Tek-21044812m,	-	-
22408_BdiBd21-3.4G0226300.1.faa	BdiBd21-3.4G0226300.1,	Brdisv1ABR21045747m,	Brdisv1ABR31035616m,	Brdisv1ABR41025867m,	Brdisv1ABR51024780m,	Brdisv1ABR6_r1026308m,	Brdisv1ABR71026272m,	-	-	-	-	Brdisv1Arn11026228m,	-	-	-	-	-	-	-	-	-	-	-	-	-	Brdisv1BdTR2B1034365m,	-	-	-	-	-	-	-	Brdisv1Foz11044098m,	Brdisv1Jer11042473m,	-	-	-	Brdisv1Luc11036360m,	Brdisv1Mig31025545m,	Brdisv1Mon31024587m,	Brdisv1Mur11023798m,	Brdisv1Per11035981m,	Brdisv1RON21036728m,	Brdisv1S8iiC1035213m,	-	-	Brdisv1Uni21024744m,	-
22419_BdiBd21-3.5G0220700.1.faa	BdiBd21-3.5G0220700.1,	-	-	-	-	-	-	-	-	-	-	-	-	-	-	-	-	-	-	-	-	-	-	-	-	-	-	-	-	-	-	-	-	-	-	-	-	-	-	-	-	-	-	-	-	-	-	-	-
22469_BdiBd21-3.4G0218200.1.faa	BdiBd21-3.4G0218200.1,	-	-	-	-	-	-	-	-	-	-	-	-	-	-	-	-	-	-	-	-	-	-	-	-	-	-	-	-	-	-	-	-	-	-	-	-	-	-	-	-	-	-	-	-	-	-	-	-
22478_BdiBd21-3.5G0022800.1.faa	BdiBd21-3.5G0022800.1,	-	-	-	-	-	-	-	-	-	-	-	-	-	-	-	-	-	-	-	-	-	-	-	-	-	-	-	-	-	-	-	-	-	-	-	-	-	-	-	-	-	-	-	-	-	-	-	-
22479_BdiBd21-3.5G0171000.1.faa	BdiBd21-3.5G0171000.1,	Brdisv1ABR21042133m,	Brdisv1ABR31041828m,	Brdisv1ABR41041750m,	Brdisv1ABR51039762m,	Brdisv1ABR6_r1042808m,	Brdisv1ABR71042364m,	Brdisv1ABR81036937m,	Brdisv1ABR9_r1031547m,	Brdisv1Adi-121038020m,	Brdisv1Adi-21041767m,	Brdisv1Arn11042517m,	Brdisv1Bd1-11036767m,	Brdisv1Bd18-11044199m,	Brdisv1Bd21Control1041316m,	Brdisv1Bd29-11035126m,	Brdisv1Bd30-11037796m,	Brdisv1BdTR10C1035334m,	Brdisv1BdTR11A1037563m,	Brdisv1BdTR11G1041696m,	Brdisv1BdTR11I1040519m,	Brdisv1BdTR12c1037432m,	Brdisv1BdTR13C1037117m,	Brdisv1BdTR13a1043816m,	Brdisv1BdTR1i1043463m,	Brdisv1BdTR2B1040222m,	Brdisv1BdTR2G1037342m,	Brdisv1BdTR3C1040889m,	Brdisv1BdTR5I1036012m,	Brdisv1BdTR7a1041453m,	Brdisv1BdTR8i1040511m,	Brdisv1BdTR9K1036074m,	Brdisv1Bis-11039439m,	Brdisv1Foz11039488m,	Brdisv1Jer11038676m,	Brdisv1Kah-51041877m,	Brdisv1Koz-11042278m,	Brdisv1Koz-31035742m,	Brdisv1Luc11042632m,	Brdisv1Mig31041140m,	Brdisv1Mon31039379m,	Brdisv1Mur11038128m,	Brdisv1Per11042051m,	Brdisv1RON21043057m,	Brdisv1S8iiC1041238m,	Brdisv1Sig21038862m,	Brdisv1Tek-21038761m,	Brdisv1Uni21039472m,	-
22487_BdiBd21-3.3G0323800.1.faa	BdiBd21-3.3G0323800.1,	-	-	Brdisv1ABR41034440m,	Brdisv1ABR51032748m,	Brdisv1ABR6_r1035123m,	-	Brdisv1ABR81023951m,	-	Brdisv1Adi-121031332m,	Brdisv1Adi-21034495m,	Brdisv1Arn11034727m,	-	Brdisv1Bd18-11046881m,	Brdisv1Bd21Control1033921m,	Brdisv1Bd29-11028923m,	-	Brdisv1BdTR10C1043259m,	-	-	-	Brdisv1BdTR12c1016157m,	Brdisv1BdTR13C1030644m,	Brdisv1BdTR13a1036164m,	Brdisv1BdTR1i1037130m,	Brdisv1BdTR2B1026444m,	-	-	Brdisv1BdTR5I1043793m,	Brdisv1BdTR7a1034326m,	-	-	Brdisv1Bis-11032516m,	Brdisv1Foz11025587m,Brdisv1Foz11044763m,Brdisv1Foz11020041m,	Brdisv1Jer11031922m,	-	Brdisv1Koz-11034794m,	-	-	-	-	Brdisv1Mur11031395m,	Brdisv1Per11027540m,	-	-	-	Brdisv1Tek-21031933m,	Brdisv1Uni21032648m,	-
22492_BdiBd21-3.3G0510500.1.faa	BdiBd21-3.3G0510500.1,	-	-	-	-	-	-	-	-	-	-	-	-	-	-	-	-	-	-	-	-	-	-	-	-	-	-	-	-	-	-	-	-	-	-	-	-	-	-	-	-	-	-	-	-	-	-	-	-
22500_BdiBd21-3.2G0279900.1.faa	BdiBd21-3.2G0279900.1,	-	-	-	-	-	-	-	-	-	-	-	-	-	-	-	-	-	-	-	-	-	-	-	-	-	-	-	-	-	-	-	-	-	-	-	-	-	-	-	-	-	-	-	-	-	-	-	-
22505_BdiBd21-3.2G0289400.1.faa	BdiBd21-3.2G0289400.1,	-	-	-	-	-	-	-	-	-	-	-	-	-	Brdisv1Bd21Control1016570m,	-	-	-	-	-	-	-	-	-	-	-	-	-	-	-	-	-	-	-	-	-	-	-	-	-	-	-	-	-	-	-	-	-	-
22510_BdiBd21-3.1G0236200.1.faa	BdiBd21-3.1G0236200.1,	Brdisv1ABR21002998m,	-	Brdisv1ABR41002914m,	Brdisv1ABR51002811m,	-	Brdisv1ABR71002965m,	Brdisv1ABR81043898m,	Brdisv1ABR9_r1002897m,	-	-	-	-	-	-	-	Brdisv1Bd30-11002900m,	-	-	-	-	Brdisv1BdTR12c1002706m,	-	-	-	-	-	-	-	Brdisv1BdTR7a1003002m,	Brdisv1BdTR8i1002891m,	-	-	Brdisv1Foz11002808m,	-	-	-	-	-	Brdisv1Mig31002977m,	-	Brdisv1Mur11002736m,	Brdisv1Per11002936m,	-	-	Brdisv1Sig21002735m,	Brdisv1Tek-21002713m,	Brdisv1Uni21002728m,	-
22512_BdiBd21-3.1G0556000.1.faa	BdiBd21-3.1G0556000.1,	-	-	Brdisv1ABR41006743m,	Brdisv1ABR51006423m,	-	-	Brdisv1ABR81005941m,	-	Brdisv1Adi-121006163m,	Brdisv1Adi-21006558m,	-	Brdisv1Bd1-11006040m,	-	Brdisv1Bd21Control1006693m,	Brdisv1Bd29-11005599m,	-	Brdisv1BdTR10C1005693m,	Brdisv1BdTR11A1006013m,	-	Brdisv1BdTR11I1006552m,	Brdisv1BdTR12c1006150m,	-	Brdisv1BdTR13a1007008m,	-	Brdisv1BdTR2B1006507m,	Brdisv1BdTR2G1006127m,	Brdisv1BdTR3C1007187m,	Brdisv1BdTR5I1005889m,	Brdisv1BdTR7a1006951m,	Brdisv1BdTR8i1006616m,	Brdisv1BdTR9K1005837m,	Brdisv1Bis-11006414m,	Brdisv1Foz11006444m,	Brdisv1Jer11006181m,	Brdisv1Kah-51006749m,	Brdisv1Koz-11006757m,	Brdisv1Koz-31039582m,	-	-	-	Brdisv1Mur11006236m,	-	-	-	-	Brdisv1Tek-21006290m,	-	-
22544_BdiBd21-3.5G0144700.1.faa	BdiBd21-3.5G0144700.1,	-	-	-	-	-	-	-	-	-	-	-	-	-	-	-	-	-	-	-	-	-	-	-	-	-	-	-	-	-	-	-	-	-	-	-	-	-	-	-	-	-	-	-	-	-	-	-	-
22545_BdiBd21-3.5G0077000.1.faa	BdiBd21-3.5G0077000.1,	-	-	-	-	-	-	-	-	Brdisv1Adi-121037170m,	Brdisv1Adi-21040830m,	-	-	-	-	-	Brdisv1Bd30-11037003m,	Brdisv1BdTR10C1034579m,	Brdisv1BdTR11A1036652m,	Brdisv1BdTR11G1040725m,	Brdisv1BdTR11I1039669m,	-	Brdisv1BdTR13C1036301m,	Brdisv1BdTR13a1042844m,	Brdisv1BdTR1i1042491m,	Brdisv1BdTR2B1039290m,	Brdisv1BdTR2G1036532m,	Brdisv1BdTR3C1040026m,	Brdisv1BdTR5I1035265m,	-	-	Brdisv1BdTR9K1035251m,	Brdisv1Bis-11038580m,	-	-	Brdisv1Kah-51040956m,	Brdisv1Koz-11041340m,	-	Brdisv1Luc11041662m,	Brdisv1Mig31040290m,	-	Brdisv1Mur11037296m,	Brdisv1Per11041131m,	-	Brdisv1S8iiC1040409m,	Brdisv1Sig21037953m,	-	-	-
22546_BdiBd21-3.3G0492000.1.faa	BdiBd21-3.3G0492000.1,	-	-	-	-	-	-	-	-	-	-	-	-	-	Brdisv1Bd21Control1046371m,	-	-	-	Brdisv1BdTR11A1049045m,	-	-	-	Brdisv1BdTR13C1032153m,	-	-	-	-	-	-	Brdisv1BdTR7a1045102m,	-	-	-	-	-	-	-	-	-	Brdisv1Mig31035845m,	Brdisv1Mon31044700m,	-	-	-	-	Brdisv1Sig21046301m,	-	-	-
22547_BdiBd21-3.3G0790100.1.faa	BdiBd21-3.3G0790100.1,	-	-	-	-	-	-	-	-	-	-	-	-	-	-	-	-	-	-	-	-	-	-	-	-	-	-	-	-	-	-	-	-	-	-	-	-	-	-	-	-	-	-	-	-	-	-	-	-
22568_BdiBd21-3.2G0499300.1.faa	BdiBd21-3.2G0499300.1,	-	-	-	-	-	-	-	-	-	-	-	-	-	-	-	-	-	-	-	-	-	-	-	-	-	-	-	-	-	-	-	-	-	-	-	-	-	-	-	-	-	-	-	-	-	-	-	-
22576_BdiBd21-3.2G0722900.1.faa	BdiBd21-3.2G0722900.1,	Brdisv1ABR21022221m,	Brdisv1ABR31022288m,	Brdisv1ABR41022145m,	Brdisv1ABR51021099m,	Brdisv1ABR6_r1022565m,	Brdisv1ABR71022441m,	Brdisv1ABR81019473m,	Brdisv1ABR9_r1018835m,	Brdisv1Adi-121020212m,	Brdisv1Adi-21022161m,	Brdisv1Arn11022443m,	Brdisv1Bd1-11019609m,	Brdisv1Bd18-11022902m,	Brdisv1Bd21Control1021769m,	Brdisv1Bd29-11018564m,	Brdisv1Bd30-11020421m,	-	Brdisv1BdTR11A1019822m,	Brdisv1BdTR11G1022242m,	Brdisv1BdTR11I1021501m,	Brdisv1BdTR12c1028420m,	Brdisv1BdTR13C1019653m,	Brdisv1BdTR13a1023103m,	Brdisv1BdTR1i1023017m,	Brdisv1BdTR2B1021415m,	Brdisv1BdTR2G1019958m,	Brdisv1BdTR3C1023290m,	Brdisv1BdTR5I1019162m,	Brdisv1BdTR7a1022229m,	Brdisv1BdTR8i1021443m,	Brdisv1BdTR9K1019330m,	Brdisv1Bis-11021016m,	Brdisv1Foz11020778m,	Brdisv1Jer11020484m,	Brdisv1Kah-51022364m,	Brdisv1Koz-11022398m,	Brdisv1Koz-31019154m,	Brdisv1Luc11022653m,	Brdisv1Mig31021902m,	Brdisv1Mon31020911m,	Brdisv1Mur11020254m,	Brdisv1Per11022310m,	Brdisv1RON21022600m,	Brdisv1S8iiC1021837m,	Brdisv1Sig21020565m,	Brdisv1Tek-21020495m,	Brdisv1Uni21021168m,	-
22599_BdiBd21-3.4G0497000.1.faa	BdiBd21-3.4G0497000.1,	-	-	-	-	-	-	-	-	-	-	-	-	-	-	-	-	-	-	-	-	-	-	-	-	-	-	-	-	-	-	-	-	-	-	-	-	-	-	-	-	-	-	-	-	-	-	-	-
22629_BdiBd21-3.2G0576100.1.faa	BdiBd21-3.2G0576100.1,BdiBd21-3.5G0214500.1,	Brdisv1ABR21016002m,	Brdisv1ABR31024183m,	Brdisv1ABR41028581m,	Brdisv1ABR51039877m,	Brdisv1ABR6_r1009573m,	Brdisv1ABR71028893m,	-	-	-	Brdisv1Adi-21020152m,	-	-	-	-	-	-	-	-	-	-	-	-	-	-	-	-	Brdisv1BdTR3C1021252m,	Brdisv1BdTR5I1017462m,	-	-	-	-	Brdisv1Foz11039588m,	Brdisv1Jer11026481m,	-	-	-	Brdisv1Luc11042742m,	Brdisv1Mig31041249m,	-	-	Brdisv1Per11038537m,	Brdisv1RON21025983m,	Brdisv1S8iiC1023888m,	Brdisv1Sig21038957m,	-	Brdisv1Uni21029664m,	-
22633_BdiBd21-3.2G0512100.1.faa	BdiBd21-3.2G0512100.1,BdiBd21-3.1G0810300.1,	-	-	-	-	-	-	-	-	-	-	-	-	Brdisv1Bd18-11046834m,	-	-	-	-	-	-	-	-	-	-	-	-	-	-	-	-	-	-	-	-	-	-	-	-	-	-	-	-	-	-	-	-	-	-	-
22639_BdiBd21-3.2G0168500.1.faa	BdiBd21-3.2G0168500.1,	-	-	-	Brdisv1ABR51014438m,	-	-	-	Brdisv1ABR9_r1014654m,	Brdisv1Adi-121013927m,	Brdisv1Adi-21015248m,	-	-	-	-	Brdisv1Bd29-11012779m,	-	-	Brdisv1BdTR11A1013730m,	-	Brdisv1BdTR11I1014912m,	Brdisv1BdTR12c1014051m,	Brdisv1BdTR13C1013639m,	-	-	-	-	-	-	-	Brdisv1BdTR8i1014835m,	Brdisv1BdTR9K1013313m,	Brdisv1Bis-11014678m,	Brdisv1Foz11014274m,	Brdisv1Jer11014129m,	-	-	Brdisv1Koz-31013255m,	Brdisv1Luc11015424m,	Brdisv1Mig31015121m,	-	Brdisv1Mur11014023m,	-	-	Brdisv1S8iiC1015072m,	Brdisv1Sig21014347m,	Brdisv1Tek-21014230m,	Brdisv1Uni21014577m,	-
22650_BdiBd21-3.1G0463100.1.faa	BdiBd21-3.1G0463100.1,	Brdisv1ABR21005837m,	-	Brdisv1ABR41005672m,	Brdisv1ABR51004856m,	-	Brdisv1ABR71005730m,	-	Brdisv1ABR9_r1005664m,	-	-	Brdisv1Arn11005836m,	Brdisv1Bd1-11005274m,	Brdisv1Bd18-11006195m,	-	-	Brdisv1Bd30-11034146m,	Brdisv1BdTR10C1004840m,	-	Brdisv1BdTR11G1005714m,	-	-	-	Brdisv1BdTR13a1005876m,	Brdisv1BdTR1i1006111m,	-	-	Brdisv1BdTR3C1006095m,	-	Brdisv1BdTR7a1005923m,	Brdisv1BdTR8i1005609m,	-	-	-	-	Brdisv1Kah-51005655m,	Brdisv1Koz-11005724m,	Brdisv1Koz-31038571m,	-	-	Brdisv1Mon31005440m,	-	-	-	-	-	Brdisv1Tek-21005349m,	-	-
22665_BdiBd21-3.4G0338500.1.faa	BdiBd21-3.4G0338500.1,	-	Brdisv1ABR31006623m,	Brdisv1ABR41006581m,	-	-	-	Brdisv1ABR81006015m,	-	-	-	-	-	-	-	-	-	-	-	-	-	-	-	-	-	-	-	-	-	Brdisv1BdTR7a1040698m,	-	-	-	Brdisv1Foz11006297m,	-	-	Brdisv1Koz-11041598m,	-	-	-	-	-	-	-	-	-	Brdisv1Tek-21044855m,	-	-
22668_BdiBd21-3.4G0349900.1.faa	BdiBd21-3.4G0349900.1,	-	-	-	-	-	-	-	-	-	-	-	-	-	-	-	-	-	-	-	-	-	-	-	Brdisv1BdTR1i1008158m,	Brdisv1BdTR2B1044706m,	-	-	-	-	-	-	-	-	-	-	-	Brdisv1Koz-31041452m,	-	-	-	-	-	-	-	-	-	-	-
22677_BdiBd21-3.5G0342700.1.faa	BdiBd21-3.5G0342700.1,	-	-	-	-	-	-	-	-	-	-	-	-	-	-	-	-	-	-	-	-	-	-	-	-	-	-	-	-	-	-	-	-	-	-	-	-	-	-	-	-	-	-	-	-	-	-	-	-
22679_BdiBd21-3.5G0299800.1.faa	BdiBd21-3.5G0299800.1,	-	-	-	-	-	-	-	-	-	-	-	-	-	-	-	-	-	-	-	-	-	-	-	-	-	-	-	-	-	-	-	-	-	-	-	-	-	-	-	-	-	-	-	-	-	-	-	-
22727_BdiBd21-3.4G0055000.1.faa	BdiBd21-3.4G0055000.1,	Brdisv1ABR21024089m,	Brdisv1ABR31033670m,	Brdisv1ABR41024000m,	Brdisv1ABR51044727m,	Brdisv1ABR6_r1024329m,	Brdisv1ABR71024334m,	-	-	Brdisv1Adi-121041876m,	-	Brdisv1Arn11024303m,	-	Brdisv1Bd18-11035264m,	-	-	-	Brdisv1BdTR10C1041710m,Brdisv1BdTR10C1028530m,	Brdisv1BdTR11A1021616m,	-	Brdisv1BdTR11I1023327m,	-	Brdisv1BdTR13C1021380m,	Brdisv1BdTR13a1024910m,	Brdisv1BdTR1i1034710m,	Brdisv1BdTR2B1032548m,	Brdisv1BdTR2G1021709m,	Brdisv1BdTR3C1032278m,	Brdisv1BdTR5I1039880m,	Brdisv1BdTR7a1024099m,	-	-	Brdisv1Bis-11043197m,	Brdisv1Foz11031716m,	Brdisv1Jer11022248m,	Brdisv1Kah-51024110m,	Brdisv1Koz-11024272m,	Brdisv1Koz-31029109m,	Brdisv1Luc11034332m,	Brdisv1Mig31023721m,	Brdisv1Mon31002626m,	Brdisv1Mur11022030m,	Brdisv1Per11034096m,	Brdisv1RON21034494m,	Brdisv1S8iiC1033330m,	Brdisv1Sig21045332m,Brdisv1Sig21046081m,	-	Brdisv1Uni21023033m,	-
22732_BdiBd21-3.4G0306500.1.faa	BdiBd21-3.4G0306500.1,	-	-	-	-	-	-	-	-	-	-	-	-	-	-	-	-	-	-	-	-	-	-	-	-	-	-	-	-	-	-	-	-	-	Brdisv1Jer11041040m,	-	-	-	-	-	-	-	-	-	-	-	-	-	-
22742_BdiBd21-3.5G0035900.1.faa	BdiBd21-3.5G0035900.1,	-	-	-	-	-	-	-	Brdisv1ABR9_r1030358m,	-	-	-	-	-	-	-	-	-	-	-	Brdisv1BdTR11I1045625m,	-	Brdisv1BdTR13C1044395m,	-	Brdisv1BdTR1i1034430m,	-	-	Brdisv1BdTR3C1039747m,	-	-	-	-	-	-	-	-	-	-	-	-	-	-	-	-	-	-	-	-	-
22761_BdiBd21-3.3G0037500.1.faa	BdiBd21-3.3G0037500.1,	Brdisv1ABR21031259m,	Brdisv1ABR31023885m,	Brdisv1ABR41030960m,	Brdisv1ABR51029523m,	Brdisv1ABR6_r1031614m,	Brdisv1ABR71031235m,	Brdisv1ABR81020999m,	Brdisv1ABR9_r1024388m,	Brdisv1Adi-121028294m,	Brdisv1Adi-21030944m,	Brdisv1Arn11031253m,	Brdisv1Bd1-11021098m,	Brdisv1Bd18-11024601m,	Brdisv1Bd21Control1030579m,	-	Brdisv1Bd30-11021901m,	-	Brdisv1BdTR11A1027919m,	Brdisv1BdTR11G1030929m,	Brdisv1BdTR11I1030096m,	Brdisv1BdTR12c1028158m,	-	Brdisv1BdTR13a1032611m,	Brdisv1BdTR1i1024661m,	Brdisv1BdTR2B1023161m,	Brdisv1BdTR2G1027923m,	Brdisv1BdTR3C1024747m,	-	Brdisv1BdTR7a1031072m,	Brdisv1BdTR8i1022958m,	-	Brdisv1Bis-11029271m,	Brdisv1Foz11022308m,	Brdisv1Jer11028839m,	Brdisv1Kah-51031123m,	Brdisv1Koz-11031379m,	Brdisv1Koz-31020593m,	Brdisv1Luc11024303m,	Brdisv1Mig31030603m,	Brdisv1Mon31029380m,	Brdisv1Mur11028296m,	Brdisv1Per11023953m,	Brdisv1RON21024277m,	Brdisv1S8iiC1023575m,	Brdisv1Sig21028867m,	Brdisv1Tek-21028720m,	Brdisv1Uni21029429m,	-
22806_BdiBd21-3.1G0016500.1.faa	BdiBd21-3.1G0016500.1,	-	-	Brdisv1ABR41000231m,	-	-	-	-	-	-	Brdisv1Adi-21019035m,	-	-	-	-	-	Brdisv1Bd30-11016668m,	-	-	-	Brdisv1BdTR11I1000195m,	-	Brdisv1BdTR13C1000176m,	Brdisv1BdTR13a1019081m,	Brdisv1BdTR1i1019812m,	Brdisv1BdTR2B1018424m,	Brdisv1BdTR2G1000189m,	Brdisv1BdTR3C1033544m,	-	-	-	-	Brdisv1Bis-11018114m,	-	Brdisv1Jer11023413m,	Brdisv1Kah-51018352m,	Brdisv1Koz-11025532m,	-	Brdisv1Luc11000192m,	Brdisv1Mig31024900m,	Brdisv1Mon31017954m,	-	Brdisv1Per11000233m,	-	-	-	-	-	-
22812_BdiBd21-3.4G0607100.1.faa	BdiBd21-3.4G0607100.1,	-	-	-	-	-	-	-	-	-	-	-	-	-	-	-	-	-	-	-	-	-	-	-	-	-	-	-	-	-	-	-	-	-	-	-	-	-	-	-	-	-	-	-	-	-	-	-	-
22841_BdiBd21-3.3G0674400.1.faa	BdiBd21-3.3G0674400.1,BdiBd21-3.2G0568800.1,	-	-	-	-	-	-	-	Brdisv1ABR9_r1035170m,	-	-	Brdisv1Arn11046041m,	-	-	Brdisv1Bd21Control1019715m,	-	-	-	-	-	-	-	-	-	-	Brdisv1BdTR2B1024679m,	-	-	-	Brdisv1BdTR7a1032546m,	Brdisv1BdTR8i1024469m,	-	-	-	-	Brdisv1Kah-51015832m,	Brdisv1Koz-11032965m,	-	-	-	-	-	-	-	-	-	-	-	-
22870_BdiBd21-3.1G0736100.1.faa	BdiBd21-3.1G0736100.1,	Brdisv1ABR21044988m,	-	-	-	-	-	-	-	-	-	-	-	-	-	-	-	-	-	-	-	-	-	-	-	-	-	-	-	-	-	-	-	-	-	Brdisv1Kah-51044697m,	-	-	-	-	-	-	-	-	Brdisv1S8iiC1045592m,	-	-	-	-
22885_BdiBd21-3.4G0201100.1.faa	BdiBd21-3.4G0201100.1,	-	-	Brdisv1ABR41009591m,	-	-	-	-	-	-	Brdisv1Adi-21025640m,	Brdisv1Arn11007468m,	-	Brdisv1Bd18-11037069m,	-	-	-	Brdisv1BdTR10C1043500m,	Brdisv1BdTR11A1023004m,	Brdisv1BdTR11G1025684m,	Brdisv1BdTR11I1024852m,	-	-	-	Brdisv1BdTR1i1036408m,	Brdisv1BdTR2B1034046m,	Brdisv1BdTR2G1023174m,	Brdisv1BdTR3C1033900m,	Brdisv1BdTR5I1043316m,	-	-	Brdisv1BdTR9K1006337m,	-	-	-	-	Brdisv1Koz-11026037m,	Brdisv1Koz-31030395m,	-	-	Brdisv1Mon31024342m,	-	-	-	-	-	-	Brdisv1Uni21015709m,	-
22896_BdiBd21-3.3G0570600.1.faa	BdiBd21-3.3G0570600.1,	-	-	-	-	-	-	-	-	Brdisv1Adi-121023106m,	-	Brdisv1Arn11037804m,	Brdisv1Bd1-11042156m,	Brdisv1Bd18-11031465m,	-	Brdisv1Bd29-11040262m,	-	-	-	-	-	-	-	-	-	-	-	-	-	Brdisv1BdTR7a1001897m,	Brdisv1BdTR8i1029070m,	-	-	-	-	-	-	-	-	-	Brdisv1Mon31035377m,	-	-	-	-	-	Brdisv1Tek-21034573m,	-	-
22929_BdiBd21-3.1G1051100.1.faa	BdiBd21-3.1G1051100.1,	-	-	-	-	-	-	-	-	-	-	-	-	-	-	-	-	-	-	-	-	-	-	-	-	-	-	-	-	-	-	-	-	-	-	-	-	-	-	-	-	-	-	-	-	-	-	-	-
22942_BdiBd21-3.1G0670700.1.faa	BdiBd21-3.1G0670700.1,BdiBd21-3.1G0670200.1,	Brdisv1ABR21008274m,	Brdisv1ABR31008247m,	Brdisv1ABR41007371m,	Brdisv1ABR51007745m,Brdisv1ABR51007749m,	Brdisv1ABR6_r1008271m,	Brdisv1ABR71008193m,	Brdisv1ABR81007224m,Brdisv1ABR81007226m,	Brdisv1ABR9_r1008168m,Brdisv1ABR9_r1035141m,	Brdisv1Adi-121003323m,	Brdisv1Adi-21007954m,Brdisv1Adi-21007958m,	Brdisv1Arn11008276m,	Brdisv1Bd1-11007245m,	Brdisv1Bd18-11008549m,Brdisv1Bd18-11008553m,	-	Brdisv1Bd29-11006774m,	-	Brdisv1BdTR10C1006815m,	Brdisv1BdTR11A1007221m,Brdisv1BdTR11A1007220m,	Brdisv1BdTR11G1008164m,Brdisv1BdTR11G1008169m,	Brdisv1BdTR11I1007890m,Brdisv1BdTR11I1007895m,	Brdisv1BdTR12c1007440m,Brdisv1BdTR12c1007439m,	Brdisv1BdTR13C1007240m,	-	Brdisv1BdTR1i1008551m,Brdisv1BdTR1i1008565m,	Brdisv1BdTR2B1007833m,Brdisv1BdTR2B1007837m,	Brdisv1BdTR2G1007406m,	Brdisv1BdTR3C1008518m,Brdisv1BdTR3C1008523m,	Brdisv1BdTR5I1007024m,Brdisv1BdTR5I1007025m,	-	Brdisv1BdTR8i1007921m,	Brdisv1BdTR9K1007007m,	Brdisv1Bis-11007766m,	Brdisv1Foz11007687m,	Brdisv1Jer11007473m,Brdisv1Jer11007472m,	Brdisv1Kah-51008114m,	Brdisv1Koz-11008144m,Brdisv1Koz-11008148m,	Brdisv1Koz-31006979m,	Brdisv1Luc11008269m,Brdisv1Luc11008273m,	Brdisv1Mig31008168m,Brdisv1Mig31008171m,	Brdisv1Mon31007729m,	Brdisv1Mur11007505m,Brdisv1Mur11007504m,	Brdisv1Per11008398m,Brdisv1Per11008414m,	Brdisv1RON21008389m,	Brdisv1S8iiC1008002m,	Brdisv1Sig21007666m,Brdisv1Sig21007664m,Brdisv1Sig21007670m,	Brdisv1Tek-21007553m,	-	-
22943_BdiBd21-3.1G0714800.1.faa	BdiBd21-3.1G0714800.1,	-	-	-	-	-	-	Brdisv1ABR81007681m,	-	-	-	-	-	-	-	-	-	-	-	-	-	-	-	-	-	-	Brdisv1BdTR2G1007859m,	-	-	-	-	-	-	-	-	-	-	-	-	-	-	-	-	-	-	-	-	-	-
22952_BdiBd21-3.4G0338200.1.faa	BdiBd21-3.4G0338200.1,	-	-	-	-	Brdisv1ABR6_r1015988m,	Brdisv1ABR71027323m,	-	-	-	-	-	-	-	-	-	-	-	-	-	-	-	-	Brdisv1BdTR13a1028276m,	Brdisv1BdTR1i1037959m,	-	-	-	-	-	-	-	-	-	-	-	-	-	-	-	-	-	-	-	-	-	-	-	-
22965_BdiBd21-3.3G0518400.1.faa	BdiBd21-3.3G0518400.1,	-	-	-	-	-	-	-	-	-	-	-	-	-	-	-	-	-	-	-	-	-	-	-	-	-	-	-	-	-	-	-	-	-	-	-	-	-	-	-	-	-	-	-	-	-	-	-	-
22968_BdiBd21-3.3G0112100.1.faa	BdiBd21-3.3G0112100.1,	-	-	-	-	-	-	-	-	-	-	-	-	-	-	-	-	-	-	-	-	-	-	-	-	-	-	-	-	-	-	-	-	-	-	-	-	-	-	-	-	-	-	-	-	-	-	-	-
22986_BdiBd21-3.2G0512300.1.faa	BdiBd21-3.2G0512300.1,	-	-	-	-	-	Brdisv1ABR71045888m,	-	-	-	-	-	-	-	-	-	-	-	-	-	-	-	-	-	-	-	-	-	-	Brdisv1BdTR7a1044798m,	-	-	-	-	-	-	-	-	-	-	Brdisv1Mon31018202m,	-	-	-	-	-	-	-	-
22997_BdiBd21-3.1G0534300.1.faa	BdiBd21-3.1G0534300.1,BdiBd21-3.5G0151200.1,	-	-	-	-	-	-	-	-	-	Brdisv1Adi-21045645m,	-	-	Brdisv1Bd18-11019828m,	-	-	-	-	-	-	-	-	Brdisv1BdTR13C1044605m,	-	-	-	-	-	-	Brdisv1BdTR7a1025180m,	-	-	-	-	-	-	-	-	-	-	-	-	-	-	-	-	-	-	-
23020_BdiBd21-3.4G0168800.1.faa	BdiBd21-3.4G0168800.1,	Brdisv1ABR21045198m,Brdisv1ABR21045868m,	Brdisv1ABR31034972m,	Brdisv1ABR41044590m,	-	Brdisv1ABR6_r1025731m,	Brdisv1ABR71025696m,	Brdisv1ABR81040422m,	-	-	Brdisv1Adi-21044765m,	Brdisv1Arn11025620m,	-	Brdisv1Bd18-11036697m,	Brdisv1Bd21Control1044388m,	Brdisv1Bd29-11037682m,	Brdisv1Bd30-11001031m,	Brdisv1BdTR10C1038962m,	-	-	-	Brdisv1BdTR12c1040714m,	Brdisv1BdTR13C1040233m,	Brdisv1BdTR13a1026374m,	Brdisv1BdTR1i1036094m,	Brdisv1BdTR2B1043110m,	Brdisv1BdTR2G1040143m,	Brdisv1BdTR3C1033640m,	Brdisv1BdTR5I1039004m,	Brdisv1BdTR7a1044218m,	Brdisv1BdTR8i1033968m,	Brdisv1BdTR9K1038983m,	-	Brdisv1Foz11032939m,	Brdisv1Jer11041605m,	Brdisv1Kah-51044742m,	Brdisv1Koz-11025615m,	Brdisv1Koz-31030185m,	Brdisv1Luc11035773m,	Brdisv1Mig31044038m,	Brdisv1Mon31023997m,	Brdisv1Mur11040968m,	Brdisv1Per11035406m,	Brdisv1RON21036054m,	Brdisv1S8iiC1034658m,	Brdisv1Sig21023582m,	Brdisv1Tek-21041664m,	Brdisv1Uni21042422m,	-
23027_BdiBd21-3.4G0163600.1.faa	BdiBd21-3.4G0163600.1,	Brdisv1ABR21025343m,	Brdisv1ABR31034922m,	Brdisv1ABR41025191m,	Brdisv1ABR51024109m,	Brdisv1ABR6_r1025676m,	Brdisv1ABR71025645m,	Brdisv1ABR81030773m,	Brdisv1ABR9_r1020809m,	Brdisv1Adi-121023175m,	Brdisv1Adi-21025239m,	Brdisv1Arn11025583m,	Brdisv1Bd1-11031151m,	Brdisv1Bd18-11036636m,	Brdisv1Bd21Control1043341m,	Brdisv1Bd29-11021306m,	Brdisv1Bd30-11031951m,	Brdisv1BdTR10C1029501m,	Brdisv1BdTR11A1022717m,	Brdisv1BdTR11G1025331m,	Brdisv1BdTR11I1024505m,	Brdisv1BdTR12c1022967m,	Brdisv1BdTR13C1022513m,	Brdisv1BdTR13a1026324m,	Brdisv1BdTR1i1036038m,	Brdisv1BdTR2B1033693m,	Brdisv1BdTR2G1022840m,	Brdisv1BdTR3C1033583m,	Brdisv1BdTR5I1021855m,	Brdisv1BdTR7a1025329m,	Brdisv1BdTR8i1033923m,	Brdisv1BdTR9K1022089m,	Brdisv1Bis-11023932m,	Brdisv1Foz11032891m,	Brdisv1Jer11023438m,	Brdisv1Kah-51025405m,	Brdisv1Koz-11025571m,	Brdisv1Koz-31030148m,	Brdisv1Luc11035718m,	Brdisv1Mig31024929m,	Brdisv1Mon31023944m,	Brdisv1Mur11023174m,	Brdisv1Per11035359m,	Brdisv1RON21036007m,	Brdisv1S8iiC1034606m,	Brdisv1Sig21023536m,	Brdisv1Tek-21023479m,	Brdisv1Uni21024161m,	-
23031_BdiBd21-3.4G0180600.1.faa	BdiBd21-3.4G0180600.1,BdiBd21-3.2G0283700.1,BdiBd21-3.5G0059000.1,BdiBd21-3.5G0058900.1,BdiBd21-3.3G0805500.1,BdiBd21-3.2G0283800.1,BdiBd21-3.4G0357300.1,BdiBd21-3.5G0059700.1,BdiBd21-3.1G0624900.1,BdiBd21-3.1G0548500.1,BdiBd21-3.1G0985100.1,BdiBd21-3.1G0985000.1,BdiBd21-3.1G0984700.1,BdiBd21-3.5G0115800.1,	-	-	-	-	-	-	-	-	-	-	-	-	-	-	-	-	-	-	-	-	-	-	-	-	-	-	-	-	-	-	-	-	-	-	-	-	-	-	-	-	-	-	-	-	-	-	-	-
23035_BdiBd21-3.5G0235600.1.faa	BdiBd21-3.5G0235600.1,	Brdisv1ABR21045752m,	Brdisv1ABR31042652m,	Brdisv1ABR41042503m,	Brdisv1ABR51040576m,	Brdisv1ABR6_r1043611m,	Brdisv1ABR71043198m,	Brdisv1ABR81037633m,	Brdisv1ABR9_r1032340m,	Brdisv1Adi-121038728m,	Brdisv1Adi-21042587m,	-	Brdisv1Bd1-11037446m,	Brdisv1Bd18-11045115m,	Brdisv1Bd21Control1042141m,	Brdisv1Bd29-11041348m,	Brdisv1Bd30-11038533m,	Brdisv1BdTR10C1036037m,	Brdisv1BdTR11A1038257m,	Brdisv1BdTR11G1042495m,	Brdisv1BdTR11I1041282m,	Brdisv1BdTR12c1038199m,	Brdisv1BdTR13C1037893m,	Brdisv1BdTR13a1044616m,	Brdisv1BdTR1i1044314m,	Brdisv1BdTR2B1040982m,	Brdisv1BdTR2G1038073m,	Brdisv1BdTR3C1041740m,	Brdisv1BdTR5I1040118m,	Brdisv1BdTR7a1042189m,	Brdisv1BdTR8i1041284m,	Brdisv1BdTR9K1036758m,	Brdisv1Bis-11040214m,	Brdisv1Foz11040299m,	Brdisv1Jer11039444m,	Brdisv1Kah-51042638m,	Brdisv1Koz-11043127m,	Brdisv1Koz-31036450m,	Brdisv1Luc11043495m,	Brdisv1Mig31041967m,	Brdisv1Mon31039917m,	Brdisv1Mur11038913m,	Brdisv1Per11042885m,	Brdisv1RON21043844m,	Brdisv1S8iiC1042096m,	Brdisv1Sig21039630m,	Brdisv1Tek-21039462m,	Brdisv1Uni21040287m,	-
23037_BdiBd21-3.5G0275100.1.faa	BdiBd21-3.5G0275100.1,	Brdisv1ABR21043532m,	Brdisv1ABR31019411m,	Brdisv1ABR41043039m,	Brdisv1ABR51031974m,	Brdisv1ABR6_r1044139m,	Brdisv1ABR71043767m,	Brdisv1ABR81038182m,	Brdisv1ABR9_r1032877m,	-	-	Brdisv1Arn11043843m,	Brdisv1Bd1-11037911m,	-	Brdisv1Bd21Control1042680m,	Brdisv1Bd29-11028290m,	Brdisv1Bd30-11039028m,	Brdisv1BdTR10C1022500m,	Brdisv1BdTR11A1038794m,	Brdisv1BdTR11G1043071m,	Brdisv1BdTR11I1041835m,	Brdisv1BdTR12c1030699m,	-	-	Brdisv1BdTR1i1044889m,	Brdisv1BdTR2B1041531m,	Brdisv1BdTR2G1030273m,	-	Brdisv1BdTR5I1037224m,	Brdisv1BdTR7a1028150m,	Brdisv1BdTR8i1041768m,	-	-	Brdisv1Foz11040822m,	Brdisv1Jer11040001m,	-	-	Brdisv1Koz-31036905m,	Brdisv1Luc11044026m,	Brdisv1Mig31033265m,	Brdisv1Mon31040268m,	Brdisv1Mur11030746m,	Brdisv1Per11026707m,	Brdisv1RON21044445m,	Brdisv1S8iiC1026221m,	Brdisv1Sig21040166m,	-	Brdisv1Uni21040849m,	-
23053_BdiBd21-3.2G0641900.1.faa	BdiBd21-3.2G0641900.1,	-	-	-	-	-	-	Brdisv1ABR81033107m,	-	-	-	-	-	-	-	-	-	-	-	-	-	-	-	-	-	-	-	-	-	-	-	-	-	-	-	-	-	-	-	-	-	-	-	-	-	-	-	-	-
23059_BdiBd21-3.2G0373800.1.faa	BdiBd21-3.2G0373800.1,	-	-	-	-	-	-	-	-	-	-	-	-	-	-	-	-	-	-	-	-	-	-	-	-	-	-	-	-	-	-	-	-	-	-	-	-	-	-	-	-	-	-	-	-	-	-	-	-
23094_BdiBd21-3.4G0479600.1.faa	BdiBd21-3.4G0479600.1,BdiBd21-3.1G0625900.1,BdiBd21-3.1G0545400.1,	-	-	-	-	-	-	-	-	-	-	-	-	Brdisv1Bd18-11026318m,Brdisv1Bd18-11016445m,	-	-	-	-	-	-	-	-	-	Brdisv1BdTR13a1047072m,	-	-	-	-	-	-	-	-	-	-	-	-	-	-	-	-	-	-	-	Brdisv1RON21019334m,Brdisv1RON21019333m,	-	-	-	-	-
23107_BdiBd21-3.3G0341200.1.faa	BdiBd21-3.3G0341200.1,	-	-	Brdisv1ABR41034477m,	Brdisv1ABR51032769m,Brdisv1ABR51032768m,	-	-	-	-	-	-	-	-	-	-	-	-	-	-	-	-	-	-	-	-	-	-	-	-	-	-	-	-	Brdisv1Foz11025608m,	-	-	-	-	Brdisv1Luc11027798m,	-	Brdisv1Mon31032731m,	-	-	-	Brdisv1S8iiC1027027m,	-	Brdisv1Tek-21031943m,	-	-
23113_BdiBd21-3.3G0339800.1.faa	BdiBd21-3.3G0339800.1,	-	-	-	-	-	-	-	-	-	-	-	-	Brdisv1Bd18-11028444m,	-	-	-	-	-	-	-	-	-	-	-	-	-	Brdisv1BdTR3C1027524m,	-	Brdisv1BdTR7a1034441m,	-	-	-	-	-	-	-	-	-	-	-	-	-	-	-	-	-	-	-
23134_BdiBd21-3.2G0771000.1.faa	BdiBd21-3.2G0771000.1,	-	-	-	-	Brdisv1ABR6_r1023249m,	-	-	-	-	-	Brdisv1Arn11023094m,	-	-	-	-	Brdisv1Bd30-11021016m,	-	-	-	-	-	-	-	-	-	-	-	-	-	-	-	-	-	-	-	-	-	-	-	-	-	Brdisv1Per11022973m,	Brdisv1RON21023257m,	-	-	-	Brdisv1Uni21021820m,	-
23145_BdiBd21-3.1G0288000.1.faa	BdiBd21-3.1G0288000.1,	-	-	-	-	-	-	-	-	-	-	-	Brdisv1Bd1-11003431m,	-	-	-	-	-	-	-	-	-	-	-	-	-	-	-	-	-	-	-	-	-	-	-	-	-	-	-	-	-	-	-	-	-	-	-	-
23163_BdiBd21-3.5G0010500.1.faa	BdiBd21-3.5G0010500.1,BdiBd21-3.5G0010400.1,	Brdisv1ABR21040570m,	Brdisv1ABR31040274m,Brdisv1ABR31040273m,	Brdisv1ABR41040496m,	Brdisv1ABR51038309m,Brdisv1ABR51038310m,	Brdisv1ABR6_r1027151m,	Brdisv1ABR71040846m,	Brdisv1ABR81032133m,	Brdisv1ABR9_r1030095m,Brdisv1ABR9_r1030094m,	Brdisv1Adi-121036889m,	Brdisv1Adi-21040591m,	-	Brdisv1Bd1-11035543m,Brdisv1Bd1-11035545m,	Brdisv1Bd18-11042478m,	-	-	Brdisv1Bd30-11036595m,	Brdisv1BdTR10C1034368m,	Brdisv1BdTR11A1036455m,Brdisv1BdTR11A1036456m,	Brdisv1BdTR11G1040129m,Brdisv1BdTR11G1040128m,	Brdisv1BdTR11I1039124m,Brdisv1BdTR11I1039123m,	Brdisv1BdTR12c1036577m,Brdisv1BdTR12c1036576m,	Brdisv1BdTR13C1036099m,	Brdisv1BdTR13a1042210m,	Brdisv1BdTR1i1041888m,	Brdisv1BdTR2B1039086m,	Brdisv1BdTR2G1036333m,	Brdisv1BdTR3C1039457m,	Brdisv1BdTR5I1035065m,	Brdisv1BdTR7a1039957m,	Brdisv1BdTR8i1039020m,	Brdisv1BdTR9K1034781m,	Brdisv1Bis-11038341m,	-	Brdisv1Jer11024652m,	Brdisv1Kah-51040647m,	Brdisv1Koz-11041066m,	Brdisv1Koz-31034524m,Brdisv1Koz-31034523m,	Brdisv1Luc11041102m,	Brdisv1Mig31039710m,	Brdisv1Mon31038270m,	-	-	Brdisv1RON21041628m,	Brdisv1S8iiC1035121m,	-	Brdisv1Tek-21037486m,	Brdisv1Uni21025391m,	-
23215_BdiBd21-3.1G0540200.1.faa	BdiBd21-3.1G0540200.1,	-	-	-	-	-	-	-	-	-	-	-	-	-	-	-	-	-	-	-	-	-	-	-	-	-	-	-	-	-	-	-	-	-	-	-	-	-	-	-	-	-	-	-	-	-	-	-	-
23217_BdiBd21-3.1G0575700.1.faa	BdiBd21-3.1G0575700.1,	Brdisv1ABR21007207m,	Brdisv1ABR31007110m,	Brdisv1ABR41007004m,	Brdisv1ABR51006652m,	Brdisv1ABR6_r1007119m,	Brdisv1ABR71007071m,	Brdisv1ABR81006215m,	Brdisv1ABR9_r1006974m,	Brdisv1Adi-121006453m,	Brdisv1Adi-21006857m,	Brdisv1Arn11007056m,	Brdisv1Bd1-11006214m,	Brdisv1Bd18-11007362m,	Brdisv1Bd21Control1006965m,	Brdisv1Bd29-11005820m,	Brdisv1Bd30-11006579m,	Brdisv1BdTR10C1005879m,	Brdisv1BdTR11A1006245m,	Brdisv1BdTR11G1007031m,	Brdisv1BdTR11I1006805m,	Brdisv1BdTR12c1006444m,	Brdisv1BdTR13C1006274m,	Brdisv1BdTR13a1007266m,	Brdisv1BdTR1i1007452m,	Brdisv1BdTR2B1006729m,	Brdisv1BdTR2G1006377m,	Brdisv1BdTR3C1007292m,	Brdisv1BdTR5I1006132m,	Brdisv1BdTR7a1007189m,	Brdisv1BdTR8i1006803m,	Brdisv1BdTR9K1006063m,	Brdisv1Bis-11006683m,	Brdisv1Foz11006674m,	Brdisv1Jer11006468m,	Brdisv1Kah-51038685m,	Brdisv1Koz-11007019m,	-	Brdisv1Luc11007109m,	Brdisv1Mig31007057m,	Brdisv1Mon31006683m,	Brdisv1Mur11006458m,	Brdisv1Per11007139m,	Brdisv1RON21007203m,	Brdisv1S8iiC1006841m,	Brdisv1Sig21006579m,	Brdisv1Tek-21006487m,	Brdisv1Uni21006608m,	-
23226_BdiBd21-3.1G0002400.1.faa	BdiBd21-3.1G0002400.1,	-	-	-	-	-	-	-	-	-	-	-	-	-	-	-	-	-	-	-	-	-	-	-	-	-	-	-	-	-	-	-	-	-	-	-	-	-	-	-	-	-	-	-	-	-	-	-	-
23232_BdiBd21-3.4G0216900.1.faa	BdiBd21-3.4G0216900.1,	-	-	-	-	-	-	-	-	-	-	-	-	-	-	-	-	-	-	-	-	-	-	-	-	-	-	-	-	-	-	-	-	-	-	-	-	-	-	-	-	-	-	-	-	-	-	-	-
23245_BdiBd21-3.3G0257000.1.faa	BdiBd21-3.3G0257000.1,	-	-	-	-	-	Brdisv1ABR71046463m,	Brdisv1ABR81023319m,	Brdisv1ABR9_r1035193m,	Brdisv1Adi-121003276m,	-	Brdisv1Arn11045982m,	-	-	Brdisv1Bd21Control1003540m,Brdisv1Bd21Control1046839m,	-	-	Brdisv1BdTR10C1044170m,	Brdisv1BdTR11A1049411m,	Brdisv1BdTR11G1003607m,Brdisv1BdTR11G1046523m,	Brdisv1BdTR11I1045944m,	-	Brdisv1BdTR13C1044782m,	Brdisv1BdTR13a1047022m,	Brdisv1BdTR1i1046731m,	Brdisv1BdTR2B1045881m,	Brdisv1BdTR2G1003299m,	-	Brdisv1BdTR5I1044412m,	Brdisv1BdTR7a1045508m,Brdisv1BdTR7a1026314m,	-	Brdisv1BdTR9K1044281m,	Brdisv1Bis-11045398m,	-	Brdisv1Jer11046165m,	Brdisv1Kah-51046480m,	Brdisv1Koz-11046677m,	-	-	Brdisv1Mig31046382m,	-	Brdisv1Mur11046151m,	Brdisv1Per11046352m,	-	Brdisv1S8iiC1046355m,	-	-	-	-
23297_BdiBd21-3.5G0089500.1.faa	BdiBd21-3.5G0089500.1,	-	-	-	-	-	-	-	-	-	-	-	-	Brdisv1Bd18-11043252m,	-	-	-	-	-	-	-	-	-	-	-	-	-	-	-	-	-	-	-	-	-	Brdisv1Kah-51046221m,	-	-	-	-	-	-	-	-	-	-	-	-	-
23375_BdiBd21-3.5G0177000.1.faa	BdiBd21-3.5G0177000.1,	-	-	-	-	-	-	-	-	-	-	-	-	-	-	-	-	-	-	-	-	-	-	-	-	-	-	-	-	-	-	-	-	-	-	-	-	-	-	-	-	-	-	-	-	-	-	-	-
23399_BdiBd21-3.2G0104700.1.faa	BdiBd21-3.2G0104700.1,	-	-	-	-	-	-	-	-	-	-	-	-	-	-	-	-	-	-	-	-	-	-	-	-	-	-	-	-	-	-	-	-	-	-	-	-	-	-	-	-	-	-	-	-	-	-	-	-
23405_BdiBd21-3.2G0440600.1.faa	BdiBd21-3.2G0440600.1,	Brdisv1ABR21018442m,	Brdisv1ABR31018554m,	Brdisv1ABR41018343m,	Brdisv1ABR51043875m,	Brdisv1ABR6_r1045381m,	Brdisv1ABR71018514m,	Brdisv1ABR81016788m,	Brdisv1ABR9_r1016513m,	Brdisv1Adi-121042278m,	Brdisv1Adi-21018371m,	Brdisv1Arn11018612m,	Brdisv1Bd1-11042076m,	Brdisv1Bd18-11019189m,	Brdisv1Bd21Control1045878m,	-	Brdisv1Bd30-11042170m,	Brdisv1BdTR10C1022838m,	Brdisv1BdTR11A1049152m,	Brdisv1BdTR11G1018528m,	Brdisv1BdTR11I1033121m,	Brdisv1BdTR12c1031015m,	Brdisv1BdTR13C1030345m,	Brdisv1BdTR13a1035771m,	Brdisv1BdTR1i1027864m,	Brdisv1BdTR2B1026105m,	Brdisv1BdTR2G1030615m,	-	Brdisv1BdTR5I1029488m,	Brdisv1BdTR7a1044943m,	Brdisv1BdTR8i1043009m,	Brdisv1BdTR9K1040310m,	Brdisv1Bis-11045257m,	-	Brdisv1Jer11031653m,	Brdisv1Kah-51034202m,	-	Brdisv1Koz-31041494m,	-	Brdisv1Mig31033752m,	-	-	Brdisv1Per11018659m,	-	Brdisv1S8iiC1018123m,	-	Brdisv1Tek-21017076m,	Brdisv1Uni21032328m,	-
23423_BdiBd21-3.1G0927100.1.faa	BdiBd21-3.1G0927100.1,	-	Brdisv1ABR31011395m,	Brdisv1ABR41011406m,	-	-	-	-	Brdisv1ABR9_r1011555m,	Brdisv1Adi-121010391m,	Brdisv1Adi-21011303m,	Brdisv1Arn11011576m,	Brdisv1Bd1-11010247m,	Brdisv1Bd18-11011723m,	Brdisv1Bd21Control1011316m,	Brdisv1Bd29-11009467m,	Brdisv1Bd30-11010572m,	-	-	-	Brdisv1BdTR11I1011062m,	Brdisv1BdTR12c1010469m,	-	Brdisv1BdTR13a1012032m,	Brdisv1BdTR1i1011852m,	Brdisv1BdTR2B1011051m,	-	-	-	Brdisv1BdTR7a1011564m,	Brdisv1BdTR8i1011228m,	-	-	-	Brdisv1Jer11010396m,	Brdisv1Kah-51011481m,	Brdisv1Koz-11011497m,	Brdisv1Koz-31009885m,	-	-	Brdisv1Mon31010723m,	-	-	-	Brdisv1S8iiC1011138m,	Brdisv1Sig21010587m,	Brdisv1Tek-21010584m,	Brdisv1Uni21010706m,	-
23442_BdiBd21-3.5G0199600.1.faa	BdiBd21-3.5G0199600.1,	-	-	-	-	-	-	-	-	-	-	-	-	-	-	-	-	-	-	-	-	-	-	-	-	-	-	-	-	-	-	-	-	-	-	-	-	-	-	-	-	-	-	-	-	-	-	-	-
23445_BdiBd21-3.3G0612600.1.faa	BdiBd21-3.3G0612600.1,	-	-	-	-	-	-	-	-	-	-	-	-	-	-	-	-	-	-	-	-	-	-	-	-	-	-	-	-	-	-	-	Brdisv1Bis-11035518m,	-	-	-	-	-	-	-	-	-	-	-	-	-	-	-	-
23453_BdiBd21-3.3G0126600.1.faa	BdiBd21-3.3G0126600.1,	Brdisv1ABR21032414m,	Brdisv1ABR31025059m,	Brdisv1ABR41032141m,	Brdisv1ABR51030631m,	Brdisv1ABR6_r1032784m,	Brdisv1ABR71032433m,	-	Brdisv1ABR9_r1025081m,	-	-	-	-	-	-	-	-	-	-	-	-	-	Brdisv1BdTR13C1028671m,	Brdisv1BdTR13a1033808m,	-	-	-	-	-	-	-	-	Brdisv1Bis-11030487m,	Brdisv1Foz11023408m,	-	-	-	Brdisv1Koz-31021632m,	Brdisv1Luc11025476m,	Brdisv1Mig31031830m,	-	Brdisv1Mur11029388m,	-	Brdisv1RON21025585m,	Brdisv1S8iiC1024759m,	Brdisv1Sig21029909m,	-	Brdisv1Uni21030523m,	-
23454_BdiBd21-3.2G0347700.1.faa	BdiBd21-3.2G0347700.1,	-	-	-	-	-	-	-	-	Brdisv1Adi-121015959m,	-	-	-	-	-	-	-	-	-	-	-	-	-	-	-	-	Brdisv1BdTR2G1015822m,	-	-	-	-	-	-	-	-	-	-	Brdisv1Koz-31015184m,	-	-	-	-	-	-	-	-	-	-	-
23479_BdiBd21-3.1G0814200.1.faa	BdiBd21-3.1G0814200.1,	Brdisv1ABR21045756m,	-	Brdisv1ABR41046220m,Brdisv1ABR41046178m,	-	-	-	Brdisv1ABR81015103m,	Brdisv1ABR9_r1016162m,	Brdisv1Adi-121044999m,	Brdisv1Adi-21044515m,	Brdisv1Arn11025090m,	-	-	-	-	-	-	Brdisv1BdTR11A1017315m,Brdisv1BdTR11A1018010m,	-	Brdisv1BdTR11I1045382m,	-	-	-	Brdisv1BdTR1i1031298m,	Brdisv1BdTR2B1018604m,	-	-	Brdisv1BdTR5I1016706m,	Brdisv1BdTR7a1019233m,	-	-	-	-	-	-	-	-	-	Brdisv1Mig31019068m,	Brdisv1Mon31018199m,Brdisv1Mon31045022m,	-	-	-	-	-	-	Brdisv1Uni21045755m,	-
23485_BdiBd21-3.1G0537200.1.faa	BdiBd21-3.1G0537200.1,	-	-	-	-	-	-	-	-	-	Brdisv1Adi-21032632m,Brdisv1Adi-21006357m,	-	-	-	-	-	-	-	-	Brdisv1BdTR11G1006625m,	Brdisv1BdTR11I1006386m,	-	-	Brdisv1BdTR13a1034264m,	Brdisv1BdTR1i1026293m,	-	-	-	-	-	-	-	-	-	-	Brdisv1Kah-51032749m,	Brdisv1Koz-11032962m,	-	-	-	-	-	-	-	-	-	-	-	-
23501_BdiBd21-3.5G0002900.1.faa	BdiBd21-3.5G0002900.1,	-	-	-	-	-	-	-	-	-	-	-	-	-	-	-	-	-	-	-	-	-	Brdisv1BdTR13C1035716m,	-	-	-	-	-	-	-	-	Brdisv1BdTR9K1034702m,	-	-	-	-	-	-	-	Brdisv1Mig31039622m,	-	Brdisv1Mur11045831m,	-	-	-	-	-	-	-
23531_BdiBd21-3.2G0276000.1.faa	BdiBd21-3.2G0276000.1,BdiBd21-3.1G0521500.1,BdiBd21-3.5G0023200.1,BdiBd21-3.5G0133000.1,BdiBd21-3.5G0130900.1,BdiBd21-3.5G0066100.1,BdiBd21-3.5G0224900.1,BdiBd21-3.2G0424600.1,BdiBd21-3.4G0122400.1,BdiBd21-3.2G0386300.1,BdiBd21-3.2G0408000.1,BdiBd21-3.5G0090600.1,BdiBd21-3.5G0100600.1,BdiBd21-3.1G0410400.1,BdiBd21-3.4G0229600.1,BdiBd21-3.5G0115700.1,BdiBd21-3.3G0238000.1,	-	-	-	-	-	-	-	-	-	-	-	-	-	-	-	-	-	-	-	-	-	-	-	-	-	-	-	-	-	-	-	-	-	-	-	-	-	-	-	-	-	-	-	-	-	-	-	-
23541_BdiBd21-3.2G0422100.1.faa	BdiBd21-3.2G0422100.1,BdiBd21-3.1G0603500.1,BdiBd21-3.1G0215600.1,BdiBd21-3.4G0423500.1,BdiBd21-3.4G0232400.1,BdiBd21-3.5G0065400.1,BdiBd21-3.3G0153200.1,BdiBd21-3.3G0337100.1,BdiBd21-3.2G0395200.1,BdiBd21-3.3G0209100.1,BdiBd21-3.2G0397600.1,BdiBd21-3.1G0715100.1,BdiBd21-3.4G0216700.1,BdiBd21-3.2G0392900.1,BdiBd21-3.3G0363300.1,	-	-	-	-	-	-	-	-	-	-	-	-	-	-	-	-	-	-	-	-	-	-	-	-	-	-	-	-	-	-	-	-	-	-	-	-	-	-	-	-	-	-	-	-	-	-	-	-
23542_BdiBd21-3.2G0033000.1.faa	BdiBd21-3.2G0033000.1,	-	-	-	-	-	-	-	-	-	-	-	-	-	-	-	-	-	-	-	-	-	-	-	-	-	-	-	-	-	-	-	-	-	-	-	-	-	-	-	-	-	-	-	-	-	-	-	-
23557_BdiBd21-3.1G0055700.1.faa	BdiBd21-3.1G0055700.1,	-	-	Brdisv1ABR41000670m,	Brdisv1ABR51046532m,	-	Brdisv1ABR71000654m,	-	-	-	Brdisv1Adi-21000648m,	-	-	-	Brdisv1Bd21Control1000665m,	-	-	-	Brdisv1BdTR11A1000627m,	-	-	-	-	-	-	-	-	-	-	-	-	-	-	-	-	-	Brdisv1Koz-11000678m,	-	-	-	-	Brdisv1Mur11000590m,	-	-	-	-	Brdisv1Tek-21000629m,	-	-
23564_BdiBd21-3.1G0263900.1.faa	BdiBd21-3.1G0263900.1,BdiBd21-3.5G0292700.1,	Brdisv1ABR21024276m,	Brdisv1ABR31043380m,Brdisv1ABR31033890m,	-	-	-	-	Brdisv1ABR81002826m,Brdisv1ABR81029819m,	Brdisv1ABR9_r1003249m,Brdisv1ABR9_r1020119m,Brdisv1ABR9_r1027494m,	Brdisv1Adi-121039545m,Brdisv1Adi-121009369m,	Brdisv1Adi-21036157m,	Brdisv1Arn11003335m,Brdisv1Arn11036744m,	Brdisv1Bd1-11025535m,Brdisv1Bd1-11003100m,Brdisv1Bd1-11030308m,	-	Brdisv1Bd21Control1035737m,Brdisv1Bd21Control1023822m,	Brdisv1Bd29-11002743m,Brdisv1Bd29-11020394m,Brdisv1Bd29-11030364m,Brdisv1Bd29-11037218m,	Brdisv1Bd30-11013038m,Brdisv1Bd30-11039309m,	Brdisv1BdTR10C1024533m,	Brdisv1BdTR11A1032477m,	Brdisv1BdTR11G1036064m,	Brdisv1BdTR11I1035094m,	Brdisv1BdTR12c1009486m,	Brdisv1BdTR13C1002920m,Brdisv1BdTR13C1038694m,	-	-	-	-	Brdisv1BdTR3C1028679m,	Brdisv1BdTR5I1031245m,Brdisv1BdTR5I1037535m,	Brdisv1BdTR7a1003371m,Brdisv1BdTR7a1024297m,Brdisv1BdTR7a1036069m,Brdisv1BdTR7a1043040m,	Brdisv1BdTR8i1032892m,Brdisv1BdTR8i1028071m,	Brdisv1BdTR9K1002825m,	Brdisv1Bis-11040966m,	-	Brdisv1Jer11041082m,	Brdisv1Kah-51036285m,	Brdisv1Koz-11036661m,	-	Brdisv1Luc11003274m,	Brdisv1Mig31023928m,Brdisv1Mig31045266m,	Brdisv1Mon31003117m,Brdisv1Mon31034466m,	-	Brdisv1Per11034311m,	-	-	-	Brdisv1Tek-21022435m,Brdisv1Tek-21033524m,	-	-
23615_BdiBd21-3.2G0368100.1.faa	BdiBd21-3.2G0368100.1,	Brdisv1ABR21017621m,	-	-	-	Brdisv1ABR6_r1017951m,	-	Brdisv1ABR81015592m,	Brdisv1ABR9_r1016090m,	-	-	-	-	-	-	-	Brdisv1Bd30-11016289m,Brdisv1Bd30-11016288m,	-	Brdisv1BdTR11A1015811m,	Brdisv1BdTR11G1017779m,	Brdisv1BdTR11I1017211m,	Brdisv1BdTR12c1016062m,	Brdisv1BdTR13C1015799m,	-	Brdisv1BdTR1i1018239m,	Brdisv1BdTR2B1017102m,	-	-	Brdisv1BdTR5I1039229m,	-	-	-	Brdisv1Bis-11016830m,	-	-	-	Brdisv1Koz-11017924m,	Brdisv1Koz-31015342m,	-	-	-	-	-	-	-	Brdisv1Sig21016412m,	-	Brdisv1Uni21016829m,	-
23643_BdiBd21-3.4G0270500.1.faa	BdiBd21-3.4G0270500.1,	Brdisv1ABR21046151m,	Brdisv1ABR31045198m,	-	-	Brdisv1ABR6_r1015979m,	-	-	-	-	-	Brdisv1Arn11015858m,	-	-	-	-	-	-	-	Brdisv1BdTR11G1046543m,	Brdisv1BdTR11I1019500m,	-	-	-	-	-	-	-	Brdisv1BdTR5I1028172m,	-	-	-	Brdisv1Bis-11030849m,	-	-	-	Brdisv1Koz-11020293m,	-	-	-	-	-	-	Brdisv1RON21015730m,	-	Brdisv1Sig21044464m,	-	-	-
23648_BdiBd21-3.4G0327600.1.faa	BdiBd21-3.4G0327600.1,	-	-	-	-	-	-	-	-	-	-	-	-	-	-	-	-	-	-	-	-	-	-	-	-	-	-	-	-	-	-	-	-	-	-	-	-	-	-	-	-	-	-	-	-	-	-	-	-
23654_BdiBd21-3.5G0075800.1.faa	BdiBd21-3.5G0075800.1,	-	-	Brdisv1ABR41044572m,	-	-	-	Brdisv1ABR81004519m,	Brdisv1ABR9_r1030660m,	-	Brdisv1Adi-21040824m,	-	-	Brdisv1Bd18-11043116m,	Brdisv1Bd21Control1040399m,	-	-	-	-	Brdisv1BdTR11G1040716m,	Brdisv1BdTR11I1039660m,	-	-	Brdisv1BdTR13a1042840m,	Brdisv1BdTR1i1018998m,	Brdisv1BdTR2B1044350m,	-	-	-	-	Brdisv1BdTR8i1039542m,	-	-	-	Brdisv1Jer11017398m,	-	Brdisv1Koz-11041332m,	-	-	Brdisv1Mig31046231m,	-	-	-	-	-	-	Brdisv1Tek-21037945m,	-	-
23659_BdiBd21-3.3G0162800.1.faa	BdiBd21-3.3G0162800.1,	Brdisv1ABR21034783m,	-	Brdisv1ABR41032573m,	-	-	-	-	-	-	-	-	-	-	Brdisv1Bd21Control1033988m,	-	-	-	-	-	-	-	-	-	-	Brdisv1BdTR2B1026441m,	-	Brdisv1BdTR3C1025971m,	-	-	-	-	-	-	-	-	-	-	Brdisv1Luc11027860m,	-	-	-	Brdisv1Per11005283m,	-	-	-	-	-	-
23722_BdiBd21-3.5G0365000.1.faa	BdiBd21-3.5G0365000.1,	-	-	-	-	-	-	-	-	-	-	-	-	-	-	-	-	-	-	-	-	-	-	-	-	-	-	-	-	-	-	-	-	-	-	-	-	-	-	-	-	-	-	-	-	-	-	-	-
23742_BdiBd21-3.2G0244900.1.faa	BdiBd21-3.2G0244900.1,	-	-	-	-	-	-	-	-	-	-	-	-	Brdisv1Bd18-11016253m,	-	-	-	Brdisv1BdTR10C1013836m,	-	-	-	-	-	-	Brdisv1BdTR1i1016208m,	Brdisv1BdTR2B1015333m,	-	Brdisv1BdTR3C1016571m,	-	-	Brdisv1BdTR8i1037290m,	-	-	Brdisv1Foz11014753m,	-	-	Brdisv1Koz-11016049m,	-	-	-	-	-	Brdisv1Per11046039m,	-	-	-	Brdisv1Tek-21026645m,	-	-
23752_BdiBd21-3.2G0531500.1.faa	BdiBd21-3.2G0531500.1,	Brdisv1ABR21019555m,	Brdisv1ABR31019663m,	Brdisv1ABR41019416m,	Brdisv1ABR51018598m,	Brdisv1ABR6_r1019891m,	Brdisv1ABR71019729m,	Brdisv1ABR81042919m,	Brdisv1ABR9_r1017174m,	Brdisv1Adi-121017765m,	Brdisv1Adi-21019499m,	Brdisv1Arn11019797m,	Brdisv1Bd1-11017188m,	Brdisv1Bd18-11020300m,	Brdisv1Bd21Control1019161m,	Brdisv1Bd29-11016376m,	Brdisv1Bd30-11017780m,	Brdisv1BdTR10C1016499m,	Brdisv1BdTR11A1046138m,	Brdisv1BdTR11G1019636m,	Brdisv1BdTR11I1018988m,	Brdisv1BdTR12c1033171m,	Brdisv1BdTR13C1017309m,	Brdisv1BdTR13a1020432m,	Brdisv1BdTR1i1020266m,	Brdisv1BdTR2B1018860m,	Brdisv1BdTR2G1042994m,	Brdisv1BdTR3C1020620m,	Brdisv1BdTR5I1041760m,	Brdisv1BdTR7a1019466m,	Brdisv1BdTR8i1018845m,	Brdisv1BdTR9K1017005m,	Brdisv1Bis-11018522m,	Brdisv1Foz11018245m,	Brdisv1Jer11018006m,	Brdisv1Kah-51019698m,	Brdisv1Koz-11019769m,	Brdisv1Koz-31016809m,	Brdisv1Luc11019957m,	Brdisv1Mig31019330m,	Brdisv1Mon31018426m,	Brdisv1Mur11043663m,	Brdisv1Per11019731m,	Brdisv1RON21019596m,	Brdisv1S8iiC1019233m,	Brdisv1Sig21018161m,	Brdisv1Tek-21043319m,	Brdisv1Uni21018633m,	-
23756_BdiBd21-3.1G0001600.1.faa	BdiBd21-3.1G0001600.1,	Brdisv1ABR21025043m,	Brdisv1ABR31035068m,	Brdisv1ABR41025343m,	Brdisv1ABR51024273m,	Brdisv1ABR6_r1025820m,	Brdisv1ABR71025783m,	-	-	Brdisv1Adi-121023290m,	Brdisv1Adi-21025378m,	Brdisv1Arn11025702m,	Brdisv1Bd1-11000012m,	Brdisv1Bd18-11036261m,	Brdisv1Bd21Control1024983m,	-	Brdisv1Bd30-11032046m,	Brdisv1BdTR10C1029613m,	Brdisv1BdTR11A1022440m,	Brdisv1BdTR11G1025464m,	Brdisv1BdTR11I1024630m,	Brdisv1BdTR12c1023071m,	Brdisv1BdTR13C1022641m,	Brdisv1BdTR13a1026488m,	Brdisv1BdTR1i1036189m,	Brdisv1BdTR2B1033826m,	Brdisv1BdTR2G1022960m,	Brdisv1BdTR3C1035343m,	Brdisv1BdTR5I1000033m,	Brdisv1BdTR7a1025437m,	Brdisv1BdTR8i1000011m,	Brdisv1BdTR9K1022199m,	Brdisv1Bis-11024054m,	Brdisv1Foz11033040m,	-	Brdisv1Kah-51025552m,	Brdisv1Koz-11025704m,	-	Brdisv1Luc11035864m,	Brdisv1Mig31045205m,	Brdisv1Mon31024104m,	Brdisv1Mur11023294m,	Brdisv1Per11000013m,	Brdisv1RON21036151m,	Brdisv1S8iiC1034735m,	Brdisv1Sig21023686m,	Brdisv1Tek-21000011m,	Brdisv1Uni21042644m,	-
23765_BdiBd21-3.1G0721500.1.faa	BdiBd21-3.1G0721500.1,	-	-	Brdisv1ABR41008723m,	Brdisv1ABR51008312m,	Brdisv1ABR6_r1008911m,	-	Brdisv1ABR81007749m,	Brdisv1ABR9_r1008842m,	Brdisv1Adi-121008085m,	-	Brdisv1Arn11008921m,	Brdisv1Bd1-11000723m,	-	Brdisv1Bd21Control1008674m,	Brdisv1Bd29-11007281m,	Brdisv1Bd30-11008146m,	Brdisv1BdTR10C1007350m,	Brdisv1BdTR11A1007809m,	Brdisv1BdTR11G1008804m,	Brdisv1BdTR11I1008539m,	Brdisv1BdTR12c1008058m,	Brdisv1BdTR13C1007812m,	Brdisv1BdTR13a1009141m,	Brdisv1BdTR1i1009156m,	Brdisv1BdTR2B1008485m,	Brdisv1BdTR2G1007941m,	-	Brdisv1BdTR5I1007591m,	Brdisv1BdTR7a1008963m,	Brdisv1BdTR8i1008560m,	Brdisv1BdTR9K1007581m,	Brdisv1Bis-11008364m,	-	Brdisv1Jer11008087m,	Brdisv1Kah-51008781m,	Brdisv1Koz-11008811m,	Brdisv1Koz-31007562m,	Brdisv1Luc11008918m,	-	Brdisv1Mon31008317m,	Brdisv1Mur11008073m,	-	Brdisv1RON21008991m,	-	-	Brdisv1Tek-21036249m,	Brdisv1Uni21008289m,	-
23777_BdiBd21-3.4G0190000.1.faa	BdiBd21-3.4G0190000.1,	-	-	-	-	-	-	-	-	-	-	-	-	-	-	-	-	-	-	-	-	-	-	-	-	-	-	-	-	-	-	-	-	-	-	-	-	-	-	-	-	-	-	-	-	-	-	-	-
23793_BdiBd21-3.3G0432300.1.faa	BdiBd21-3.3G0432300.1,	-	-	-	-	-	-	-	-	-	-	-	-	-	-	-	-	-	-	-	-	-	-	-	-	-	-	-	-	-	-	-	-	-	-	-	-	-	-	-	-	-	-	-	-	-	-	-	-
23807_BdiBd21-3.2G0292400.1.faa	BdiBd21-3.2G0292400.1,	-	-	-	-	-	-	-	-	-	-	-	-	-	-	-	-	-	-	-	-	-	-	-	-	-	-	-	-	-	-	-	-	-	-	-	-	-	-	-	-	-	-	-	-	-	-	-	-
23811_BdiBd21-3.2G0628700.1.faa	BdiBd21-3.2G0628700.1,	Brdisv1ABR21020880m,	Brdisv1ABR31021009m,	Brdisv1ABR41020789m,	Brdisv1ABR51019837m,	Brdisv1ABR6_r1021222m,	Brdisv1ABR71021069m,	Brdisv1ABR81017796m,	Brdisv1ABR9_r1018048m,	Brdisv1Adi-121019018m,	-	Brdisv1Arn11021123m,	Brdisv1Bd1-11018353m,	Brdisv1Bd18-11021578m,	-	Brdisv1Bd29-11016939m,	Brdisv1Bd30-11019118m,	Brdisv1BdTR10C1017617m,	Brdisv1BdTR11A1018138m,	Brdisv1BdTR11G1020975m,	Brdisv1BdTR11I1020251m,	-	Brdisv1BdTR13C1018484m,	Brdisv1BdTR13a1021805m,	-	-	-	Brdisv1BdTR3C1021974m,	-	Brdisv1BdTR7a1020810m,	Brdisv1BdTR8i1020135m,	Brdisv1BdTR9K1018138m,	Brdisv1Bis-11019813m,	Brdisv1Foz11019506m,	Brdisv1Jer11019253m,	Brdisv1Kah-51021027m,	Brdisv1Koz-11021149m,	Brdisv1Koz-31017945m,	Brdisv1Luc11021297m,	Brdisv1Mig31020614m,	Brdisv1Mon31019644m,	Brdisv1Mur11019058m,	Brdisv1Per11020999m,	Brdisv1RON21021040m,	Brdisv1S8iiC1020538m,	Brdisv1Sig21018748m,Brdisv1Sig21019328m,	Brdisv1Tek-21018647m,	Brdisv1Uni21019295m,	-
23812_BdiBd21-3.2G0103900.1.faa	BdiBd21-3.2G0103900.1,	-	-	-	-	-	-	-	-	-	-	-	-	-	-	-	-	-	-	-	-	-	-	-	-	-	-	-	-	-	-	-	-	-	-	-	-	-	-	-	-	-	-	-	-	-	-	-	-
23822_BdiBd21-3.2G0690700.1.faa	BdiBd21-3.2G0690700.1,	-	-	-	-	-	-	-	-	-	-	-	-	-	-	-	-	-	-	-	-	-	-	-	-	-	-	-	-	-	-	-	-	-	-	-	-	-	-	-	-	-	-	-	-	-	-	-	-
23829_BdiBd21-3.1G0352600.1.faa	BdiBd21-3.1G0352600.1,	-	-	-	-	-	-	-	-	-	-	-	-	-	-	-	-	-	-	-	-	-	-	-	-	-	-	-	-	-	-	-	-	Brdisv1Foz11042673m,	-	-	-	-	-	-	-	-	-	-	-	-	-	-	-
23867_BdiBd21-3.5G0284200.1.faa	BdiBd21-3.5G0284200.1,	Brdisv1ABR21043653m,	Brdisv1ABR31043268m,	Brdisv1ABR41016149m,	Brdisv1ABR51015315m,	-	Brdisv1ABR71043951m,	-	Brdisv1ABR9_r1033022m,	Brdisv1Adi-121045305m,	-	-	-	-	-	Brdisv1Bd29-11022074m,	-	Brdisv1BdTR10C1044091m,	-	Brdisv1BdTR11G1046522m,	Brdisv1BdTR11I1045942m,	Brdisv1BdTR12c1014863m,	-	-	Brdisv1BdTR1i1045003m,	Brdisv1BdTR2B1045862m,	-	-	-	-	-	Brdisv1BdTR9K1044363m,	-	-	Brdisv1Jer11046283m,	-	-	-	-	Brdisv1Mig31016012m,	Brdisv1Mon31040359m,	-	-	-	-	-	-	-	-
23884_BdiBd21-3.3G0698300.1.faa	BdiBd21-3.3G0698300.1,	-	-	-	-	-	-	-	-	-	-	-	-	-	-	-	-	-	-	-	-	-	-	-	-	-	-	-	-	-	-	-	-	-	-	-	-	-	-	-	-	-	-	-	-	-	-	-	-
23894_BdiBd21-3.2G0230500.1.faa	BdiBd21-3.2G0230500.1,	-	-	-	-	Brdisv1ABR6_r1016334m,	-	-	-	-	-	-	Brdisv1Bd1-11014350m,	-	-	-	-	-	-	-	-	-	-	-	-	-	-	-	-	-	-	-	-	Brdisv1Foz11014958m,	-	-	-	-	-	-	-	-	Brdisv1Per11016240m,	-	Brdisv1S8iiC1015858m,	-	-	-	-
23904_BdiBd21-3.1G0562700.1.faa	BdiBd21-3.1G0562700.1,	-	-	-	-	-	-	-	-	-	-	-	-	-	-	-	-	-	-	-	-	-	-	-	-	-	-	-	-	-	-	-	-	-	-	-	-	-	-	-	-	-	-	-	-	-	-	-	-
23923_BdiBd21-3.1G0991700.1.faa	BdiBd21-3.1G0991700.1,	-	-	-	-	-	-	-	-	-	-	-	-	-	-	-	-	-	-	-	-	-	-	-	-	-	-	-	-	-	-	-	-	-	-	-	-	-	-	-	-	-	-	-	-	-	-	-	-
23934_BdiBd21-3.4G0301600.1.faa	BdiBd21-3.4G0301600.1,	-	-	Brdisv1ABR41026592m,	Brdisv1ABR51025449m,	-	-	-	-	-	-	-	-	-	-	-	Brdisv1Bd30-11032946m,Brdisv1Bd30-11039901m,	-	Brdisv1BdTR11A1023834m,	Brdisv1BdTR11G1026620m,	Brdisv1BdTR11I1025733m,	Brdisv1BdTR12c1024066m,	Brdisv1BdTR13C1023667m,	Brdisv1BdTR13a1027808m,	-	Brdisv1BdTR2B1034953m,	-	-	Brdisv1BdTR5I1022927m,	-	-	Brdisv1BdTR9K1009006m,	Brdisv1Bis-11025216m,	-	-	Brdisv1Kah-51026756m,	Brdisv1Koz-11027007m,	Brdisv1Koz-31041069m,	-	Brdisv1Mig31026301m,	Brdisv1Mon31044432m,	Brdisv1Mur11024375m,	-	-	-	-	-	-	-
23971_BdiBd21-3.1G0811400.1.faa	BdiBd21-3.1G0811400.1,	-	Brdisv1ABR31016675m,	-	-	-	-	-	-	-	-	-	-	-	-	-	-	-	-	Brdisv1BdTR11G1027121m,	-	-	-	-	-	-	-	-	-	-	-	-	-	-	-	-	-	-	-	-	-	-	Brdisv1Per11016900m,	-	-	-	-	-	-
23978_BdiBd21-3.4G0586700.1.faa	BdiBd21-3.4G0586700.1,	Brdisv1ABR21030247m,	Brdisv1ABR31039697m,	Brdisv1ABR41029991m,	Brdisv1ABR51028581m,	Brdisv1ABR6_r1030639m,	Brdisv1ABR71030305m,	Brdisv1ABR81035154m,	Brdisv1ABR9_r1023759m,	-	Brdisv1Adi-21029990m,	Brdisv1Arn11030281m,	Brdisv1Bd1-11034975m,	Brdisv1Bd18-11041832m,	Brdisv1Bd21Control1029532m,	Brdisv1Bd29-11025210m,	Brdisv1Bd30-11035950m,	-	Brdisv1BdTR11A1026943m,	Brdisv1BdTR11G1029952m,	Brdisv1BdTR11I1029110m,	Brdisv1BdTR12c1027314m,	Brdisv1BdTR13C1026717m,	Brdisv1BdTR13a1031546m,	Brdisv1BdTR1i1041188m,	Brdisv1BdTR2B1038189m,	Brdisv1BdTR2G1026991m,	Brdisv1BdTR3C1038826m,	Brdisv1BdTR5I1025937m,	Brdisv1BdTR7a1030098m,	Brdisv1BdTR8i1038402m,	Brdisv1BdTR9K1026102m,	Brdisv1Bis-11028295m,	Brdisv1Foz11037487m,	Brdisv1Jer11027907m,	Brdisv1Kah-51030143m,	Brdisv1Koz-11030401m,	Brdisv1Koz-31033973m,	Brdisv1Luc11040483m,	Brdisv1Mig31029636m,	Brdisv1Mon31028477m,	Brdisv1Mur11027438m,	Brdisv1Per11039956m,	Brdisv1RON21040979m,	Brdisv1S8iiC1039197m,	Brdisv1Sig21027986m,	Brdisv1Tek-21027771m,	Brdisv1Uni21028503m,	-
23979_BdiBd21-3.4G0207000.1.faa	BdiBd21-3.4G0207000.1,	Brdisv1ABR21025792m,	Brdisv1ABR31035353m,	Brdisv1ABR41025613m,	Brdisv1ABR51024575m,	Brdisv1ABR6_r1026074m,	Brdisv1ABR71026028m,	Brdisv1ABR81031170m,	-	Brdisv1Adi-121023558m,	Brdisv1Adi-21025696m,	Brdisv1Arn11025983m,	Brdisv1Bd1-11031409m,	Brdisv1Bd18-11037147m,	Brdisv1Bd21Control1025290m,	-	Brdisv1Bd30-11032278m,	Brdisv1BdTR10C1041725m,	Brdisv1BdTR11A1023070m,	Brdisv1BdTR11G1025750m,	Brdisv1BdTR11I1024897m,	Brdisv1BdTR12c1023332m,	Brdisv1BdTR13C1022902m,	Brdisv1BdTR13a1026811m,	Brdisv1BdTR1i1036515m,	Brdisv1BdTR2B1034102m,	Brdisv1BdTR2G1023227m,	Brdisv1BdTR3C1033976m,	Brdisv1BdTR5I1044339m,	Brdisv1BdTR7a1025759m,	Brdisv1BdTR8i1034278m,	-	Brdisv1Bis-11024357m,	Brdisv1Foz11033338m,	Brdisv1Jer11023790m,	Brdisv1Kah-51025852m,	Brdisv1Koz-11026101m,	Brdisv1Koz-31030445m,	Brdisv1Luc11036102m,	Brdisv1Mig31025296m,	Brdisv1Mon31024388m,	Brdisv1Mur11023541m,	Brdisv1Per11035738m,	Brdisv1RON21036515m,	Brdisv1S8iiC1034968m,	Brdisv1Sig21023980m,	Brdisv1Tek-21023813m,	Brdisv1Uni21024519m,	-
23991_BdiBd21-3.5G0229700.1.faa	BdiBd21-3.5G0229700.1,	Brdisv1ABR21042940m,	Brdisv1ABR31042566m,	Brdisv1ABR41042456m,	Brdisv1ABR51040500m,	Brdisv1ABR6_r1043536m,	Brdisv1ABR71043118m,	-	-	-	-	Brdisv1Arn11043226m,	-	-	-	-	Brdisv1Bd30-11038442m,	-	-	-	-	-	-	-	-	-	-	-	-	-	-	-	-	Brdisv1Foz11040232m,	Brdisv1Jer11039374m,	-	-	-	Brdisv1Luc11043414m,	Brdisv1Mig31041896m,	Brdisv1Mon31039860m,	Brdisv1Mur11038824m,	Brdisv1Per11042813m,	Brdisv1RON21043772m,	Brdisv1S8iiC1041984m,	Brdisv1Sig21039575m,	-	Brdisv1Uni21040203m,	-
24042_BdiBd21-3.4G0268000.1.faa	BdiBd21-3.4G0268000.1,	Brdisv1ABR21026441m,	Brdisv1ABR31035996m,	Brdisv1ABR41026241m,	Brdisv1ABR51025124m,	Brdisv1ABR6_r1026687m,	Brdisv1ABR71026658m,	Brdisv1ABR81031746m,	-	Brdisv1Adi-121024080m,	Brdisv1Adi-21026316m,	-	Brdisv1Bd1-11031845m,	Brdisv1Bd18-11037813m,	Brdisv1Bd21Control1025875m,	-	Brdisv1Bd30-11012236m,	Brdisv1BdTR10C1030443m,	Brdisv1BdTR11A1023611m,	Brdisv1BdTR11G1026330m,	Brdisv1BdTR11I1025475m,	Brdisv1BdTR12c1023853m,	-	Brdisv1BdTR13a1027451m,	Brdisv1BdTR1i1037232m,	Brdisv1BdTR2B1034705m,	Brdisv1BdTR2G1023742m,	Brdisv1BdTR3C1034832m,	Brdisv1BdTR5I1022696m,	Brdisv1BdTR7a1026318m,	Brdisv1BdTR8i1034836m,	Brdisv1BdTR9K1043705m,	Brdisv1Bis-11024949m,	Brdisv1Foz11033924m,	Brdisv1Jer11024323m,	Brdisv1Kah-51026440m,	Brdisv1Koz-11026700m,	Brdisv1Koz-31030830m,	Brdisv1Luc11036763m,	Brdisv1Mig31025928m,	-	Brdisv1Mur11045409m,	Brdisv1Per11036361m,	Brdisv1RON21037166m,	Brdisv1S8iiC1035586m,	Brdisv1Sig21024561m,	Brdisv1Tek-21024349m,	Brdisv1Uni21025073m,	-
24051_BdiBd21-3.4G0593500.1.faa	BdiBd21-3.4G0593500.1,	Brdisv1ABR21030326m,	-	-	-	-	-	Brdisv1ABR81035226m,	-	Brdisv1Adi-121027479m,	Brdisv1Adi-21030078m,	-	-	Brdisv1Bd18-11041913m,	-	Brdisv1Bd29-11025293m,	Brdisv1Bd30-11036053m,	Brdisv1BdTR10C1033634m,	Brdisv1BdTR11A1027019m,	Brdisv1BdTR11G1030035m,	Brdisv1BdTR11I1029191m,	-	Brdisv1BdTR13C1026793m,	Brdisv1BdTR13a1031630m,	-	-	-	-	Brdisv1BdTR5I1026025m,	-	-	Brdisv1BdTR9K1026177m,	Brdisv1Bis-11028728m,	-	-	Brdisv1Kah-51030211m,	-	Brdisv1Koz-31034043m,	-	-	-	Brdisv1Mur11027486m,	-	-	-	-	-	-	-
24055_BdiBd21-3.5G0110000.1.faa	BdiBd21-3.5G0110000.1,	-	-	-	-	-	-	-	-	-	Brdisv1Adi-21041116m,	Brdisv1Arn11041932m,	Brdisv1Bd1-11036157m,	-	Brdisv1Bd21Control1040660m,	Brdisv1Bd29-11034538m,	-	Brdisv1BdTR10C1034796m,	-	Brdisv1BdTR11G1041037m,	Brdisv1BdTR11I1039929m,	Brdisv1BdTR12c1041871m,	Brdisv1BdTR13C1040694m,	Brdisv1BdTR13a1009931m,	-	-	-	Brdisv1BdTR3C1040195m,	-	Brdisv1BdTR7a1013328m,	Brdisv1BdTR8i1039861m,	-	-	-	-	Brdisv1Kah-51030751m,	Brdisv1Koz-11041668m,	-	-	-	Brdisv1Mon31038905m,	-	-	-	-	-	Brdisv1Tek-21031584m,	-	-
24068_BdiBd21-3.2G0243200.1.faa	BdiBd21-3.2G0243200.1,	-	-	-	-	-	-	-	-	-	-	-	-	-	-	-	-	-	-	-	-	-	-	-	-	-	-	-	-	-	-	-	-	-	-	-	-	-	-	-	-	-	-	-	-	-	-	-	-
24084_BdiBd21-3.1G0922800.1.faa	BdiBd21-3.1G0922800.1,BdiBd21-3.1G0923300.1,	-	-	-	-	-	-	-	-	-	-	-	-	-	-	-	-	-	-	-	-	-	-	-	-	-	-	-	-	-	-	-	-	-	-	-	-	-	-	-	-	-	-	-	-	Brdisv1Sig21046252m,	-	-	-
24100_BdiBd21-3.1G0309300.1.faa	BdiBd21-3.1G0309300.1,	-	-	-	-	-	-	-	-	-	-	-	-	-	-	-	-	-	-	-	-	-	-	-	-	-	-	-	-	-	-	-	-	-	-	-	-	-	-	-	-	-	-	-	-	-	-	-	-
24101_BdiBd21-3.1G0542700.1.faa	BdiBd21-3.1G0542700.1,	Brdisv1ABR21006733m,	Brdisv1ABR31006642m,	-	Brdisv1ABR51006284m,	Brdisv1ABR6_r1006683m,	Brdisv1ABR71006682m,	Brdisv1ABR81005775m,	Brdisv1ABR9_r1006599m,	Brdisv1Adi-121006030m,	Brdisv1Adi-21006400m,	Brdisv1Arn11006686m,	-	Brdisv1Bd18-11006964m,	Brdisv1Bd21Control1006524m,	Brdisv1Bd29-11005454m,	-	-	Brdisv1BdTR11A1005891m,	Brdisv1BdTR11G1006651m,	Brdisv1BdTR11I1006411m,	Brdisv1BdTR12c1006002m,	Brdisv1BdTR13C1005878m,	Brdisv1BdTR13a1006869m,	Brdisv1BdTR1i1006982m,	Brdisv1BdTR2B1006353m,	Brdisv1BdTR2G1005976m,	Brdisv1BdTR3C1007033m,	-	Brdisv1BdTR7a1006784m,	Brdisv1BdTR8i1006494m,	-	Brdisv1Bis-11006284m,	Brdisv1Foz11006313m,	Brdisv1Jer11006053m,	Brdisv1Kah-51006581m,	Brdisv1Koz-11006610m,	Brdisv1Koz-31005844m,	Brdisv1Luc11006727m,	Brdisv1Mig31006650m,	Brdisv1Mon31006305m,	Brdisv1Mur11006058m,	-	Brdisv1RON21006846m,	Brdisv1S8iiC1014242m,	-	Brdisv1Tek-21006110m,	Brdisv1Uni21006165m,	-
24109_BdiBd21-3.4G0104200.1.faa	BdiBd21-3.4G0104200.1,	Brdisv1ABR21019658m,	-	-	-	-	-	-	-	-	-	-	-	-	-	-	-	-	-	-	-	-	-	-	-	-	-	-	-	-	-	-	-	-	-	-	-	-	-	-	-	-	-	-	-	-	-	-	-
24120_BdiBd21-3.4G0265700.1.faa	BdiBd21-3.4G0265700.1,	-	Brdisv1ABR31046582m,	Brdisv1ABR41046134m,	-	-	-	-	-	-	-	Brdisv1Arn11045852m,	-	Brdisv1Bd18-11023071m,	-	-	-	-	-	-	-	-	Brdisv1BdTR13C1044617m,	Brdisv1BdTR13a1047000m,Brdisv1BdTR13a1037340m,	-	-	Brdisv1BdTR2G1044842m,	-	-	-	-	-	Brdisv1Bis-11045461m,Brdisv1Bis-11045401m,	-	-	-	-	-	-	Brdisv1Mig31046092m,Brdisv1Mig31046284m,	-	Brdisv1Mur11046096m,	-	-	-	Brdisv1Sig21044663m,	-	Brdisv1Uni21046101m,	-
24124_BdiBd21-3.5G0058800.1.faa	BdiBd21-3.5G0058800.1,	-	-	-	-	-	-	-	-	-	-	-	-	-	-	-	-	-	-	-	-	-	-	-	-	-	-	-	-	-	-	-	-	-	-	-	-	-	-	-	-	-	-	-	-	-	-	-	-
24187_BdiBd21-3.4G0158500.1.faa	BdiBd21-3.4G0158500.1,	-	-	-	-	-	-	-	Brdisv1ABR9_r1020787m,	Brdisv1Adi-121042036m,	-	-	-	-	Brdisv1Bd21Control1014482m,	-	-	-	Brdisv1BdTR11A1044414m,	Brdisv1BdTR11G1025297m,	Brdisv1BdTR11I1043752m,	-	-	-	-	-	-	Brdisv1BdTR3C1033541m,	-	-	-	-	-	-	-	-	Brdisv1Koz-11025527m,	-	-	Brdisv1Mig31045535m,	-	Brdisv1Mur11044885m,	-	-	-	-	-	Brdisv1Uni21024136m,	-
24191_BdiBd21-3.5G0043400.1.faa	BdiBd21-3.5G0043400.1,	-	-	Brdisv1ABR41045480m,	-	-	-	Brdisv1ABR81036017m,	Brdisv1ABR9_r1030406m,	-	Brdisv1Adi-21040603m,	Brdisv1Arn11041351m,	-	-	Brdisv1Bd21Control1045283m,	Brdisv1Bd29-11040568m,	-	-	-	-	-	-	-	-	-	-	-	-	-	-	-	-	-	Brdisv1Foz11041975m,	Brdisv1Jer11046180m,Brdisv1Jer11044475m,	Brdisv1Kah-51044708m,	-	-	-	Brdisv1Mig31043774m,	-	-	Brdisv1Per11040892m,	-	Brdisv1S8iiC1043825m,	-	-	-	-
24194_BdiBd21-3.5G0110200.1.faa	BdiBd21-3.5G0110200.1,	-	-	-	-	-	-	-	-	-	-	-	-	-	-	-	-	-	Brdisv1BdTR11A1023847m,	-	-	-	-	-	-	-	-	-	-	-	-	-	-	-	-	-	-	-	-	-	-	-	-	-	-	-	-	-	-
24204_BdiBd21-3.3G0013300.1.faa	BdiBd21-3.3G0013300.1,	Brdisv1ABR21033698m,	Brdisv1ABR31026282m,	Brdisv1ABR41044856m,	Brdisv1ABR51031780m,	Brdisv1ABR6_r1031291m,	Brdisv1ABR71045237m,	-	Brdisv1ABR9_r1024167m,	Brdisv1Adi-121042789m,	Brdisv1Adi-21044970m,	Brdisv1Arn11026503m,	Brdisv1Bd1-11040585m,	-	Brdisv1Bd21Control1044356m,	Brdisv1Bd29-11039245m,	Brdisv1Bd30-11021616m,	Brdisv1BdTR10C1040690m,	Brdisv1BdTR11A1042601m,	Brdisv1BdTR11G1044690m,	Brdisv1BdTR11I1043149m,	Brdisv1BdTR12c1043507m,	Brdisv1BdTR13C1041373m,	Brdisv1BdTR13a1046530m,	-	-	Brdisv1BdTR2G1040215m,	Brdisv1BdTR3C1024510m,	Brdisv1BdTR5I1042138m,	Brdisv1BdTR7a1043880m,	-	Brdisv1BdTR9K1041192m,	Brdisv1Bis-11042838m,	Brdisv1Foz11024662m,	Brdisv1Jer11041642m,	Brdisv1Kah-51045016m,	Brdisv1Koz-11045470m,	Brdisv1Koz-31040419m,	Brdisv1Luc11026756m,	Brdisv1Mig31033034m,	Brdisv1Mon31041544m,	Brdisv1Mur11040877m,	Brdisv1Per11044864m,	Brdisv1RON21037092m,	-	Brdisv1Sig21031092m,	Brdisv1Tek-21041317m,	Brdisv1Uni21042356m,	-
24233_BdiBd21-3.1G0994400.1.faa	BdiBd21-3.1G0994400.1,	-	Brdisv1ABR31012358m,	-	-	-	-	Brdisv1ABR81010823m,	-	-	-	-	-	-	-	-	-	-	-	-	-	Brdisv1BdTR12c1004876m,	-	-	-	-	-	-	-	-	-	-	-	-	-	-	-	-	-	-	-	Brdisv1Mur11007135m,	-	-	-	-	-	-	-
24245_BdiBd21-3.4G0591700.1.faa	BdiBd21-3.4G0591700.1,	Brdisv1ABR21030319m,	Brdisv1ABR31039745m,	Brdisv1ABR41030042m,	Brdisv1ABR51028650m,	Brdisv1ABR6_r1030699m,	-	Brdisv1ABR81042867m,	-	Brdisv1Adi-121027456m,	Brdisv1Adi-21030052m,	Brdisv1Arn11030346m,	Brdisv1Bd1-11035037m,	Brdisv1Bd18-11041899m,	-	-	Brdisv1Bd30-11036026m,	Brdisv1BdTR10C1037990m,	Brdisv1BdTR11A1027008m,	Brdisv1BdTR11G1030006m,	Brdisv1BdTR11I1029177m,	Brdisv1BdTR12c1027412m,	Brdisv1BdTR13C1026786m,	Brdisv1BdTR13a1031612m,	Brdisv1BdTR1i1041250m,	-	-	Brdisv1BdTR3C1038893m,	-	Brdisv1BdTR7a1030162m,	Brdisv1BdTR8i1038473m,	Brdisv1BdTR9K1026167m,	Brdisv1Bis-11028349m,	Brdisv1Foz11043981m,	Brdisv1Jer11027952m,	Brdisv1Kah-51030198m,	Brdisv1Koz-11030455m,	Brdisv1Koz-31034034m,	Brdisv1Luc11040544m,	Brdisv1Mig31029706m,	Brdisv1Mon31028556m,	-	Brdisv1Per11040020m,	Brdisv1RON21041048m,	Brdisv1S8iiC1039260m,	Brdisv1Sig21028049m,	Brdisv1Tek-21027845m,	Brdisv1Uni21028559m,	-
24247_BdiBd21-3.5G0071300.1.faa	BdiBd21-3.5G0071300.1,	-	-	-	-	-	-	-	-	-	-	-	-	-	-	-	-	-	-	-	-	-	-	-	-	-	-	-	-	-	-	-	-	-	-	-	-	-	-	-	-	-	-	-	-	-	-	-	-
24248_BdiBd21-3.5G0095400.1.faa	BdiBd21-3.5G0095400.1,BdiBd21-3.1G0772900.1,BdiBd21-3.2G0154700.1,	-	-	-	-	-	-	-	-	-	-	-	-	-	-	-	-	-	-	-	-	-	-	-	-	-	-	-	-	-	-	-	-	-	-	-	-	-	-	-	-	-	-	-	-	-	-	-	-
24271_BdiBd21-3.3G0051500.1.faa	BdiBd21-3.3G0051500.1,	-	-	-	-	-	-	-	-	-	-	-	-	-	-	-	-	-	-	-	-	-	-	-	-	-	-	-	-	-	-	-	-	-	-	-	-	-	-	-	-	-	-	-	-	-	-	-	-
24278_BdiBd21-3.2G0476600.1.faa	BdiBd21-3.2G0476600.1,	-	-	-	-	-	-	-	-	-	-	-	-	-	-	-	-	-	-	-	-	-	-	-	-	-	-	-	-	-	-	-	-	-	-	-	-	-	-	-	-	-	-	-	-	-	-	-	-
24294_BdiBd21-3.1G0630300.1.faa	BdiBd21-3.1G0630300.1,	Brdisv1ABR21007793m,	Brdisv1ABR31007815m,	Brdisv1ABR41026803m,	Brdisv1ABR51007286m,	-	Brdisv1ABR71007723m,	-	-	Brdisv1Adi-121007049m,	Brdisv1Adi-21007480m,	Brdisv1Arn11007779m,	-	Brdisv1Bd18-11008046m,	-	-	Brdisv1Bd30-11007121m,	Brdisv1BdTR10C1042558m,	-	Brdisv1BdTR11G1007677m,	-	Brdisv1BdTR12c1006977m,	-	-	-	-	-	Brdisv1BdTR3C1007963m,	-	Brdisv1BdTR7a1007799m,	-	Brdisv1BdTR9K1006597m,	Brdisv1Bis-11007311m,	Brdisv1Foz11007248m,	Brdisv1Jer11007009m,	-	Brdisv1Koz-11007641m,	Brdisv1Koz-31006582m,	Brdisv1Luc11007769m,	Brdisv1Mig31007683m,	Brdisv1Mon31007303m,	Brdisv1Mur11007067m,	Brdisv1Per11007885m,	Brdisv1RON21009360m,	Brdisv1S8iiC1007511m,	Brdisv1Sig21007185m,	-	Brdisv1Uni21007216m,	-
24301_BdiBd21-3.1G0535500.1.faa	BdiBd21-3.1G0535500.1,	Brdisv1ABR21024274m,	-	-	-	-	-	-	-	-	-	-	-	-	-	-	-	-	-	-	-	-	-	-	-	-	Brdisv1BdTR2G1014199m,	-	-	-	-	-	-	-	-	-	-	-	-	-	-	-	-	-	-	-	-	-	-
24312_BdiBd21-3.4G0346300.1.faa	BdiBd21-3.4G0346300.1,BdiBd21-3.5G0215000.1,	Brdisv1ABR21046533m,Brdisv1ABR21025454m,	-	-	Brdisv1ABR51023851m,	Brdisv1ABR6_r1045802m,	Brdisv1ABR71025746m,	-	Brdisv1ABR9_r1034793m,Brdisv1ABR9_r1034995m,Brdisv1ABR9_r1007104m,	Brdisv1Adi-121044475m,	-	Brdisv1Arn11045520m,Brdisv1Arn11025665m,	Brdisv1Bd1-11042339m,Brdisv1Bd1-11039828m,	-	-	Brdisv1Bd29-11043639m,	-	Brdisv1BdTR10C1044157m,	-	Brdisv1BdTR11G1027135m,	-	-	Brdisv1BdTR13C1024015m,	-	Brdisv1BdTR1i1046457m,	Brdisv1BdTR2B1045636m,	Brdisv1BdTR2G1044501m,	Brdisv1BdTR3C1035719m,	-	Brdisv1BdTR7a1045181m,	Brdisv1BdTR8i1044435m,Brdisv1BdTR8i1006930m,	Brdisv1BdTR9K1022169m,	-	Brdisv1Foz11032986m,	-	Brdisv1Kah-51046171m,Brdisv1Kah-51045778m,	-	-	-	-	Brdisv1Mon31042726m,Brdisv1Mon31044559m,	-	Brdisv1Per11046058m,	Brdisv1RON21046011m,	Brdisv1S8iiC1045402m,	Brdisv1Sig21023626m,	Brdisv1Tek-21044594m,Brdisv1Tek-21043644m,	Brdisv1Uni21024244m,	-
24329_BdiBd21-3.3G0156500.1.faa	BdiBd21-3.3G0156500.1,	Brdisv1ABR21045562m,	-	-	-	-	-	-	-	-	-	Brdisv1Arn11009405m,	-	-	-	-	-	-	-	-	-	-	-	-	-	-	-	Brdisv1BdTR3C1025927m,	-	-	Brdisv1BdTR8i1024404m,	-	-	-	-	-	-	-	-	-	Brdisv1Mon31008764m,	-	-	Brdisv1RON21037716m,	-	Brdisv1Sig21030259m,	-	-	-
24335_BdiBd21-3.3G0804800.1.faa	BdiBd21-3.3G0804800.1,	-	-	-	-	-	-	-	-	-	-	-	-	-	-	-	-	-	-	-	-	-	-	-	-	-	-	-	-	Brdisv1BdTR7a1045483m,	-	-	-	-	-	-	-	-	-	-	-	-	-	-	-	-	-	-	-
24353_BdiBd21-3.2G0556500.1.faa	BdiBd21-3.2G0556500.1,	Brdisv1ABR21019889m,	Brdisv1ABR31020010m,	Brdisv1ABR41019817m,	Brdisv1ABR51018913m,	Brdisv1ABR6_r1020196m,	Brdisv1ABR71020031m,	-	-	Brdisv1Adi-121044568m,	-	-	-	Brdisv1Bd18-11008632m,	Brdisv1Bd21Control1046450m,	-	-	Brdisv1BdTR10C1043181m,	-	Brdisv1BdTR11G1046105m,	Brdisv1BdTR11I1032540m,	Brdisv1BdTR12c1044397m,	-	-	Brdisv1BdTR1i1046392m,	Brdisv1BdTR2B1045473m,	Brdisv1BdTR2G1044429m,	Brdisv1BdTR3C1020966m,	Brdisv1BdTR5I1043375m,	-	-	Brdisv1BdTR9K1043915m,	Brdisv1Bis-11044956m,	Brdisv1Foz11018568m,	Brdisv1Jer11045759m,	Brdisv1Kah-51046189m,	Brdisv1Koz-11046112m,	-	Brdisv1Luc11020298m,	Brdisv1Mig31019650m,	-	Brdisv1Mur11043305m,	Brdisv1Per11020067m,	Brdisv1RON21019906m,	-	Brdisv1Sig21041890m,Brdisv1Sig21018465m,	Brdisv1Tek-21044764m,	-	-
24360_BdiBd21-3.2G0298300.1.faa	BdiBd21-3.2G0298300.1,	-	-	-	-	-	-	-	Brdisv1ABR9_r1015637m,	-	-	-	-	-	-	-	-	-	-	-	-	-	-	-	-	-	-	-	-	-	-	-	-	-	-	-	-	-	-	Brdisv1Mig31025399m,	-	-	-	-	-	-	-	-	-
24394_BdiBd21-3.4G0302100.1.faa	BdiBd21-3.4G0302100.1,BdiBd21-3.2G0579900.1,BdiBd21-3.5G0119200.1,BdiBd21-3.3G0194500.1,	-	-	-	-	-	-	-	-	-	-	-	-	-	-	-	-	-	-	-	-	-	-	-	-	-	-	-	-	-	-	-	-	-	-	-	-	-	-	-	-	-	-	-	-	-	-	-	-
24398_BdiBd21-3.5G0072100.1.faa	BdiBd21-3.5G0072100.1,BdiBd21-3.4G0485100.1,	Brdisv1ABR21028953m,	Brdisv1ABR31046709m,	-	-	-	-	-	-	-	-	-	-	-	-	-	-	-	-	Brdisv1BdTR11G1006623m,	-	-	-	-	-	-	-	-	-	-	-	-	Brdisv1Bis-11006246m,	Brdisv1Foz11036266m,	-	Brdisv1Kah-51006546m,	-	-	-	-	-	-	-	-	-	-	Brdisv1Tek-21030257m,	-	-
24408_BdiBd21-3.3G0179800.1.faa	BdiBd21-3.3G0179800.1,	-	-	-	-	-	-	-	Brdisv1ABR9_r1025463m,	-	-	-	-	-	-	-	-	-	Brdisv1BdTR11A1029641m,	-	-	Brdisv1BdTR12c1006622m,	-	-	Brdisv1BdTR1i1026571m,	-	-	-	-	-	-	-	Brdisv1Bis-11031082m,	-	-	-	-	-	-	-	-	-	-	-	-	-	-	-	-
24457_BdiBd21-3.4G0190900.1.faa	BdiBd21-3.4G0190900.1,	-	-	-	-	-	-	Brdisv1ABR81031011m,	-	-	-	-	-	-	-	Brdisv1Bd29-11002229m,	-	-	-	-	-	-	-	-	-	-	-	-	-	-	-	-	-	-	Brdisv1Jer11023640m,	-	-	-	-	-	-	-	-	-	-	-	-	-	-
24464_BdiBd21-3.5G0301300.1.faa	BdiBd21-3.5G0301300.1,	-	-	-	-	Brdisv1ABR6_r1013344m,	-	-	-	-	-	-	-	-	-	-	-	-	-	-	-	-	-	-	-	-	-	-	-	-	-	-	-	-	Brdisv1Jer11011994m,	-	-	-	Brdisv1Luc11013192m,	Brdisv1Mig31012948m,	-	Brdisv1Mur11011980m,	-	-	Brdisv1S8iiC1012894m,	Brdisv1Sig21012237m,	-	-	-
24471_BdiBd21-3.3G0268800.1.faa	BdiBd21-3.3G0268800.1,	-	-	-	-	-	-	-	-	-	-	-	-	-	-	-	-	-	-	-	-	-	-	-	-	-	-	-	-	-	-	-	-	-	-	-	-	-	-	-	-	-	-	-	-	-	-	-	-
24473_BdiBd21-3.3G0647800.1.faa	BdiBd21-3.3G0647800.1,	Brdisv1ABR21038399m,	-	Brdisv1ABR41038084m,	Brdisv1ABR51036275m,	-	-	-	-	Brdisv1Adi-121034691m,	Brdisv1Adi-21038099m,	-	Brdisv1Bd1-11027365m,	-	-	-	-	-	-	-	-	Brdisv1BdTR12c1034296m,	-	-	-	-	-	-	Brdisv1BdTR5I1032863m,	-	Brdisv1BdTR8i1030032m,	Brdisv1BdTR9K1032895m,	-	Brdisv1Foz11029171m,	-	-	-	-	Brdisv1Luc11031578m,	Brdisv1Mig31037629m,	Brdisv1Mon31036271m,	Brdisv1Mur11034747m,	Brdisv1Per11031341m,	Brdisv1RON21027469m,	Brdisv1S8iiC1030665m,	Brdisv1Sig21035432m,	Brdisv1Tek-21035426m,	-	-
24488_BdiBd21-3.2G0794200.1.faa	BdiBd21-3.2G0794200.1,	Brdisv1ABR21023242m,	Brdisv1ABR31023269m,	Brdisv1ABR41023150m,	Brdisv1ABR51022059m,	Brdisv1ABR6_r1023488m,	Brdisv1ABR71023467m,	Brdisv1ABR81020388m,	Brdisv1ABR9_r1019429m,	Brdisv1Adi-121021211m,	Brdisv1Adi-21023157m,	Brdisv1Arn11023461m,	Brdisv1Bd1-11020518m,	Brdisv1Bd18-11023855m,	Brdisv1Bd21Control1022780m,	-	Brdisv1Bd30-11021299m,	-	Brdisv1BdTR11A1020836m,	Brdisv1BdTR11G1023209m,	Brdisv1BdTR11I1022505m,	Brdisv1BdTR12c1021040m,	Brdisv1BdTR13C1020598m,	Brdisv1BdTR13a1024076m,	Brdisv1BdTR1i1023991m,	Brdisv1BdTR2B1022504m,	Brdisv1BdTR2G1020941m,	Brdisv1BdTR3C1024233m,	Brdisv1BdTR5I1020074m,	Brdisv1BdTR7a1023307m,	Brdisv1BdTR8i1022366m,	Brdisv1BdTR9K1020237m,	Brdisv1Bis-11021981m,	Brdisv1Foz11021721m,	Brdisv1Jer11021453m,	Brdisv1Kah-51023307m,	Brdisv1Koz-11023442m,	Brdisv1Koz-31020032m,	Brdisv1Luc11023655m,	Brdisv1Mig31022880m,	Brdisv1Mon31021882m,	Brdisv1Mur11021226m,	Brdisv1Per11023308m,	Brdisv1RON21023619m,	Brdisv1S8iiC1022867m,	Brdisv1Sig21021492m,	Brdisv1Tek-21021477m,	Brdisv1Uni21022181m,	-
24491_BdiBd21-3.2G0199800.1.faa	BdiBd21-3.2G0199800.1,BdiBd21-3.2G0199700.1,	-	-	-	-	-	-	-	-	-	Brdisv1Adi-21046767m,	-	-	-	-	-	-	-	-	-	-	-	-	-	-	-	-	-	-	-	-	-	-	-	-	-	-	-	-	-	-	-	-	-	-	-	-	-	-
24513_BdiBd21-3.4G0177100.1.faa	BdiBd21-3.4G0177100.1,	-	-	-	-	-	-	-	-	-	-	-	-	-	-	-	-	-	-	-	-	-	-	-	-	-	-	-	-	-	-	-	-	-	-	-	-	-	-	-	-	-	-	-	-	-	-	-	-
24525_BdiBd21-3.3G0252700.1.faa	BdiBd21-3.3G0252700.1,	-	-	-	-	-	-	-	-	-	-	Brdisv1Arn11033871m,	Brdisv1Bd1-11023359m,	Brdisv1Bd18-11027428m,	Brdisv1Bd21Control1046186m,	-	Brdisv1Bd30-11024218m,	Brdisv1BdTR10C1041659m,	Brdisv1BdTR11A1046933m,	Brdisv1BdTR11G1045995m,	-	Brdisv1BdTR12c1043051m,	Brdisv1BdTR13C1041016m,	Brdisv1BdTR13a1035378m,	Brdisv1BdTR1i1027485m,	Brdisv1BdTR2B1045228m,	-	Brdisv1BdTR3C1026745m,	-	-	Brdisv1BdTR8i1044485m,	-	-	-	-	Brdisv1Kah-51046013m,	Brdisv1Koz-11034023m,	Brdisv1Koz-31022852m,	-	Brdisv1Mig31033253m,	-	-	-	-	Brdisv1S8iiC1035281m,	-	-	-	-
24526_BdiBd21-3.3G0750400.1.faa	BdiBd21-3.3G0750400.1,	-	-	-	-	-	-	Brdisv1ABR81028444m,	Brdisv1ABR9_r1029597m,	-	-	Brdisv1Arn11040150m,	-	-	Brdisv1Bd21Control1039084m,	Brdisv1Bd29-11033111m,	-	-	-	-	-	-	-	-	-	-	-	-	-	-	Brdisv1BdTR8i1031337m,	-	-	-	-	-	-	-	-	-	Brdisv1Mon31037570m,	-	-	-	-	-	Brdisv1Tek-21036721m,	-	-
24540_BdiBd21-3.2G0380100.1.faa	BdiBd21-3.2G0380100.1,	Brdisv1ABR21017755m,	Brdisv1ABR31006608m,	Brdisv1ABR41006561m,	Brdisv1ABR51016891m,	Brdisv1ABR6_r1006647m,	Brdisv1ABR71006658m,	-	Brdisv1ABR9_r1006553m,	Brdisv1Adi-121006008m,	Brdisv1Adi-21006376m,	Brdisv1Arn11006658m,	-	Brdisv1Bd18-11018433m,	-	-	-	Brdisv1BdTR10C1005518m,	-	Brdisv1BdTR11G1006630m,	Brdisv1BdTR11I1006388m,	-	Brdisv1BdTR13C1005859m,	Brdisv1BdTR13a1006831m,	Brdisv1BdTR1i1006940m,	Brdisv1BdTR2B1006332m,	-	Brdisv1BdTR3C1019026m,	Brdisv1BdTR5I1005668m,	Brdisv1BdTR7a1006752m,	Brdisv1BdTR8i1043855m,	Brdisv1BdTR9K1005682m,	Brdisv1Bis-11006264m,	Brdisv1Foz11046020m,	Brdisv1Jer11006027m,	Brdisv1Kah-51006559m,	Brdisv1Koz-11006582m,	-	Brdisv1Luc11026753m,	Brdisv1Mig31045944m,	Brdisv1Mon31044543m,	-	Brdisv1Per11006678m,	-	Brdisv1S8iiC1040940m,	-	Brdisv1Tek-21006090m,	-	-
24542_BdiBd21-3.2G0129700.1.faa	BdiBd21-3.2G0129700.1,	-	-	-	-	-	-	-	-	-	-	-	-	-	-	-	-	-	Brdisv1BdTR11A1049292m,	-	-	-	-	-	-	-	-	-	-	-	-	-	-	-	Brdisv1Jer11045907m,	-	-	-	-	-	-	-	-	-	-	-	-	-	-
24544_BdiBd21-3.2G0506500.1.faa	BdiBd21-3.2G0506500.1,	-	-	-	Brdisv1ABR51018321m,	Brdisv1ABR6_r1019519m,	Brdisv1ABR71019335m,	-	-	-	Brdisv1Adi-21019166m,	Brdisv1Arn11038313m,	Brdisv1Bd1-11016947m,	-	-	-	Brdisv1Bd30-11017529m,	-	Brdisv1BdTR11A1017245m,	Brdisv1BdTR11G1019315m,	Brdisv1BdTR11I1018664m,	Brdisv1BdTR12c1017424m,	Brdisv1BdTR13C1017063m,	Brdisv1BdTR13a1020115m,	Brdisv1BdTR1i1019932m,	Brdisv1BdTR2B1018523m,	Brdisv1BdTR2G1017311m,	-	Brdisv1BdTR5I1016648m,	-	-	-	Brdisv1Bis-11018243m,	Brdisv1Foz11017959m,	Brdisv1Jer11017750m,	Brdisv1Kah-51019364m,	Brdisv1Koz-11019458m,	-	Brdisv1Luc11019626m,	Brdisv1Mig31018984m,	-	Brdisv1Mur11017573m,	Brdisv1Per11019407m,	Brdisv1RON21019277m,	Brdisv1S8iiC1018916m,	Brdisv1Sig21017885m,	-	Brdisv1Uni21018344m,	-
24548_BdiBd21-3.2G0779500.1.faa	BdiBd21-3.2G0779500.1,	Brdisv1ABR21015176m,Brdisv1ABR21023069m,	Brdisv1ABR31015171m,Brdisv1ABR31023097m,	Brdisv1ABR41015126m,	Brdisv1ABR51021912m,	Brdisv1ABR6_r1015370m,Brdisv1ABR6_r1023368m,	Brdisv1ABR71023286m,	Brdisv1ABR81015646m,Brdisv1ABR81041571m,	Brdisv1ABR9_r1017279m,	Brdisv1Adi-121017886m,	Brdisv1Adi-21015106m,Brdisv1Adi-21023002m,	Brdisv1Arn11015270m,Brdisv1Arn11019885m,Brdisv1Arn11023257m,	-	Brdisv1Bd18-11015524m,Brdisv1Bd18-11023682m,	Brdisv1Bd21Control1014900m,Brdisv1Bd21Control1022622m,	Brdisv1Bd29-11019313m,Brdisv1Bd29-11042861m,	Brdisv1Bd30-11021167m,	Brdisv1BdTR10C1016596m,	-	Brdisv1BdTR11G1015283m,Brdisv1BdTR11G1023050m,	Brdisv1BdTR11I1044998m,Brdisv1BdTR11I1022331m,	Brdisv1BdTR12c1017760m,Brdisv1BdTR12c1043974m,	Brdisv1BdTR13C1043466m,Brdisv1BdTR13C1041412m,	Brdisv1BdTR13a1016000m,Brdisv1BdTR13a1023893m,	Brdisv1BdTR1i1015505m,Brdisv1BdTR1i1023799m,	Brdisv1BdTR2B1044988m,Brdisv1BdTR2B1022337m,	Brdisv1BdTR2G1044412m,	Brdisv1BdTR3C1024059m,	Brdisv1BdTR5I1043219m,	Brdisv1BdTR7a1013956m,Brdisv1BdTR7a1019579m,Brdisv1BdTR7a1015051m,	Brdisv1BdTR8i1014707m,Brdisv1BdTR8i1022202m,Brdisv1BdTR8i1018969m,	Brdisv1BdTR9K1042593m,	Brdisv1Bis-11021827m,	Brdisv1Foz11014144m,	Brdisv1Jer11045450m,Brdisv1Jer11042430m,	Brdisv1Kah-51015262m,Brdisv1Kah-51046715m,Brdisv1Kah-51023138m,	Brdisv1Koz-11015305m,Brdisv1Koz-11023281m,	-	Brdisv1Luc11015262m,Brdisv1Luc11023476m,	Brdisv1Mig31022718m,	Brdisv1Mon31014221m,Brdisv1Mon31018511m,Brdisv1Mon31019344m,	-	Brdisv1Per11015343m,Brdisv1Per11023147m,	Brdisv1RON21015116m,Brdisv1RON21023438m,	Brdisv1S8iiC1014935m,Brdisv1S8iiC1019336m,Brdisv1S8iiC1019335m,	Brdisv1Sig21021356m,Brdisv1Sig21042945m,	-	Brdisv1Uni21022026m,	-
24551_BdiBd21-3.2G0397900.1.faa	BdiBd21-3.2G0397900.1,	-	-	-	-	-	-	-	-	-	-	-	-	-	-	-	-	-	-	-	-	-	-	Brdisv1BdTR13a1018823m,	-	-	Brdisv1BdTR2G1016200m,	-	-	Brdisv1BdTR7a1017896m,	Brdisv1BdTR8i1043512m,	-	-	-	Brdisv1Jer11016508m,	-	-	-	-	-	-	-	Brdisv1Per11018160m,	Brdisv1RON21017967m,	-	-	-	Brdisv1Uni21017092m,	-
24556_BdiBd21-3.1G0759500.1.faa	BdiBd21-3.1G0759500.1,	-	-	-	-	-	-	-	Brdisv1ABR9_r1009313m,	-	-	Brdisv1Arn11009335m,	-	-	-	-	-	-	Brdisv1BdTR11A1049607m,	-	-	Brdisv1BdTR12c1043276m,	-	-	-	-	-	Brdisv1BdTR3C1009673m,	-	Brdisv1BdTR7a1009389m,	Brdisv1BdTR8i1008988m,	-	-	-	-	-	Brdisv1Koz-11009297m,	-	-	Brdisv1Mig31044760m,	-	-	-	-	-	Brdisv1Sig21045033m,	-	-	-
24563_BdiBd21-3.1G0539200.1.faa	BdiBd21-3.1G0539200.1,BdiBd21-3.1G0534400.1,BdiBd21-3.1G0538100.1,	-	-	-	-	-	-	-	-	-	-	-	-	-	-	-	-	-	-	-	-	-	-	-	-	-	-	-	-	-	-	-	-	-	-	-	-	-	-	-	-	-	-	-	-	-	-	-	-
24573_BdiBd21-3.1G0929000.1.faa	BdiBd21-3.1G0929000.1,	Brdisv1ABR21011502m,	Brdisv1ABR31011463m,	Brdisv1ABR41011459m,	Brdisv1ABR51010675m,	Brdisv1ABR6_r1011669m,	Brdisv1ABR71011443m,	Brdisv1ABR81010009m,	-	Brdisv1Adi-121010463m,	Brdisv1Adi-21011347m,	-	-	Brdisv1Bd18-11011748m,	-	-	Brdisv1Bd30-11010594m,	Brdisv1BdTR10C1009680m,	Brdisv1BdTR11A1010237m,	Brdisv1BdTR11G1011513m,	Brdisv1BdTR11I1011107m,	Brdisv1BdTR12c1010524m,	Brdisv1BdTR13C1010204m,	Brdisv1BdTR13a1012084m,	Brdisv1BdTR1i1011868m,	Brdisv1BdTR2B1011108m,	Brdisv1BdTR2G1010287m,	Brdisv1BdTR3C1011986m,	Brdisv1BdTR5I1009843m,	-	-	Brdisv1BdTR9K1009817m,	Brdisv1Bis-11010933m,	Brdisv1Foz11014228m,	Brdisv1Jer11013580m,	Brdisv1Kah-51011538m,	-	Brdisv1Koz-31009915m,	Brdisv1Luc11011514m,	Brdisv1Mig31011276m,	-	Brdisv1Mur11010409m,	Brdisv1Per11011608m,	Brdisv1RON21011514m,	Brdisv1S8iiC1011190m,	Brdisv1Sig21010674m,	-	Brdisv1Uni21010784m,	-
24601_BdiBd21-3.3G0002200.1.faa	BdiBd21-3.3G0002200.1,	-	-	-	-	-	-	-	-	-	-	-	-	-	-	-	-	-	-	-	-	-	-	-	-	-	-	-	-	-	-	-	-	-	-	-	-	-	-	-	-	-	-	-	-	-	-	-	-
24625_BdiBd21-3.1G0751700.1.faa	BdiBd21-3.1G0751700.1,	-	Brdisv1ABR31007750m,	Brdisv1ABR41007591m,	-	-	Brdisv1ABR71007668m,	Brdisv1ABR81041343m,	-	-	-	-	-	Brdisv1Bd18-11009624m,	-	-	Brdisv1Bd30-11041928m,	-	Brdisv1BdTR11A1045627m,	Brdisv1BdTR11G1007631m,	Brdisv1BdTR11I1044477m,	-	-	-	-	-	-	-	-	Brdisv1BdTR7a1008362m,	-	Brdisv1BdTR9K1041972m,	-	-	-	Brdisv1Kah-51007582m,	-	-	-	Brdisv1Mig31007629m,	-	-	-	-	Brdisv1S8iiC1045349m,	Brdisv1Sig21045150m,	-	Brdisv1Uni21044056m,	-
24668_BdiBd21-3.2G0736300.1.faa	BdiBd21-3.2G0736300.1,	Brdisv1ABR21022406m,	Brdisv1ABR31022476m,	Brdisv1ABR41022327m,	Brdisv1ABR51021272m,	Brdisv1ABR6_r1022764m,	Brdisv1ABR71022633m,	Brdisv1ABR81019628m,	-	Brdisv1Adi-121020374m,	Brdisv1Adi-21022339m,	Brdisv1Arn11022638m,	Brdisv1Bd1-11019792m,	Brdisv1Bd18-11023098m,	Brdisv1Bd21Control1021925m,	Brdisv1Bd29-11018731m,	Brdisv1Bd30-11020569m,	Brdisv1BdTR10C1018932m,	Brdisv1BdTR11A1019993m,	Brdisv1BdTR11G1022429m,	Brdisv1BdTR11I1021690m,	-	Brdisv1BdTR13C1019817m,	Brdisv1BdTR13a1023296m,	Brdisv1BdTR1i1023169m,	Brdisv1BdTR2B1021625m,	Brdisv1BdTR2G1020124m,	Brdisv1BdTR3C1023479m,	Brdisv1BdTR5I1019304m,	Brdisv1BdTR7a1022390m,	Brdisv1BdTR8i1021615m,	Brdisv1BdTR9K1019488m,	Brdisv1Bis-11021189m,	Brdisv1Foz11020955m,	Brdisv1Jer11020667m,	Brdisv1Kah-51022541m,	Brdisv1Koz-11022584m,	Brdisv1Koz-31019316m,	Brdisv1Luc11022843m,	Brdisv1Mig31022091m,	Brdisv1Mon31021097m,	Brdisv1Mur11020417m,	Brdisv1Per11022504m,	Brdisv1RON21022829m,	Brdisv1S8iiC1022043m,	Brdisv1Sig21020733m,	Brdisv1Tek-21020670m,	Brdisv1Uni21021348m,	-
24673_BdiBd21-3.2G0513000.1.faa	BdiBd21-3.2G0513000.1,	-	-	-	-	-	-	-	-	-	-	-	-	-	-	-	-	-	-	-	-	-	-	-	-	-	-	-	-	-	-	-	-	-	-	-	-	-	-	-	-	-	-	-	-	-	-	-	-
24676_BdiBd21-3.1G0327400.1.faa	BdiBd21-3.1G0327400.1,	-	-	-	-	-	-	-	-	-	-	Brdisv1Arn11004138m,	-	-	-	-	-	-	-	-	-	-	-	-	-	-	-	-	-	-	-	-	-	-	-	-	-	-	-	-	Brdisv1Mon31003822m,	-	-	-	-	-	-	-	-
24688_BdiBd21-3.4G0182600.1.faa	BdiBd21-3.4G0182600.1,	-	Brdisv1ABR31034074m,	Brdisv1ABR41025370m,	Brdisv1ABR51025375m,	Brdisv1ABR6_r1025857m,	-	-	Brdisv1ABR9_r1020620m,	Brdisv1Adi-121023339m,	Brdisv1Adi-21025433m,	-	-	Brdisv1Bd18-11036833m,	Brdisv1Bd21Control1046779m,	-	-	-	-	-	-	Brdisv1BdTR12c1016654m,	-	-	Brdisv1BdTR1i1036219m,	Brdisv1BdTR2B1033464m,	Brdisv1BdTR2G1022989m,	-	Brdisv1BdTR5I1043220m,	-	-	Brdisv1BdTR9K1038669m,	-	Brdisv1Foz11036267m,	-	Brdisv1Kah-51025587m,	-	-	-	-	-	Brdisv1Mur11022937m,	-	-	-	-	-	Brdisv1Uni21024321m,	-
24699_BdiBd21-3.5G0085700.1.faa	BdiBd21-3.5G0085700.1,	Brdisv1ABR21041220m,	Brdisv1ABR31040942m,	Brdisv1ABR41040863m,	Brdisv1ABR51038940m,	Brdisv1ABR6_r1041935m,	Brdisv1ABR71041530m,	-	-	-	-	Brdisv1Arn11034689m,	Brdisv1Bd1-11040156m,	Brdisv1Bd18-11043202m,	-	-	-	Brdisv1BdTR10C1040631m,	-	-	-	-	Brdisv1BdTR13C1036353m,	-	-	-	Brdisv1BdTR2G1036569m,	Brdisv1BdTR3C1015721m,	Brdisv1BdTR5I1035318m,	Brdisv1BdTR7a1040573m,	Brdisv1BdTR8i1039617m,	-	Brdisv1Bis-11038629m,	Brdisv1Foz11043564m,	Brdisv1Jer11037906m,	-	Brdisv1Koz-11041400m,	Brdisv1Koz-31034987m,	Brdisv1Luc11041730m,	Brdisv1Mig31040353m,	-	Brdisv1Mur11037346m,	Brdisv1Per11041182m,	Brdisv1RON21042318m,	Brdisv1S8iiC1040444m,	Brdisv1Sig21038004m,	Brdisv1Tek-21031886m,	Brdisv1Uni21038662m,	-
24706_BdiBd21-3.5G0171700.1.faa	BdiBd21-3.5G0171700.1,	-	-	-	Brdisv1ABR51045845m,	-	-	-	Brdisv1ABR9_r1031555m,	-	-	-	-	-	-	-	-	-	-	-	-	-	-	-	-	-	-	-	Brdisv1BdTR5I1013281m,	Brdisv1BdTR7a1041460m,	-	-	-	-	-	-	-	-	-	-	Brdisv1Mon31039384m,	-	-	-	-	-	-	-	-
24715_BdiBd21-3.3G0365200.1.faa	BdiBd21-3.3G0365200.1,	-	Brdisv1ABR31027690m,	-	-	-	Brdisv1ABR71035228m,	-	-	-	-	-	-	-	-	-	-	-	Brdisv1BdTR11A1045124m,	-	-	-	-	-	-	Brdisv1BdTR2B1044496m,	-	-	-	-	-	-	Brdisv1Bis-11043277m,	-	Brdisv1Jer11043040m,	-	-	-	Brdisv1Luc11028178m,	Brdisv1Mig31034425m,	-	Brdisv1Mur11041707m,	-	Brdisv1RON21028208m,	-	-	-	-	-
24721_BdiBd21-3.3G0735800.1.faa	BdiBd21-3.3G0735800.1,	-	-	-	-	-	-	-	-	-	-	-	-	-	-	-	-	-	-	-	-	-	-	-	-	-	-	-	-	-	-	-	-	-	-	-	-	-	-	-	-	-	-	-	-	-	-	-	-
24730_BdiBd21-3.2G0379400.1.faa	BdiBd21-3.2G0379400.1,	-	-	-	-	-	-	-	-	-	-	-	-	-	-	-	-	-	-	-	-	-	-	-	-	-	-	-	-	-	-	-	-	-	-	-	-	-	-	-	-	-	-	-	-	-	-	-	-
24754_BdiBd21-3.1G0745900.1.faa	BdiBd21-3.1G0745900.1,	-	-	-	-	-	-	-	-	-	-	-	-	-	-	-	-	-	-	-	-	-	-	-	-	-	-	-	-	-	-	-	-	-	-	-	-	-	-	-	-	-	-	-	-	-	-	-	-
24760_BdiBd21-3.1G0223600.1.faa	BdiBd21-3.1G0223600.1,	Brdisv1ABR21002838m,	Brdisv1ABR31010678m,	Brdisv1ABR41002763m,	Brdisv1ABR51043930m,	Brdisv1ABR6_r1002823m,	Brdisv1ABR71002818m,	Brdisv1ABR81032119m,	Brdisv1ABR9_r1002739m,	Brdisv1Adi-121002516m,	Brdisv1Adi-21002672m,	Brdisv1Arn11002847m,	Brdisv1Bd1-11002636m,	Brdisv1Bd18-11002867m,	Brdisv1Bd21Control1002698m,	Brdisv1Bd29-11039411m,	Brdisv1Bd30-11002748m,	Brdisv1BdTR10C1008966m,	Brdisv1BdTR11A1002502m,	Brdisv1BdTR11G1002715m,	Brdisv1BdTR11I1002690m,	Brdisv1BdTR12c1002558m,	Brdisv1BdTR13C1002485m,	Brdisv1BdTR13a1002787m,	Brdisv1BdTR1i1003032m,	Brdisv1BdTR2B1002744m,	Brdisv1BdTR2G1002571m,	Brdisv1BdTR3C1002870m,	Brdisv1BdTR5I1002397m,	Brdisv1BdTR7a1010810m,	Brdisv1BdTR8i1002736m,	Brdisv1BdTR9K1002407m,	Brdisv1Bis-11002676m,	Brdisv1Foz11002664m,	Brdisv1Jer11002554m,	Brdisv1Kah-51002664m,	Brdisv1Koz-11002825m,	Brdisv1Koz-31002568m,	Brdisv1Luc11002777m,	Brdisv1Mig31002835m,	Brdisv1Mon31010006m,	Brdisv1Mur11002579m,	Brdisv1Per11002790m,	Brdisv1RON21002891m,	Brdisv1S8iiC1002730m,	Brdisv1Sig21009895m,	Brdisv1Tek-21002563m,	Brdisv1Uni21002584m,	-
24763_BdiBd21-3.4G0306700.1.faa	BdiBd21-3.4G0306700.1,BdiBd21-3.4G0183400.1,	-	-	-	-	-	-	-	-	-	-	-	-	Brdisv1Bd18-11046860m,	-	-	-	-	-	-	-	-	Brdisv1BdTR13C1043352m,	-	-	-	-	-	-	-	-	-	-	-	-	-	-	-	-	-	-	-	-	-	-	-	-	-	-
24768_BdiBd21-3.4G0363400.1.faa	BdiBd21-3.4G0363400.1,	-	-	-	-	-	-	-	-	-	-	-	-	Brdisv1Bd18-11038883m,	Brdisv1Bd21Control1029839m,	-	-	Brdisv1BdTR10C1044129m,	-	-	-	-	-	-	-	-	-	-	Brdisv1BdTR5I1023440m,	-	-	-	-	-	-	-	-	-	Brdisv1Luc11037775m,	-	-	-	-	-	Brdisv1S8iiC1036531m,	-	Brdisv1Tek-21025168m,	-	-
24789_BdiBd21-3.3G0396700.1.faa	BdiBd21-3.3G0396700.1,	-	-	-	-	-	-	-	-	-	-	-	-	-	-	-	-	-	-	-	-	-	-	-	-	-	-	-	-	-	-	-	-	-	-	-	-	-	-	-	-	-	-	-	-	-	-	-	-
24790_BdiBd21-3.3G0333700.1.faa	BdiBd21-3.3G0333700.1,	-	-	-	-	-	-	-	-	-	-	-	-	-	-	-	-	-	-	-	-	Brdisv1BdTR12c1022723m,	-	-	-	-	-	-	Brdisv1BdTR5I1021630m,	-	-	-	-	-	-	-	-	-	-	-	-	-	-	-	-	-	Brdisv1Tek-21023240m,	-	-
24841_BdiBd21-3.4G0217000.1.faa	BdiBd21-3.4G0217000.1,	-	-	-	-	-	-	-	-	-	-	-	-	-	-	-	-	-	-	-	-	-	-	-	-	-	-	-	-	-	-	-	-	-	-	-	-	-	-	-	-	-	-	-	-	-	-	-	-
24847_BdiBd21-3.4G0160100.1.faa	BdiBd21-3.4G0160100.1,	-	-	-	-	-	-	-	-	-	-	-	-	-	-	-	-	-	-	-	-	-	-	-	-	-	-	-	-	-	-	-	-	-	-	-	-	-	-	-	-	-	-	-	-	-	-	-	-
24849_BdiBd21-3.4G0256800.1.faa	BdiBd21-3.4G0256800.1,BdiBd21-3.3G0161800.1,	-	-	-	-	-	-	-	-	-	Brdisv1Adi-21032626m,	-	-	Brdisv1Bd18-11046763m,	-	-	-	-	Brdisv1BdTR11A1029337m,	Brdisv1BdTR11G1032489m,Brdisv1BdTR11G1006628m,	Brdisv1BdTR11I1031730m,	-	-	Brdisv1BdTR13a1034258m,	-	Brdisv1BdTR2B1006320m,	-	-	-	-	-	-	Brdisv1Bis-11030848m,	-	-	-	Brdisv1Koz-11032966m,	-	-	-	-	-	-	-	-	-	-	-	-
24856_BdiBd21-3.3G0134000.1.faa	BdiBd21-3.3G0134000.1,	Brdisv1ABR21032499m,	Brdisv1ABR31025147m,	Brdisv1ABR41032226m,	Brdisv1ABR51030689m,	-	-	-	-	-	-	-	-	-	Brdisv1Bd21Control1031810m,	-	Brdisv1Bd30-11023026m,	Brdisv1BdTR10C1021293m,	-	Brdisv1BdTR11G1032187m,	Brdisv1BdTR11I1031439m,	-	Brdisv1BdTR13C1028743m,	Brdisv1BdTR13a1033900m,	Brdisv1BdTR1i1025946m,	Brdisv1BdTR2B1024400m,	-	Brdisv1BdTR3C1025700m,	Brdisv1BdTR5I1027899m,	-	-	-	-	-	-	Brdisv1Kah-51032435m,	Brdisv1Koz-11032673m,	-	Brdisv1Luc11025566m,	Brdisv1Mig31031909m,	Brdisv1Mon31030599m,	Brdisv1Mur11029461m,	-	-	Brdisv1S8iiC1024825m,	-	-	Brdisv1Uni21030615m,	-
24863_BdiBd21-3.3G0534500.1.faa	BdiBd21-3.3G0534500.1,	Brdisv1ABR21037052m,	Brdisv1ABR31029610m,	Brdisv1ABR41036753m,	Brdisv1ABR51034957m,	-	Brdisv1ABR71037199m,	Brdisv1ABR81044087m,	Brdisv1ABR9_r1027875m,	-	Brdisv1Adi-21036719m,	Brdisv1Arn11037350m,	Brdisv1Bd1-11026089m,	Brdisv1Bd18-11031019m,	Brdisv1Bd21Control1036313m,	-	-	-	Brdisv1BdTR11A1032987m,	Brdisv1BdTR11G1036643m,	Brdisv1BdTR11I1035673m,	-	-	Brdisv1BdTR13a1038612m,	Brdisv1BdTR1i1030768m,	Brdisv1BdTR2B1028662m,	-	Brdisv1BdTR3C1029119m,	-	Brdisv1BdTR7a1036580m,	Brdisv1BdTR8i1028639m,	-	Brdisv1Bis-11034627m,	Brdisv1Foz11027835m,	-	Brdisv1Kah-51036825m,	Brdisv1Koz-11037222m,	Brdisv1Koz-31025403m,	-	-	Brdisv1Mon31034962m,	Brdisv1Mur11033461m,	-	Brdisv1RON21030328m,	Brdisv1S8iiC1029340m,	Brdisv1Sig21034186m,	Brdisv1Tek-21034123m,	Brdisv1Uni21034785m,	-
24871_BdiBd21-3.2G0102000.1.faa	BdiBd21-3.2G0102000.1,	Brdisv1ABR21014422m,	Brdisv1ABR31014404m,	-	-	Brdisv1ABR6_r1014608m,	Brdisv1ABR71014426m,	-	-	-	-	-	-	Brdisv1Bd18-11014724m,	-	-	-	-	Brdisv1BdTR11A1012959m,	Brdisv1BdTR11G1014504m,	Brdisv1BdTR11I1014001m,	-	-	Brdisv1BdTR13a1015153m,	Brdisv1BdTR1i1014810m,	-	-	-	Brdisv1BdTR5I1012604m,	Brdisv1BdTR7a1014432m,	Brdisv1BdTR8i1014001m,	-	-	-	Brdisv1Jer11013268m,	Brdisv1Kah-51014465m,	Brdisv1Koz-11014545m,	-	Brdisv1Luc11014445m,	Brdisv1Mig31014280m,	-	Brdisv1Mur11013236m,	Brdisv1Per11014561m,	Brdisv1RON21014312m,	Brdisv1S8iiC1014168m,	-	-	Brdisv1Uni21013708m,	-
24875_BdiBd21-3.2G0191000.1.faa	BdiBd21-3.2G0191000.1,	Brdisv1ABR21015644m,	Brdisv1ABR31015658m,	Brdisv1ABR41015563m,	-	Brdisv1ABR6_r1015867m,	Brdisv1ABR71015677m,	Brdisv1ABR81013794m,	-	Brdisv1Adi-121014197m,	Brdisv1Adi-21015587m,	Brdisv1Arn11015749m,	Brdisv1Bd1-11013883m,	Brdisv1Bd18-11016042m,	Brdisv1Bd21Control1015416m,	Brdisv1Bd29-11038057m,	Brdisv1Bd30-11014395m,	Brdisv1BdTR10C1013297m,	Brdisv1BdTR11A1013992m,	Brdisv1BdTR11G1015768m,	Brdisv1BdTR11I1015248m,	Brdisv1BdTR12c1014306m,	Brdisv1BdTR13C1013941m,	Brdisv1BdTR13a1016432m,	Brdisv1BdTR1i1015988m,	Brdisv1BdTR2B1015132m,	Brdisv1BdTR2G1040626m,	Brdisv1BdTR3C1016331m,	Brdisv1BdTR5I1013648m,	Brdisv1BdTR7a1015642m,	Brdisv1BdTR8i1015174m,	Brdisv1BdTR9K1013589m,	Brdisv1Bis-11014987m,	-	-	Brdisv1Kah-51015732m,	Brdisv1Koz-11015804m,	Brdisv1Koz-31013553m,	-	Brdisv1Mig31015429m,	Brdisv1Mon31014685m,	-	Brdisv1Per11015808m,	-	Brdisv1S8iiC1015384m,	-	Brdisv1Tek-21014525m,	-	-
24886_BdiBd21-3.2G0258100.1.faa	BdiBd21-3.2G0258100.1,BdiBd21-3.2G0349700.1,BdiBd21-3.1G0785400.1,BdiBd21-3.4G0140000.1,BdiBd21-3.3G0248400.1,BdiBd21-3.2G0453900.1,BdiBd21-3.2G0176600.1,BdiBd21-3.1G0773300.1,BdiBd21-3.1G0281700.1,BdiBd21-3.4G0258300.1,BdiBd21-3.2G0565500.1,BdiBd21-3.1G0513900.1,BdiBd21-3.1G0744500.1,BdiBd21-3.4G0245200.1,BdiBd21-3.4G0302700.1,	-	-	-	-	-	-	-	-	-	-	-	-	-	-	-	-	-	-	-	-	-	-	-	-	-	-	-	-	-	-	-	-	-	-	-	-	-	-	-	-	-	-	-	-	-	-	-	-
24913_BdiBd21-3.4G0110400.1.faa	BdiBd21-3.4G0110400.1,	-	-	-	-	-	-	-	-	-	-	-	-	-	-	-	-	-	-	-	-	-	-	-	-	-	-	-	-	-	-	-	-	-	-	-	-	-	-	-	-	-	-	-	-	-	-	-	-
24917_BdiBd21-3.4G0270800.1.faa	BdiBd21-3.4G0270800.1,	-	-	-	-	-	-	-	-	-	-	-	-	-	-	-	-	-	-	-	-	-	-	-	-	-	-	-	-	-	-	-	-	-	-	-	-	-	-	-	-	-	-	-	-	-	-	-	-
24919_BdiBd21-3.F0000800.1.faa	BdiBd21-3.F0000800.1,	Brdisv1ABR21046298m,	Brdisv1ABR31046031m,	Brdisv1ABR41045708m,	Brdisv1ABR51046125m,Brdisv1ABR51045513m,	Brdisv1ABR6_r1011783m,	-	-	-	Brdisv1Adi-121045141m,	Brdisv1Adi-21046314m,	-	-	-	-	Brdisv1Bd29-11043491m,	-	Brdisv1BdTR10C1042770m,Brdisv1BdTR10C1043314m,	-	-	Brdisv1BdTR11I1045977m,	Brdisv1BdTR12c1041227m,	Brdisv1BdTR13C1043791m,Brdisv1BdTR13C1044159m,	-	Brdisv1BdTR1i1046554m,	-	-	-	-	-	Brdisv1BdTR8i1011358m,	Brdisv1BdTR9K1044367m,	-	Brdisv1Foz11045039m,	Brdisv1Jer11045929m,Brdisv1Jer11045534m,	-	-	Brdisv1Koz-31010024m,	-	Brdisv1Mig31045615m,	-	-	-	Brdisv1RON21046200m,	Brdisv1S8iiC1045821m,	-	Brdisv1Tek-21010725m,	Brdisv1Uni21044968m,	-
24920_BdiBd21-3.5G0000300.1.faa	BdiBd21-3.5G0000300.1,	Brdisv1ABR21009191m,	Brdisv1ABR31004272m,	Brdisv1ABR41004263m,	Brdisv1ABR51008555m,	-	Brdisv1ABR71009158m,	Brdisv1ABR81007991m,	Brdisv1ABR9_r1016143m,	Brdisv1Adi-121041113m,	Brdisv1Adi-21044594m,	-	-	Brdisv1Bd18-11042360m,	Brdisv1Bd21Control1044498m,	Brdisv1Bd29-11037475m,	-	Brdisv1BdTR10C1037953m,	Brdisv1BdTR11A1045776m,	Brdisv1BdTR11G1044630m,	Brdisv1BdTR11I1043613m,	Brdisv1BdTR12c1006215m,	Brdisv1BdTR13C1040226m,	Brdisv1BdTR13a1004375m,	Brdisv1BdTR1i1009425m,	Brdisv1BdTR2B1044146m,	Brdisv1BdTR2G1041373m,	Brdisv1BdTR3C1039344m,	-	-	Brdisv1BdTR8i1038903m,	Brdisv1BdTR9K1038979m,	-	-	-	Brdisv1Kah-51044581m,	-	-	Brdisv1Luc11009187m,	-	-	-	Brdisv1Per11009387m,	Brdisv1RON21017812m,	Brdisv1S8iiC1008889m,	Brdisv1Sig21008537m,	Brdisv1Tek-21041709m,	Brdisv1Uni21042263m,	-
24933_BdiBd21-3.3G0375600.1.faa	BdiBd21-3.3G0375600.1,BdiBd21-3.1G0359900.1,BdiBd21-3.4G0289400.1,BdiBd21-3.1G0552300.1,BdiBd21-3.1G0897000.1,BdiBd21-3.4G0203800.1,BdiBd21-3.3G0069100.1,BdiBd21-3.1G0735200.1,	-	-	-	-	-	-	-	-	-	Brdisv1Adi-21008521m,	-	-	-	Brdisv1Bd21Control1046760m,	-	-	-	-	-	-	-	-	-	-	-	-	Brdisv1BdTR3C1025040m,	-	-	-	-	-	-	-	-	-	-	-	-	-	-	-	-	-	-	-	-	-
24948_BdiBd21-3.2G0366900.1.faa	BdiBd21-3.2G0366900.1,	-	-	-	-	-	-	-	-	-	-	-	-	-	-	-	-	-	-	-	-	-	-	-	-	-	-	-	-	-	-	-	-	-	-	-	-	-	-	-	-	-	-	-	-	Brdisv1Sig21016395m,	-	-	-
24984_BdiBd21-3.4G0183700.1.faa	BdiBd21-3.4G0183700.1,	-	-	-	-	-	-	-	-	-	-	-	-	-	-	-	-	-	-	-	-	-	-	-	-	-	-	-	-	-	-	-	-	-	-	-	-	-	-	-	-	-	-	-	-	-	-	-	-
25002_BdiBd21-3.5G0019600.1.faa	BdiBd21-3.5G0019600.1,	-	-	-	-	-	-	-	-	-	-	Brdisv1Arn11012410m,Brdisv1Arn11032822m,	-	-	Brdisv1Bd21Control1046336m,	-	-	-	-	-	-	-	-	-	-	-	-	-	-	-	-	-	-	-	-	-	-	-	-	-	-	-	-	-	-	-	-	-	-
25004_BdiBd21-3.5G0135700.1.faa	BdiBd21-3.5G0135700.1,	-	-	-	-	-	-	-	-	-	-	-	-	-	-	-	-	-	-	-	-	-	-	-	-	-	-	-	-	-	-	-	-	-	-	-	-	-	-	-	-	-	-	-	-	-	-	-	-
25006_BdiBd21-3.5G0186600.1.faa	BdiBd21-3.5G0186600.1,	Brdisv1ABR21042352m,	Brdisv1ABR31045169m,	Brdisv1ABR41041951m,	Brdisv1ABR51039955m,	Brdisv1ABR6_r1043015m,	Brdisv1ABR71042572m,	-	-	Brdisv1Adi-121042078m,	Brdisv1Adi-21041981m,	-	Brdisv1Bd1-11003336m,	Brdisv1Bd18-11044412m,	Brdisv1Bd21Control1041516m,	-	-	-	Brdisv1BdTR11A1043077m,	Brdisv1BdTR11G1041903m,	Brdisv1BdTR11I1040722m,	-	Brdisv1BdTR13C1041518m,	Brdisv1BdTR13a1044034m,	Brdisv1BdTR1i1041730m,	Brdisv1BdTR2B1040410m,	Brdisv1BdTR2G1042279m,	Brdisv1BdTR3C1041108m,	Brdisv1BdTR5I1042645m,	-	-	Brdisv1BdTR9K1040048m,	Brdisv1Bis-11042305m,	Brdisv1Foz11042972m,	-	Brdisv1Kah-51042057m,	Brdisv1Koz-11042483m,	Brdisv1Koz-31039979m,	Brdisv1Luc11042854m,	Brdisv1Mig31026599m,	-	Brdisv1Mur11041359m,	Brdisv1Per11042264m,	Brdisv1RON21016761m,	Brdisv1S8iiC1041441m,	Brdisv1Sig21039041m,	-	Brdisv1Uni21039677m,	-
25008_BdiBd21-3.5G0102400.1.faa	BdiBd21-3.5G0102400.1,	-	-	-	-	Brdisv1ABR6_r1042094m,	-	Brdisv1ABR81042379m,	-	-	-	-	-	-	Brdisv1Bd21Control1045413m,	-	-	-	Brdisv1BdTR11A1046539m,	Brdisv1BdTR11G1044382m,	Brdisv1BdTR11I1044459m,	-	Brdisv1BdTR13C1041866m,	-	-	-	-	-	-	Brdisv1BdTR7a1043934m,	-	-	-	-	-	-	-	-	Brdisv1Luc11045162m,	-	-	Brdisv1Mur11023995m,	-	-	-	-	Brdisv1Tek-21030268m,	Brdisv1Uni21042157m,	-
25047_BdiBd21-3.1G0123000.1.faa	BdiBd21-3.1G0123000.1,	-	-	-	-	-	-	-	-	-	-	-	-	-	-	-	-	-	-	-	-	-	-	-	-	-	-	-	-	-	-	-	-	-	-	-	-	-	-	-	-	-	-	-	-	-	-	-	-
25048_BdiBd21-3.1G0313600.1.faa	BdiBd21-3.1G0313600.1,	Brdisv1ABR21003985m,	Brdisv1ABR31003873m,	Brdisv1ABR41003854m,	Brdisv1ABR51003705m,	Brdisv1ABR6_r1004008m,	Brdisv1ABR71003993m,	Brdisv1ABR81003377m,	-	Brdisv1Adi-121003615m,	Brdisv1Adi-21003835m,	Brdisv1Arn11003988m,	-	Brdisv1Bd18-11004121m,	Brdisv1Bd21Control1003892m,	Brdisv1Bd29-11003249m,	-	-	-	Brdisv1BdTR11G1003939m,	Brdisv1BdTR11I1003857m,	Brdisv1BdTR12c1003690m,	Brdisv1BdTR13C1003486m,	Brdisv1BdTR13a1003984m,	-	-	Brdisv1BdTR2G1003636m,	Brdisv1BdTR3C1004285m,	Brdisv1BdTR5I1003403m,	Brdisv1BdTR7a1004019m,	Brdisv1BdTR8i1003853m,	Brdisv1BdTR9K1003478m,	Brdisv1Bis-11003781m,	Brdisv1Foz11046493m,	Brdisv1Jer11003560m,	Brdisv1Kah-51003826m,	Brdisv1Koz-11003996m,	-	Brdisv1Luc11003896m,	Brdisv1Mig31003933m,	Brdisv1Mon31044881m,	Brdisv1Mur11003634m,	Brdisv1Per11003911m,	-	Brdisv1S8iiC1003866m,	Brdisv1Sig21046548m,	Brdisv1Tek-21003667m,	Brdisv1Uni21003659m,	-
25057_BdiBd21-3.1G0648400.1.faa	BdiBd21-3.1G0648400.1,	-	-	-	-	Brdisv1ABR6_r1042569m,	-	-	-	-	-	-	Brdisv1Bd1-11036513m,	-	-	-	Brdisv1Bd30-11041503m,	-	-	-	-	-	-	-	-	Brdisv1BdTR2B1023437m,	-	-	-	-	-	-	-	-	-	Brdisv1Kah-51007860m,	-	-	-	-	-	-	-	Brdisv1RON21008083m,	-	-	Brdisv1Tek-21007312m,	-	-
25081_BdiBd21-3.5G0327800.1.faa	BdiBd21-3.5G0327800.1,	-	-	-	-	-	-	-	-	-	-	-	-	-	-	-	-	-	-	-	-	-	-	-	-	-	-	-	-	-	-	-	-	-	-	-	-	-	-	-	-	-	-	-	-	-	-	-	-
25106_BdiBd21-3.2G0519700.1.faa	BdiBd21-3.2G0519700.1,	Brdisv1ABR21019399m,	Brdisv1ABR31019513m,	Brdisv1ABR41007711m,	Brdisv1ABR51044134m,	Brdisv1ABR6_r1019693m,	Brdisv1ABR71004317m,	Brdisv1ABR81033680m,	-	Brdisv1Adi-121003916m,	Brdisv1Adi-21045545m,	Brdisv1Arn11004286m,	Brdisv1Bd1-11017069m,	Brdisv1Bd18-11020142m,	Brdisv1Bd21Control1045761m,	Brdisv1Bd29-11039799m,	Brdisv1Bd30-11017681m,	Brdisv1BdTR10C1016383m,	Brdisv1BdTR11A1045986m,	Brdisv1BdTR11G1045748m,	Brdisv1BdTR11I1044957m,	Brdisv1BdTR12c1042840m,	Brdisv1BdTR13C1017192m,	Brdisv1BdTR13a1020276m,	Brdisv1BdTR1i1020126m,	Brdisv1BdTR2B1004154m,	Brdisv1BdTR2G1042580m,	Brdisv1BdTR3C1020458m,	Brdisv1BdTR5I1016781m,	-	-	Brdisv1BdTR9K1041761m,	Brdisv1Bis-11044210m,	Brdisv1Foz11044132m,	Brdisv1Jer11044069m,	Brdisv1Kah-51045736m,	Brdisv1Koz-11019612m,	Brdisv1Koz-31016683m,	Brdisv1Luc11019801m,	Brdisv1Mig31019167m,	Brdisv1Mon31018279m,	Brdisv1Mur11007128m,	Brdisv1Per11019576m,	Brdisv1RON21019419m,	Brdisv1S8iiC1045062m,	Brdisv1Sig21043307m,	-	Brdisv1Uni21044557m,	-
25107_BdiBd21-3.2G0287600.1.faa	BdiBd21-3.2G0287600.1,	-	-	-	-	-	-	-	-	-	-	-	-	-	-	-	-	-	-	-	-	-	-	-	-	-	-	-	-	-	-	-	-	-	-	-	-	-	-	-	-	-	-	-	-	-	-	-	-
25122_BdiBd21-3.1G0892300.1.faa	BdiBd21-3.1G0892300.1,	-	-	-	-	-	-	-	Brdisv1ABR9_r1011110m,	-	-	-	-	-	-	-	-	-	-	-	-	-	Brdisv1BdTR13C1009718m,	-	-	-	-	-	-	-	-	-	-	-	-	-	-	-	-	-	-	-	-	-	-	-	-	-	-
25135_BdiBd21-3.4G0247400.1.faa	BdiBd21-3.4G0247400.1,	-	-	-	-	-	-	-	-	-	-	-	-	-	-	-	-	-	-	-	-	-	-	-	-	-	-	-	-	-	-	-	-	-	-	-	-	-	-	-	-	-	-	-	-	-	-	-	-
25147_BdiBd21-3.5G0281700.1.faa	BdiBd21-3.5G0281700.1,	Brdisv1ABR21043635m,	-	-	-	Brdisv1ABR6_r1045475m,Brdisv1ABR6_r1035208m,	-	Brdisv1ABR81038297m,	-	-	-	Brdisv1Arn11004431m,	Brdisv1Bd1-11040633m,	Brdisv1Bd18-11028422m,	-	-	-	-	-	-	Brdisv1BdTR11I1033470m,	-	Brdisv1BdTR13C1043343m,	Brdisv1BdTR13a1036745m,	Brdisv1BdTR1i1028385m,	Brdisv1BdTR2B1045281m,	-	Brdisv1BdTR3C1027494m,	-	Brdisv1BdTR7a1034431m,	Brdisv1BdTR8i1026310m,	-	Brdisv1Bis-11032527m,	Brdisv1Foz11044350m,	Brdisv1Jer11046343m,	Brdisv1Kah-51034597m,	-	-	-	Brdisv1Mig31004403m,Brdisv1Mig31042616m,	Brdisv1Mon31043190m,	Brdisv1Mur11044996m,	-	-	-	Brdisv1Sig21045191m,	Brdisv1Tek-21044331m,	Brdisv1Uni21045115m,	-
25150_BdiBd21-3.5G0056600.1.faa	BdiBd21-3.5G0056600.1,	-	-	-	-	-	-	-	-	-	-	-	-	-	-	-	-	-	-	-	-	-	-	-	-	-	-	-	-	-	-	-	-	-	-	-	-	-	-	-	-	-	-	-	-	-	-	-	-
25156_BdiBd21-3.5G0155300.1.faa	BdiBd21-3.5G0155300.1,	-	-	-	-	-	-	-	-	-	-	-	-	-	-	-	-	-	-	-	-	-	-	-	-	-	-	-	-	-	-	-	-	-	-	-	-	-	-	-	-	-	-	-	-	-	-	-	-
25159_BdiBd21-3.3G0340000.1.faa	BdiBd21-3.3G0340000.1,	-	-	-	-	-	-	-	-	-	-	-	-	-	-	-	-	-	-	-	-	-	-	-	-	-	-	-	-	-	-	-	-	-	-	-	-	-	-	-	-	-	-	-	-	-	-	-	-
25160_BdiBd21-3.3G0112300.1.faa	BdiBd21-3.3G0112300.1,	-	-	-	-	-	-	-	-	-	-	-	-	-	-	-	-	-	-	-	-	-	-	-	-	-	-	-	-	-	-	-	-	Brdisv1Foz11023246m,	-	-	-	-	-	-	-	-	-	-	-	-	-	-	-
25162_BdiBd21-3.3G0434400.1.faa	BdiBd21-3.3G0434400.1,	-	-	-	-	-	-	-	-	-	-	-	-	-	-	-	-	-	-	-	-	-	-	-	-	-	Brdisv1BdTR2G1031855m,	-	-	-	-	Brdisv1BdTR9K1003881m,	-	-	-	-	-	-	-	-	-	Brdisv1Mur11043355m,	-	-	-	-	-	-	-
25164_BdiBd21-3.3G0015900.1.faa	BdiBd21-3.3G0015900.1,	-	-	-	-	-	-	-	-	Brdisv1Adi-121028009m,	Brdisv1Adi-21030614m,	-	Brdisv1Bd1-11020815m,	-	-	-	-	-	Brdisv1BdTR11A1027592m,	Brdisv1BdTR11G1030617m,	Brdisv1BdTR11I1029791m,	-	-	Brdisv1BdTR13a1032267m,	-	-	-	Brdisv1BdTR3C1024535m,	Brdisv1BdTR5I1026531m,	Brdisv1BdTR7a1030752m,	Brdisv1BdTR8i1022677m,	Brdisv1BdTR9K1026687m,	Brdisv1Bis-11028952m,	-	-	Brdisv1Kah-51030793m,	Brdisv1Koz-11031083m,	Brdisv1Koz-31020322m,	-	-	-	-	-	-	-	-	Brdisv1Tek-21028405m,	-	-
25184_BdiBd21-3.1G0349300.1.faa	BdiBd21-3.1G0349300.1,	-	Brdisv1ABR31004329m,	Brdisv1ABR41004320m,	Brdisv1ABR51004153m,	Brdisv1ABR6_r1004443m,	Brdisv1ABR71004437m,	Brdisv1ABR81003751m,	Brdisv1ABR9_r1004293m,	Brdisv1Adi-121004029m,	Brdisv1Adi-21004253m,	Brdisv1Arn11004432m,	Brdisv1Bd1-11004066m,	Brdisv1Bd18-11004611m,	-	Brdisv1Bd29-11041625m,	Brdisv1Bd30-11004479m,	-	-	Brdisv1BdTR11G1004350m,	Brdisv1BdTR11I1004263m,	Brdisv1BdTR12c1004039m,	Brdisv1BdTR13C1003885m,	Brdisv1BdTR13a1004433m,	Brdisv1BdTR1i1004628m,	Brdisv1BdTR2B1004267m,	Brdisv1BdTR2G1004047m,	Brdisv1BdTR3C1004767m,	-	Brdisv1BdTR7a1004462m,	Brdisv1BdTR8i1004279m,	Brdisv1BdTR9K1003865m,	-	Brdisv1Foz11004157m,	Brdisv1Jer11003989m,	Brdisv1Kah-51004236m,	-	Brdisv1Koz-31003976m,	Brdisv1Luc11004360m,	Brdisv1Mig31004399m,	Brdisv1Mon31004086m,	Brdisv1Mur11004009m,	Brdisv1Per11004378m,	Brdisv1RON21004640m,	Brdisv1S8iiC1004320m,	Brdisv1Sig21004064m,	Brdisv1Tek-21004102m,	Brdisv1Uni21004076m,	-
25203_BdiBd21-3.1G0751900.1.faa	BdiBd21-3.1G0751900.1,BdiBd21-3.5G0105400.1,	-	-	-	-	-	Brdisv1ABR71046505m,	-	-	-	-	-	-	-	-	-	-	-	-	-	-	-	-	-	-	-	-	-	-	-	-	-	Brdisv1Bis-11045610m,	-	-	Brdisv1Kah-51046687m,	-	-	-	-	-	-	-	-	-	-	-	-	-
25211_BdiBd21-3.4G0101100.1.faa	BdiBd21-3.4G0101100.1,	-	-	-	-	-	-	-	-	-	-	-	-	-	-	-	-	-	-	-	-	-	-	-	-	-	-	-	-	-	-	-	-	-	-	-	-	-	-	-	-	-	-	-	-	-	-	-	-
25218_BdiBd21-3.5G0033400.1.faa	BdiBd21-3.5G0033400.1,	-	-	-	-	-	-	-	-	-	-	-	-	-	-	-	-	-	-	-	-	-	-	-	-	-	-	-	-	-	-	-	-	-	-	-	-	-	-	-	-	-	-	-	-	-	-	-	-
25221_BdiBd21-3.5G0280500.1.faa	BdiBd21-3.5G0280500.1,	-	Brdisv1ABR31024517m,	-	-	-	Brdisv1ABR71043850m,	Brdisv1ABR81021530m,	-	-	Brdisv1Adi-21031601m,	Brdisv1Arn11030615m,	-	-	-	-	Brdisv1Bd30-11039096m,	-	-	-	-	Brdisv1BdTR12c1044296m,	-	-	Brdisv1BdTR1i1026779m,	-	-	-	Brdisv1BdTR5I1020738m,	Brdisv1BdTR7a1042845m,	Brdisv1BdTR8i1041898m,	-	-	-	-	-	-	-	-	Brdisv1Mig31023661m,	-	-	-	-	-	-	-	Brdisv1Uni21040971m,	-
25225_BdiBd21-3.5G0281000.1.faa	BdiBd21-3.5G0281000.1,	-	-	-	-	-	-	-	-	-	-	-	-	-	-	-	-	-	-	-	-	-	-	-	-	-	-	-	-	-	-	-	-	-	-	-	-	-	-	-	-	-	-	-	-	-	-	-	-
25233_BdiBd21-3.3G0695500.1.faa	BdiBd21-3.3G0695500.1,	-	-	-	-	-	-	-	-	-	-	-	-	-	-	-	-	-	-	-	-	-	-	-	-	-	-	-	-	-	-	-	-	-	-	-	-	-	-	-	-	-	-	-	-	-	-	-	-
25237_BdiBd21-3.3G0647500.1.faa	BdiBd21-3.3G0647500.1,	-	-	-	-	-	-	-	-	-	-	-	-	-	-	-	-	-	-	-	-	-	-	-	-	-	-	-	-	-	-	-	-	-	-	-	-	-	-	-	-	-	-	-	-	-	-	-	-
25238_BdiBd21-3.3G0514500.1.faa	BdiBd21-3.3G0514500.1,	Brdisv1ABR21036779m,	Brdisv1ABR31011405m,	Brdisv1ABR41036545m,	Brdisv1ABR51034736m,	Brdisv1ABR6_r1037356m,	Brdisv1ABR71036938m,	Brdisv1ABR81025807m,	Brdisv1ABR9_r1011587m,	Brdisv1Adi-121044525m,	Brdisv1Adi-21021871m,	Brdisv1Arn11037084m,	-	Brdisv1Bd18-11030759m,	Brdisv1Bd21Control1036058m,	-	Brdisv1Bd30-11026761m,	-	Brdisv1BdTR11A1032771m,	Brdisv1BdTR11G1036381m,	Brdisv1BdTR11I1035398m,	Brdisv1BdTR12c1042300m,	Brdisv1BdTR13C1032429m,	Brdisv1BdTR13a1038362m,	Brdisv1BdTR1i1030524m,	Brdisv1BdTR2B1028409m,	Brdisv1BdTR2G1032725m,	Brdisv1BdTR3C1028926m,	Brdisv1BdTR5I1043486m,	Brdisv1BdTR7a1036367m,	Brdisv1BdTR8i1028386m,	Brdisv1BdTR9K1043496m,	Brdisv1Bis-11034366m,	Brdisv1Foz11027626m,	Brdisv1Jer11045483m,	Brdisv1Kah-51036586m,	Brdisv1Koz-11036980m,	-	Brdisv1Luc11011497m,	Brdisv1Mig31036086m,	Brdisv1Mon31010737m,	Brdisv1Mur11033254m,	Brdisv1Per11029727m,	Brdisv1RON21030060m,	Brdisv1S8iiC1029111m,	Brdisv1Sig21033974m,	Brdisv1Tek-21033840m,	Brdisv1Uni21034543m,	-
25264_BdiBd21-3.1G0051900.1.faa	BdiBd21-3.1G0051900.1,	-	-	-	-	-	-	-	-	-	-	-	-	-	Brdisv1Bd21Control1000613m,	-	-	-	-	-	-	-	-	-	-	-	-	-	-	-	-	-	Brdisv1Bis-11000604m,	-	-	-	-	-	-	-	-	-	-	-	-	-	-	-	-
25271_BdiBd21-3.1G0067900.1.faa	BdiBd21-3.1G0067900.1,	-	-	-	-	-	-	-	-	-	-	-	-	-	-	-	-	-	-	-	-	-	-	-	-	-	-	-	-	-	-	-	-	-	-	-	-	-	-	-	-	-	-	-	-	-	-	-	-
25285_BdiBd21-3.4G0553000.1.faa	BdiBd21-3.4G0553000.1,	Brdisv1ABR21029784m,	-	Brdisv1ABR41029564m,	-	-	-	-	-	Brdisv1Adi-121027393m,	Brdisv1Adi-21029541m,	Brdisv1Arn11029844m,	-	Brdisv1Bd18-11041384m,	Brdisv1Bd21Control1029048m,	-	-	-	-	Brdisv1BdTR11G1029505m,	Brdisv1BdTR11I1028642m,	-	Brdisv1BdTR13C1026733m,	Brdisv1BdTR13a1030982m,	Brdisv1BdTR1i1040750m,	Brdisv1BdTR2B1038201m,	-	-	Brdisv1BdTR5I1025944m,	-	-	Brdisv1BdTR9K1026118m,	-	-	Brdisv1Jer11027895m,	Brdisv1Kah-51029699m,	Brdisv1Koz-11029954m,	-	-	-	-	-	Brdisv1Per11039517m,	-	Brdisv1S8iiC1038772m,	-	-	Brdisv1Uni21028488m,	-
25300_BdiBd21-3.3G0325000.1.faa	BdiBd21-3.3G0325000.1,	-	-	-	-	-	-	-	-	-	-	-	-	-	-	-	-	-	-	-	-	-	-	-	-	-	-	-	-	-	-	-	-	-	-	-	-	-	-	-	-	-	-	-	-	-	-	-	-
25308_BdiBd21-3.3G0606200.1.faa	BdiBd21-3.3G0606200.1,	-	-	-	-	-	-	-	-	-	-	-	-	-	-	-	-	-	-	-	-	-	-	-	-	-	-	-	-	-	-	-	-	-	-	-	-	-	-	-	-	-	-	-	-	-	-	-	-
25317_BdiBd21-3.2G0330700.1.faa	BdiBd21-3.2G0330700.1,	-	-	-	-	-	-	-	-	-	-	-	-	-	-	-	-	-	-	-	-	-	-	-	-	Brdisv1BdTR2B1045309m,	-	-	-	-	Brdisv1BdTR8i1043199m,	-	-	-	-	-	-	-	-	-	Brdisv1Mon31043403m,	-	-	-	-	-	-	-	-
25322_BdiBd21-3.2G0389900.1.faa	BdiBd21-3.2G0389900.1,BdiBd21-3.4G0355900.1,BdiBd21-3.4G0124200.1,	-	-	-	-	-	-	-	-	-	-	-	-	-	-	-	-	-	-	Brdisv1BdTR11G1027114m,	-	-	-	-	-	-	-	-	-	-	-	-	Brdisv1Bis-11025678m,Brdisv1Bis-11025674m,	-	-	-	-	-	-	-	-	-	-	-	-	-	-	-	-
25337_BdiBd21-3.1G0456400.1.faa	BdiBd21-3.1G0456400.1,	-	-	-	-	-	-	Brdisv1ABR81004910m,	-	-	-	-	-	-	-	Brdisv1Bd29-11004740m,	-	-	Brdisv1BdTR11A1005112m,	-	-	-	-	-	-	-	-	-	-	-	-	-	-	-	-	-	-	-	-	-	-	-	-	-	-	-	-	Brdisv1Uni21005274m,	-
25347_BdiBd21-3.4G0270900.1.faa	BdiBd21-3.4G0270900.1,	-	-	-	-	-	-	-	-	-	Brdisv1Adi-21026342m,	-	-	-	-	-	-	-	-	-	-	-	-	-	-	-	-	-	-	-	-	-	-	-	-	-	-	-	-	-	-	-	-	-	-	-	-	-	-
25353_BdiBd21-3.4G0074200.1.faa	BdiBd21-3.4G0074200.1,BdiBd21-3.4G0276000.1,BdiBd21-3.3G0152800.1,BdiBd21-3.2G0512000.1,BdiBd21-3.1G0831000.1,	Brdisv1ABR21046410m,	-	Brdisv1ABR41030483m,Brdisv1ABR41027101m,Brdisv1ABR41027105m,	Brdisv1ABR51015793m,	-	Brdisv1ABR71025128m,Brdisv1ABR71025130m,	-	-	-	-	-	-	Brdisv1Bd18-11007002m,Brdisv1Bd18-11046887m,	-	-	-	-	Brdisv1BdTR11A1022286m,	-	-	-	Brdisv1BdTR13C1022092m,	Brdisv1BdTR13a1046826m,Brdisv1BdTR13a1025748m,	Brdisv1BdTR1i1038128m,	-	-	-	Brdisv1BdTR5I1026386m,	-	-	Brdisv1BdTR9K1021702m,	Brdisv1Bis-11023493m,	Brdisv1Foz11034745m,Brdisv1Foz11046316m,	-	Brdisv1Kah-51019432m,Brdisv1Kah-51027259m,	-	-	Brdisv1Luc11019696m,	Brdisv1Mig31019059m,	-	-	Brdisv1Per11016899m,Brdisv1Per11040441m,	Brdisv1RON21028460m,	-	-	-	Brdisv1Uni21028976m,Brdisv1Uni21025847m,Brdisv1Uni21018411m,	-
25355_BdiBd21-3.4G0388900.1.faa	BdiBd21-3.4G0388900.1,	Brdisv1ABR21027743m,	Brdisv1ABR31037258m,	Brdisv1ABR41027500m,	Brdisv1ABR51046571m,	Brdisv1ABR6_r1028140m,	Brdisv1ABR71027862m,	-	-	Brdisv1Adi-121044459m,	Brdisv1Adi-21045808m,	Brdisv1Arn11035298m,	Brdisv1Bd1-11032717m,	Brdisv1Bd18-11039213m,	Brdisv1Bd21Control1027083m,	Brdisv1Bd29-11023144m,	Brdisv1Bd30-11033641m,	Brdisv1BdTR10C1042959m,	Brdisv1BdTR11A1024625m,	Brdisv1BdTR11G1027515m,	Brdisv1BdTR11I1026663m,	Brdisv1BdTR12c1031232m,	Brdisv1BdTR13C1043976m,	Brdisv1BdTR13a1028946m,	Brdisv1BdTR1i1040733m,	Brdisv1BdTR2B1042879m,	Brdisv1BdTR2G1043269m,	-	Brdisv1BdTR5I1029743m,	Brdisv1BdTR7a1027569m,	Brdisv1BdTR8i1035982m,	Brdisv1BdTR9K1042899m,	Brdisv1Bis-11026053m,	Brdisv1Foz11035111m,	Brdisv1Jer11025494m,	Brdisv1Kah-51027705m,	Brdisv1Koz-11027923m,	Brdisv1Koz-31031734m,	Brdisv1Luc11038107m,	Brdisv1Mig31006898m,	Brdisv1Mon31026171m,	Brdisv1Mur11045239m,	Brdisv1Per11037582m,	Brdisv1RON21038490m,	Brdisv1S8iiC1045652m,	Brdisv1Sig21025709m,	Brdisv1Tek-21025453m,	Brdisv1Uni21026223m,	-
25359_BdiBd21-3.4G0185900.1.faa	BdiBd21-3.4G0185900.1,	-	Brdisv1ABR31035112m,	Brdisv1ABR41025409m,	-	-	-	-	Brdisv1ABR9_r1020919m,	Brdisv1Adi-121029103m,	Brdisv1Adi-21031901m,	-	-	Brdisv1Bd18-11036918m,	Brdisv1Bd21Control1031451m,	Brdisv1Bd29-11026828m,	-	Brdisv1BdTR10C1020966m,	-	Brdisv1BdTR11G1025530m,	Brdisv1BdTR11I1024686m,	Brdisv1BdTR12c1036365m,	-	Brdisv1BdTR13a1026584m,	Brdisv1BdTR1i1036227m,	Brdisv1BdTR2B1033883m,	-	Brdisv1BdTR3C1033753m,	Brdisv1BdTR5I1027573m,	Brdisv1BdTR7a1025544m,	Brdisv1BdTR8i1034095m,	-	Brdisv1Bis-11030215m,	-	-	Brdisv1Kah-51025599m,	Brdisv1Koz-11025834m,	-	-	-	-	-	-	-	Brdisv1S8iiC1034775m,	-	Brdisv1Tek-21029601m,	-	-
25368_BdiBd21-3.5G0217600.1.faa	BdiBd21-3.5G0217600.1,	-	-	-	-	-	-	-	-	-	-	-	-	-	-	-	-	-	-	-	-	-	-	-	-	-	-	-	-	-	-	-	-	-	-	-	-	-	-	-	-	-	-	-	-	-	-	-	-
25405_BdiBd21-3.2G0774200.1.faa	BdiBd21-3.2G0774200.1,	-	-	-	-	-	-	Brdisv1ABR81020093m,	-	-	-	-	-	-	-	Brdisv1Bd29-11019179m,	-	-	-	-	-	-	Brdisv1BdTR13C1020301m,	-	-	Brdisv1BdTR2B1022137m,	Brdisv1BdTR2G1020638m,	-	-	-	-	-	Brdisv1Bis-11021683m,	-	-	-	-	Brdisv1Koz-31019776m,	-	Brdisv1Mig31018866m,	-	-	-	-	-	-	-	-	-
25406_BdiBd21-3.2G0458900.1.faa	BdiBd21-3.2G0458900.1,	Brdisv1ABR21045242m,	Brdisv1ABR31018719m,	-	Brdisv1ABR51017716m,	Brdisv1ABR6_r1018876m,	Brdisv1ABR71018682m,	-	-	-	Brdisv1Adi-21018523m,	Brdisv1Arn11018783m,	-	Brdisv1Bd18-11019361m,	-	-	Brdisv1Bd30-11016986m,	-	Brdisv1BdTR11A1016564m,	Brdisv1BdTR11G1018692m,	Brdisv1BdTR11I1018050m,	Brdisv1BdTR12c1016848m,	Brdisv1BdTR13C1014167m,	Brdisv1BdTR13a1019447m,	Brdisv1BdTR1i1019197m,	Brdisv1BdTR2B1017955m,	Brdisv1BdTR2G1016751m,	Brdisv1BdTR3C1019713m,	-	-	-	Brdisv1BdTR9K1043990m,	Brdisv1Bis-11017666m,	Brdisv1Foz11042945m,	Brdisv1Jer11017078m,	Brdisv1Kah-51018697m,	Brdisv1Koz-11018834m,	-	Brdisv1Luc11018830m,	Brdisv1Mig31018368m,	-	Brdisv1Mur11016928m,	Brdisv1Per11018815m,	Brdisv1RON21000832m,	Brdisv1S8iiC1010033m,	Brdisv1Sig21017380m,	-	Brdisv1Uni21017701m,	-
25420_BdiBd21-3.1G0500200.1.faa	BdiBd21-3.1G0500200.1,	-	-	-	-	Brdisv1ABR6_r1016964m,	-	Brdisv1ABR81036225m,	-	-	-	-	-	-	-	-	-	-	-	-	-	-	-	-	-	-	-	-	-	-	-	-	-	-	-	-	-	-	-	-	-	-	-	-	-	-	Brdisv1Tek-21025084m,	Brdisv1Uni21025834m,	-
25422_BdiBd21-3.1G0321100.1.faa	BdiBd21-3.1G0321100.1,	-	-	-	-	-	-	-	-	-	-	-	-	-	-	-	-	-	-	-	-	-	-	-	-	-	-	-	-	-	-	-	-	-	-	-	-	-	-	-	-	-	-	-	-	-	-	-	-
25435_BdiBd21-3.1G0974700.1.faa	BdiBd21-3.1G0974700.1,	-	-	-	-	-	-	-	-	-	-	-	-	-	-	-	-	-	-	-	-	-	-	-	-	-	-	-	-	-	-	-	-	-	-	-	-	-	-	-	-	-	-	-	-	-	-	-	-
25445_BdiBd21-3.5G0076200.1.faa	BdiBd21-3.5G0076200.1,	-	-	-	-	-	-	-	-	-	Brdisv1Adi-21045628m,	-	-	Brdisv1Bd18-11009339m,	Brdisv1Bd21Control1046963m,	-	-	-	-	-	-	-	-	-	-	-	Brdisv1BdTR2G1008021m,	Brdisv1BdTR3C1009308m,	-	Brdisv1BdTR7a1044732m,	-	Brdisv1BdTR9K1044512m,	-	-	-	Brdisv1Kah-51045767m,	-	-	-	-	-	-	-	-	-	-	-	-	-
25456_BdiBd21-3.3G0163200.1.faa	BdiBd21-3.3G0163200.1,	-	-	-	-	-	-	-	-	-	-	-	-	-	-	-	-	-	-	-	-	-	-	-	-	-	-	-	-	-	-	-	-	-	-	-	-	-	-	-	-	-	-	-	-	-	-	-	-
25476_BdiBd21-3.1G0211300.1.faa	BdiBd21-3.1G0211300.1,	-	-	-	-	-	-	-	-	-	-	-	-	Brdisv1Bd18-11007001m,	-	-	-	-	-	-	Brdisv1BdTR11I1016367m,	-	-	-	-	-	-	-	-	-	-	-	Brdisv1Bis-11018307m,	-	-	-	-	-	-	-	-	-	-	-	-	-	-	-	-
25502_BdiBd21-3.4G0186500.1.faa	BdiBd21-3.4G0186500.1,BdiBd21-3.1G0569800.1,	-	-	-	-	-	-	-	-	-	-	-	-	-	-	-	-	Brdisv1BdTR10C1038318m,	Brdisv1BdTR11A1022870m,	Brdisv1BdTR11G1025544m,	Brdisv1BdTR11I1024711m,	-	-	-	-	-	-	-	-	-	-	-	-	Brdisv1Foz11033129m,	-	-	-	-	-	-	-	-	-	-	-	Brdisv1Sig21023771m,	-	-	-
25510_BdiBd21-3.5G0032300.1.faa	BdiBd21-3.5G0032300.1,	-	-	-	-	-	-	-	-	-	-	-	-	-	-	-	-	-	-	-	-	-	-	-	-	-	Brdisv1BdTR2G1044786m,	-	-	-	-	-	Brdisv1Bis-11044973m,	-	-	-	-	-	-	-	-	-	-	-	-	-	-	-	-
25517_BdiBd21-3.3G0550300.1.faa	BdiBd21-3.3G0550300.1,	-	Brdisv1ABR31027550m,	-	-	-	-	-	-	-	-	Brdisv1Arn11037545m,	-	-	-	-	-	-	-	Brdisv1BdTR11G1036843m,	-	-	-	-	-	-	-	Brdisv1BdTR3C1029269m,	-	-	Brdisv1BdTR8i1028820m,	-	-	-	-	-	-	-	-	-	Brdisv1Mon31035143m,	-	-	-	-	-	-	-	-
25525_BdiBd21-3.3G0646900.1.faa	BdiBd21-3.3G0646900.1,	-	-	-	-	-	-	-	-	-	-	-	-	-	-	-	-	-	-	-	-	-	-	-	-	-	-	-	-	-	-	-	-	-	-	-	-	-	-	-	-	-	-	-	-	-	-	-	-
25536_BdiBd21-3.2G0050500.1.faa	BdiBd21-3.2G0050500.1,	-	-	-	-	-	-	-	-	-	-	-	-	-	-	-	-	-	-	-	-	-	-	-	-	-	-	-	-	-	-	-	-	-	-	-	-	-	-	-	-	-	-	-	-	-	-	-	-
25550_BdiBd21-3.2G0046900.1.faa	BdiBd21-3.2G0046900.1,	-	-	-	-	-	-	-	-	-	-	-	-	-	-	-	-	-	-	-	-	-	-	-	-	-	-	-	-	-	-	-	-	-	-	-	-	-	-	-	-	-	-	-	-	-	-	-	-
25563_BdiBd21-3.1G0232700.1.faa	BdiBd21-3.1G0232700.1,	-	-	-	-	-	-	-	-	-	-	Brdisv1Arn11002957m,	-	-	-	-	-	-	-	-	-	-	-	-	-	-	-	-	-	-	Brdisv1BdTR8i1044663m,	-	-	-	-	-	-	-	-	-	Brdisv1Mon31002735m,	-	-	-	-	-	-	-	-
25575_BdiBd21-3.4G0510500.1.faa	BdiBd21-3.4G0510500.1,	-	-	-	-	-	Brdisv1ABR71032857m,	-	-	-	-	-	-	-	-	-	-	-	-	-	-	-	-	-	-	-	-	-	-	-	-	-	-	-	-	-	-	-	-	-	-	-	-	Brdisv1RON21026016m,	-	-	-	Brdisv1Uni21014963m,	-
25578_BdiBd21-3.4G0335900.1.faa	BdiBd21-3.4G0335900.1,	-	-	-	Brdisv1ABR51025753m,	-	-	Brdisv1ABR81032413m,	-	Brdisv1Adi-121042026m,	Brdisv1Adi-21026926m,	-	-	-	Brdisv1Bd21Control1044370m,	Brdisv1Bd29-11022639m,	-	Brdisv1BdTR10C1041437m,	Brdisv1BdTR11A1047238m,	-	-	Brdisv1BdTR12c1043708m,	Brdisv1BdTR13C1041214m,	Brdisv1BdTR13a1028254m,	Brdisv1BdTR1i1037937m,	Brdisv1BdTR2B1035279m,	Brdisv1BdTR2G1042503m,	Brdisv1BdTR3C1035610m,	-	-	-	Brdisv1BdTR9K1042049m,	Brdisv1Bis-11025512m,	-	-	-	Brdisv1Koz-11027322m,	-	-	-	Brdisv1Mon31025569m,	-	-	Brdisv1RON21037858m,	-	-	-	-	-
25584_BdiBd21-3.5G0010900.1.faa	BdiBd21-3.5G0010900.1,	-	Brdisv1ABR31040589m,	Brdisv1ABR41040504m,	Brdisv1ABR51038652m,	Brdisv1ABR6_r1041280m,	Brdisv1ABR71040854m,	Brdisv1ABR81042584m,	-	-	-	Brdisv1Arn11041296m,	Brdisv1Bd1-11035553m,	-	-	-	-	Brdisv1BdTR10C1034094m,	-	-	-	-	-	-	-	-	-	-	-	-	Brdisv1BdTR8i1039026m,	Brdisv1BdTR9K1005049m,	-	Brdisv1Foz11038400m,	Brdisv1Jer11037649m,	-	-	-	-	Brdisv1Mig31039717m,	Brdisv1Mon31005492m,	Brdisv1Mur11036759m,	Brdisv1Per11040874m,	Brdisv1RON21041941m,	Brdisv1S8iiC1040125m,	Brdisv1Sig21037364m,	Brdisv1Tek-21037491m,	Brdisv1Uni21005384m,	-
25607_BdiBd21-3.2G0754000.1.faa	BdiBd21-3.2G0754000.1,	-	-	-	-	-	-	-	-	-	-	-	-	-	-	-	-	-	-	-	-	-	Brdisv1BdTR13C1020030m,	-	-	-	Brdisv1BdTR2G1020332m,	-	-	-	-	-	Brdisv1Bis-11021403m,	Brdisv1Foz11021173m,	-	-	-	-	-	-	-	-	-	-	-	-	-	-	-
25621_BdiBd21-3.2G0018900.1.faa	BdiBd21-3.2G0018900.1,	Brdisv1ABR21013413m,	Brdisv1ABR31013326m,	Brdisv1ABR41013289m,	-	Brdisv1ABR6_r1013568m,	Brdisv1ABR71013332m,	Brdisv1ABR81011718m,	Brdisv1ABR9_r1013367m,	-	Brdisv1Adi-21013250m,	Brdisv1Arn11013475m,	Brdisv1Bd1-11012042m,	Brdisv1Bd18-11013628m,	Brdisv1Bd21Control1013153m,	Brdisv1Bd29-11011134m,	Brdisv1Bd30-11012392m,	-	Brdisv1BdTR11A1011997m,	Brdisv1BdTR11G1013391m,	Brdisv1BdTR11I1012960m,	Brdisv1BdTR12c1039822m,	Brdisv1BdTR13C1011907m,	Brdisv1BdTR13a1013945m,	Brdisv1BdTR1i1013805m,	Brdisv1BdTR2B1012917m,	Brdisv1BdTR2G1012029m,	Brdisv1BdTR3C1013844m,	Brdisv1BdTR5I1043292m,	Brdisv1BdTR7a1013386m,	Brdisv1BdTR8i1013012m,	Brdisv1BdTR9K1011548m,	Brdisv1Bis-11012803m,	Brdisv1Foz11012440m,	Brdisv1Jer11012230m,	Brdisv1Kah-51013406m,	Brdisv1Koz-11013420m,	Brdisv1Koz-31011599m,	Brdisv1Luc11013427m,	Brdisv1Mig31013163m,	Brdisv1Mon31044569m,Brdisv1Mon31012504m,	Brdisv1Mur11012194m,	Brdisv1Per11013467m,	Brdisv1RON21013255m,	Brdisv1S8iiC1013109m,	Brdisv1Sig21045482m,	Brdisv1Tek-21012415m,	Brdisv1Uni21012658m,	-
25623_BdiBd21-3.2G0365500.1.faa	BdiBd21-3.2G0365500.1,	-	-	-	-	-	-	-	-	-	-	-	-	-	-	-	-	-	-	-	-	-	-	-	-	-	-	-	-	-	-	-	-	-	-	-	-	-	-	-	-	-	-	-	-	-	-	-	-
25635_BdiBd21-3.1G0747200.1.faa	BdiBd21-3.1G0747200.1,	Brdisv1ABR21009213m,	Brdisv1ABR31009172m,	Brdisv1ABR41009052m,	Brdisv1ABR51012328m,	Brdisv1ABR6_r1009260m,	Brdisv1ABR71013077m,	Brdisv1ABR81008003m,	Brdisv1ABR9_r1009134m,	Brdisv1Adi-121008343m,	Brdisv1Adi-21008892m,	-	Brdisv1Bd1-11008083m,	Brdisv1Bd18-11009577m,	Brdisv1Bd21Control1008964m,	Brdisv1Bd29-11007503m,	Brdisv1Bd30-11008375m,	Brdisv1BdTR10C1011148m,	Brdisv1BdTR11A1008045m,	Brdisv1BdTR11G1009105m,	Brdisv1BdTR11I1008819m,	Brdisv1BdTR12c1044306m,	Brdisv1BdTR13C1038481m,	Brdisv1BdTR13a1009452m,	Brdisv1BdTR1i1009447m,	Brdisv1BdTR2B1008787m,	Brdisv1BdTR2G1008184m,	Brdisv1BdTR3C1009535m,	-	Brdisv1BdTR7a1009233m,	Brdisv1BdTR8i1008850m,	Brdisv1BdTR9K1007835m,	Brdisv1Bis-11008645m,	Brdisv1Foz11012236m,	Brdisv1Jer11008359m,	Brdisv1Kah-51009117m,	Brdisv1Koz-11009127m,	Brdisv1Koz-31007822m,	Brdisv1Luc11009204m,	Brdisv1Mig31012965m,	-	Brdisv1Mur11011997m,	Brdisv1Per11009406m,	Brdisv1RON21009318m,	Brdisv1S8iiC1008902m,	Brdisv1Sig21012266m,	Brdisv1Tek-21042726m,	Brdisv1Uni21008545m,	-
25641_BdiBd21-3.1G0217700.1.faa	BdiBd21-3.1G0217700.1,	-	-	-	-	-	-	-	-	-	-	-	-	-	-	-	-	-	-	-	-	-	-	-	-	-	-	-	-	-	-	-	-	-	-	-	-	-	-	-	-	-	-	-	-	-	-	-	-
25650_BdiBd21-3.4G0308600.1.faa	BdiBd21-3.4G0308600.1,	-	-	-	-	-	-	-	-	-	-	-	-	-	-	-	-	-	-	-	-	-	-	-	-	-	-	-	-	-	-	-	-	-	-	-	-	-	-	-	-	-	-	-	-	-	-	-	-
25659_BdiBd21-3.4G0256600.1.faa	BdiBd21-3.4G0256600.1,	-	-	-	-	-	-	-	-	-	-	-	-	-	-	-	-	-	-	-	-	-	-	-	-	-	-	-	-	-	-	-	-	-	-	-	-	-	-	-	-	-	-	-	-	-	-	-	-
25662_BdiBd21-3.4G0011700.1.faa	BdiBd21-3.4G0011700.1,	-	-	-	-	-	-	-	-	-	-	-	-	-	-	-	-	-	-	-	-	-	-	-	-	-	-	-	-	-	-	-	-	-	-	-	-	-	-	-	-	-	-	-	-	-	-	-	-
25672_BdiBd21-3.5G0108000.1.faa	BdiBd21-3.5G0108000.1,	-	-	-	-	-	-	-	-	-	-	-	-	-	-	-	-	-	-	-	-	-	-	-	-	-	-	-	-	-	-	-	-	-	-	-	-	-	-	-	-	-	-	-	-	-	-	-	-
25679_BdiBd21-3.3G0122900.1.faa	BdiBd21-3.3G0122900.1,	-	-	-	-	-	-	-	-	-	-	Brdisv1Arn11032383m,	-	-	-	-	Brdisv1Bd30-11040429m,	-	-	-	-	-	-	-	-	-	-	-	-	-	-	-	-	-	-	-	-	-	-	-	Brdisv1Mon31030457m,	-	-	-	-	-	-	-	-
25687_BdiBd21-3.3G0506300.1.faa	BdiBd21-3.3G0506300.1,	-	-	-	-	-	-	-	-	-	-	-	-	-	-	-	-	-	-	-	-	-	-	-	-	-	-	-	-	-	-	-	-	-	-	-	-	-	-	-	-	-	-	-	-	-	-	-	-
25711_BdiBd21-3.2G0159500.1.faa	BdiBd21-3.2G0159500.1,	-	-	-	-	-	-	-	-	-	-	-	-	-	-	-	-	-	-	-	-	-	-	-	-	-	-	-	-	-	-	-	-	-	-	-	-	-	-	-	-	-	-	-	-	-	-	-	-
25742_BdiBd21-3.4G0295400.1.faa	BdiBd21-3.4G0295400.1,	-	-	Brdisv1ABR41046307m,	-	Brdisv1ABR6_r1045926m,	Brdisv1ABR71034818m,	-	-	Brdisv1Adi-121031324m,	Brdisv1Adi-21034431m,	-	-	-	-	-	-	Brdisv1BdTR10C1023101m,	-	Brdisv1BdTR11G1046033m,	Brdisv1BdTR11I1033391m,	-	Brdisv1BdTR13C1030581m,	Brdisv1BdTR13a1036175m,	-	Brdisv1BdTR2B1026385m,	Brdisv1BdTR2G1030884m,	Brdisv1BdTR3C1043451m,	-	-	-	Brdisv1BdTR9K1029777m,	Brdisv1Bis-11032452m,	-	-	Brdisv1Kah-51034494m,	Brdisv1Koz-11034799m,	-	-	Brdisv1Mig31045705m,	-	Brdisv1Mur11045634m,	-	-	-	-	-	Brdisv1Uni21032649m,	-
25752_BdiBd21-3.5G0048100.1.faa	BdiBd21-3.5G0048100.1,	-	-	-	-	-	-	-	-	-	-	-	-	-	-	-	-	-	-	-	-	-	-	-	-	-	-	-	-	-	-	-	-	-	-	-	-	-	-	-	-	-	-	-	-	-	-	-	-
25768_BdiBd21-3.3G0722800.1.faa	BdiBd21-3.3G0722800.1,	-	-	-	-	-	-	-	-	-	-	-	-	-	-	-	-	-	-	-	-	-	-	-	-	-	-	-	-	-	-	-	-	-	-	-	-	-	-	-	-	-	-	-	-	-	-	-	-
25788_BdiBd21-3.2G0258500.1.faa	BdiBd21-3.2G0258500.1,	-	-	-	-	-	-	-	-	-	-	-	Brdisv1Bd1-11014680m,	-	-	-	Brdisv1Bd30-11015161m,	Brdisv1BdTR10C1014043m,	-	-	-	Brdisv1BdTR12c1015095m,	-	-	-	-	-	-	Brdisv1BdTR5I1014423m,	-	-	-	-	-	-	-	-	-	-	-	-	-	-	-	-	-	-	-	-
25789_BdiBd21-3.2G0353400.1.faa	BdiBd21-3.2G0353400.1,	-	-	-	Brdisv1ABR51045758m,	-	-	-	-	-	-	-	-	-	-	-	-	-	-	-	-	-	-	-	-	-	-	-	-	Brdisv1BdTR7a1002331m,	-	-	-	-	-	-	-	-	-	-	-	-	-	-	-	-	-	-	-
25809_BdiBd21-3.1G0809800.1.faa	BdiBd21-3.1G0809800.1,	Brdisv1ABR21030753m,	Brdisv1ABR31040158m,	-	Brdisv1ABR51018394m,	Brdisv1ABR6_r1019604m,	Brdisv1ABR71030771m,	-	-	Brdisv1Adi-121015298m,	Brdisv1Adi-21046124m,	Brdisv1Arn11027437m,	-	-	Brdisv1Bd21Control1018925m,	-	-	-	-	Brdisv1BdTR11G1046275m,	Brdisv1BdTR11I1029579m,Brdisv1BdTR11I1018734m,	-	-	-	-	-	-	-	-	Brdisv1BdTR7a1045528m,	Brdisv1BdTR8i1035055m,	Brdisv1BdTR9K1023616m,	Brdisv1Bis-11018313m,	-	-	Brdisv1Kah-51019431m,	-	-	-	Brdisv1Mig31030140m,Brdisv1Mig31030142m,	Brdisv1Mon31025757m,	-	Brdisv1Per11040440m,	-	Brdisv1S8iiC1039685m,Brdisv1S8iiC1018989m,	Brdisv1Sig21028452m,	-	Brdisv1Uni21028981m,	-
25812_BdiBd21-3.1G0394100.1.faa	BdiBd21-3.1G0394100.1,	-	-	-	-	-	-	-	-	-	-	-	-	-	Brdisv1Bd21Control1045727m,	-	-	-	-	-	-	-	-	Brdisv1BdTR13a1005025m,	Brdisv1BdTR1i1005190m,	Brdisv1BdTR2B1004713m,	Brdisv1BdTR2G1042821m,	-	-	-	-	-	Brdisv1Bis-11044300m,	-	-	Brdisv1Kah-51004828m,	-	-	-	-	-	-	-	-	-	-	-	-	-
25824_BdiBd21-3.4G0049700.1.faa	BdiBd21-3.4G0049700.1,	-	-	-	-	-	-	-	-	-	-	-	-	-	-	-	-	-	-	-	-	-	-	-	-	-	-	-	-	-	-	-	-	-	-	-	-	-	-	-	-	-	-	-	-	-	-	-	-
25826_BdiBd21-3.4G0265000.1.faa	BdiBd21-3.4G0265000.1,	-	-	-	-	-	-	-	-	-	-	-	-	-	Brdisv1Bd21Control1032111m,	-	-	-	-	-	-	-	-	-	-	-	-	-	-	-	-	-	-	-	-	-	-	-	-	-	-	-	-	-	-	-	-	-	-
25827_BdiBd21-3.4G0597100.1.faa	BdiBd21-3.4G0597100.1,	-	-	-	-	-	-	-	-	-	-	-	-	-	-	-	-	-	-	-	Brdisv1BdTR11I1029237m,	-	-	-	-	-	-	-	-	-	-	-	-	-	-	-	-	-	-	-	-	-	-	-	-	-	-	-	-
25830_BdiBd21-3.4G0183800.1.faa	BdiBd21-3.4G0183800.1,	-	Brdisv1ABR31041088m,	Brdisv1ABR41041023m,	Brdisv1ABR51045862m,	-	-	Brdisv1ABR81004164m,	-	-	-	-	-	-	-	-	-	-	-	-	-	Brdisv1BdTR12c1043569m,	-	-	Brdisv1BdTR1i1046424m,	-	Brdisv1BdTR2G1043917m,	-	-	-	-	Brdisv1BdTR9K1042901m,	-	Brdisv1Foz11005647m,	-	-	-	-	-	Brdisv1Mig31045057m,	-	Brdisv1Mur11044656m,	Brdisv1Per11005929m,	-	Brdisv1S8iiC1045574m,	Brdisv1Sig21038170m,	-	Brdisv1Uni21044984m,	-
25832_BdiBd21-3.4G0376900.1.faa	BdiBd21-3.4G0376900.1,	-	-	-	-	-	-	-	-	-	-	-	-	-	-	-	-	-	-	-	-	-	-	-	-	-	-	-	-	-	-	-	-	-	-	-	-	-	-	-	-	-	-	-	-	-	-	-	-
25834_BdiBd21-3.4G0160900.1.faa	BdiBd21-3.4G0160900.1,	Brdisv1ABR21025321m,	-	-	Brdisv1ABR51024087m,	-	-	Brdisv1ABR81030760m,	-	Brdisv1Adi-121023151m,	-	Brdisv1Arn11025559m,	-	-	Brdisv1Bd21Control1024836m,	Brdisv1Bd29-11044162m,	Brdisv1Bd30-11031929m,	-	-	Brdisv1BdTR11G1025309m,	Brdisv1BdTR11I1024484m,	Brdisv1BdTR12c1022943m,	-	-	-	-	-	Brdisv1BdTR3C1033563m,	-	Brdisv1BdTR7a1045101m,	-	-	Brdisv1Bis-11023913m,	-	-	-	Brdisv1Koz-11025549m,	Brdisv1Koz-31041730m,	Brdisv1Luc11035695m,	Brdisv1Mig31024907m,	Brdisv1Mon31023919m,	Brdisv1Mur11023152m,	Brdisv1Per11035331m,	-	-	Brdisv1Sig21023513m,	-	-	-
25836_BdiBd21-3.4G0208900.1.faa	BdiBd21-3.4G0208900.1,	Brdisv1ABR21018535m,	Brdisv1ABR31018656m,	-	-	-	-	-	-	-	-	-	-	-	-	-	-	-	-	Brdisv1BdTR11G1025769m,	-	-	-	-	-	-	-	-	Brdisv1BdTR5I1040583m,	-	-	-	-	-	-	-	-	-	-	-	Brdisv1Mon31017518m,	-	-	-	-	-	-	-	-
25843_BdiBd21-3.4G0156000.1.faa	BdiBd21-3.4G0156000.1,	-	-	-	-	-	-	-	-	-	Brdisv1Adi-21015689m,	-	-	Brdisv1Bd18-11007000m,	-	-	-	-	-	-	-	-	-	Brdisv1BdTR13a1016519m,	-	-	-	-	-	-	-	-	-	-	-	-	Brdisv1Koz-11015906m,	-	-	-	-	-	-	-	-	-	-	-	-
[truncated: 73,900 more rows]
[truncated: 11 more columns]
