# Supplementary material for: Gradual polyploid genome evolution revealed by pan-genomic analysis of Brachypodium hybridum and its diploid progenitors
Source: Nat Commun. 2020 Jul 29;11:3670. doi: 10.1038/s41467-020-17302-5 (PMC7391716; doi:10.1038/s41467-020-17302-5)
Supplement: Supplementary file 13 — Supplementary Data 9 [file 41467_2020_17302_MOESM13_ESM.xlsx]

## Sheet: Sheet3
Supplementray data 9. List or RNA-seq libraries used.
accession	use in study: counts or gene annotation	Bioproject (number, link)	BioSample (number, link)	SRA study (number, link)	sequencing library	Tissue(s)	Treatment notes	Pooled
Bd21	Plant Transcriptome, Counting-Only	PRJNA424018, [https://www.ncbi.nlm.nih.gov/sra/?term=PRJNA424018]	SAMN08218477, [https://www.ncbi.nlm.nih.gov/sra/?term=SAMN08218477]	SRP083278, [https://www.ncbi.nlm.nih.gov/sra/?term=SRP083278]	WGNW	3rd leaf		no
Bd21	Plant Transcriptome, Counting-Only	PRJNA424020, [https://www.ncbi.nlm.nih.gov/sra/?term=PRJNA424020]	SAMN08218476, [https://www.ncbi.nlm.nih.gov/sra/?term=SAMN08218476]	SRP083278, [https://www.ncbi.nlm.nih.gov/sra/?term=SRP083278]	SNPO	3rd leaf		no
Bd21	Plant Transcriptome, Counting-Only	PRJNA424019, [https://www.ncbi.nlm.nih.gov/sra/?term=PRJNA424019]	SAMN08218479, [https://www.ncbi.nlm.nih.gov/sra/?term=SAMN08218479]	SRP083278, [https://www.ncbi.nlm.nih.gov/sra/?term=SRP083278]	SNPN	3rd leaf		no
ABR114	Plant Transcriptome, Counting-Only	PRJNA425499, [https://www.ncbi.nlm.nih.gov/sra/?term=PRJNA425499]	SAMN08219921, [https://www.ncbi.nlm.nih.gov/sra/?term=SAMN08219921]	SRP083271, [https://www.ncbi.nlm.nih.gov/sra/?term=SRP083271]	SNPB	3rd leaf		no
ABR114	Plant Transcriptome, Counting-Only	PRJNA425500, [https://www.ncbi.nlm.nih.gov/sra/?term=PRJNA425500]	SAMN08219924, [https://www.ncbi.nlm.nih.gov/sra/?term=SAMN08219924]	SRP083271, [https://www.ncbi.nlm.nih.gov/sra/?term=SRP083271]	SNPC	3rd leaf		no
ABR114	Plant Transcriptome, Counting-Only	PRJNA425501, [https://www.ncbi.nlm.nih.gov/sra/?term=PRJNA425501]	SAMN08219922, [https://www.ncbi.nlm.nih.gov/sra/?term=SAMN08219922]	SRP083271, [https://www.ncbi.nlm.nih.gov/sra/?term=SRP083271]	SNPG	3rd leaf		no
ABR114	Plant Transcriptome, Counting-Only	PRJNA425502, [https://www.ncbi.nlm.nih.gov/sra/?term=PRJNA425502]	SAMN08219923, [https://www.ncbi.nlm.nih.gov/sra/?term=SAMN08219923]	SRP083271, [https://www.ncbi.nlm.nih.gov/sra/?term=SRP083271]	SNPH	leaf (surface sterilized)		no
ABR114	Plant Transcriptome, Annotation	PRJNA251220, [https://www.ncbi.nlm.nih.gov/sra/?term=PRJNA251220]	SAMN03003255, [https://www.ncbi.nlm.nih.gov/sra/?term=SAMN03003255]	SRP025051, [https://www.ncbi.nlm.nih.gov/sra/?term=SRP025051]	GAUY	leaf, stem, infloresence, developing seed, callus	pooled treatments: 2,4-D, BTH, cold, dark	yes
ABR113	Plant Transcriptome, Counting-Only	PRJNA425495, [https://www.ncbi.nlm.nih.gov/sra/?term=PRJNA425495]	SAMN08220162, [https://www.ncbi.nlm.nih.gov/sra/?term=SAMN08220162]	SRP083270, [https://www.ncbi.nlm.nih.gov/sra/?term=SRP083270]	SNOX	3rd leaf		no
ABR113	Plant Transcriptome, Counting-Only	PRJNA425496, [https://www.ncbi.nlm.nih.gov/sra/?term=PRJNA425496]	SAMN08220159, [https://www.ncbi.nlm.nih.gov/sra/?term=SAMN08220159]	SRP083270, [https://www.ncbi.nlm.nih.gov/sra/?term=SRP083270]	SNOY	3rd leaf		no
ABR113	Plant Transcriptome, Counting-Only	PRJNA425497, [https://www.ncbi.nlm.nih.gov/sra/?term=PRJNA425497]	SAMN08220161, [https://www.ncbi.nlm.nih.gov/sra/?term=SAMN08220161]	SRP083270, [https://www.ncbi.nlm.nih.gov/sra/?term=SRP083270]	SNOZ	3rd leaf		no
ABR113	Plant Transcriptome, Annotation	PRJNA251263, [https://www.ncbi.nlm.nih.gov/sra/?term=PRJNA251263]	SAMN03002988, [https://www.ncbi.nlm.nih.gov/sra/?term=SAMN03002988]	SRP025053, [https://www.ncbi.nlm.nih.gov/sra/?term=SRP025053]	GAUZ	leaf, stem, infloresence, developing seed, callus	pooled treatments: 2,4-D, BTH, cold, dark	yes
Bd28	Plant Transcriptome, Annotation	PRJNA347342, [https://www.ncbi.nlm.nih.gov/sra/?term=PRJNA347342]	SAMN05879403, [https://www.ncbi.nlm.nih.gov/sra/?term=SAMN05879403]	SRP091000, [https://www.ncbi.nlm.nih.gov/sra/?term=SRP091000]		stem and leaf	U. bromivora Infected stem rep3	no
Bd28	Plant Transcriptome, Annotation	PRJNA347342, [https://www.ncbi.nlm.nih.gov/sra/?term=PRJNA347342]	SAMN05879398, [https://www.ncbi.nlm.nih.gov/sra/?term=SAMN05879398]	SRP091000, [https://www.ncbi.nlm.nih.gov/sra/?term=SRP091000]		stem and leaf	U. bromivora Infected stem rep1	no
Bd28	Plant Transcriptome, Annotation	PRJNA347342, [https://www.ncbi.nlm.nih.gov/sra/?term=PRJNA347342]	SAMN05879397, [https://www.ncbi.nlm.nih.gov/sra/?term=SAMN05879397]	SRP091000, [https://www.ncbi.nlm.nih.gov/sra/?term=SRP091000]		stem and leaf	U. bromivora Infected stem rep2	no
Bd21	Plant Transcriptome, Counting-Only	PRJNA634697, [https://www.ncbi.nlm.nih.gov/sra/?term=PRJNA634697]	SAMN15005139, [https://www.ncbi.nlm.nih.gov/sra/?term=SAMN15005139]	SRX8386970, [https://www.ncbi.nlm.nih.gov/sra/?term=SRX8386970]	D	young spike		no
Bd21	Plant Transcriptome, Counting-Only	PRJNA634697, [https://www.ncbi.nlm.nih.gov/sra/?term=PRJNA634697]	SAMN15005140, [https://www.ncbi.nlm.nih.gov/sra/?term=SAMN15005140]	SRX8386971, [https://www.ncbi.nlm.nih.gov/sra/?term=SRX8386971]	E	young spike		no
Bd21	Plant Transcriptome, Counting-Only	PRJNA634697, [https://www.ncbi.nlm.nih.gov/sra/?term=PRJNA634697]	SAMN15005141, [https://www.ncbi.nlm.nih.gov/sra/?term=SAMN15005141]	SRX8386972, [https://www.ncbi.nlm.nih.gov/sra/?term=SRX8386972]	F	young spike		no
ABR113	Plant Transcriptome, Counting-Only	PRJNA634697, [https://www.ncbi.nlm.nih.gov/sra/?term=PRJNA634697]	SAMN15005142, [https://www.ncbi.nlm.nih.gov/sra/?term=SAMN15005142]	SRX8386973, [https://www.ncbi.nlm.nih.gov/sra/?term=SRX8386973]	G	young spike		no
ABR113	Plant Transcriptome, Counting-Only	PRJNA634697, [https://www.ncbi.nlm.nih.gov/sra/?term=PRJNA634697]	SAMN15005143, [https://www.ncbi.nlm.nih.gov/sra/?term=SAMN15005143]	SRX8386974, [https://www.ncbi.nlm.nih.gov/sra/?term=SRX8386974]	I	young spike		no
ABR114	Plant Transcriptome, Counting-Only	PRJNA634697, [https://www.ncbi.nlm.nih.gov/sra/?term=PRJNA634697]	SAMN15005144, [https://www.ncbi.nlm.nih.gov/sra/?term=SAMN15005144]	SRX8386975, [https://www.ncbi.nlm.nih.gov/sra/?term=SRX8386975]	A	young spike		no
ABR114	Plant Transcriptome, Counting-Only	PRJNA634697, [https://www.ncbi.nlm.nih.gov/sra/?term=PRJNA634697]	SAMN15005145, [https://www.ncbi.nlm.nih.gov/sra/?term=SAMN15005145]	SRX8386976, [https://www.ncbi.nlm.nih.gov/sra/?term=SRX8386976]	B	young spike		no
ABR114	Plant Transcriptome, Counting-Only	PRJNA634697, [https://www.ncbi.nlm.nih.gov/sra/?term=PRJNA634697]	SAMN15005146, [https://www.ncbi.nlm.nih.gov/sra/?term=SAMN15005146]	SRX8386977, [https://www.ncbi.nlm.nih.gov/sra/?term=SRX8386977]	C	young spike		no
