# Supplementary material for: Gradual polyploid genome evolution revealed by pan-genomic analysis of Brachypodium hybridum and its diploid progenitors
Source: Nat Commun. 2020 Jul 29;11:3670. doi: 10.1038/s41467-020-17302-5 (PMC7391716; doi:10.1038/s41467-020-17302-5)
Supplement: Supplementary file 16 — Source Data [file 41467_2020_17302_MOESM16_ESM.xlsx]

## Sheet: Fig 6 and Supp Fig 9
k-mer sequence	Class	ABR113 D subgenome	ABR113 S subgenome	Bhyb26 D subgenome	Bhyb26 S subgenome	ABR3	BdTR8i	Adi-12	Koz-5	SLZ2	LPA3	S6B	Bd28 D subgenome	Bd28 S subgenome	Bd21	Bhyb 30-2 D subgenome	Bhyb 30-2 S subgenome	ABR114	Bhyb127 D subgenome	Bhyb127 S subgenome	Bhyb118-8 D subgenome	Bhyb118-8 S subgenome	Bhyb118-5 D subgenome	Bhyb118-5 S subgenome	Bhyb123-6 D subgenome	Bhyb123-6 S subgenome
AAAGATTCATATATGAAAAGTGTTTT	class 1	3	0	136	73	0	0	0	0	0	0	0	0	0	0	0	0	0	0	0	6	0	44	40	0	0
AAGATTCATATATGAAAAGTGTTTTT	class 1	3	0	133	73	0	0	0	0	0	0	0	0	0	0	0	0	0	0	0	6	0	43	40	0	0
AAGGCTTTGTTGTTGTTGTTGTTGTT	class 1	16	4	261	195	15	11	18	21	12	9	19	8	0	24	16	5	0	11	3	18	3	152	143	19	3
AAGGGTCCGACCACTTTGGGTCTTTT	class 1	24	12	274	258	22	18	26	25	18	10	22	12	7	24	19	8	7	17	8	26	11	121	132	24	11
AAGTGACACGATCGAAAGCTATGTTT	class 1	5	0	185	102	0	0	0	0	0	0	0	0	0	0	0	0	0	0	4	9	0	55	35	6	0
AATTAATCCAGTATCCAATTCCCTTT	class 1	7	17	126	95	0	0	0	3	0	0	3	0	18	0	5	13	13	5	14	10	15	35	31	8	15
AATTATAGCATGAATAATAAACATTT	class 1	7	8	219	143	8	5	8	8	4	5	8	3	7	8	6	7	5	8	9	10	6	74	31	10	5
ACAAAGCCTTTAGTCCCAAACAAGTT	class 1	19	7	354	270	19	12	23	25	16	9	23	9	0	26	22	4	0	20	4	22	3	163	165	20	5
ACAACAACAACAACAACAAAGCCTTT	class 1	18	4	290	221	15	12	18	21	13	10	20	8	0	24	16	5	0	10	4	19	3	164	161	18	4
ACAACGATCTCGTGATCGTAACACTT	class 1	7	7	291	188	0	0	0	0	0	0	0	4	6	0	3	4	5	0	7	8	6	122	83	4	3
ACACGATCGAAAGCTATGTTTAGGTT	class 1	4	0	182	100	0	0	0	0	0	0	0	0	0	0	0	0	0	0	3	9	0	57	38	4	0
ACATACCCTCGTAGACCGCTAAGTGT	class 1	0	0	127	79	0	0	0	0	0	0	0	0	0	0	0	0	0	0	0	3	0	46	43	0	0
ACATACCCTCGTAGATCGCTAAGTGT	class 1	3	0	125	75	0	0	0	0	0	0	0	0	0	0	0	0	0	0	0	0	0	57	39	0	0
ACATCGTGGTTCAACCGATGAGATTT	class 1	5	0	122	74	0	0	0	0	3	5	0	3	0	0	3	0	0	4	5	7	0	29	30	4	0
ACATCTAGTAGATGTATTCTTGGGTT	class 1	8	0	233	135	0	0	0	0	0	0	0	0	0	0	3	0	0	3	0	7	0	94	71	5	0
ACTAAAGGCTTTGTTGTTGTTGTTGT	class 1	17	6	340	262	15	11	18	21	14	9	20	8	0	24	18	4	0	14	4	22	4	180	185	17	5
ACTAGATGTATGTAACGAGAGGGATT	class 1	11	0	217	107	0	0	0	0	0	0	0	0	0	0	5	0	0	4	0	6	0	80	69	9	0
ACTTAACGTTTCATGTTGCTAGGGTT	class 1	3	0	163	93	0	0	0	0	0	0	0	0	0	0	0	0	0	0	0	6	0	64	32	6	0
ACTTAAGTTTGAGTTGCTTATGTTTT	class 1	4	0	122	64	0	0	0	0	0	0	0	0	0	0	3	0	0	0	0	5	0	41	30	4	0
ACTTAGCGATCTACGAGGGTATGTGT	class 1	3	0	122	79	0	0	0	0	0	0	0	0	0	0	0	0	0	0	0	0	0	57	40	0	0
ACTTAGCGGTCTACGAGGGTATGTGT	class 1	0	0	127	82	0	0	0	0	0	0	0	0	0	0	0	0	0	0	0	3	0	45	44	0	0
ACTTGTTTGGGACTAAAGGCTTTGTT	class 1	19	7	354	268	19	12	23	25	16	9	23	9	0	26	22	4	0	20	4	22	4	164	169	20	5
ACTTTGGGTCTTTTGTACGCAGCCTT	class 1	26	11	240	233	25	21	28	28	17	9	24	15	7	26	20	6	8	17	6	24	10	71	82	21	11
AGAACCATGAGTTGGTTGCGAGTTTT	class 1	16	5	206	139	16	10	19	16	10	4	19	9	0	22	12	0	0	14	0	17	3	100	61	12	4
AGACAAAGGGAATTGGATACTGGATT	class 1	7	41	132	106	0	0	0	3	0	0	3	0	42	0	5	31	31	5	34	10	39	34	34	8	37
AGATCGTTGTCGTTGTAGTGGAACTT	class 1	6	0	217	156	0	0	0	0	0	0	0	0	0	0	4	0	0	3	0	7	0	94	64	5	0
AGCCTTGGCGCAGCGGTACAGCTGTT	class 1	20	3	197	168	16	10	16	17	9	3	13	12	0	19	13	0	0	13	0	17	0	129	134	15	0
AGCTACATGCACCGGGCTGCCCTTTT	class 1	18	4	217	204	22	5	20	21	6	0	21	9	0	16	10	0	0	14	0	18	5	158	166	14	0
AGCTTCACGTTGTCTCCTCCTTCCTT	class 1	0	5	136	110	0	0	0	0	0	0	0	0	4	0	0	6	0	0	7	5	5	52	58	0	5
AGCTTGCAAGCATGTGACTGATGTGT	class 1	7	5	157	86	0	0	0	0	0	0	0	0	5	0	0	4	5	0	9	8	5	30	36	5	5
AGCTTTCGATCGTGTCACTTAAGTTT	class 1	5	0	177	101	0	0	0	0	0	0	0	0	0	0	0	0	0	0	4	9	0	47	35	6	0
AGGACTCGAACCCGTGACCTCATGGT	class 1	19	6	229	206	20	16	25	24	16	4	21	14	3	24	17	4	3	18	5	23	6	147	164	21	6
AGGAGACAACGTGAAGCTGAACGTGT	class 1	107	7	253	165	100	15	8	31	32	47	33	162	7	171	12	8	5	14	8	20	7	111	91	18	8
AGGCTGTTTCCAGGACTCGAACCCGT	class 1	18	5	231	185	20	15	21	21	13	4	18	13	0	20	14	3	0	16	4	20	4	84	91	19	5
AGGGGAGAGAGATCCAACTGAGGGCT	class 1	7	0	175	101	0	0	0	0	0	0	0	0	3	0	4	0	0	0	6	6	0	88	44	5	3
AGTGGTCGGACCCTTCCCCGGACCCT	class 1	28	10	279	250	29	17	30	28	19	10	26	15	4	27	18	5	4	18	6	27	7	171	172	26	8
AGTTGGTTGCGAGTTTTTATGGGTTT	class 1	16	4	210	133	15	9	18	16	12	5	19	9	0	22	12	0	0	13	0	17	3	91	53	11	3
ATAAAAACTCGCAACCAACTCATGGT	class 1	16	5	206	137	16	10	19	16	11	4	19	9	0	22	12	0	0	14	0	17	3	92	59	12	4
ATAAAGATTCATATATGAAAAGTGTT	class 1	3	0	133	67	0	0	0	0	0	0	0	0	0	0	0	0	0	0	0	6	0	43	35	0	0
ATAATAAAACATAAGCAACTCAAACT	class 1	4	0	122	68	0	0	0	0	0	0	0	0	0	0	3	0	0	0	0	4	0	37	32	4	0
ATAGCTTTCGATCGTGTCACTTAAGT	class 1	5	0	176	99	0	0	0	0	0	0	0	0	0	0	0	0	0	0	4	9	0	47	37	6	0
ATATGAATCTTTATCTCCGGACCATT	class 1	5	0	188	118	0	0	0	0	0	0	0	0	0	0	0	0	0	0	6	12	0	65	58	5	0
ATCAGTCACATGCTTGCAAGCTCATT	class 1	7	5	155	81	0	0	0	0	0	0	0	0	5	0	0	4	5	0	9	8	5	31	34	6	5
ATCGAAAGCTATGTTTAGGTTTGGGT	class 1	3	0	184	103	0	0	0	0	0	0	0	0	0	0	0	0	0	0	3	7	0	53	39	0	0
ATCGTGTCACTTAAGTTTGAGTTGCT	class 1	3	0	120	54	0	0	0	0	0	0	0	0	0	0	0	0	0	0	0	4	0	44	23	4	0
ATCTAACCCTAGCAACATGAAACGTT	class 1	3	0	165	90	0	0	0	0	0	0	0	0	0	0	0	0	0	0	3	8	0	68	35	6	0
ATCTCAATGCCGAACGGACGGCACCT	class 1	9	46	161	124	5	3	5	5	4	5	4	5	46	4	7	42	43	7	44	11	40	76	57	9	49
ATCTCATGGTCCAAGGAAATGATACT	class 1	6	0	156	92	0	0	3	0	0	0	0	0	0	0	4	0	0	3	0	13	0	55	30	9	0
ATCTCGTGATCGTAACACTTAGCGAT	class 1	5	0	135	73	0	0	0	0	0	0	0	0	0	0	0	0	0	0	0	3	0	59	43	0	0
ATCTCGTGATCGTAACACTTAGCGGT	class 1	0	3	158	107	0	0	0	0	0	0	0	3	3	0	0	0	0	0	0	6	0	63	50	0	0
ATGAACACATACCCTCGTAGACCGCT	class 1	0	0	130	80	0	0	0	0	0	0	0	0	0	0	0	0	0	0	0	3	0	45	44	0	0
ATGAACACATACCCTCGTAGATCGCT	class 1	4	0	127	79	0	0	0	0	0	0	0	0	0	0	0	0	0	0	0	3	0	59	39	0	0
ATGATCTCATGGTCCAAGGAAATGAT	class 1	6	0	163	97	0	0	3	0	0	0	0	0	0	0	5	0	0	4	0	14	0	56	31	9	0
ATGTATTCTTGGGTTACTTCCGCACT	class 1	0	0	192	124	0	0	0	0	0	0	0	0	0	0	0	0	0	0	3	3	0	74	62	0	0
ATGTATTCTTGGGTTTCTTCCGCACT	class 1	6	0	147	78	0	0	0	0	0	0	0	0	0	0	5	0	0	4	0	5	0	57	52	4	0
ATGTTTATTATTCATGCTATAATTGT	class 1	6	8	215	132	9	5	9	9	4	5	9	3	7	9	5	7	5	7	8	9	6	77	27	9	5
ATGTTTTATTATGTCAAGTATCATTT	class 1	21	76	203	160	11	0	0	5	8	21	12	17	71	19	4	48	56	6	56	13	68	64	63	9	58
ATTATTCATGCTATAATTGTATTAAT	class 1	4	5	211	124	0	0	0	0	0	0	0	0	4	0	0	4	4	0	5	5	3	69	29	4	3
ATTGTTCTTGATAAATGTTTATTATT	class 1	4	8	210	155	0	0	0	0	0	0	0	0	8	0	3	8	4	0	10	4	8	75	46	3	6
CAAAAGACCCAAAGTGGTCGGACCCT	class 1	23	12	272	261	21	19	23	23	16	8	21	14	8	22	19	8	8	17	8	25	11	111	123	22	12
CAAACAAGTTGGGGTAGGCTAGAGGT	class 1	20	5	329	228	17	15	21	21	16	7	21	13	0	23	22	4	0	17	4	24	5	145	127	21	6
CAAACCTAAACATAGCTTTCGATCGT	class 1	4	0	180	95	0	0	0	0	0	0	0	0	0	0	0	0	0	0	3	9	0	57	38	4	0
CAAAGGGAATTGGATACTGGATTAAT	class 1	7	16	129	93	0	0	0	3	0	0	3	0	17	0	5	13	12	5	13	10	14	35	29	8	15
CAACAACAACAACAACAACAAAGCCT	class 1	15	4	238	183	14	9	18	20	12	9	18	8	0	23	15	5	0	10	3	17	3	135	137	18	3
CAACTTGTTTGGGACTAAAGGCTTTG	class 1	19	6	353	261	18	12	22	24	16	9	22	9	0	25	22	4	0	19	4	22	3	161	161	20	5
CAAGAATACATCTACTAGATGTATGT	class 1	8	0	238	140	0	0	0	0	0	0	0	0	0	0	3	0	0	3	0	7	0	100	75	6	0
CAAGCGGGAGCTACATGCACCGGGCT	class 1	27	8	320	299	33	12	33	31	16	5	32	17	0	29	17	3	0	18	7	31	7	221	253	26	6
CAAGGAGGTGCCGTCCGTTCGGCATT	class 1	5	26	148	106	0	0	0	0	3	0	0	0	27	0	4	24	24	4	25	9	25	63	46	4	29
CAATGCCGAACGGACGGCACCTCCTT	class 1	5	45	153	114	0	0	0	0	3	0	0	0	46	0	4	41	42	4	41	9	41	66	51	4	48
CAATTAATCCAGTATCCAATTCCCTT	class 1	7	18	124	95	0	0	0	3	0	0	3	0	19	0	5	14	13	5	15	11	15	35	30	8	16
CAATTATAGCATGAATAATAAACATT	class 1	6	8	216	135	9	5	9	9	4	5	9	3	7	9	5	7	5	7	9	9	6	77	28	9	5
CACCATCATTTATCTCATCTAACCCT	class 1	5	0	177	122	0	0	0	0	0	0	0	0	0	0	0	0	3	0	7	8	0	67	57	5	0
CACCCCAAGCCCTCAGTTGGATCTCT	class 1	5	0	159	94	0	0	0	0	0	0	0	0	0	0	3	0	0	0	3	5	0	74	44	4	0
CACCTATCCCTGGGCTACATGGGCCT	class 1	4	0	123	50	0	0	0	0	0	0	0	0	0	0	0	0	0	0	0	4	0	47	33	3	0
CACCTCTAGCCTACCCCAACTTGTTT	class 1	20	5	331	226	17	15	21	21	16	7	21	13	0	23	22	4	0	17	4	24	3	143	124	21	6
CACGATCGAAAGCTATGTTTAGGTTT	class 1	4	0	181	100	0	0	0	0	0	0	0	0	0	0	0	0	0	0	3	9	0	56	39	4	0
CACTACAACGACAACGATCTCGTGAT	class 1	5	0	219	155	0	0	0	0	0	0	0	0	0	0	4	0	0	3	0	8	0	97	60	5	0
CACTTAACGTTTCATGTTGCTAGGGT	class 1	3	3	161	96	0	0	0	0	0	0	0	0	0	0	0	0	3	0	5	6	4	64	34	6	4
CACTTAAGTTTGAGTTGCTTATGTTT	class 1	4	0	123	65	0	0	0	0	0	0	0	0	0	0	3	0	0	0	0	5	0	40	28	4	0
CACTTAGCGATCTACGAGGGTATGTG	class 1	3	0	121	76	0	0	0	0	0	0	0	0	0	0	0	0	0	0	0	0	0	56	39	0	0
CACTTAGCGGTCTACGAGGGTATGTG	class 1	0	0	123	79	0	0	0	0	0	0	0	0	0	0	0	0	0	0	0	3	0	44	43	0	0
CACTTTGGGTCTTTTGTACGCAGCCT	class 1	25	11	240	233	25	21	28	28	17	8	24	15	7	26	20	6	8	17	6	24	10	69	84	21	11
CACTTTTCATATATGAATCTTTATCT	class 1	4	0	130	69	0	0	0	0	0	0	0	0	0	0	0	0	0	0	0	7	0	42	37	0	0
CAGAACCATGAGTTGGTTGCGAGTTT	class 1	16	5	203	134	16	10	19	16	10	4	19	9	0	22	12	0	0	14	0	17	0	95	59	11	3
CAGCCCGGTGCATGTAGCTCCCGCTT	class 1	25	8	319	295	31	12	30	29	14	3	30	15	0	27	16	3	0	17	7	29	7	219	252	24	6
CAGCTGTTGCCTTGTGACCATGAGGT	class 1	17	4	227	195	18	10	18	17	10	0	17	11	0	18	11	0	0	14	0	18	0	162	153	17	3
CAGCTTCACGTTGTCTCCTCCTTCCT	class 1	102	6	213	152	101	13	7	29	30	47	33	162	5	169	10	7	0	12	8	17	6	87	78	14	6
CAGGCCCATGTAGCCCAGGGATAGGT	class 1	4	0	122	49	0	0	0	0	0	0	0	0	0	0	0	0	0	0	0	4	0	46	32	3	0
CAGGGTGCTCCCTCACAGGCCCATGT	class 1	7	0	134	59	0	0	0	0	0	0	0	0	0	0	3	0	0	0	0	7	0	65	37	6	0
CATAATCCCTCTCGTTACATACATCT	class 1	10	0	275	159	0	0	0	0	0	0	0	0	0	0	5	0	0	4	5	8	0	97	104	6	0
CATACCCTCGTAGACCGCTAAGTGTT	class 1	0	3	149	90	0	0	0	0	0	0	0	4	3	0	0	0	0	0	0	4	0	56	50	3	0
CATACCCTCGTAGATCGCTAAGTGTT	class 1	4	0	127	76	0	0	0	0	0	0	0	0	0	0	0	0	0	0	0	0	0	58	39	0	0
CATCAGTCACATGCTTGCAAGCTCAT	class 1	7	5	157	79	0	0	0	0	0	0	0	0	5	0	0	4	5	0	9	8	5	32	34	5	5
CATCGTGGTTCAACCGATGAGATTTT	class 1	5	0	121	74	0	0	0	0	3	5	0	3	0	0	3	0	0	4	3	7	0	30	31	4	0
CATCTAACCCTAGCAACATGAAACGT	class 1	3	0	165	87	0	0	0	0	0	0	0	0	0	0	0	0	0	0	3	8	0	67	35	6	0
CATCTAGTAGATGTATTCTTGGGTTT	class 1	6	0	148	84	0	0	0	0	0	0	0	0	0	0	3	0	0	3	0	4	0	55	53	3	0
CATGGACAGGGCTGCATGGAAGCTTG	class 1	10	3	122	94	4	0	0	0	4	3	5	4	0	3	8	0	0	9	0	8	0	54	42	8	0
CATGTGCCAGAACCATGAGTTGGTTG	class 1	21	5	174	131	20	14	21	16	14	7	21	13	0	25	16	0	0	14	3	19	0	83	60	16	4
CATTGAGATTGATCTCATCGAAAGTT	class 1	14	75	260	219	7	4	8	7	4	6	6	5	65	6	10	70	76	11	71	14	74	109	112	12	79
CCAAACTTGACATGGGAGGAGTCCGT	class 1	17	6	125	97	11	10	4	10	9	8	12	11	0	18	8	4	0	10	4	14	4	55	50	11	6
CCAACTCATGGTTCTGGCACATGGAT	class 1	21	5	175	126	20	14	22	17	13	7	21	13	0	26	16	0	0	14	3	18	0	77	58	16	3
CCAACTTGTTTGGGACTAAAGGCTTT	class 1	19	6	350	256	18	12	22	24	16	9	22	9	0	25	21	4	0	19	4	22	3	159	157	20	5
CCAAGAATACATCTACTAGATGTATG	class 1	8	0	231	139	0	0	0	0	0	0	0	0	0	0	3	0	0	3	0	7	0	98	74	5	0
CCAAGGAGGTGCCGTCCGTTCGGCAT	class 1	5	26	143	100	0	0	0	0	0	0	0	0	27	0	3	23	24	3	24	8	24	58	44	4	28
CCAATTAATACAATTATAGCATGAAT	class 1	4	4	170	112	0	0	0	0	0	0	0	0	3	0	0	3	4	0	3	4	0	53	27	4	0
CCAGAACCATGAGTTGGTTGCGAGTT	class 1	16	5	179	126	15	10	18	14	10	5	18	9	0	21	12	0	0	14	0	16	0	82	53	11	3
CCAGGACTCGAACCCGTGACCTCATG	class 1	16	6	216	185	20	13	23	22	13	3	20	12	3	22	12	4	3	15	5	18	5	137	157	18	6
CCAGGGTGCTCCCTCACAGGCCCATG	class 1	7	0	127	56	0	0	0	0	0	0	0	0	0	0	3	0	0	0	0	6	0	63	35	6	0
CCATAAAAACTCGCAACCAACTCATG	class 1	16	5	203	130	15	9	18	15	11	5	18	9	0	22	12	0	0	14	0	17	3	97	57	11	0
CCATGAGGTCACGGGTTCGAGTCCTG	class 1	19	6	228	200	20	16	25	24	16	4	21	14	3	24	17	4	3	18	5	23	5	145	162	21	6
CCATGAGTTGGTTGCGAGTTTTTATG	class 1	16	5	204	136	16	10	19	16	11	5	19	9	0	22	12	0	0	14	0	17	3	92	55	12	3
CCATGTGCCAGAACCATGAGTTGGTT	class 1	21	5	175	125	20	14	22	17	14	7	21	13	0	26	16	0	0	14	3	18	0	79	58	16	4
CCCAACTTGTTTGGGACTAAAGGCTT	class 1	19	6	350	254	18	12	22	24	16	9	22	9	0	25	21	4	0	19	4	22	3	160	154	20	5
CCCAAGAATACATCTACTAGATGTAT	class 1	8	0	231	134	0	0	0	0	0	0	0	0	0	0	3	0	0	3	0	7	0	95	70	5	0
CCCATAAAAACTCGCAACCAACTCAT	class 1	16	4	204	132	15	9	18	16	12	5	18	9	0	22	12	0	0	13	0	17	3	92	58	11	0
CCCCAACTTGTTTGGGACTAAAGGCT	class 1	18	6	337	242	16	12	21	22	15	8	20	9	0	23	20	4	0	19	4	21	3	151	141	19	5
CCCCAAGCCCTCAGTTGGATCTCTCT	class 1	5	0	170	106	0	0	0	0	0	0	0	0	0	0	3	0	0	0	3	5	0	77	48	4	0
CCCCGGACCCTGCGCAAGCGGGAGCT	class 1	28	7	280	265	30	16	29	27	18	6	27	16	4	25	16	4	6	18	4	29	5	188	212	22	6
CCCTAGCAACATGAAACGTTAAGTGT	class 1	3	3	159	97	0	0	0	0	0	0	0	0	0	0	0	0	3	0	5	6	4	63	35	6	4
CCCTGCATTTCTGCAAGAGGCTGTTT	class 1	18	4	244	203	19	14	23	24	10	0	17	11	0	22	11	0	0	12	0	19	4	91	90	16	3
CCGAACGGACGGCACCTCCTTGGTAT	class 1	38	26	145	101	6	5	0	0	5	0	0	37	28	17	3	23	26	4	24	8	24	64	46	7	28
CCGCTTGCGCAGGGTCCGGGGAAGGG	class 1	26	6	274	257	27	16	27	25	16	7	26	15	0	24	16	3	3	17	4	26	4	177	197	21	5
CCGGAAAAGTTCGGAATATTTCTCGG	class 1	0	4	121	76	0	0	0	0	0	0	0	0	6	0	0	3	6	0	4	0	4	43	29	0	4
CCGGAACCTTCTAGAAGCTTCCCAGT	class 1	0	4	146	85	0	0	0	0	0	0	0	0	6	0	0	0	3	0	7	0	0	48	39	0	4
CCGGGGAAGGGTCCGACCACTTTGGG	class 1	24	10	251	231	25	17	27	26	18	9	21	13	5	24	16	6	5	15	6	25	9	145	152	23	9
CCGTGACTGAACACATCAGTCACATG	class 1	4	0	120	68	0	0	0	0	0	0	0	0	0	0	0	0	0	0	0	6	0	24	25	4	0
CCGTTCGGCATTGAGATTGATCTCAT	class 1	12	145	280	262	5	0	0	0	3	4	3	5	150	4	5	127	131	8	142	14	142	126	138	8	144
CCTAGCAACATGAAACGTTAAGTGTG	class 1	3	3	164	97	0	0	0	0	0	0	0	0	0	0	0	0	3	0	5	6	4	61	36	6	4
CCTATCCCTGGGCTACATGGGCCTGT	class 1	4	0	121	48	0	0	0	0	0	0	0	0	0	0	0	0	0	0	0	4	0	47	29	3	0
CCTCATGGTCACAAGGCAACAGCTGT	class 1	17	4	231	193	18	11	18	17	10	0	17	11	0	18	11	0	0	14	0	18	0	165	152	17	3
CCTCGTAGACCGCTAAGTGTTACGAT	class 1	0	3	149	96	0	0	0	0	0	0	0	3	3	0	0	0	0	0	0	3	0	57	53	3	0
CCTCGTAGATCGCTAAGTGTTACGAT	class 1	6	0	127	77	0	0	0	0	0	0	0	0	0	0	0	0	0	0	0	0	0	56	39	0	0
CCTCTAGCCTACCCCAACTTGTTTGG	class 1	20	5	323	228	16	15	21	21	16	7	21	13	0	23	22	4	0	17	4	23	4	146	126	21	5
CCTCTCGTTACATACATCTAGTAGAT	class 1	10	16	220	129	0	0	0	0	0	0	0	0	15	0	5	17	16	5	15	7	17	84	79	8	15
CCTGGAAACAGCCTCTTGCAGAAATG	class 1	17	4	240	185	16	14	21	20	10	0	14	12	0	19	12	0	0	14	0	18	4	87	82	16	3
CCTTCCCCGGACCCTGCGCAAGCGGG	class 1	26	6	276	257	29	16	28	27	16	6	28	13	0	26	15	3	3	17	4	26	4	178	200	20	5
CGAAAGCTATGTTTAGGTTTGGGTCT	class 1	4	0	167	97	0	0	0	0	0	0	0	0	0	0	0	0	0	0	3	7	0	49	34	0	0
CGAGAGGGATTATGAACACATACCCT	class 1	5	0	268	157	0	0	0	0	0	0	0	0	0	0	0	0	0	0	3	6	0	101	95	4	0
CGAGGGTATGTGTTCATAATCCCTCT	class 1	4	0	263	149	0	0	0	0	0	0	0	0	0	0	0	0	0	0	3	6	0	98	87	4	0
CGATATCACCATCATTTATCTCATCT	class 1	5	85	168	162	0	0	0	0	0	0	0	0	81	0	0	67	65	0	81	7	84	58	78	5	79
CGATCGAAAGCTATGTTTAGGTTTGG	class 1	3	0	180	93	0	0	0	0	0	0	0	0	0	0	0	0	0	0	3	8	0	56	38	3	0
CGCAAGCGGGAGCTACATGCACCGGG	class 1	27	6	320	299	34	13	33	32	16	4	32	17	0	30	16	0	0	18	6	31	6	217	256	26	5
CGCAGCGGTACAGCTGTTGCCTTGTG	class 1	16	3	212	175	15	9	15	15	8	0	13	10	0	17	11	0	0	12	0	16	0	141	138	14	0
CGCTAAGTGTTACGATCACGAGATCG	class 1	7	3	270	168	0	0	0	0	0	0	0	4	3	0	0	0	0	0	3	9	0	116	81	4	0
CGCTTGCGCAGGGTCCGGGGAAGGGT	class 1	25	6	275	257	27	16	26	25	16	7	26	14	0	24	15	3	3	16	4	25	4	177	197	21	5
CGGAAAAGTTCGGAATATTTCTCGGT	class 1	0	6	143	83	0	0	0	0	0	0	0	0	7	0	0	4	7	0	7	4	5	51	35	4	6
CGGGGAAGGGTCCGACCACTTTGGGT	class 1	24	10	254	231	24	17	26	25	18	9	20	13	5	24	16	6	5	15	6	25	9	146	154	23	9
CGGTACAGCTGTTGCCTTGTGACCAT	class 1	16	4	224	183	16	10	16	16	9	0	15	11	0	18	11	0	0	13	0	18	0	152	148	15	3
CGTAACACTTAGCGATCTACGAGGGT	class 1	5	0	121	75	0	0	0	0	0	0	0	0	0	0	0	0	0	0	0	0	0	52	38	0	0
CGTAACACTTAGCGGTCTACGAGGGT	class 1	0	3	141	89	0	0	0	0	0	0	0	3	3	0	0	0	0	0	0	3	0	49	49	3	0
CGTCCGTTCGGCATTGAGATTGATCT	class 1	8	52	185	151	3	0	3	3	0	3	3	3	50	3	6	47	45	6	52	11	48	84	75	7	55
CGTTACATACATCTAGTAGATGTATT	class 1	10	0	246	139	0	0	0	0	0	0	0	0	0	0	4	0	0	3	0	8	0	101	79	7	0
CGTTCAGCTTCACGTTGTCTCCTCCT	class 1	105	7	212	153	100	15	8	31	32	46	33	163	7	171	12	8	5	14	8	17	7	92	83	16	8
CGTTGTAGTGGAACTTTCGATGAGAT	class 1	7	0	214	140	0	0	0	0	0	0	0	0	0	0	3	0	0	3	0	9	0	91	61	5	0
CTAAAGGCTTTGTTGTTGTTGTTGTT	class 1	17	4	310	242	14	11	17	20	13	8	19	7	0	23	16	4	0	11	4	21	3	167	176	15	4
CTAAGTGTTACGATCACGAGATCGTT	class 1	8	7	291	187	0	0	0	0	0	0	0	4	6	0	3	4	6	0	7	9	6	122	89	5	3
CTAATGAGCTTGCAAGCATGTGACTG	class 1	7	4	157	80	0	0	0	0	0	0	0	0	4	0	0	3	3	0	8	8	4	32	32	6	4
CTACAACGACAACGATCTCGTGATCG	class 1	5	0	207	145	0	0	0	0	0	0	0	0	0	0	4	0	0	3	0	7	0	87	56	5	0
CTACATGCACCGGGCTGCCCTTTTTT	class 1	14	4	153	147	13	3	13	13	3	0	14	5	0	9	6	0	0	11	0	14	4	119	117	11	0
CTAGAGGTGAAACCCATAAAAACTCG	class 1	15	5	220	156	14	9	19	18	12	4	20	9	0	22	13	0	0	13	3	16	3	87	65	11	3
CTAGCAACATGAAACGTTAAGTGTGT	class 1	4	3	167	100	0	0	0	0	0	0	0	0	0	0	0	0	3	0	5	7	4	63	35	7	4
CTAGGGTTAGATGAGATAAATGATGG	class 1	5	0	158	111	0	0	0	0	0	0	0	0	3	0	0	0	3	0	5	7	0	64	50	5	0
CTAGTAGATGTATTCTTGGGTTTCTT	class 1	6	0	163	88	0	0	0	0	0	0	0	0	0	0	3	0	0	3	0	4	0	56	54	3	0
CTATCCATGTGCCAGAACCATGAGTT	class 1	20	6	167	121	20	14	22	17	13	7	21	13	0	26	15	0	0	13	3	16	0	78	59	15	3
CTATCCCTGGGCTACATGGGCCTGTG	class 1	4	0	121	49	0	0	0	0	0	0	0	0	0	0	0	0	0	0	0	4	0	46	29	3	0
CTCACAGGCCCATGTAGCCCAGGGAT	class 1	4	0	121	48	0	0	0	0	0	0	0	0	0	0	0	0	0	0	0	4	0	46	30	3	0
CTCAGGGGAGAGAGATCCAACTGAGG	class 1	7	0	176	107	0	0	0	0	0	0	0	0	3	0	4	0	0	0	6	6	0	85	49	5	3
CTCATGGTCCAAGGAAATGATACTTG	class 1	6	0	153	93	0	0	3	0	0	0	0	0	0	0	4	0	0	3	0	13	0	51	31	9	0
CTCCGGAATGGTCCGGAGATAAAGAT	class 1	5	90	161	146	0	0	0	0	0	0	0	0	89	0	0	65	69	3	73	12	76	57	71	6	75
CTCGTAGGAAATTTTTTGTTTCCTAT	class 1	38	8	208	135	51	34	44	52	52	45	62	53	7	86	39	9	9	27	9	34	8	85	71	28	8
CTCGTGATCGTAACACTTAGCGATCT	class 1	5	0	126	67	0	0	0	0	0	0	0	0	0	0	0	0	0	0	0	3	0	56	37	0	0
CTCGTGATCGTAACACTTAGCGGTCT	class 1	0	3	156	102	0	0	0	0	0	0	0	3	3	0	0	0	0	0	0	6	0	62	51	0	0
CTCTAGCCTACCCCAACTTGTTTGGG	class 1	19	5	313	231	15	14	21	21	15	7	21	11	0	22	21	4	0	17	4	21	0	141	127	20	5
CTCTCGTTACATACATCTAGTAGATG	class 1	9	0	231	133	0	0	0	0	0	0	0	0	0	0	4	0	0	3	0	7	0	92	79	7	0
CTCTTGCAGAAATGCAGGGAAAGGCT	class 1	18	5	226	197	21	14	26	27	10	4	20	11	0	25	12	0	0	11	0	18	4	90	87	15	4
CTGCAAGAGGCTGTTTCCAGGACTCG	class 1	16	3	232	175	18	13	21	20	10	0	16	13	0	19	13	0	0	15	0	19	3	82	76	18	0
CTGCATGGAAGCTTGCTATCCATGTG	class 1	19	4	155	109	14	12	16	13	7	5	15	11	0	21	10	0	0	12	0	13	0	62	53	13	0
CTGGATCAAGGAAGGAGGAGACAACG	class 1	0	6	129	109	0	0	0	0	0	0	0	0	5	0	0	6	0	0	9	5	6	51	61	0	6
CTGGATTAATTGAATCCTCGACATCG	class 1	7	20	143	87	0	0	0	0	0	0	0	0	18	0	4	15	13	4	18	11	18	39	35	7	16
CTGGCACATGGATAGCAAGCTTCCAT	class 1	18	4	154	112	13	13	17	12	7	5	15	11	0	20	9	0	0	11	0	11	0	67	51	12	0
CTGGGCTACATGGGCCTGTGAGGGAG	class 1	4	0	126	50	0	0	0	0	0	0	0	0	0	0	0	0	0	0	0	5	0	52	31	5	0
CTGTACCGCTGCGCCAAGGCTCCCCT	class 1	20	3	181	151	16	10	17	17	9	3	12	12	0	19	12	0	0	13	0	18	0	120	123	14	0
CTGTCCATGGCTAGTTCTTTGGTGAT	class 1	10	0	137	99	5	3	3	3	7	5	6	6	0	5	12	0	0	10	0	9	0	56	49	12	0
CTTAAGTGACACGATCGAAAGCTATG	class 1	5	0	175	98	0	0	0	0	0	0	0	0	0	0	0	0	0	0	4	9	0	49	36	6	0
CTTAGCGATCTACGAGGGTATGTGTT	class 1	3	0	123	80	0	0	0	0	0	0	0	0	0	0	0	0	0	0	0	0	0	58	40	0	0
CTTAGCGGTCTACGAGGGTATGTGTT	class 1	0	0	127	81	0	0	0	0	0	0	0	0	0	0	0	0	0	0	0	3	0	45	45	0	0
CTTGATAAATGTTTATTATTCATGCT	class 1	7	9	201	136	5	5	6	6	5	5	5	3	8	7	6	9	5	9	11	10	7	70	22	8	6
CTTGATCCAGCAAGCGAGAGGGAGAG	class 1	22	70	131	139	15	3	3	15	13	23	15	18	71	21	10	52	59	11	69	16	68	53	78	12	74
CTTGCTATCCATGTGCCAGAACCATG	class 1	20	6	155	111	19	14	21	16	12	6	19	13	0	25	14	0	0	14	3	17	0	69	52	16	3
CTTGTGACCATGAGGTCACGGGTTCG	class 1	19	6	224	209	22	16	23	22	16	5	23	15	0	23	15	3	0	18	4	23	5	152	168	21	5
CTTGTTTGGGACTAAAGGCTTTGTTG	class 1	17	7	349	268	18	11	22	24	15	8	22	8	0	25	20	4	0	18	4	20	4	161	170	18	5
CTTTAGCCGTCCGCTATGCACTGGAG	class 1	22	6	120	82	15	0	6	9	8	6	13	10	0	21	12	3	0	10	3	16	3	59	47	11	3
CTTTAGTCCCAAACAAGTTGGGGTAG	class 1	21	6	352	257	18	14	23	24	16	8	24	11	0	25	22	4	0	21	4	24	3	166	151	21	5
CTTTCCCTGCATTTCTGCAAGAGGCT	class 1	18	4	239	201	21	15	25	26	10	4	19	12	0	24	12	0	0	12	0	19	4	91	88	16	4
CTTTGGGTCTTTTGTACGCAGCCTTT	class 1	25	11	237	234	25	21	28	28	17	9	24	15	7	26	20	6	8	17	6	24	10	71	85	21	11
CTTTGTTGTTGTTGTTGTTGTTGTTG	class 1	15	4	187	146	11	6	13	14	11	10	16	10	0	20	14	5	0	11	3	17	3	114	111	17	3
CTTTTGTACGCAGCCTTTCCCTGCAT	class 1	24	8	231	223	25	19	29	28	15	8	24	14	5	27	17	4	5	15	6	24	8	83	86	21	8
GAAAAACACTTTTCATATATGAATCT	class 1	0	0	124	65	0	0	0	0	0	0	0	0	0	0	0	0	0	0	0	5	0	40	37	0	0
GAAAAGTTCGGAATATTTCTCGGTCT	class 1	0	0	164	96	0	0	0	0	0	0	0	0	0	0	0	0	0	0	4	5	0	63	38	4	0
GAAAATCTCATCGGTTGAACCACGAT	class 1	5	0	120	68	0	0	0	0	0	5	0	0	0	0	0	0	0	3	3	6	0	29	28	4	0
GAAACAAAAAATTTCCTACGAGAAGT	class 1	39	3	223	141	51	35	43	51	51	46	62	52	3	87	41	4	5	28	4	35	3	86	71	29	3
GAAACAGCCTCTTGCAGAAATGCAGG	class 1	16	4	237	200	17	14	21	21	9	0	16	12	0	19	10	0	0	12	0	17	5	90	89	14	3
GAAACCCAAGAATACATCTACTAGAT	class 1	6	0	152	84	0	0	0	0	0	0	0	0	0	0	3	0	0	3	0	4	0	53	52	3	0
GAAAGCTATGTTTAGGTTTGGGTCTG	class 1	5	0	171	90	0	0	0	0	0	0	0	0	0	0	3	0	0	3	3	9	0	49	33	4	0
GAAAGTTCCACTACAACGACAACGAT	class 1	6	0	207	149	0	0	0	0	0	0	0	0	0	0	4	0	0	3	0	7	0	91	59	5	0
GAACACATCAGTCACATGCTTGCAAG	class 1	6	0	157	79	0	0	0	0	0	0	0	0	0	0	0	0	0	0	3	10	0	30	31	5	0
GAACCATGAGTTGGTTGCGAGTTTTT	class 1	16	5	206	138	16	10	19	16	10	4	19	9	0	22	12	0	0	14	0	17	3	99	60	12	4
GAACCCGTGACCTCATGGTCACAAGG	class 1	19	7	228	211	21	15	22	21	15	3	22	13	3	22	14	4	3	17	5	21	6	157	170	21	6
GAACTTTCGATGAGATCAATCTCAAT	class 1	10	62	248	200	3	0	5	4	3	4	0	4	51	3	6	55	62	7	54	11	58	103	103	8	63
GAAGGGTCCGACCACTTTGGGTCTTT	class 1	24	12	275	245	21	18	25	23	17	10	21	12	7	22	17	8	7	17	8	26	11	128	137	24	11
GAATCTTTATCTCCGGACCATTCCGG	class 1	5	0	155	101	0	0	0	0	0	0	0	0	0	0	0	0	0	0	6	12	0	57	52	6	0
GACAACGATCTCGTGATCGTAACACT	class 1	6	0	287	182	0	0	0	0	0	0	0	0	0	0	3	0	0	0	0	8	0	119	78	4	0
GACAACGTGAAGCTGAACGTGTGGAT	class 1	108	8	254	161	108	16	9	35	34	48	36	162	8	177	13	9	5	14	8	20	7	110	90	19	8
GACACCCCAAGCCCTCAGTTGGATCT	class 1	5	0	153	93	0	0	0	0	0	0	0	0	0	0	3	0	0	0	3	5	0	72	43	3	0
GACACGATCGAAAGCTATGTTTAGGT	class 1	4	0	179	100	0	0	0	0	0	0	0	0	0	0	0	0	0	0	3	9	0	55	37	4	0
GACAGGGCTGCATGGAAGCTTGCTAT	class 1	11	5	126	90	5	0	0	3	5	3	7	5	0	4	9	0	0	10	3	8	0	52	42	9	0
GACCACTTTGGGTCTTTTGTACGCAG	class 1	24	11	265	241	25	22	26	28	17	7	24	15	7	26	20	7	6	19	6	26	10	81	83	22	11
GACCCTGCGCAAGCGGGAGCTACATG	class 1	27	6	329	307	31	15	28	28	15	4	30	16	0	26	16	0	0	20	5	30	5	226	250	25	4
GACCTCATGGTCACAAGGCAACAGCT	class 1	17	6	226	201	20	14	21	19	14	0	18	12	4	21	13	4	4	14	5	18	6	163	160	17	6
GACTAAAGGCTTTGTTGTTGTTGTTG	class 1	17	6	335	261	14	11	18	21	14	9	20	8	0	24	18	4	0	14	4	20	4	174	184	17	5
GACTGAACACATCAGTCACATGCTTG	class 1	5	0	159	82	0	0	0	0	0	0	0	0	0	0	0	0	0	0	3	10	0	28	33	5	0
GACTGGGAAGCTTCTAGAAGGTTCCG	class 1	0	4	142	83	0	0	0	0	0	0	0	0	6	0	0	0	3	0	7	0	0	48	39	0	4
GAGAAGTGCGGAAGTAACCCAAGAAT	class 1	0	21	188	134	0	0	0	0	0	0	0	0	20	0	0	21	17	0	25	3	21	69	69	0	24
GAGACAAAGGGAATTGGATACTGGAT	class 1	7	40	127	104	0	0	0	3	0	0	3	0	41	0	5	30	30	5	33	9	38	33	32	7	36
GAGACAACGTGAAGCTGAACGTGTGG	class 1	107	7	248	163	101	15	8	31	33	47	34	161	7	171	12	8	5	14	8	20	7	108	87	18	8
GAGACACCCCAAGCCCTCAGTTGGAT	class 1	5	0	150	90	0	0	0	0	0	0	0	0	0	0	3	0	0	0	0	4	0	70	43	3	0
GAGAGACACCCCAAGCCCTCAGTTGG	class 1	6	0	151	88	0	0	0	0	0	0	0	0	0	0	3	0	0	0	0	4	0	68	43	3	0
GAGAGAGATCCAACTGAGGGCTTGGG	class 1	5	0	175	108	0	0	0	0	0	0	0	0	0	0	3	0	0	0	3	5	0	80	47	4	0
GAGAGATCCAACTGAGGGCTTGGGGT	class 1	5	0	162	100	0	0	0	0	0	0	0	0	0	0	3	0	0	0	3	5	0	74	48	4	0
GAGATAAAGATTCATATATGAAAAGT	class 1	5	0	183	114	0	0	0	0	0	0	0	0	0	0	0	0	0	0	3	10	0	58	50	4	0
GAGATCCAACTGAGGGCTTGGGGTGT	class 1	5	0	159	93	0	0	0	0	0	0	0	0	0	0	3	0	0	0	3	5	0	74	43	4	0
GAGATCGTTGTCGTTGTAGTGGAACT	class 1	5	0	215	151	0	0	0	0	0	0	0	0	0	0	4	0	0	3	0	7	0	89	60	5	0
GAGCCTTGGCGCAGCGGTACAGCTGT	class 1	20	3	191	165	16	10	16	17	9	3	13	12	0	19	13	0	0	13	0	17	0	123	131	15	0
GAGCTACATGCACCGGGCTGCCCTTT	class 1	20	5	262	239	26	8	26	26	9	3	24	11	0	21	13	0	0	16	4	22	7	188	195	15	3
GAGCTTGCAAGCATGTGACTGATGTG	class 1	7	5	157	82	0	0	0	0	0	0	0	0	5	0	0	4	5	0	9	8	5	31	35	5	5
GAGGAGACAACGTGAAGCTGAACGTG	class 1	106	7	218	154	100	15	8	31	32	47	33	164	7	171	12	8	5	14	8	18	7	94	84	16	8
GAGGCTGTTTCCAGGACTCGAACCCG	class 1	19	5	230	181	20	15	21	21	13	4	18	13	0	20	14	3	0	16	4	21	4	83	82	20	5
GAGGGATTATGAACACATACCCTCGT	class 1	4	0	261	151	0	0	0	0	0	0	0	0	0	0	0	0	0	0	3	7	0	98	88	4	0
GAGGGTATGTGTTCATAATCCCTCTC	class 1	5	0	277	158	0	0	0	0	0	0	0	0	0	0	0	0	0	0	3	6	0	106	94	4	0
GAGTGGCATGATCTCATGGTCCAAGG	class 1	5	0	132	90	0	0	0	0	0	0	0	0	0	0	0	0	0	0	3	12	0	54	32	7	0
GAGTTGGTTGCGAGTTTTTATGGGTT	class 1	16	4	207	134	15	9	18	16	12	5	18	9	0	22	12	0	0	13	0	17	3	93	55	11	0
GATAAAGATTCATATATGAAAAGTGT	class 1	4	0	129	67	0	0	0	0	0	0	0	0	0	0	0	0	0	0	0	7	0	42	35	0	0
GATACCAAGGAGGTGCCGTCCGTTCG	class 1	38	27	144	102	6	5	0	0	5	0	0	37	28	17	3	23	24	4	24	8	24	62	46	7	28
GATAGCAAGCTTCCATGCAGCCCTGT	class 1	18	4	130	90	13	10	13	10	6	5	13	11	0	18	10	0	0	13	3	11	0	52	43	12	0
GATCAATCTCAATGCCGAACGGACGG	class 1	7	48	158	130	3	0	3	3	0	3	3	3	46	3	5	43	43	5	47	9	44	75	61	6	51
GATCACGAGATCGTTGTCGTTGTAGT	class 1	5	0	216	157	0	0	0	0	0	0	0	0	0	0	4	0	0	3	0	8	0	90	61	5	0
GATCCAACTGAGGGCTTGGGGTGTCT	class 1	5	0	152	89	0	0	0	0	0	0	0	0	0	0	3	0	0	0	0	5	0	71	42	3	0
GATCCATACAACCCAACAAGTACCTT	class 1	8	4	125	69	4	0	4	6	0	0	4	4	4	11	5	4	6	0	7	7	5	31	24	7	4
GATCGAAAGCTATGTTTAGGTTTGGG	class 1	3	0	183	98	0	0	0	0	0	0	0	0	0	0	0	0	0	0	3	7	0	54	39	0	0
GATCGTAACACTTAGCGATCTACGAG	class 1	6	0	125	75	0	0	0	0	0	0	0	0	0	0	0	0	0	0	0	0	0	56	39	0	0
GATCGTAACACTTAGCGGTCTACGAG	class 1	0	3	148	94	0	0	0	0	0	0	0	3	3	0	0	0	0	0	0	3	0	56	52	3	0
GATCGTTGTCGTTGTAGTGGAACTTT	class 1	6	0	215	155	0	0	0	0	0	0	0	0	0	0	4	0	0	3	0	7	0	93	64	5	0
GATCTACGAGGGTATGTGTTCATAAT	class 1	4	0	137	83	0	0	0	0	0	0	0	0	0	0	0	0	0	0	0	3	0	58	42	0	0
GATCTCGTGATCGTAACACTTAGCGG	class 1	0	3	154	105	0	0	0	0	0	0	0	3	3	0	0	0	0	0	0	6	0	63	50	0	0
GATGAGATCAATCTCAATGCCGAACG	class 1	9	73	243	186	0	0	0	0	0	0	3	0	78	0	5	65	67	8	72	10	71	102	96	6	79
GATGTCCATAATGGCTCCCACATATT	class 1	16	0	121	61	13	7	10	12	10	12	12	14	0	12	16	0	0	14	0	18	0	26	25	17	0
GATGTCGAGGATTCAATTAATCCAGT	class 1	8	21	152	93	0	0	0	0	0	0	0	0	19	0	5	16	14	4	19	12	19	43	37	8	17
GATTATGAACACATACCCTCGTAGAT	class 1	4	0	141	85	0	0	0	0	0	0	0	0	0	0	0	0	0	0	0	3	0	59	44	0	0
GCAACAGCTGTACCGCTGCGCCAAGG	class 1	18	3	204	166	15	10	17	19	8	3	13	11	0	19	12	0	0	12	0	16	0	136	133	13	0
GCAACCAACTCATGGTTCTGGCACAT	class 1	19	6	177	131	18	11	19	14	12	6	19	11	0	23	15	0	0	15	3	19	0	87	58	15	4
GCAAGCATGTGACTGATGTGTTCAGT	class 1	6	0	160	81	0	0	0	0	0	0	0	0	0	0	0	0	0	0	3	10	0	29	32	5	0
GCAAGCTTCCATGCAGCCCTGTCCAT	class 1	11	4	122	88	5	0	0	3	5	3	6	5	0	4	9	0	0	9	3	8	0	51	39	9	0
GCAGCCCGGTGCATGTAGCTCCCGCT	class 1	25	8	308	279	31	12	30	29	14	3	29	15	0	27	16	3	0	17	7	28	7	213	242	23	6
GCAGCCTTTCCCTGCATTTCTGCAAG	class 1	18	5	222	197	21	14	26	27	10	4	20	11	0	25	12	0	0	11	0	18	4	86	86	15	4
GCATAGGAAACAAAAAATTTCCTACG	class 1	37	8	211	136	53	33	45	53	51	45	63	53	7	88	38	9	9	26	9	33	8	86	69	27	8
GCATGATCTCATGGTCCAAGGAAATG	class 1	5	0	157	88	0	0	3	0	0	0	0	0	0	0	4	0	0	3	0	13	0	51	29	9	0
GCATGTAGCTCCCGCTTGCGCAGGGT	class 1	28	6	336	308	32	16	29	29	16	5	31	17	0	28	17	0	0	21	5	31	5	233	256	26	4
GCATGTGACTGATGTGTTCAGTCACG	class 1	4	0	125	66	0	0	0	0	0	0	0	0	0	0	0	0	0	0	0	6	0	25	26	4	0
GCATTGAGATTGATCTCATCGAAAGT	class 1	14	94	256	218	7	4	8	7	5	7	8	6	95	6	10	87	95	12	92	15	95	108	112	12	105
GCATTTCTGCAAGAGGCTGTTTCCAG	class 1	17	4	233	186	17	14	21	21	9	0	15	12	0	19	11	0	0	14	0	18	4	85	84	17	3
GCCAGAACCATGAGTTGGTTGCGAGT	class 1	16	5	178	125	15	10	18	14	10	5	18	9	0	21	12	0	0	14	0	16	0	84	53	11	3
GCCCGGTGCATGTAGCTCCCGCTTGC	class 1	27	7	315	289	32	12	33	31	16	4	31	17	0	29	17	3	0	18	7	31	7	216	247	26	6
GCCCTCAGTTGGATCTCTCTCCCCTG	class 1	7	0	166	98	0	0	0	0	0	0	0	0	3	0	4	0	0	0	6	6	0	88	45	5	3
GCCGTCCGTTCGGCATTGAGATTGAT	class 1	7	47	160	128	3	0	3	3	0	3	3	3	45	3	5	42	44	5	46	9	42	76	59	6	50
GCCTCTTGCAGAAATGCAGGGAAAGG	class 1	17	4	224	194	20	14	24	26	10	4	20	11	0	24	11	0	0	10	0	17	4	85	84	14	4
GCCTTGGCGCAGCGGTACAGCTGTTG	class 1	18	3	199	164	15	10	16	18	8	3	13	11	0	19	12	0	0	12	0	16	0	132	131	13	0
GCCTTGTGACCATGAGGTCACGGGTT	class 1	18	7	231	217	21	15	22	21	15	3	21	13	3	22	13	4	3	16	5	19	6	161	174	20	6
GCCTTTAGTCCCAAACAAGTTGGGGT	class 1	19	6	337	243	16	13	21	22	16	7	21	10	0	24	21	4	0	20	4	22	3	149	139	20	5
GCCTTTCCCTGCATTTCTGCAAGAGG	class 1	17	5	217	194	21	14	26	27	10	4	19	11	0	25	11	0	0	10	0	17	4	86	84	14	4
GCGCAAGCGGGAGCTACATGCACCGG	class 1	26	6	323	297	33	14	32	33	16	4	32	17	0	31	16	0	0	18	6	30	6	217	258	24	5
GCGCAGCGGTACAGCTGTTGCCTTGT	class 1	17	3	210	172	15	10	15	16	8	0	12	10	0	18	11	0	0	12	0	16	0	141	136	14	0
GCGTACAAAAGACCCAAAGTGGTCGG	class 1	24	11	263	242	25	21	27	28	17	8	25	15	7	26	20	7	7	19	6	24	10	80	83	22	11
GCTAAGTGTTACGATCACGAGATCGT	class 1	7	3	279	176	0	0	0	0	0	0	0	4	3	0	0	0	0	0	3	9	0	117	85	4	0
GCTACATGCACCGGGCTGCCCTTTTT	class 1	16	4	183	180	16	5	17	17	5	0	16	7	0	13	8	0	0	12	0	16	5	139	149	11	0
GCTAGAGGTGAAACCCATAAAAACTC	class 1	17	5	240	165	15	11	20	19	14	5	21	10	0	23	14	0	0	14	3	17	0	95	69	12	3
GCTAGGGTTAGATGAGATAAATGATG	class 1	5	0	165	110	0	0	0	0	0	0	0	0	3	0	0	0	3	0	5	7	0	67	48	5	0
GCTATCCATGTGCCAGAACCATGAGT	class 1	21	6	167	119	20	14	22	17	13	6	20	13	0	26	16	0	0	14	3	17	0	78	58	16	3
GCTCAGGGGAGAGAGATCCAACTGAG	class 1	9	3	194	109	4	0	0	3	3	0	3	0	4	0	5	3	3	4	8	8	3	95	56	7	4
GCTGCATGGAAGCTTGCTATCCATGT	class 1	19	4	143	104	13	12	14	12	7	5	14	11	0	20	10	0	0	12	0	13	0	57	49	12	0
GCTGCGTACAAAAGACCCAAAGTGGT	class 1	24	12	252	235	26	21	25	28	17	7	24	15	8	26	19	8	7	17	7	23	11	77	81	20	12
GCTTATGTTTTATTATGTCAAGTATC	class 1	18	67	181	148	11	0	0	4	8	21	12	17	65	18	4	41	53	6	51	12	59	59	57	8	51
GCTTCACGTTGTCTCCTCCTTCCTTG	class 1	0	5	133	108	0	0	0	0	0	0	0	0	4	0	0	6	0	0	7	5	5	52	56	0	5
GCTTGCAAGCATGTGACTGATGTGTT	class 1	7	5	157	86	0	0	0	0	0	0	0	0	5	0	0	4	5	0	9	9	5	30	35	5	5
GCTTGCGCAGGGTCCGGGGAAGGGTC	class 1	26	8	278	266	27	17	26	25	16	7	26	14	4	24	16	5	5	17	6	26	7	181	202	22	8
GCTTGCTATCCATGTGCCAGAACCAT	class 1	20	5	154	109	18	14	20	15	10	6	19	13	0	24	13	0	0	14	3	15	0	66	49	16	0
GCTTTGTTGTTGTTGTTGTTGTTGTT	class 1	16	4	188	152	10	8	15	16	12	10	14	10	0	22	14	5	0	9	3	14	3	104	113	16	3
GGAAAAGTTCGGAATATTTCTCGGTC	class 1	0	0	145	87	0	0	0	0	0	0	0	0	0	0	0	0	0	0	3	5	0	55	37	4	0
GGAAACAAAAAATTTCCTACGAGAAG	class 1	39	3	212	132	51	34	43	51	51	45	62	52	3	86	41	4	5	28	4	35	3	83	68	29	3
GGAAACAGCCTCTTGCAGAAATGCAG	class 1	16	4	237	197	17	14	21	21	9	0	16	12	0	19	11	0	0	14	0	18	4	86	87	16	3
GGAAATTTTTTGTTTCCTATGCTACG	class 1	0	0	212	129	0	0	0	0	0	0	0	0	0	0	0	0	0	0	0	0	0	81	61	0	0
GGAAGAAACCCAAGAATACATCTACT	class 1	5	3	156	84	0	0	0	0	0	0	0	0	0	0	3	0	0	3	3	4	3	52	54	3	3
GGAAGGGTCCGACCACTTTGGGTCTT	class 1	24	12	264	241	22	18	26	24	17	10	21	12	7	23	17	8	7	17	8	26	11	131	139	24	11
GGAATGGTCCGGAGATAAAGATTCAT	class 1	6	0	169	107	0	0	0	0	0	0	0	0	0	0	3	0	0	0	6	12	0	60	53	6	0
GGAATTGGATACTGGATTAATTGAAT	class 1	7	19	131	99	0	0	0	3	0	0	3	3	19	0	5	14	13	5	16	11	16	40	35	9	16
GGACCCTGCGCAAGCGGGAGCTACAT	class 1	27	6	320	302	32	15	28	28	15	4	30	16	0	26	16	0	0	20	5	30	4	215	248	25	4
GGACCCTTCCCCGGACCCTGCGCAAG	class 1	27	8	276	265	26	18	27	26	16	7	24	14	4	25	16	5	5	17	6	25	8	178	198	22	8
GGACTAAAGGCTTTGTTGTTGTTGTT	class 1	17	7	343	270	16	11	19	22	14	9	21	8	0	25	17	4	0	14	4	19	3	173	184	16	4
GGACTCGAACCCGTGACCTCATGGTC	class 1	19	5	228	204	20	16	25	24	16	4	21	14	0	24	16	3	0	18	4	22	5	149	162	21	5
GGAGACAACGTGAAGCTGAACGTGTG	class 1	107	7	253	164	100	15	8	32	33	47	34	162	7	171	12	8	5	14	8	20	7	111	88	18	8
GGAGAGAGATCCAACTGAGGGCTTGG	class 1	6	0	173	105	0	0	0	0	0	0	0	0	3	0	4	0	0	0	5	7	0	81	46	5	3
GGAGATAAAGATTCATATATGAAAAG	class 1	4	0	169	107	0	0	0	0	0	0	0	0	0	0	0	0	0	0	3	9	0	56	48	3	0
GGAGCCTTGGCGCAGCGGTACAGCTG	class 1	20	3	182	159	16	10	17	18	9	3	13	12	0	20	13	0	0	13	0	17	0	119	128	15	0
GGAGCTACATGCACCGGGCTGCCCTT	class 1	24	6	275	249	28	11	27	28	12	3	25	12	0	23	13	0	0	16	5	23	8	194	205	18	4
GGAGGAGACAACGTGAAGCTGAACGT	class 1	105	7	214	151	100	15	8	31	32	46	33	163	7	171	12	8	5	14	8	17	7	93	83	16	8
GGAGGTGCCGTCCGTTCGGCATTGAG	class 1	8	45	151	114	3	0	0	0	3	4	0	4	45	0	6	41	40	6	41	10	40	66	50	8	47
GGAGTGGCATGATCTCATGGTCCAAG	class 1	7	0	141	100	0	0	3	0	0	0	0	0	0	0	3	0	0	4	3	13	0	64	34	8	0
GGATACCAAGGAGGTGCCGTCCGTTC	class 1	38	26	150	109	7	5	3	0	5	0	0	37	27	17	3	22	24	4	24	8	24	63	51	7	27
GGATAGCAAGCTTCCATGCAGCCCTG	class 1	17	4	125	87	13	10	13	10	6	5	13	11	0	18	9	0	0	11	0	10	0	51	40	11	0
GGATCAAGGAAGGAGGAGACAACGTG	class 1	0	6	136	109	0	0	0	0	0	0	0	0	5	0	0	6	0	0	9	5	6	56	61	0	6
GGCAACAGCTGTACCGCTGCGCCAAG	class 1	18	3	204	171	15	9	17	18	8	3	13	10	0	18	11	0	0	12	0	16	0	135	138	13	0
GGCACATGGATAGCAAGCTTCCATGC	class 1	18	4	149	111	13	12	15	12	7	5	15	11	0	20	9	0	0	11	0	11	0	62	51	12	0
GGCAGCCCGGTGCATGTAGCTCCCGC	class 1	25	8	307	275	31	12	30	29	14	3	29	15	0	26	16	3	0	17	7	28	7	212	239	23	6
GGCATGATCTCATGGTCCAAGGAAAT	class 1	6	0	156	89	0	0	0	0	0	0	0	0	0	0	3	0	0	0	0	12	0	53	29	8	0
GGCATTGAGATTGATCTCATCGAAAG	class 1	11	92	239	204	0	0	0	0	0	3	3	3	93	0	7	85	92	8	89	11	92	102	104	8	102
GGCCCATGTAGCCCAGGGATAGGTGG	class 1	4	0	124	49	0	0	0	0	0	0	0	0	0	0	0	0	0	0	0	5	0	45	33	3	0
GGCGCAGCGGTACAGCTGTTGCCTTG	class 1	19	3	205	170	16	10	17	18	9	3	13	11	0	19	12	0	0	13	0	17	0	138	134	15	0
GGCTAGAGGTGAAACCCATAAAAACT	class 1	17	5	248	173	15	11	20	19	14	5	21	10	0	22	14	0	0	14	3	17	0	104	78	12	3
GGCTGCATGGAAGCTTGCTATCCATG	class 1	18	4	135	95	13	12	14	11	6	5	13	11	0	20	9	0	0	11	0	12	0	54	43	11	0
GGCTGCGTACAAAAGACCCAAAGTGG	class 1	24	11	237	228	24	21	26	27	16	7	23	14	7	25	19	6	6	17	6	23	10	68	78	20	10
GGCTGTTTCCAGGACTCGAACCCGTG	class 1	18	4	228	183	20	14	20	21	12	3	18	13	0	20	14	3	0	16	4	19	4	85	91	19	5
GGCTTTGTTGTTGTTGTTGTTGTTGT	class 1	15	4	218	165	13	9	17	19	12	9	17	8	0	22	15	5	0	10	3	15	3	127	127	17	3
GGGAAGGGTCCGACCACTTTGGGTCT	class 1	23	12	263	237	22	18	25	24	17	10	20	12	7	22	16	8	7	16	8	24	11	138	144	23	11
GGGACTAAAGGCTTTGTTGTTGTTGT	class 1	19	7	346	276	17	11	20	23	14	9	22	8	0	25	19	4	0	16	4	20	4	172	182	17	4
GGGAGAGAGATCCAACTGAGGGCTTG	class 1	6	0	178	106	0	0	0	0	0	0	0	0	3	0	4	0	0	0	6	6	0	88	45	5	3
GGGAGCCTTGGCGCAGCGGTACAGCT	class 1	20	3	182	155	16	10	17	18	9	3	13	12	0	20	13	0	0	13	0	17	0	119	124	15	0
GGGAGCTACATGCACCGGGCTGCCCT	class 1	25	7	272	248	28	13	28	28	14	0	25	14	0	23	14	0	0	17	5	25	7	191	211	19	3
GGGATTATGAACACATACCCTCGTAG	class 1	4	0	252	149	0	0	0	0	0	0	0	0	0	0	0	0	0	0	3	7	0	97	83	4	0
GGGCAGCCCGGTGCATGTAGCTCCCG	class 1	25	8	300	267	30	12	28	29	14	3	27	15	0	25	15	3	0	17	6	27	7	205	233	20	4
GGGCTGCATGGAAGCTTGCTATCCAT	class 1	17	4	129	89	13	12	13	11	6	5	13	11	0	20	9	0	0	11	0	11	0	51	42	11	0
GGGGAAGGGTCCGACCACTTTGGGTC	class 1	23	12	255	234	22	17	25	24	17	9	19	12	7	22	16	8	7	15	8	24	11	138	152	23	11
GGGGAGAGAGATCCAACTGAGGGCTT	class 1	7	0	179	100	0	0	0	0	0	0	0	0	3	0	4	0	0	0	6	6	0	89	44	5	3
GGGGAGCCTTGGCGCAGCGGTACAGC	class 1	20	3	180	152	16	10	17	18	9	3	13	12	0	20	12	0	0	13	0	18	0	118	121	14	0
GGGTATGTGTTCATAATCCCTCTCGT	class 1	5	0	268	155	0	0	0	0	0	0	0	0	0	0	0	0	0	0	3	6	0	103	93	4	0
GGGTCCGACCACTTTGGGTCTTTTGT	class 1	23	12	272	261	21	19	23	23	16	8	21	14	8	22	19	8	8	17	8	25	11	98	114	22	12
GGGTCCGGGGAAGGGTCCGACCACTT	class 1	28	9	280	249	30	18	31	29	19	10	26	15	4	28	18	5	4	18	6	27	7	170	170	26	8
GGGTCTTTTGTACGCAGCCTTTCCCT	class 1	22	9	221	217	22	19	26	26	16	8	21	14	5	24	18	4	5	15	4	23	8	70	80	18	8
GGGTGCTCCCTCACAGGCCCATGTAG	class 1	7	0	138	56	0	0	0	0	0	0	0	0	0	0	3	0	0	0	0	7	0	62	36	8	0
GGGTTCGAGTCCTGGAAACAGCCTCT	class 1	19	6	231	181	20	15	22	21	13	4	18	13	4	20	14	4	4	16	5	21	6	83	80	20	5
GGTACAGCTGTTGCCTTGTGACCATG	class 1	17	4	225	189	18	11	18	17	10	0	17	11	0	18	11	0	0	14	0	18	0	159	152	17	3
GGTATGTGTTCATAATCCCTCTCGTT	class 1	5	0	271	160	0	0	0	0	0	0	0	0	0	0	0	0	0	0	3	6	0	105	96	4	0
GGTCACAAGGCAACAGCTGTACCGCT	class 1	16	4	224	182	17	10	17	16	9	0	15	11	0	18	11	0	0	14	0	18	0	152	145	15	3
GGTCCGGAGATAAAGATTCATATATG	class 1	5	0	182	114	0	0	0	0	0	0	0	0	0	0	0	0	0	0	5	11	0	62	55	4	0
GGTCCGGGGAAGGGTCCGACCACTTT	class 1	28	9	279	249	30	18	31	29	19	10	26	14	4	28	18	5	4	18	6	27	7	167	167	26	8
GGTCGGACCCTTCCCCGGACCCTGCG	class 1	25	8	271	253	25	17	27	26	16	7	24	14	4	25	16	5	4	16	5	25	7	165	181	22	8
GGTCTACGAGGGTATGTGTTCATAAT	class 1	0	0	141	88	0	0	0	0	0	0	0	0	0	0	0	0	0	0	0	3	0	48	46	0	0
GGTCTTTTGTACGCAGCCTTTCCCTG	class 1	23	8	224	215	23	19	27	27	15	8	22	14	5	25	17	4	5	15	4	23	8	73	84	18	8
GGTGCATGTAGCTCCCGCTTGCGCAG	class 1	27	6	325	301	31	14	31	32	16	5	32	17	0	30	17	0	0	19	6	31	6	226	254	25	5
GGTGCCGTCCGTTCGGCATTGAGATT	class 1	7	48	160	124	3	0	3	3	0	3	0	3	47	0	5	44	45	5	46	8	42	76	57	6	51
GGTGCTCCCTCACAGGCCCATGTAGC	class 1	6	0	142	58	0	0	0	0	0	0	0	0	0	0	3	0	0	0	0	7	0	62	36	8	0
GGTTAGATGAGATAAATGATGGTGAT	class 1	5	3	183	124	0	0	0	0	0	0	0	0	3	0	0	3	3	0	8	8	0	68	57	6	0
GGTTCCGGAAAAGTTCGGAATATTTC	class 1	0	61	132	111	0	0	0	0	0	0	0	0	72	0	0	49	59	0	53	0	56	47	46	0	58
GGTTCGAGTCCTGGAAACAGCCTCTT	class 1	19	6	234	184	21	15	23	22	13	4	18	13	4	21	15	4	4	16	5	22	6	88	83	20	5
GGTTCGTAGCATAGGAAACAAAAAAT	class 1	0	0	210	129	0	0	0	0	0	0	0	0	0	0	0	0	0	0	0	0	0	86	65	0	0
GGTTCTGGCACATGGATAGCAAGCTT	class 1	20	5	153	108	18	14	20	15	9	6	19	12	0	24	12	0	0	14	3	15	0	67	49	15	0
GGTTGCGAGTTTTTATGGGTTTCACC	class 1	17	4	207	134	14	9	18	17	12	5	20	9	0	21	13	0	0	14	0	20	3	92	54	12	3
GGTTTCACCTCTAGCCTACCCCAACT	class 1	20	5	310	208	16	14	20	20	15	7	20	13	0	22	21	4	0	16	3	23	3	133	109	19	5
GTACCGCTGCGCCAAGGCTCCCCTTC	class 1	19	3	183	154	16	10	17	18	8	4	13	11	0	20	12	0	0	13	0	18	0	120	129	13	0
GTACGCAGCCTTTCCCTGCATTTCTG	class 1	19	5	222	205	21	14	26	27	10	4	21	11	0	25	12	0	0	11	0	18	4	80	89	15	4
GTACTGGAAGAATACTTTGTGGACAT	class 1	8	0	124	59	3	4	0	3	5	9	4	5	0	5	7	0	0	8	0	10	0	37	21	9	0
GTAGACCGCTAAGTGTTACGATCACG	class 1	0	3	148	95	0	0	0	0	0	0	0	3	3	0	0	0	0	0	0	5	0	56	50	0	0
GTAGATGTATTCTTGGGTTTCTTCCG	class 1	5	0	147	81	0	0	0	0	0	0	0	0	0	0	3	0	0	3	3	4	0	54	53	3	0
GTAGCATAGGAAACAAAAAATTTCCT	class 1	0	0	221	135	0	0	0	0	0	0	0	0	0	0	0	0	0	0	0	0	0	83	65	0	0
GTAGCTCCCGCTTGCGCAGGGTCCGG	class 1	28	6	299	283	33	17	30	31	18	6	30	16	3	29	17	3	5	20	4	31	5	202	228	22	4
GTAGGAAATTTTTTGTTTCCTATGCT	class 1	0	0	215	136	0	0	0	0	0	0	0	0	0	0	0	0	0	0	0	0	0	87	66	0	0
GTATCATTTCCTTGGACCATGAGATC	class 1	6	0	159	94	0	0	3	0	0	0	0	0	0	0	4	0	0	3	0	13	0	55	29	9	0
GTATCCACACGTTCAGCTTCACGTTG	class 1	109	7	246	155	108	16	9	35	34	49	36	162	8	177	13	8	4	14	7	20	6	99	85	19	7
GTATTCTTGGGTTACTTCCGCACTTC	class 1	0	0	187	121	0	0	0	0	0	0	0	0	0	0	0	0	0	0	3	3	0	73	59	0	0
GTATTCTTGGGTTTCTTCCGCACTTC	class 1	6	0	143	78	0	0	0	0	0	0	0	0	0	0	5	0	0	4	0	6	0	56	53	4	0
GTCAAGTATCATTTCCTTGGACCATG	class 1	6	0	151	93	0	0	3	0	0	0	0	0	0	0	4	0	0	3	0	11	0	47	28	9	0
GTCACAAGGCAACAGCTGTACCGCTG	class 1	17	3	218	181	16	10	17	16	9	0	14	11	0	18	12	0	0	15	0	18	0	146	144	16	3
GTCACGGGTTCGAGTCCTGGAAACAG	class 1	18	4	234	185	20	15	22	22	13	3	19	13	0	22	13	3	0	16	4	20	4	106	117	19	5
GTCACTTAAGTTTGAGTTGCTTATGT	class 1	4	0	120	65	0	0	0	0	0	0	0	0	0	0	3	0	0	0	0	5	0	38	28	4	0
GTCCATGGCTAGTTCTTTGGTGATAC	class 1	7	0	128	88	0	0	0	0	0	0	0	0	0	0	4	0	0	4	0	5	0	52	43	4	0
GTCCCAAACAAGTTGGGGTAGGCTAG	class 1	21	6	325	232	18	16	23	24	17	9	24	13	3	25	23	5	3	20	5	23	3	146	131	22	6
GTCCGACCACTTTGGGTCTTTTGTAC	class 1	23	10	259	251	21	21	25	25	17	8	21	14	6	23	19	6	6	17	6	24	9	88	93	21	10
GTCCGGGGAAGGGTCCGACCACTTTG	class 1	26	10	271	244	28	17	29	27	18	9	23	13	5	26	17	6	5	17	7	28	8	162	162	26	9
GTCCGTTCGGCATTGAGATTGATCTC	class 1	13	147	273	266	6	0	3	3	0	5	4	6	150	5	6	129	133	9	145	12	145	125	137	9	151
GTCGGACCCTTCCCCGGACCCTGCGC	class 1	25	8	273	257	25	17	27	26	16	7	24	14	4	25	16	5	4	16	5	25	7	169	188	22	8
GTCGTTGTAGTGGAACTTTCGATGAG	class 1	6	0	211	138	0	0	0	0	0	0	0	0	0	0	3	0	0	3	0	9	0	89	59	5	0
GTCTACGAGGGTATGTGTTCATAATC	class 1	0	0	144	89	0	0	0	0	0	0	0	0	0	0	0	0	0	0	0	3	0	50	45	0	0
GTCTTGATCCATACAACCCAACAAGT	class 1	7	5	124	71	3	0	0	3	0	0	3	4	5	10	4	5	6	0	6	6	4	35	25	5	3
GTCTTTTGTACGCAGCCTTTCCCTGC	class 1	24	9	227	220	24	19	28	28	15	8	22	14	6	26	17	5	6	15	5	24	9	77	87	19	9
GTGACACGATCGAAAGCTATGTTTAG	class 1	4	0	185	103	0	0	0	0	0	0	0	0	0	0	0	0	0	0	4	9	0	55	36	4	0
GTGACCATGAGGTCACGGGTTCGAGT	class 1	19	5	233	215	21	16	24	24	16	5	23	15	0	25	16	3	0	18	4	23	5	152	170	21	5
GTGACCTCATGGTCACAAGGCAACAG	class 1	17	6	231	215	20	14	21	19	14	0	19	12	3	21	13	4	3	14	5	18	6	164	172	17	6
GTGACTGAACACATCAGTCACATGCT	class 1	4	0	134	69	0	0	0	0	0	0	0	0	0	0	0	0	0	0	0	6	0	27	27	4	0
GTGATCGTAACACTTAGCGGTCTACG	class 1	0	3	148	93	0	0	0	0	0	0	0	3	3	0	0	0	0	0	0	4	0	57	53	0	0
GTGCATGTAGCTCCCGCTTGCGCAGG	class 1	28	6	332	306	32	14	29	30	16	5	31	17	0	29	18	0	0	20	5	31	5	234	260	26	4
GTGCCGTCCGTTCGGCATTGAGATTG	class 1	7	48	159	127	3	0	3	3	0	3	3	3	46	3	5	43	45	5	47	9	43	75	57	6	51
GTGCGGAAGAAACCCAAGAATACATC	class 1	5	0	145	77	0	0	0	0	0	0	0	0	0	0	3	0	0	3	0	4	0	56	51	3	0
GTGCGGAAGTAACCCAAGAATACATC	class 1	0	0	189	124	0	0	0	0	0	0	0	0	0	0	0	0	0	0	3	0	0	72	60	0	0
GTGCTCCCTCACAGGCCCATGTAGCC	class 1	6	0	132	56	0	0	0	0	0	0	0	0	0	0	3	0	0	0	0	6	0	56	34	7	0
GTGGATACCAAGGAGGTGCCGTCCGT	class 1	38	27	155	113	7	5	3	0	5	0	0	35	28	17	3	23	24	4	25	8	25	66	53	7	28
GTGGTCGGACCCTTCCCCGGACCCTG	class 1	27	10	277	248	28	17	29	28	19	10	26	15	4	26	18	5	4	18	6	26	7	168	176	25	8
GTGTGGATACCAAGGAGGTGCCGTCC	class 1	39	25	153	119	7	5	3	0	5	0	0	35	26	17	5	21	23	5	24	9	23	64	51	7	26
GTGTTACGATCACGAGATCGTTGTCG	class 1	5	0	271	174	0	0	0	0	0	0	0	0	0	0	3	0	0	0	0	8	0	112	76	4	0
GTGTTCAGTCACGGGGATATTATATT	class 1	3	0	122	65	0	0	0	0	0	0	0	0	0	0	0	0	0	0	3	5	0	31	22	5	0
GTTACATACATCTAGTAGATGTATTC	class 1	9	0	228	132	0	0	0	0	0	0	0	0	0	0	3	0	0	3	0	8	0	96	73	6	0
GTTACGATCACGAGATCGTTGTCGTT	class 1	5	0	223	149	0	0	0	0	0	0	0	0	0	0	4	0	0	3	0	7	0	90	60	5	0
GTTCAGCTTCACGTTGTCTCCTCCTT	class 1	106	8	222	160	102	15	9	32	32	49	35	165	7	172	12	9	5	14	9	18	7	100	85	16	8
GTTCCACTACAACGACAACGATCTCG	class 1	5	0	210	143	0	0	0	0	0	0	0	0	0	0	4	0	0	3	0	8	0	89	54	5	0
GTTCCGGAAAAGTTCGGAATATTTCT	class 1	0	6	131	83	0	0	0	0	0	0	0	0	8	0	0	5	8	0	6	0	5	48	30	0	6
GTTCGAGTCCTGGAAACAGCCTCTTG	class 1	19	6	237	186	21	15	23	22	13	4	18	13	4	21	15	4	4	16	5	22	6	92	80	20	5
GTTCGGCATTGAGATTGATCTCATCG	class 1	9	70	234	187	0	0	0	0	0	4	3	4	75	0	5	65	70	8	68	12	72	100	98	6	80
GTTCGTAGCATAGGAAACAAAAAATT	class 1	0	0	212	131	0	0	0	0	0	0	0	0	0	0	0	0	0	0	0	0	0	88	65	0	0
GTTCTGGCACATGGATAGCAAGCTTC	class 1	19	5	145	103	16	14	19	14	9	6	17	12	0	23	11	0	0	13	3	13	0	63	45	13	0
GTTCTTGATAAATGTTTATTATTCAT	class 1	8	10	193	144	4	5	3	4	6	5	3	4	9	6	5	9	5	7	11	8	8	65	34	8	7
GTTGCCTTGTGACCATGAGGTCACGG	class 1	17	7	227	215	20	14	21	20	14	0	19	12	3	21	12	4	3	14	5	17	6	160	174	18	6
GTTGCGAGTTTTTATGGGTTTCACCT	class 1	17	4	211	140	14	9	18	17	12	5	20	9	0	21	14	0	0	13	0	20	3	94	61	12	3
GTTGCTAGGGTTAGATGAGATAAATG	class 1	5	0	171	106	0	0	0	0	0	0	0	0	3	0	0	0	3	0	5	7	0	69	44	5	0
GTTGGGGTAGGCTAGAGGTGAAACCC	class 1	20	5	305	207	16	14	20	20	15	7	20	13	0	22	21	4	0	16	3	23	3	128	104	19	4
GTTGGTTGCGAGTTTTTATGGGTTTC	class 1	16	4	209	134	15	9	18	16	12	5	19	9	0	22	12	0	0	13	0	17	3	91	53	11	3
GTTGTAGTGGAACTTTCGATGAGATC	class 1	7	0	222	148	0	0	0	0	0	0	0	0	0	0	3	0	0	3	0	9	0	93	64	6	0
GTTGTCGTTGTAGTGGAACTTTCGAT	class 1	6	0	209	145	0	0	0	0	0	0	0	0	0	0	3	0	0	3	0	8	0	91	61	5	0
GTTGTCTCCTCCTTCCTTGATCCAGC	class 1	0	6	133	111	0	0	0	0	0	0	0	0	5	0	0	6	0	0	9	5	6	52	59	0	6
GTTTATTATTCATGCTATAATTGTAT	class 1	10	7	213	126	9	11	12	11	7	7	10	6	6	10	8	6	4	11	7	12	5	72	26	12	4
GTTTCACCTCTAGCCTACCCCAACTT	class 1	20	5	333	219	16	15	20	20	16	7	20	13	0	22	21	4	0	16	3	23	3	139	116	20	5
GTTTCATGTTGCTAGGGTTAGATGAG	class 1	3	0	168	90	0	0	0	0	0	0	0	0	0	0	0	0	0	0	3	7	0	68	34	6	0
GTTTCCAGGACTCGAACCCGTGACCT	class 1	18	6	229	187	22	13	26	24	15	3	22	14	3	24	14	4	3	16	5	21	5	137	151	20	6
GTTTGGGACTAAAGGCTTTGTTGTTG	class 1	20	7	350	277	19	11	24	26	16	9	25	9	0	27	20	4	0	18	4	21	4	167	176	19	4
GTTTTATTATGTCAAGTATCATTTCC	class 1	19	67	170	130	10	0	0	5	7	19	11	15	61	19	3	45	49	4	51	10	64	50	48	7	51
GTTTTTATGGGTTTCACCTCTAGCCT	class 1	17	5	249	180	15	11	20	19	14	5	21	10	0	22	14	0	0	14	3	17	0	111	87	12	3
TAAAAACTCGCAACCAACTCATGGTT	class 1	16	5	206	137	16	10	19	16	11	4	19	9	0	22	12	0	0	14	0	17	3	94	58	12	4
TAAAACATAAGCAACTCAAACTTAAG	class 1	4	0	120	66	0	0	0	0	0	0	0	0	0	0	3	0	0	0	0	5	0	38	31	4	0
TAAACATAGCTTTCGATCGTGTCACT	class 1	5	0	187	104	0	0	0	0	0	0	0	0	0	0	0	0	0	0	4	9	0	55	37	6	0
TAAAGATTCATATATGAAAAGTGTTT	class 1	3	0	134	70	0	0	0	0	0	0	0	0	0	0	0	0	0	0	0	6	0	42	35	0	0
TAAAGGCTTTGTTGTTGTTGTTGTTG	class 1	15	4	299	231	13	10	16	19	12	8	18	6	0	22	14	4	0	9	4	18	3	165	166	14	4
TAAATGTTTATTATTCATGCTATAAT	class 1	6	8	219	143	7	4	7	7	3	4	7	0	7	7	5	7	5	7	9	9	6	73	31	9	5
TAACACTTAGCGATCTACGAGGGTAT	class 1	4	0	129	78	0	0	0	0	0	0	0	0	0	0	0	0	0	0	0	0	0	58	40	0	0
TAACACTTAGCGGTCTACGAGGGTAT	class 1	0	3	148	89	0	0	0	0	0	0	0	4	3	0	0	0	0	0	0	4	0	55	50	3	0
TAACCCTAGCAACATGAAACGTTAAG	class 1	3	0	163	95	0	0	0	0	0	0	0	0	0	0	0	0	0	0	3	6	0	64	34	6	0
TAACGAGAGGGATTATGAACACATAC	class 1	5	0	274	162	0	0	0	0	0	0	0	0	0	0	0	0	0	0	3	6	0	102	101	4	0
TAAGTGACACGATCGAAAGCTATGTT	class 1	5	0	181	103	0	0	0	0	0	0	0	0	0	0	0	0	0	0	4	9	0	54	36	6	0
TAAGTGTTACGATCACGAGATCGTTG	class 1	7	7	290	188	0	0	0	0	0	0	0	4	6	0	3	4	5	0	7	8	6	122	88	5	3
TAATAAAACATAAGCAACTCAAACTT	class 1	4	0	121	68	0	0	0	0	0	0	0	0	0	0	3	0	0	0	0	4	0	38	32	4	0
TAATCCAGTATCCAATTCCCTTTGTC	class 1	7	41	132	106	0	0	0	3	0	0	3	0	42	0	5	31	31	5	34	10	39	34	36	8	37
TAATCCCTCTCGTTACATACATCTAG	class 1	11	0	220	106	0	0	0	0	0	0	0	0	0	0	5	0	0	4	0	6	0	82	69	9	0
TACAAAAGACCCAAAGTGGTCGGACC	class 1	23	12	273	262	20	19	23	23	16	8	20	13	8	22	18	8	8	16	8	24	11	97	106	21	12
TACAACGACAACGATCTCGTGATCGT	class 1	5	0	213	147	0	0	0	0	0	0	0	0	0	0	4	0	0	3	0	7	0	87	58	5	0
TACAGCTGTTGCCTTGTGACCATGAG	class 1	17	4	233	193	18	11	18	17	10	0	17	11	0	18	11	0	0	14	0	18	0	168	153	17	3
TACATACATCTAGTAGATGTATTCTT	class 1	8	0	242	145	0	0	0	0	0	0	0	0	0	0	3	0	0	3	0	8	0	103	79	6	0
TACATCTACTAGATGTATGTAACGAG	class 1	9	0	240	134	0	0	0	0	0	0	0	0	0	0	4	0	0	3	0	7	0	98	77	7	0
TACATCTAGTAGATGTATTCTTGGGT	class 1	8	0	232	135	0	0	0	0	0	0	0	0	0	0	3	0	0	3	0	7	0	94	72	5	0
TACATGCACCGGGCTGCCCTTTTTTT	class 1	8	3	128	120	11	0	12	11	0	0	11	3	0	8	5	0	0	5	0	9	4	100	93	5	0
TACATGGGCCTGTGAGGGAGCACCCT	class 1	7	0	142	61	0	0	0	0	0	0	0	0	0	0	3	0	0	0	0	8	0	64	37	8	0
TACCAAGGAGGTGCCGTCCGTTCGGC	class 1	38	26	143	99	6	5	0	0	5	0	0	37	27	17	3	23	24	4	24	8	24	59	44	7	28
TACCCCAACTTGTTTGGGACTAAAGG	class 1	20	6	340	248	17	14	22	23	16	8	23	11	0	25	22	4	0	21	4	23	3	153	144	21	5
TACCCTCGTAGACCGCTAAGTGTTAC	class 1	0	3	144	90	0	0	0	0	0	0	0	3	3	0	0	0	0	0	0	3	0	55	49	3	0
TACCCTCGTAGATCGCTAAGTGTTAC	class 1	4	0	121	76	0	0	0	0	0	0	0	0	0	0	0	0	0	0	0	0	0	55	40	0	0
TACGAGAAGTGCGGAAGTAACCCAAG	class 1	0	19	180	122	0	0	0	0	0	0	0	0	20	0	0	20	18	0	23	3	19	64	64	0	22
TACGAGGGTATGTGTTCATAATCCCT	class 1	4	0	260	153	0	0	0	0	0	0	0	0	0	0	0	0	0	0	3	7	0	99	87	4	0
TACGATCACGAGATCGTTGTCGTTGT	class 1	5	0	213	147	0	0	0	0	0	0	0	0	0	0	4	0	0	3	0	7	0	85	59	5	0
TACGCAGCCTTTCCCTGCATTTCTGC	class 1	19	5	222	202	21	14	26	27	10	4	21	11	0	25	12	0	0	11	0	18	4	83	87	15	4
TACGGACTCCTCCCATGTCAAGTTTG	class 1	17	6	125	99	11	10	4	10	9	8	12	11	0	18	8	4	0	10	4	14	4	57	52	11	6
TACTGGAAGAATACTTTGTGGACATC	class 1	9	0	132	64	3	6	4	4	6	9	4	7	0	6	8	0	0	10	0	11	0	36	20	10	0
TAGAGGTGAAACCCATAAAAACTCGC	class 1	16	5	234	153	14	9	18	17	12	5	20	9	0	21	13	0	0	13	3	19	3	95	64	11	3
TAGATGAGATAAATGATGGTGATATC	class 1	5	3	188	127	0	0	0	0	0	0	0	0	3	0	0	3	3	0	7	8	0	66	54	6	0
TAGATGTATGTAACGAGAGGGATTAT	class 1	10	0	276	163	0	0	0	0	0	0	0	0	0	0	5	0	0	4	5	8	0	98	104	6	0
TAGATGTATTCTTGGGTTACTTCCGC	class 1	0	46	193	134	0	0	0	0	0	0	0	0	46	0	0	45	34	0	52	0	48	72	71	0	52
TAGATGTATTCTTGGGTTTCTTCCGC	class 1	5	0	152	83	0	0	0	0	0	0	0	0	0	0	3	0	0	3	3	4	0	56	54	3	0
TAGCAACATGAAACGTTAAGTGTGTG	class 1	4	3	164	102	0	0	0	0	0	0	0	0	0	0	0	0	3	0	5	7	4	62	35	8	4
TAGCAAGCTTCCATGCAGCCCTGTCC	class 1	11	5	122	88	5	0	0	3	5	3	7	5	0	4	9	0	0	10	3	8	0	50	40	9	0
TAGCCTACCCCAACTTGTTTGGGACT	class 1	20	5	330	244	17	14	22	23	16	8	23	12	0	24	22	4	0	19	4	22	0	155	142	21	5
TAGCTCCCGCTTGCGCAGGGTCCGGG	class 1	28	7	288	272	33	17	30	31	18	6	29	16	4	29	17	4	6	20	4	30	5	196	218	22	6
TAGCTTTCGATCGTGTCACTTAAGTT	class 1	5	0	177	101	0	0	0	0	0	0	0	0	0	0	0	0	0	0	4	9	0	47	37	6	0
TAGGAAATTTTTTGTTTCCTATGCTA	class 1	0	0	228	138	0	0	0	0	0	0	0	0	0	0	0	0	0	0	0	0	0	89	67	0	0
TAGGGTTAGATGAGATAAATGATGGT	class 1	5	0	177	123	0	0	0	0	0	0	0	0	3	0	0	0	3	0	7	8	0	66	57	5	0
TAGTAGATGTATTCTTGGGTTTCTTC	class 1	6	0	162	90	0	0	0	0	0	0	0	0	0	0	3	0	0	3	0	4	0	56	54	3	0
TAGTCCCAAACAAGTTGGGGTAGGCT	class 1	20	6	334	243	17	14	22	23	16	8	23	12	0	24	22	4	0	19	4	22	0	157	142	21	5
TATAATATCCCCGTGACTGAACACAT	class 1	4	0	121	65	0	0	0	0	0	0	0	0	0	0	0	0	0	0	3	6	0	30	23	6	0
TATAGCATGAATAATAAACATTTATC	class 1	7	8	212	140	6	4	6	6	4	5	6	3	7	6	6	7	5	8	9	10	6	69	28	9	5
TATATGAATCTTTATCTCCGGACCAT	class 1	5	0	187	118	0	0	0	0	0	0	0	0	0	0	0	0	0	0	6	12	0	63	58	5	0
TATCACCATCATTTATCTCATCTAAC	class 1	5	3	189	127	0	0	0	0	0	0	0	0	3	0	0	3	3	0	8	8	0	70	57	6	0
TATCCACACGTTCAGCTTCACGTTGT	class 1	108	8	256	161	108	16	9	35	34	48	36	162	8	177	13	9	5	14	8	20	7	110	89	19	8
TATCCATGTGCCAGAACCATGAGTTG	class 1	21	6	180	127	20	14	22	17	13	7	21	13	0	26	16	0	0	14	3	18	0	79	59	16	3
TATGAACACATACCCTCGTAGACCGC	class 1	0	0	130	85	0	0	0	0	0	0	0	0	0	0	0	0	0	0	0	3	0	45	45	0	0
TATGAACACATACCCTCGTAGATCGC	class 1	4	0	130	82	0	0	0	0	0	0	0	0	0	0	0	0	0	0	0	3	0	58	42	0	0
TATGAATCTTTATCTCCGGACCATTC	class 1	6	0	178	112	0	0	0	0	0	0	0	0	0	0	3	0	0	0	6	12	0	61	56	6	0
TATGGGTTTCACCTCTAGCCTACCCC	class 1	22	5	290	192	17	14	20	20	16	8	22	13	0	23	21	4	0	16	4	24	3	119	96	18	4
TATGTAACGAGAGGGATTATGAACAC	class 1	8	0	278	163	0	0	0	0	0	0	0	0	0	0	3	0	0	3	5	7	0	101	110	5	0
TATGTCAAGTATCATTTCCTTGGACC	class 1	6	0	149	94	0	0	0	0	0	0	0	0	0	0	3	0	0	0	0	9	0	45	32	6	0
TATGTGTTCATAATCCCTCTCGTTAC	class 1	6	0	286	161	0	0	0	0	0	0	0	0	0	0	3	0	0	3	3	7	0	106	104	5	0
TATGTTTTATTATGTCAAGTATCATT	class 1	21	73	199	158	11	0	0	5	8	21	12	17	69	19	4	45	53	6	55	13	65	65	63	9	55
TATTATGTCAAGTATCATTTCCTTGG	class 1	6	0	150	97	0	0	0	0	0	0	0	0	0	0	3	0	0	0	0	9	0	43	34	6	0
TATTCATGCTATAATTGTATTAATTG	class 1	4	4	193	122	0	0	0	0	0	0	0	0	3	0	0	3	4	0	4	4	0	61	29	4	0
TATTCTTGGGTTACTTCCGCACTTCT	class 1	0	21	192	143	0	0	0	0	0	0	0	0	20	0	0	22	17	0	25	3	21	74	73	0	24
TCAAGGAAGGAGGAGACAACGTGAAG	class 1	0	5	142	111	0	0	0	0	0	0	0	0	4	0	0	6	0	0	7	5	5	55	58	0	5
TCAATGCCGAACGGACGGCACCTCCT	class 1	8	46	153	116	4	3	3	3	4	5	3	5	46	3	7	42	42	7	42	11	41	66	51	8	48
TCAATTAATCCAGTATCCAATTCCCT	class 1	7	18	124	93	0	0	0	3	0	0	3	0	19	0	5	14	13	5	15	11	15	36	30	9	16
TCACAAGGCAACAGCTGTACCGCTGC	class 1	17	3	220	181	16	9	16	16	8	0	14	10	0	18	11	0	0	14	0	17	0	145	144	16	3
TCACAGGCCCATGTAGCCCAGGGATA	class 1	4	0	122	49	0	0	0	0	0	0	0	0	0	0	0	0	0	0	0	4	0	46	30	3	0
TCACCAAAGAACTAGCCATGGACAGG	class 1	10	0	130	96	5	3	3	3	7	5	6	6	0	5	12	0	0	10	0	10	0	54	46	11	0
TCACCATCATTTATCTCATCTAACCC	class 1	5	3	177	122	0	0	0	0	0	0	0	0	3	0	0	3	3	0	8	8	0	66	57	5	0
TCACCTCTAGCCTACCCCAACTTGTT	class 1	20	5	332	223	16	15	20	20	16	7	20	13	0	22	22	4	0	17	4	24	3	143	121	21	6
TCACGAGATCGTTGTCGTTGTAGTGG	class 1	5	0	211	144	0	0	0	0	0	0	0	0	0	0	4	0	0	3	0	8	0	91	56	5	0
TCACGGGTTCGAGTCCTGGAAACAGC	class 1	18	4	228	184	20	14	21	22	12	3	18	13	0	21	13	3	0	16	4	19	4	93	100	19	5
TCACGTTGTCTCCTCCTTCCTTGATC	class 1	0	6	141	109	0	0	0	0	0	0	0	0	5	0	0	6	0	0	9	6	6	55	62	0	6
TCACTTAAGTTTGAGTTGCTTATGTT	class 1	4	0	122	64	0	0	0	0	0	0	0	0	0	0	3	0	0	0	0	5	0	40	28	4	0
TCAGCTTCACGTTGTCTCCTCCTTCC	class 1	103	6	216	153	101	13	7	29	30	47	33	162	5	170	10	7	0	12	8	18	6	89	78	14	6
TCAGGGGAGAGAGATCCAACTGAGGG	class 1	7	0	171	106	0	0	0	0	0	0	0	0	3	0	4	0	0	0	6	6	0	87	48	5	3
TCAGTCACATGCTTGCAAGCTCATTA	class 1	7	5	157	81	0	0	0	0	0	0	0	0	5	0	0	4	5	0	9	8	5	31	34	6	5
TCATAATCCCTCTCGTTACATACATC	class 1	10	0	272	160	0	0	0	0	0	0	0	0	0	0	5	0	0	4	5	8	0	98	106	6	0
TCATATATGAATCTTTATCTCCGGAC	class 1	4	0	160	102	0	0	0	0	0	0	0	0	0	0	0	0	0	0	3	9	0	54	49	3	0
TCATCTAACCCTAGCAACATGAAACG	class 1	3	0	169	86	0	0	0	0	0	0	0	0	0	0	0	0	0	0	3	7	0	67	33	6	0
TCATGGTCACAAGGCAACAGCTGTAC	class 1	17	4	232	192	18	11	18	17	10	0	17	11	0	18	11	0	0	14	0	18	0	165	153	17	3
TCATGGTCCAAGGAAATGATACTTGA	class 1	6	0	156	95	0	0	3	0	0	0	0	0	0	0	4	0	0	3	0	11	0	50	30	9	0
TCATGTTGCTAGGGTTAGATGAGATA	class 1	7	8	174	104	0	0	0	0	0	0	0	3	8	0	4	6	12	3	9	9	7	70	43	7	6
TCATTTCCTTGGACCATGAGATCATG	class 1	6	0	169	93	0	0	3	0	0	0	0	0	0	0	4	0	0	3	0	14	0	56	30	9	0
TCCAACTGAGGGCTTGGGGTGTCTCT	class 1	5	0	152	91	0	0	0	0	0	0	0	0	0	0	3	0	0	0	0	4	0	69	44	3	0
TCCAAGGAAATGATACTTGACATAAT	class 1	6	0	152	97	0	0	0	0	0	0	0	0	0	0	3	0	0	0	0	9	0	43	35	6	0
TCCACACGTTCAGCTTCACGTTGTCT	class 1	107	8	255	163	102	16	8	32	34	48	34	162	8	172	12	9	5	14	8	20	7	109	91	18	8
TCCACTACAACGACAACGATCTCGTG	class 1	5	0	211	146	0	0	0	0	0	0	0	0	0	0	4	0	0	3	0	8	0	91	57	5	0
TCCAGGACTCGAACCCGTGACCTCAT	class 1	17	6	220	185	20	13	23	22	13	3	20	12	3	22	13	4	3	16	5	19	5	137	156	19	6
TCCATGGCTAGTTCTTTGGTGATACT	class 1	7	0	133	91	0	0	0	0	0	0	0	0	0	0	4	0	0	4	0	6	0	54	47	4	0
TCCATGTGCCAGAACCATGAGTTGGT	class 1	21	5	175	126	20	14	22	17	13	7	21	13	0	26	16	0	0	14	3	18	0	78	58	16	4
TCCCCGGACCCTGCGCAAGCGGGAGC	class 1	28	7	279	265	30	16	29	27	18	6	28	16	4	25	16	4	6	18	4	28	5	186	207	22	6
TCCCGCTTGCGCAGGGTCCGGGGAAG	class 1	28	7	280	261	30	17	29	27	19	7	29	16	3	26	17	4	5	18	4	28	5	183	204	22	6
TCCCTCACAGGCCCATGTAGCCCAGG	class 1	4	0	120	49	0	0	0	0	0	0	0	0	0	0	0	0	0	0	0	5	0	49	29	5	0
TCCCTCTCGTTACATACATCTAGTAG	class 1	9	16	212	115	0	0	0	0	0	0	0	0	15	0	5	16	16	5	15	5	17	80	76	7	15
TCCCTGCATTTCTGCAAGAGGCTGTT	class 1	18	4	243	205	20	14	24	25	10	0	18	11	0	23	11	0	0	12	0	19	4	92	91	16	4
TCCCTGGGCTACATGGGCCTGTGAGG	class 1	4	0	121	48	0	0	0	0	0	0	0	0	0	0	0	0	0	0	0	4	0	46	30	3	0
TCCGACCACTTTGGGTCTTTTGTACG	class 1	23	11	263	246	25	21	28	29	17	8	25	14	7	27	20	7	7	18	6	24	10	86	88	22	11
TCCGGAAAAGTTCGGAATATTTCTCG	class 1	0	4	129	82	0	0	0	0	0	0	0	0	6	0	0	3	6	0	4	0	4	48	32	0	4
TCCGGAACCTTCTAGAAGCTTCCCAG	class 1	3	4	146	85	0	0	0	0	0	0	0	0	6	0	0	0	3	0	7	0	0	48	43	0	4
TCCGGAATGGTCCGGAGATAAAGATT	class 1	5	91	163	150	0	0	0	0	0	0	0	0	91	0	0	65	68	3	73	12	76	59	73	6	75
TCCGGGGAAGGGTCCGACCACTTTGG	class 1	24	10	264	239	27	17	28	26	18	9	23	13	5	25	16	6	5	16	7	26	8	158	156	24	10
TCCTACGAGAAGTGCGGAAGTAACCC	class 1	0	20	178	120	0	0	0	0	0	0	0	0	22	0	0	22	18	0	24	3	20	67	64	3	23
TCCTGGAAACAGCCTCTTGCAGAAAT	class 1	16	4	240	186	16	14	21	20	10	0	14	12	0	19	12	0	0	14	0	18	4	88	85	16	3
TCCTTGATCCAGCAAGCGAGAGGGAG	class 1	22	71	125	142	15	3	3	15	13	22	15	17	71	21	10	55	61	12	69	16	70	52	75	12	75
TCCTTGGACCATGAGATCATGCCACT	class 1	5	0	149	96	0	0	0	0	0	0	0	0	0	0	0	0	0	0	0	12	0	55	32	7	0
TCGAAAGCTATGTTTAGGTTTGGGTC	class 1	4	0	166	96	0	0	0	0	0	0	0	0	0	0	0	0	0	0	3	7	0	50	37	0	0
TCGAAAGTTCCACTACAACGACAACG	class 1	5	0	204	142	0	0	0	0	0	0	0	0	0	0	3	0	0	3	0	7	0	89	58	4	0
TCGCAACCAACTCATGGTTCTGGCAC	class 1	19	6	178	131	18	11	19	14	12	6	19	11	0	23	15	0	0	15	3	19	0	84	57	15	4
TCGCGAGACAAAGGGAATTGGATACT	class 1	5	38	126	98	0	0	0	3	0	0	3	0	39	0	5	30	32	4	33	8	38	33	30	5	37
TCGCTAAGTGTTACGATCACGAGATC	class 1	5	0	133	72	0	0	0	0	0	0	0	0	0	0	0	0	0	0	0	3	0	58	42	0	0
TCGTAACACTTAGCGATCTACGAGGG	class 1	5	0	120	75	0	0	0	0	0	0	0	0	0	0	0	0	0	0	0	0	0	51	38	0	0
TCGTAACACTTAGCGGTCTACGAGGG	class 1	0	3	140	91	0	0	0	0	0	0	0	3	3	0	0	0	0	0	0	3	0	48	50	3	0
TCGTAGCATAGGAAACAAAAAATTTC	class 1	0	0	219	136	0	0	0	0	0	0	0	0	0	0	0	0	0	0	0	0	0	86	64	3	0
TCGTAGGAAATTTTTTGTTTCCTATG	class 1	37	8	217	135	53	33	45	53	51	45	63	53	7	88	38	9	9	26	9	33	8	89	69	27	8
TCGTGATCGTAACACTTAGCGATCTA	class 1	5	0	123	69	0	0	0	0	0	0	0	0	0	0	0	0	0	0	0	3	0	55	40	0	0
TCGTGATCGTAACACTTAGCGGTCTA	class 1	0	3	160	102	0	0	0	0	0	0	0	3	3	0	0	0	0	0	0	6	0	62	52	0	0
TCGTTACATACATCTAGTAGATGTAT	class 1	9	0	244	140	0	0	0	0	0	0	0	0	0	0	4	0	0	3	0	7	0	101	79	7	0
TCGTTGTCGTTGTAGTGGAACTTTCG	class 1	5	0	205	142	0	0	0	0	0	0	0	0	0	0	3	0	0	3	0	7	0	90	57	4	0
TCTAACCCTAGCAACATGAAACGTTA	class 1	3	0	163	90	0	0	0	0	0	0	0	0	0	0	0	0	0	0	3	8	0	67	34	6	0
TCTACGAGGGTATGTGTTCATAATCC	class 1	4	0	260	156	0	0	0	0	0	0	0	0	0	0	0	0	0	0	3	7	0	102	85	4	0
TCTACTAGATGTATGTAACGAGAGGG	class 1	9	16	216	116	0	0	0	0	0	0	0	0	15	0	5	16	16	5	15	5	17	81	76	7	15
TCTAGCCTACCCCAACTTGTTTGGGA	class 1	20	5	323	236	17	15	22	23	17	8	23	12	0	24	22	4	0	18	4	22	0	145	131	21	5
TCTAGTAGATGTATTCTTGGGTTTCT	class 1	6	0	155	85	0	0	0	0	0	0	0	0	0	0	3	0	0	3	0	4	0	53	55	3	0
TCTCAATGCCGAACGGACGGCACCTC	class 1	9	44	154	119	4	3	3	3	4	5	3	5	44	3	7	40	40	7	42	11	40	69	52	9	47
TCTCATCGAAAGTTCCACTACAACGA	class 1	7	0	215	141	0	0	0	0	0	0	0	0	0	0	3	0	0	3	0	9	0	90	61	5	0
TCTCATGGTCCAAGGAAATGATACTT	class 1	6	0	157	93	0	0	3	0	0	0	0	0	0	0	4	0	0	3	0	13	0	54	30	9	0
TCTCCCTCTCGCTTGCTGGATCAAGG	class 1	22	69	126	141	15	3	3	15	13	22	15	17	69	21	10	53	59	11	67	16	67	51	76	12	72
TCTCGTAGGAAATTTTTTGTTTCCTA	class 1	38	8	209	136	51	34	44	52	52	45	62	53	7	86	40	9	9	27	9	34	8	84	72	28	8
TCTCGTGATCGTAACACTTAGCGATC	class 1	5	0	128	68	0	0	0	0	0	0	0	0	0	0	0	0	0	0	0	3	0	57	39	0	0
TCTCGTGATCGTAACACTTAGCGGTC	class 1	0	3	154	103	0	0	0	0	0	0	0	3	3	0	0	0	0	0	0	6	0	62	51	0	0
TCTCGTTACATACATCTAGTAGATGT	class 1	9	0	239	132	0	0	0	0	0	0	0	0	0	0	4	0	0	3	0	7	0	99	77	7	0
TCTGAGATACCTGAAGAACACCTTTA	class 1	11	64	132	107	7	3	6	6	5	9	7	4	62	8	7	50	60	5	63	13	62	38	43	11	59
TCTGCAAGAGGCTGTTTCCAGGACTC	class 1	16	3	236	180	17	13	21	20	10	0	15	13	0	19	13	0	0	15	0	19	3	85	79	17	0
TCTTGATAAATGTTTATTATTCATGC	class 1	7	9	200	138	5	5	6	6	5	5	5	3	8	7	6	9	5	9	11	10	7	69	26	8	6
TCTTGATCCATACAACCCAACAAGTA	class 1	8	5	127	75	3	0	0	4	0	0	3	4	5	11	5	5	6	0	6	7	4	33	28	6	3
TCTTGCAGAAATGCAGGGAAAGGCTG	class 1	18	5	225	198	21	14	26	27	10	4	20	11	0	25	12	0	0	11	0	18	4	85	87	15	4
TCTTGGGTTACTTCCGCACTTCTCGT	class 1	0	19	181	125	0	0	0	0	0	0	0	0	20	0	0	20	18	0	23	3	19	64	65	0	22
TGAAAAACACTTTTCATATATGAATC	class 1	0	0	122	65	0	0	0	0	0	0	0	0	0	0	0	0	0	0	0	5	0	40	37	0	0
TGAACACATACCCTCGTAGACCGCTA	class 1	0	0	127	81	0	0	0	0	0	0	0	0	0	0	0	0	0	0	0	3	0	43	44	0	0
TGAACACATACCCTCGTAGATCGCTA	class 1	4	0	125	79	0	0	0	0	0	0	0	0	0	0	0	0	0	0	0	3	0	59	39	0	0
TGAATCTTTATCTCCGGACCATTCCG	class 1	5	0	161	105	0	0	0	0	0	0	0	0	0	0	3	0	0	0	6	12	0	58	52	6	0
TGACACGATCGAAAGCTATGTTTAGG	class 1	4	0	180	99	0	0	0	0	0	0	0	0	0	0	0	0	0	0	3	9	0	55	36	4	0
TGACCATGAGGTCACGGGTTCGAGTC	class 1	19	5	232	209	20	16	25	24	16	4	21	14	0	24	16	3	0	18	4	23	5	151	166	21	5
TGACCTCATGGTCACAAGGCAACAGC	class 1	17	6	224	203	20	14	21	19	14	0	18	12	4	21	13	4	4	14	5	18	6	165	161	17	6
TGACTGAACACATCAGTCACATGCTT	class 1	5	0	160	83	0	0	0	0	0	0	0	0	0	0	0	0	0	0	3	10	0	30	33	5	0
TGAGATACCTGAAGAACACCTTTATG	class 1	11	63	136	107	7	3	6	6	5	9	7	4	62	8	7	50	58	5	62	13	62	39	40	11	60
TGAGATCAATCTCAATGCCGAACGGA	class 1	13	142	281	268	6	0	3	3	3	5	4	6	147	5	6	123	129	9	139	15	138	127	139	9	142
TGAGCCCTCCTCTCCTCCTCATCTCA	class 1	3	0	120	87	0	0	0	0	0	0	0	0	0	0	3	0	0	3	3	6	0	36	38	4	0
TGAGCTTGCAAGCATGTGACTGATGT	class 1	7	5	156	80	0	0	0	0	0	0	0	0	5	0	0	4	5	0	9	8	5	32	34	5	5
TGAGTTGGTTGCGAGTTTTTATGGGT	class 1	16	4	205	133	15	9	18	16	12	5	18	9	0	22	12	0	0	13	0	17	3	92	57	11	0
TGATAAATGTTTATTATTCATGCTAT	class 1	7	8	209	140	6	4	6	6	4	5	6	3	7	6	6	7	5	8	9	10	6	68	28	9	5
TGATACTTGACATAATAAAACATAAG	class 1	20	68	188	148	11	0	0	5	8	21	12	17	66	18	4	42	53	6	52	13	61	57	59	9	52
TGATCCAGCAAGCGAGAGGGAGAGGT	class 1	22	68	127	133	15	3	3	14	12	20	14	18	68	20	9	51	58	11	66	16	66	53	71	12	74
TGATCCATACAACCCAACAAGTACCT	class 1	8	4	123	67	4	0	4	6	0	0	4	4	4	11	5	4	6	0	7	7	5	29	22	7	4
TGATCGTAACACTTAGCGATCTACGA	class 1	6	0	123	74	0	0	0	0	0	0	0	0	0	0	0	0	0	0	0	3	0	56	39	0	0
TGATCGTAACACTTAGCGGTCTACGA	class 1	0	3	151	98	0	0	0	0	0	0	0	3	3	0	0	0	0	0	0	4	0	57	54	3	0
TGATCTCATGGTCCAAGGAAATGATA	class 1	6	0	163	97	0	0	3	0	0	0	0	0	0	0	5	0	0	4	0	14	0	56	31	9	0
TGATGTCCACAAAGTATTCTTCCAGT	class 1	9	0	134	65	3	6	4	4	6	9	4	7	0	6	8	0	0	10	0	11	0	38	20	10	0
TGCAAGAGGCTGTTTCCAGGACTCGA	class 1	18	8	239	187	20	15	23	22	12	4	18	14	6	21	15	6	7	17	6	22	8	89	79	20	7
TGCAAGCATGTGACTGATGTGTTCAG	class 1	6	0	162	82	0	0	0	0	0	0	0	0	0	0	0	0	0	0	3	10	0	29	31	5	0
TGCAAGCTCATTAGGATGTTATATCA	class 1	6	0	122	65	0	0	0	0	0	0	0	0	0	0	0	0	0	0	4	8	0	17	26	5	0
TGCAGAAATGCAGGGAAAGGCTGCGT	class 1	19	5	223	201	21	14	26	27	10	4	21	11	0	25	12	0	0	11	0	18	4	82	86	15	4
TGCAGGGAAAGGCTGCGTACAAAAGA	class 1	24	9	230	226	25	19	29	28	15	8	24	14	6	27	17	5	6	15	7	24	9	83	88	21	9
TGCATGGAAGCTTGCTATCCATGTGC	class 1	18	4	151	112	13	12	15	12	7	5	14	11	0	20	9	0	0	11	0	11	0	62	52	13	0
TGCATGTAGCTCCCGCTTGCGCAGGG	class 1	28	6	337	307	32	15	28	29	16	5	31	17	0	28	17	0	0	21	5	31	5	233	258	26	3
TGCCAGAACCATGAGTTGGTTGCGAG	class 1	18	6	179	129	17	11	19	14	12	6	19	11	0	23	15	0	0	15	3	18	0	85	55	14	4
TGCCGAACGGACGGCACCTCCTTGGT	class 1	38	26	143	99	6	5	0	0	5	0	0	37	27	17	3	23	24	4	24	8	24	58	43	7	28
TGCCGTCCGTTCGGCATTGAGATTGA	class 1	7	47	158	128	3	0	3	3	0	3	3	3	45	3	5	42	44	5	46	9	42	76	59	6	50
TGCCTTGTGACCATGAGGTCACGGGT	class 1	17	7	230	217	20	14	21	20	14	0	19	12	3	21	12	4	3	14	5	17	6	159	176	18	6
TGCGAGTTTTTATGGGTTTCACCTCT	class 1	17	5	228	147	14	9	18	17	12	5	20	9	0	21	14	0	0	14	3	20	3	96	62	12	3
TGCGCAAGCGGGAGCTACATGCACCG	class 1	26	6	327	299	32	14	31	32	16	4	32	17	0	30	16	0	0	18	6	30	6	224	254	24	5
TGCGCAGGGTCCGGGGAAGGGTCCGA	class 1	25	8	277	259	25	17	27	26	16	7	24	14	4	25	16	5	4	16	5	25	7	171	192	22	8
TGCGGAAGAAACCCAAGAATACATCT	class 1	5	0	153	83	0	0	0	0	0	0	0	0	0	0	3	0	0	3	3	4	0	56	53	3	0
TGCGGAAGTAACCCAAGAATACATCT	class 1	0	46	194	135	0	0	0	0	0	0	0	0	47	0	0	45	34	0	53	0	49	73	71	0	53
TGCGTACAAAAGACCCAAAGTGGTCG	class 1	24	11	265	243	25	21	27	28	17	8	25	15	7	26	20	7	7	19	6	25	10	78	86	22	11
TGCTAGGGTTAGATGAGATAAATGAT	class 1	5	0	171	109	0	0	0	0	0	0	0	0	3	0	0	0	3	0	5	7	0	68	47	5	0
TGCTATCCATGTGCCAGAACCATGAG	class 1	21	6	165	119	20	14	22	17	13	6	20	13	0	26	16	0	0	14	3	17	0	79	56	16	3
TGCTCCCTCACAGGCCCATGTAGCCC	class 1	4	0	127	52	0	0	0	0	0	0	0	0	0	0	0	0	0	0	0	5	0	56	31	5	0
TGGAAACAGCCTCTTGCAGAAATGCA	class 1	16	4	239	196	17	14	21	21	9	0	16	12	0	19	11	0	0	14	0	18	4	88	87	16	3
TGGAAGAATACTTTGTGGACATCAAC	class 1	10	0	131	70	4	6	4	4	6	9	5	8	0	6	9	0	0	11	0	13	0	38	20	11	0
TGGAAGCTTGCTATCCATGTGCCAGA	class 1	20	5	156	113	16	14	19	14	9	6	17	12	0	23	12	0	0	14	3	14	0	70	51	15	0
TGGACAGGGCTGCATGGAAGCTTGCT	class 1	11	4	123	88	5	0	0	3	5	3	7	5	0	4	9	0	0	10	3	8	0	52	40	9	0
TGGACCATGAGATCATGCCACTCCCT	class 1	7	0	137	100	0	0	3	0	0	0	0	0	0	0	3	0	0	4	0	12	0	57	37	8	0
TGGATACCAAGGAGGTGCCGTCCGTT	class 1	38	26	155	112	7	5	3	0	5	0	0	35	27	17	3	22	24	4	24	8	24	64	52	7	27
TGGATAGCAAGCTTCCATGCAGCCCT	class 1	17	4	128	88	13	10	13	11	6	5	13	11	0	19	9	0	0	11	0	11	0	50	42	11	0
TGGATCAAGGAAGGAGGAGACAACGT	class 1	0	6	137	111	0	0	0	0	0	0	0	0	5	0	0	6	0	0	9	5	6	56	63	0	6
TGGATTAATTGAATCCTCGACATCGT	class 1	7	21	153	91	0	0	0	0	0	0	0	0	18	0	4	15	13	4	19	12	19	44	37	7	16
TGGCACATGGATAGCAAGCTTCCATG	class 1	18	4	153	112	13	13	16	12	7	5	15	11	0	20	9	0	0	11	0	11	0	66	53	12	0
TGGCGCAGCGGTACAGCTGTTGCCTT	class 1	18	3	207	172	16	9	17	18	8	3	14	10	0	18	12	0	0	12	0	16	0	139	139	14	0
TGGGAAGCTTCTAGAAGGTTCCGGAG	class 1	3	3	148	88	0	0	0	0	0	0	0	0	5	0	0	0	3	0	6	0	0	49	43	0	3
TGGGACTAAAGGCTTTGTTGTTGTTG	class 1	19	7	349	278	17	11	20	23	14	9	22	8	0	25	19	4	0	16	4	21	4	170	178	18	4
TGGGCTACATGGGCCTGTGAGGGAGC	class 1	4	0	129	52	0	0	0	0	0	0	0	0	0	0	0	0	0	0	0	5	0	57	31	5	0
TGGGGTAGGCTAGAGGTGAAACCCAT	class 1	21	5	295	199	17	14	20	20	16	7	22	13	0	23	22	4	0	16	4	24	3	124	100	19	4
TGGGTCTTTTGTACGCAGCCTTTCCC	class 1	23	9	222	218	22	19	26	26	16	8	21	14	5	24	18	4	5	15	4	23	8	70	80	19	8
TGGGTTACTTCCGCACTTCTCGTAGG	class 1	0	20	177	120	0	0	0	0	0	0	0	0	22	0	0	22	18	0	24	3	20	66	63	3	23
TGGTCACAAGGCAACAGCTGTACCGC	class 1	16	4	223	181	16	10	16	16	9	0	15	11	0	18	11	0	0	13	0	18	0	152	146	15	3
TGGTCCAAGGAAATGATACTTGACAT	class 1	7	0	155	94	0	0	3	0	0	0	0	0	0	0	4	0	0	3	0	11	0	47	31	9	0
TGGTCCGGAGATAAAGATTCATATAT	class 1	5	0	184	117	0	0	0	0	0	0	0	0	0	0	0	0	0	0	6	12	0	64	56	5	0
TGGTCGGACCCTTCCCCGGACCCTGC	class 1	26	9	278	257	27	17	28	27	18	10	25	16	4	26	18	5	4	17	5	27	7	170	182	24	8
TGGTTCTGGCACATGGATAGCAAGCT	class 1	20	5	153	108	18	14	20	15	9	6	19	12	0	24	12	0	0	14	3	15	0	67	49	15	0
TGGTTGCGAGTTTTTATGGGTTTCAC	class 1	16	4	209	136	15	9	18	18	12	5	21	9	0	22	12	0	0	13	0	18	3	89	55	11	3
TGTAACGAGAGGGATTATGAACACAT	class 1	6	0	283	159	0	0	0	0	0	0	0	0	0	0	3	0	0	3	3	7	0	103	102	5	0
TGTACCGCTGCGCCAAGGCTCCCCTT	class 1	20	3	187	157	16	10	17	18	9	4	13	12	0	20	12	0	0	13	0	19	0	123	132	14	0
TGTACGCAGCCTTTCCCTGCATTTCT	class 1	21	5	226	208	22	14	26	26	11	4	21	11	0	25	12	0	0	11	0	19	4	82	88	16	0
TGTAGCTCCCGCTTGCGCAGGGTCCG	class 1	27	6	309	294	31	15	28	28	15	4	30	16	0	26	16	0	0	20	4	29	3	209	241	25	3
TGTATGTAACGAGAGGGATTATGAAC	class 1	9	0	278	162	0	0	0	0	0	0	0	0	0	0	4	0	0	3	5	7	0	99	108	5	0
TGTATTCTTGGGTTACTTCCGCACTT	class 1	0	0	191	122	0	0	0	0	0	0	0	0	0	0	0	0	0	0	3	3	0	73	60	0	0
TGTATTCTTGGGTTTCTTCCGCACTT	class 1	6	0	145	79	0	0	0	0	0	0	0	0	0	0	5	0	0	4	0	6	0	58	53	4	0
TGTCAAGTATCATTTCCTTGGACCAT	class 1	7	0	154	93	0	0	3	0	0	0	0	0	0	0	4	0	0	3	0	11	0	46	31	9	0
TGTCACTTAAGTTTGAGTTGCTTATG	class 1	4	0	122	66	0	0	0	0	0	0	0	0	0	0	3	0	0	0	0	5	0	40	27	4	0
TGTCCATGGCTAGTTCTTTGGTGATA	class 1	13	0	151	108	5	3	3	3	7	5	6	6	0	5	14	0	0	12	0	13	0	60	55	15	0
TGTCGTTGTAGTGGAACTTTCGATGA	class 1	6	0	218	143	0	0	0	0	0	0	0	0	0	0	3	0	0	3	0	9	0	90	60	5	0
TGTGACCATGAGGTCACGGGTTCGAG	class 1	19	5	232	213	21	16	24	24	16	5	23	15	0	25	16	3	0	18	4	23	5	154	171	21	5
TGTGCCAGAACCATGAGTTGGTTGCG	class 1	19	6	178	131	18	11	19	14	12	6	19	11	0	23	15	0	0	15	3	19	0	86	58	15	4
TGTGGATACCAAGGAGGTGCCGTCCG	class 1	38	27	154	113	7	5	3	0	5	0	0	35	28	17	3	23	24	4	25	8	25	67	52	7	28
TGTGTTCAGTCACGGGGATATTATAT	class 1	3	0	123	66	0	0	0	0	0	0	0	0	0	0	0	0	0	0	3	5	0	31	23	5	0
TGTGTTCATAATCCCTCTCGTTACAT	class 1	7	0	282	159	0	0	0	0	0	0	0	0	0	0	3	0	0	3	3	7	0	104	104	5	0
TGTTACGATCACGAGATCGTTGTCGT	class 1	5	0	225	149	0	0	0	0	0	0	0	0	0	0	4	0	0	3	0	7	0	93	60	5	0
TGTTCAGTCACGGGGATATTATATTA	class 1	3	0	123	64	0	0	0	0	0	0	0	0	0	0	0	0	0	0	3	6	0	33	22	6	0
TGTTCATAATCCCTCTCGTTACATAC	class 1	8	0	276	163	0	0	0	0	0	0	0	0	0	0	3	0	0	3	5	7	0	97	110	4	0
TGTTCTTGATAAATGTTTATTATTCA	class 1	10	10	195	145	4	6	3	4	7	6	3	5	9	6	6	9	5	8	11	9	8	67	35	9	7
TGTTGCCTTGTGACCATGAGGTCACG	class 1	17	6	231	215	19	14	21	20	14	0	18	12	3	21	12	4	3	14	5	17	6	164	173	17	6
TGTTGCTAGGGTTAGATGAGATAAAT	class 1	5	0	173	106	0	0	0	0	0	0	0	0	3	0	0	0	3	0	5	7	0	71	41	5	0
TGTTTATTATTCATGCTATAATTGTA	class 1	6	7	215	128	9	5	9	9	4	5	9	3	6	9	5	6	4	7	7	9	5	76	26	9	4
TGTTTCCAGGACTCGAACCCGTGACC	class 1	18	5	238	183	22	14	26	24	15	3	21	15	0	24	14	3	0	16	4	22	4	134	139	20	5
TGTTTCCTATGCTACGAACCCAACAG	class 1	0	0	138	66	0	0	0	0	0	0	0	0	0	0	0	0	0	0	0	3	0	54	40	4	0
TGTTTGGGACTAAAGGCTTTGTTGTT	class 1	20	7	353	277	19	11	24	26	16	9	25	9	0	27	20	4	0	18	4	21	4	166	177	19	4
TGTTTTATTATGTCAAGTATCATTTC	class 1	19	71	174	140	10	0	0	5	7	19	11	16	65	19	3	46	51	4	53	11	66	51	51	8	54
TTAACGTTTCATGTTGCTAGGGTTAG	class 1	3	0	160	90	0	0	0	0	0	0	0	0	0	0	0	0	0	0	3	8	0	65	34	6	0
TTAAGTGACACGATCGAAAGCTATGT	class 1	5	0	179	103	0	0	0	0	0	0	0	0	0	0	0	0	0	0	4	9	0	52	36	6	0
TTAAGTTTGAGTTGCTTATGTTTTAT	class 1	4	0	122	69	0	0	0	0	0	0	0	0	0	0	3	0	0	0	0	5	0	40	31	4	0
TTAATACAATTATAGCATGAATAATA	class 1	9	5	215	126	4	6	6	5	4	5	5	4	4	5	6	4	4	8	5	10	3	72	28	9	3
TTAATCCAGTATCCAATTCCCTTTGT	class 1	7	41	130	106	0	0	0	3	0	0	3	0	42	0	5	32	31	5	34	10	38	35	36	8	36
TTACATACATCTAGTAGATGTATTCT	class 1	9	0	240	142	0	0	0	0	0	0	0	0	0	0	3	0	0	3	0	8	0	105	78	6	0
TTACGATCACGAGATCGTTGTCGTTG	class 1	5	0	222	150	0	0	0	0	0	0	0	0	0	0	4	0	0	3	0	7	0	91	60	5	0
TTACGGACTCCTCCCATGTCAAGTTT	class 1	17	6	130	100	11	10	4	10	9	8	12	11	0	18	8	4	0	10	4	14	4	60	51	11	6
TTAGATGAGATAAATGATGGTGATAT	class 1	5	3	199	133	0	0	0	0	0	0	0	0	3	0	0	3	3	0	8	8	0	69	56	6	0
TTAGCGATCTACGAGGGTATGTGTTC	class 1	4	0	127	80	0	0	0	0	0	0	0	0	0	0	0	0	0	0	0	3	0	60	40	0	0
TTAGCGGTCTACGAGGGTATGTGTTC	class 1	0	0	127	82	0	0	0	0	0	0	0	0	0	0	0	0	0	0	0	3	0	44	46	0	0
TTAGTCCCAAACAAGTTGGGGTAGGC	class 1	22	6	338	246	18	14	23	24	16	8	24	11	0	25	23	4	0	22	4	24	0	159	149	22	5
TTATAGCATGAATAATAAACATTTAT	class 1	6	8	220	144	7	4	7	7	3	4	7	0	7	7	5	7	5	7	9	9	6	73	32	9	5
TTATCTCATCTAACCCTAGCAACATG	class 1	7	8	174	105	0	0	0	0	0	0	0	3	8	0	4	6	12	3	9	9	7	70	44	7	6
TTATGAACACATACCCTCGTAGACCG	class 1	0	0	134	84	0	0	0	0	0	0	0	0	0	0	0	0	0	0	0	3	0	47	44	0	0
TTATGAACACATACCCTCGTAGATCG	class 1	4	0	132	82	0	0	0	0	0	0	0	0	0	0	0	0	0	0	0	3	0	59	41	0	0
TTATGGGTTTCACCTCTAGCCTACCC	class 1	22	5	285	199	18	14	21	21	16	8	23	13	0	24	21	4	0	17	4	24	3	116	98	18	4
TTATGTCAAGTATCATTTCCTTGGAC	class 1	6	0	153	93	0	0	0	0	0	0	0	0	0	0	3	0	0	0	0	9	0	45	34	6	0
TTATGTTTTATTATGTCAAGTATCAT	class 1	21	70	196	158	11	0	0	5	8	21	12	17	67	19	4	42	51	6	53	13	62	61	62	9	53
TTATTATGTCAAGTATCATTTCCTTG	class 1	6	0	164	107	0	0	0	0	0	0	0	0	0	0	3	0	0	0	0	9	0	46	38	6	0
TTATTATTCATGCTATAATTGTATTA	class 1	9	6	215	128	4	6	6	5	4	5	5	4	5	5	6	5	4	8	6	10	4	73	31	9	3
TTATTCATGCTATAATTGTATTAATT	class 1	4	5	203	122	0	0	0	0	0	0	0	0	4	0	0	4	4	0	5	4	3	65	29	4	3
TTCAATTAATCCAGTATCCAATTCCC	class 1	7	18	125	93	0	0	0	3	0	0	3	0	19	0	5	14	13	5	15	11	15	36	31	9	16
TTCACCTCTAGCCTACCCCAACTTGT	class 1	20	5	332	221	16	15	20	20	16	7	20	13	0	22	22	4	0	16	4	24	3	143	119	20	6
TTCACGTTGTCTCCTCCTTCCTTGAT	class 1	0	6	142	111	0	0	0	0	0	0	0	0	5	0	0	6	0	0	8	6	6	55	61	0	6
TTCAGCTTCACGTTGTCTCCTCCTTC	class 1	107	9	224	156	103	15	9	31	32	49	36	164	8	172	13	10	5	14	10	19	9	94	82	15	9
TTCATAATCCCTCTCGTTACATACAT	class 1	9	0	282	163	0	0	0	0	0	0	0	0	0	0	4	0	0	3	5	7	0	101	106	5	0
TTCATATATGAATCTTTATCTCCGGA	class 1	5	0	161	103	0	0	0	0	0	0	0	0	0	0	0	0	0	0	3	9	0	54	49	3	0
TTCATGCTATAATTGTATTAATTGGA	class 1	4	4	170	108	0	0	0	0	0	0	0	0	3	0	0	3	4	0	3	4	0	50	27	4	0
TTCATGTTGCTAGGGTTAGATGAGAT	class 1	6	8	174	103	0	0	0	0	0	0	0	3	8	0	4	6	12	3	9	10	7	71	41	7	6
TTCCAATTAATACAATTATAGCATGA	class 1	4	5	172	108	0	0	0	0	0	0	0	0	4	0	0	4	5	0	4	4	3	51	28	4	3
TTCCACTACAACGACAACGATCTCGT	class 1	5	0	215	148	0	0	0	0	0	0	0	0	0	0	4	0	0	3	0	8	0	91	57	5	0
TTCCAGGACTCGAACCCGTGACCTCA	class 1	18	6	222	185	22	13	26	24	15	3	22	14	3	24	14	4	3	16	5	21	5	138	157	20	6
TTCCCCGGACCCTGCGCAAGCGGGAG	class 1	28	7	282	266	30	17	29	27	19	7	29	16	3	26	17	4	5	18	4	28	5	189	207	22	6
TTCCCTGCATTTCTGCAAGAGGCTGT	class 1	18	4	244	205	20	14	24	25	10	0	18	11	0	23	11	0	0	12	0	19	4	94	91	16	4
TTCCGGAAAAGTTCGGAATATTTCTC	class 1	0	5	131	81	0	0	0	0	0	0	0	0	7	0	0	4	7	0	5	0	5	47	30	0	5
TTCCTACGAGAAGTGCGGAAGTAACC	class 1	0	21	179	119	0	0	0	0	0	0	0	0	22	0	0	22	18	0	25	4	21	68	62	3	23
TTCCTTGATCCAGCAAGCGAGAGGGA	class 1	22	73	125	141	15	3	3	15	14	22	15	17	74	21	10	57	65	12	71	16	72	53	74	12	77
TTCCTTGGACCATGAGATCATGCCAC	class 1	5	0	153	96	0	0	0	0	0	0	0	0	0	0	0	0	0	0	0	12	0	56	33	7	0
TTCGAGTCCTGGAAACAGCCTCTTGC	class 1	18	7	239	185	20	15	23	22	12	4	18	14	5	21	15	5	5	17	6	22	7	93	79	20	6
TTCGATGAGATCAATCTCAATGCCGA	class 1	11	93	238	213	0	0	0	0	0	3	3	0	96	0	7	87	94	8	92	12	94	104	107	8	104
TTCGGCATTGAGATTGATCTCATCGA	class 1	11	94	238	213	3	0	3	3	0	5	4	4	97	0	7	88	95	8	93	14	95	103	107	8	105
TTCGTAGCATAGGAAACAAAAAATTT	class 1	0	0	222	136	0	0	0	0	0	0	0	0	0	0	0	0	0	0	0	0	0	86	65	3	0
TTCTCGTAGGAAATTTTTTGTTTCCT	class 1	39	8	218	137	51	34	44	52	52	45	62	53	7	86	41	9	9	28	9	35	8	85	72	29	8
TTCTGAGATACCTGAAGAACACCTTT	class 1	11	64	132	110	6	3	5	5	5	9	6	4	62	7	7	50	60	5	63	13	62	36	48	11	59
TTCTGCAAGAGGCTGTTTCCAGGACT	class 1	16	3	241	185	17	13	21	20	10	0	15	13	0	19	13	0	0	15	0	19	3	87	80	17	0
TTCTGGCACATGGATAGCAAGCTTCC	class 1	20	5	156	114	16	14	19	14	9	6	17	12	0	23	12	0	0	14	3	14	0	70	50	15	0
TTCTTGATAAATGTTTATTATTCATG	class 1	9	9	203	147	6	7	7	7	7	6	6	5	8	8	8	9	5	12	11	13	7	71	31	11	6
TTCTTGGGTTACTTCCGCACTTCTCG	class 1	0	18	184	126	0	0	0	0	0	0	0	0	19	0	0	19	17	0	23	3	18	65	65	0	21
TTGAGATTGATCTCATCGAAAGTTCC	class 1	10	63	244	196	3	0	5	4	3	4	0	4	50	3	6	55	62	7	54	11	58	101	100	8	63
TTGATAAATGTTTATTATTCATGCTA	class 1	7	8	208	141	6	4	6	6	4	5	6	3	7	6	6	7	5	8	9	10	6	71	26	9	5
TTGATCCAGCAAGCGAGAGGGAGAGG	class 1	22	69	129	136	15	3	3	14	13	20	14	18	69	20	9	52	60	11	67	16	67	51	78	12	75
TTGATCCATACAACCCAACAAGTACC	class 1	9	4	122	67	4	0	4	6	0	0	4	4	4	12	5	4	6	0	7	7	5	29	22	7	4
TTGATCTCATCGAAAGTTCCACTACA	class 1	9	32	242	185	0	0	3	0	0	0	0	0	25	3	4	27	32	5	31	9	29	99	90	8	33
TTGATGTCCACAAAGTATTCTTCCAG	class 1	9	0	132	66	4	6	4	4	6	9	5	7	0	6	8	0	0	10	0	11	0	37	21	10	0
TTGCAAGCATGTGACTGATGTGTTCA	class 1	6	0	167	84	0	0	0	0	0	0	0	0	0	0	0	0	0	0	3	10	0	32	33	5	0
TTGCAAGCTCATTAGGATGTTATATC	class 1	6	0	121	65	0	0	0	0	0	0	0	0	0	0	0	0	0	0	5	8	0	17	26	5	0
TTGCAGAAATGCAGGGAAAGGCTGCG	class 1	19	5	220	200	21	14	26	27	10	4	21	11	0	25	12	0	0	11	0	18	4	83	85	15	4
TTGCCTTGTGACCATGAGGTCACGGG	class 1	17	7	230	216	20	14	21	20	14	0	19	12	3	21	12	4	3	14	5	17	6	158	176	18	6
TTGCGAGTTTTTATGGGTTTCACCTC	class 1	17	5	221	142	14	9	18	17	12	5	20	9	0	21	14	0	0	13	3	20	3	93	60	12	3
TTGCGCAGGGTCCGGGGAAGGGTCCG	class 1	25	8	276	261	25	17	27	26	16	7	24	14	4	25	16	5	4	16	5	25	7	172	193	22	8
TTGCTAGGGTTAGATGAGATAAATGA	class 1	5	0	173	109	0	0	0	0	0	0	0	0	3	0	0	0	3	0	5	7	0	69	47	5	0
TTGCTATCCATGTGCCAGAACCATGA	class 1	21	6	166	118	20	14	22	17	12	6	19	13	0	26	15	0	0	14	3	18	0	80	56	16	3
TTGCTGGATCAAGGAAGGAGGAGACA	class 1	0	6	135	122	0	0	0	0	0	0	0	0	5	0	0	6	0	0	9	4	6	54	61	0	6
TTGGACCATGAGATCATGCCACTCCC	class 1	7	0	137	103	0	0	3	0	0	0	0	0	0	0	3	0	0	4	3	12	0	59	37	8	0
TTGGCGCAGCGGTACAGCTGTTGCCT	class 1	18	3	206	173	16	9	17	18	8	3	14	10	0	18	12	0	0	12	0	16	0	137	141	14	0
TTGGGACTAAAGGCTTTGTTGTTGTT	class 1	20	7	350	284	18	11	22	24	16	9	24	9	0	26	20	4	0	17	4	21	4	172	184	19	4
TTGGGGTAGGCTAGAGGTGAAACCCA	class 1	21	5	301	208	17	14	20	20	16	7	22	13	0	23	22	4	0	16	4	24	3	127	106	19	4
TTGGGTCTTTTGTACGCAGCCTTTCC	class 1	23	9	222	219	22	19	26	26	16	8	21	14	5	24	18	4	5	15	4	23	8	70	80	19	8
TTGGGTTACTTCCGCACTTCTCGTAG	class 1	0	20	185	128	0	0	0	0	0	0	0	0	22	0	0	22	18	0	24	3	20	67	68	0	23
TTGGTTGCGAGTTTTTATGGGTTTCA	class 1	16	4	211	139	15	9	18	17	12	5	20	9	0	22	12	0	0	13	0	18	3	92	57	11	3
TTGTACGCAGCCTTTCCCTGCATTTC	class 1	21	5	224	210	22	14	26	26	11	4	21	11	0	25	12	0	0	11	0	19	4	81	86	16	4
TTGTAGTGGAACTTTCGATGAGATCA	class 1	8	0	234	158	0	0	0	0	0	0	0	0	0	0	3	0	0	3	0	8	0	96	72	6	0
TTGTCGTTGTAGTGGAACTTTCGATG	class 1	6	0	218	146	0	0	0	0	0	0	0	0	0	0	3	0	0	3	0	9	0	92	63	5	0
TTGTCTCCTCCTTCCTTGATCCAGCA	class 1	0	6	136	117	0	0	0	0	0	0	0	0	5	0	0	6	0	0	9	5	6	55	60	0	6
TTGTGACCATGAGGTCACGGGTTCGA	class 1	19	6	234	213	22	16	23	23	16	5	23	15	0	24	16	3	0	18	4	23	6	155	171	21	5
TTGTTCTTGATAAATGTTTATTATTC	class 1	9	10	201	153	4	6	3	4	7	6	3	5	9	6	6	9	6	8	11	9	9	72	38	9	7
TTGTTTCCTATGCTACGAACCCAACA	class 1	7	0	349	199	0	0	0	0	0	0	0	0	0	0	0	0	0	0	3	6	0	164	124	6	0
TTGTTTGGGACTAAAGGCTTTGTTGT	class 1	20	7	353	275	19	11	24	26	16	9	25	9	0	27	20	4	0	18	5	21	4	165	175	19	5
TTTAGTCCCAAACAAGTTGGGGTAGG	class 1	22	6	355	262	18	14	23	24	16	8	24	11	0	25	23	4	0	22	4	25	0	171	157	22	5
TTTATCTCATCTAACCCTAGCAACAT	class 1	7	8	174	109	0	0	0	0	0	0	0	3	8	0	4	6	12	3	9	9	7	71	45	7	6
TTTATGGGTTTCACCTCTAGCCTACC	class 1	23	5	282	205	18	14	22	21	16	7	23	13	0	24	20	4	0	18	4	24	3	120	94	18	4
TTTATTATTCATGCTATAATTGTATT	class 1	10	7	224	130	9	10	11	10	8	7	9	7	6	9	9	6	4	12	7	13	5	76	31	13	4
TTTCACCTCTAGCCTACCCCAACTTG	class 1	20	5	332	218	16	15	20	20	16	7	20	13	0	22	21	4	0	16	3	23	3	141	115	20	5
TTTCATATATGAATCTTTATCTCCGG	class 1	5	0	161	103	0	0	0	0	0	0	0	0	0	0	0	0	0	0	3	9	0	53	48	3	0
TTTCATGTTGCTAGGGTTAGATGAGA	class 1	4	0	174	95	0	0	0	0	0	0	0	0	0	0	0	0	0	0	3	8	0	72	35	6	0
TTTCCAGGACTCGAACCCGTGACCTC	class 1	18	6	230	189	22	13	26	24	15	3	22	14	3	24	14	4	3	16	5	21	5	139	159	20	6
TTTCCCTGCATTTCTGCAAGAGGCTG	class 1	18	4	242	205	20	14	24	25	10	0	18	11	0	23	11	0	0	12	0	19	4	93	93	16	4
TTTCCTACGAGAAGTGCGGAAGTAAC	class 1	0	10	162	103	0	0	0	0	0	0	0	0	12	0	0	11	11	0	12	3	10	61	51	3	11
TTTCCTTGGACCATGAGATCATGCCA	class 1	6	0	156	96	0	0	0	0	0	0	0	0	0	0	3	0	0	0	0	12	0	57	32	8	0
TTTCGATGAGATCAATCTCAATGCCG	class 1	11	93	233	210	0	0	0	0	0	3	3	0	96	0	7	86	94	8	91	11	94	104	105	8	104
TTTCTGCAAGAGGCTGTTTCCAGGAC	class 1	16	3	238	184	16	13	21	20	10	0	14	12	0	19	12	0	0	14	0	18	3	87	80	16	3
TTTGGGACTAAAGGCTTTGTTGTTGT	class 1	20	7	351	283	19	11	23	26	16	9	25	9	0	27	20	4	0	18	4	21	4	169	183	19	4
TTTGGGTCTTTTGTACGCAGCCTTTC	class 1	23	9	230	225	22	19	26	26	16	8	21	14	5	24	19	4	5	17	4	24	8	68	81	21	8
TTTGTACGCAGCCTTTCCCTGCATTT	class 1	25	9	229	223	24	18	28	28	15	8	23	14	5	27	17	4	5	15	6	24	8	84	91	20	8
TTTGTTTCCTATGCTACGAACCCAAC	class 1	7	0	349	202	0	0	0	0	0	0	0	0	0	0	0	0	0	0	3	6	0	161	126	5	0
TTTTATGGGTTTCACCTCTAGCCTAC	class 1	23	5	268	196	18	14	22	21	16	7	23	13	0	24	20	4	0	18	4	24	3	120	94	18	4
TTTTCATATATGAATCTTTATCTCCG	class 1	5	0	162	105	0	0	0	0	0	0	0	0	0	0	0	0	0	0	3	9	0	54	48	3	0
TTTTGTACGCAGCCTTTCCCTGCATT	class 1	25	9	233	222	26	18	29	29	15	8	25	14	5	28	17	4	5	15	6	24	8	84	90	21	8
TTTTGTTTCCTATGCTACGAACCCAA	class 1	7	0	359	208	0	0	0	0	0	0	0	0	0	0	0	0	0	0	3	6	0	165	128	5	0
TTTTTATGGGTTTCACCTCTAGCCTA	class 1	19	4	266	189	16	11	20	19	14	4	21	10	0	22	15	3	0	15	3	20	0	122	96	14	3
TTTTTGTTTCCTATGCTACGAACCCA	class 1	5	0	349	209	0	0	0	0	0	0	0	0	0	0	0	0	0	0	5	5	0	160	127	5	0
TTTTTTGTTTCCTATGCTACGAACCC	class 1	0	0	260	155	0	0	0	0	0	0	0	0	0	0	0	0	0	0	3	3	0	111	82	3	0
AAATCTTACATGTATCTAGACGCTTT	class 2	9	585	8	487	11	11	11	11	10	9	12	11	577	11	8	581	578	9	570	10	577	7	327	10	581
AAGAGCCGTGCTGGGGTGGATTTTTT	class 2	0	125	0	72	0	0	0	0	0	0	0	0	121	0	0	121	122	0	124	0	124	0	65	0	125
AATCTTACATGTATCTAGACGCTTTT	class 2	9	576	8	475	12	11	11	11	10	9	12	11	563	11	8	569	560	9	559	10	560	7	300	10	571
ACCAATATGCCACCACCCGATCTATT	class 2	0	143	0	91	0	0	0	0	0	0	0	0	143	0	0	133	133	0	138	0	136	0	78	0	139
ACGGGTGGTGACGTACGCGACGTGTT	class 2	0	286	3	189	0	0	0	0	0	0	0	0	298	0	0	276	284	0	274	0	280	5	162	0	283
ACGGGTGGTGACGTACGTGACGTGTT	class 2	0	172	0	128	0	0	0	0	0	0	0	0	171	0	0	166	161	0	177	0	170	0	114	0	174
ACGGTGGAGCGGAGGAACTCTGGTGT	class 2	0	208	3	144	0	0	0	0	0	0	0	0	194	0	0	180	194	0	192	0	191	4	122	0	195
AGAGGTCGCATTCCACCCCGGCCTCT	class 2	0	207	4	153	0	0	0	0	0	0	0	0	204	0	0	194	196	0	197	0	202	4	111	0	201
AGAGTAGAGTATAAAGACAAAATCTT	class 2	0	217	4	174	0	0	0	0	0	0	0	0	213	0	0	209	211	0	220	0	221	4	136	0	226
AGATCGGGTGGTGGCATATTGGTTGT	class 2	0	131	0	90	0	0	0	0	0	0	0	0	128	0	0	122	120	0	124	0	122	0	77	0	125
AGCACGGCTCTTCCTTGCCGCCCGGT	class 2	0	139	5	74	0	0	0	0	0	0	0	0	145	0	0	127	129	0	137	0	142	4	68	0	141
AGGCGACGGTGGAGCGGAGGAACTCT	class 2	0	195	4	140	0	0	0	0	0	0	0	0	183	0	0	170	186	0	181	0	179	5	114	0	186
AGTATCATTTTATTTTATTGTTCCGT	class 2	0	166	7	106	0	0	0	0	0	0	0	0	160	0	0	156	155	0	155	0	156	7	87	0	159
AGTGATGCGCGGGCAGAGGCCGGGGT	class 2	0	147	4	100	0	0	0	0	0	0	0	0	146	0	0	143	149	0	140	0	146	4	76	0	148
AGTTCCTCCGCTCCACCGTCGCCTCT	class 2	0	203	4	144	0	0	0	0	0	0	0	0	188	0	0	172	196	0	186	0	187	4	111	0	190
AGTTTCATTCATAAACTTCTCACATT	class 2	4	132	3	109	4	4	5	5	5	5	5	5	127	5	5	128	142	6	133	5	136	3	76	3	130
ATAAGAGAAAATTTTGATGCATGTCT	class 2	0	142	3	94	0	0	0	0	0	0	0	0	135	0	0	134	130	0	142	0	135	4	75	0	140
ATAATAAGTGTCGCTCATTTTGTACT	class 2	4	356	0	280	4	3	4	5	3	3	0	0	353	3	0	347	348	4	346	0	343	4	228	0	340
ATACGGAGGCGACGACGGGTTTAGGT	class 2	0	198	4	126	0	0	0	0	0	0	0	0	186	0	0	180	197	0	198	0	186	3	108	0	192
ATAGATCGGGTGGTGGCATATTGGTT	class 2	0	146	0	94	0	0	0	0	0	0	0	0	145	0	0	136	134	0	141	0	136	0	80	0	142
ATCGAATTACAACACGTCGCGTACGT	class 2	0	351	7	255	0	0	0	0	0	0	0	0	361	0	0	335	340	0	334	0	335	6	208	0	339
ATCTTACATGTATCTAGACGCTTTTT	class 2	9	548	8	461	12	11	11	11	10	8	12	11	532	11	8	541	537	9	530	10	533	7	286	10	543
ATGACTGAATGATGCTATATAAATTT	class 2	0	210	0	159	0	0	0	0	0	0	0	0	205	0	0	199	194	0	206	0	201	3	131	0	212
ATTAAATTACAAACGGTGGTGATGGT	class 2	0	185	7	108	0	0	0	0	0	0	0	0	181	0	0	179	181	0	181	0	180	7	103	0	185
ATTACGGGTGGTGACGTACGCGACGT	class 2	0	292	3	188	0	0	0	0	0	0	0	0	306	0	0	279	287	0	272	0	284	4	164	0	290
ATTACGGGTGGTGACGTACGTGACGT	class 2	0	179	0	132	0	0	0	0	0	0	0	0	175	0	0	171	174	0	184	0	175	0	117	0	182
ATTCAAAAGCAGTTTCATTTCAATTT	class 2	3	114	0	85	5	0	4	3	6	4	5	4	117	3	0	114	121	4	121	4	125	3	61	3	119
ATTCAAATTCAAAAGCAGTTTCATTT	class 2	0	101	0	86	0	0	0	0	0	0	0	0	106	0	0	100	121	0	104	0	108	0	53	0	106
ATTCATAAACTTCTCACATTCAAATT	class 2	3	116	0	97	3	3	3	3	3	3	3	3	111	3	3	110	129	5	118	4	115	0	68	3	113
ATTCATGCTGTGGAATTAGATGAGTT	class 2	0	118	0	85	0	0	0	0	0	0	0	0	121	0	0	110	110	0	111	0	111	0	50	0	116
ATTGTTGTCTTATGAGAGAGTAGAGT	class 2	0	219	3	154	0	0	0	0	0	0	0	0	212	0	0	215	215	0	220	0	220	0	124	0	215
ATTTTGTACTAAGTTAGTACAAACTT	class 2	5	170	0	149	0	5	6	4	5	4	5	5	168	3	4	166	178	4	168	3	174	0	107	4	165
ATTTTGTCTAGTTCGCATGATATAAT	class 2	0	113	0	91	0	0	0	0	0	0	0	0	113	0	0	115	100	0	116	0	120	0	51	0	115
ATTTTTTCGGTGGCACCTGCTGTAAT	class 2	0	168	5	109	0	0	0	0	0	0	0	0	169	0	0	154	167	0	165	0	164	3	91	0	175
CACCTGCTGTAATTCGATTACGGGTG	class 2	0	182	5	102	0	0	0	0	0	0	0	0	176	0	0	171	168	0	179	0	174	3	90	0	178
CACGAGCCTTTCCAAATCAACAAACT	class 2	0	169	0	134	0	0	0	0	0	0	0	0	172	0	0	167	165	0	163	0	169	0	104	0	177
CACGAGCGCGGCTCCTCTTCGCTACT	class 2	0	165	6	113	0	0	0	0	0	0	0	0	160	0	0	151	149	0	153	0	153	5	105	0	157
CACTCCCGCTCTTCCGCTTTGGAGTG	class 2	0	195	4	132	0	0	0	0	0	0	0	0	193	0	0	201	199	0	207	0	200	3	102	0	211
CATCATTCTCTCACGGAATGTTCTCT	class 2	0	168	0	140	0	0	0	0	0	0	0	0	167	0	0	157	158	0	159	0	165	0	111	0	164
CATGCATCAAAATTTTCTCTTATGGT	class 2	0	132	3	87	0	0	0	0	0	0	0	0	130	0	0	130	122	0	132	0	126	4	66	0	130
CATTCATAAACTTCTCACATTCAAAT	class 2	3	112	0	93	3	3	4	4	3	4	4	3	108	4	4	107	125	6	114	4	112	0	63	3	111
CATTTTGTACTAAGTTAGTACAAACT	class 2	5	163	0	146	0	5	6	4	5	4	5	5	160	3	4	159	171	4	162	3	168	0	102	4	158
CCACCCGTAATCGAATTACAACACGT	class 2	0	325	6	191	0	0	0	0	0	0	0	0	320	0	0	303	312	0	311	0	306	3	173	0	310
CCACCCGTAATCGAATTACAGCAGGT	class 2	0	181	5	100	0	0	0	0	0	0	0	0	178	0	0	171	169	0	180	0	175	4	89	0	178
CCACCGTTTGTAATTTAATAGATAGT	class 2	4	168	8	108	4	3	4	4	3	5	4	3	169	4	3	166	156	3	173	3	166	5	101	0	175
CCATAAGAGAAAATTTTGATGCATGT	class 2	0	130	3	83	0	0	0	0	0	0	0	0	128	0	0	128	121	0	130	0	124	4	63	0	128
CCCGTCCTCCCTGACGAGCATCTTCT	class 2	0	195	4	135	0	0	0	0	0	0	0	0	191	0	0	183	182	0	192	0	182	5	109	0	188
CCGACGACCTAAACCCGTCGTCGCCT	class 2	0	203	5	134	0	0	0	0	0	0	0	0	186	0	0	180	193	0	190	0	178	4	101	0	185
CCGCCCGGTCCGATCCAGACTCTCCT	class 2	0	135	0	87	0	0	0	0	0	0	0	0	138	0	0	121	125	0	133	0	128	0	91	0	140
CCGGCAAAGAGGCGACGGTGGAGCGG	class 2	0	193	3	115	0	0	0	0	0	0	0	0	180	0	0	162	180	0	176	0	172	3	94	0	178
CCGTTTGTAATTTAATAGATAGTAAT	class 2	3	170	8	115	3	3	3	3	4	5	3	3	170	3	3	166	157	3	170	3	166	4	105	0	174
CCTAAACCCGTCGTCGCCTCCGTATG	class 2	0	191	4	129	0	0	0	0	0	0	0	0	180	0	0	173	191	0	195	0	181	3	108	0	185
CCTGCTGTAATTCGATTACGGGTGGT	class 2	0	185	5	99	0	0	0	0	0	0	0	0	180	0	0	173	171	0	183	0	178	4	88	0	180
CCTTGCCGCCCGGTCCGATCCAGACT	class 2	0	120	0	75	0	0	0	0	0	0	0	0	124	0	0	107	116	0	120	0	113	0	72	0	124
CGAAATCTTACATGTATCTAGACGCT	class 2	6	506	7	411	9	7	8	8	7	6	10	8	492	8	5	500	498	7	486	6	489	5	291	6	503
CGAAGATTTTGTCTTTATACTCTACT	class 2	0	188	3	139	0	0	0	0	0	0	0	0	183	0	0	183	185	0	193	0	191	3	106	0	197
CGACCTAAACCCGTCGTCGCCTCCGT	class 2	0	186	4	112	0	0	0	0	0	0	0	0	174	0	0	168	182	0	184	0	168	3	92	0	175
CGACGGTGGAGCGGAGGAACTCTGGT	class 2	0	189	3	132	0	0	0	0	0	0	0	0	175	0	0	165	176	0	174	0	172	4	107	0	177
CGAGACAAGAATTATGGAACGGAGGG	class 2	3	258	5	186	5	3	5	6	4	0	4	0	251	5	0	260	253	4	253	3	258	0	170	0	262
CGAGTAGCGAAGAGGAGCCGCGCTCG	class 2	0	152	5	93	0	0	0	0	0	0	0	0	149	0	0	139	141	0	140	0	144	3	87	0	145
CGAGTTTGTTGATTTGGAAAGGCTCG	class 2	0	136	0	113	0	0	0	0	0	0	0	0	135	0	0	130	134	0	136	0	136	0	86	0	149
CGCATCACTCCAAAGCGGAAGAGCGG	class 2	0	183	5	126	0	0	0	0	0	0	0	0	182	0	0	180	183	0	186	0	181	4	97	0	193
CGCGACGTGTTGTAATTCGATTACGG	class 2	0	276	12	159	0	0	0	0	0	0	0	0	281	0	0	257	268	0	260	0	256	5	128	0	257
CGGACCGGGCGGCAAGGAAGAGCCGT	class 2	0	143	4	82	0	0	0	0	0	0	0	0	152	0	0	125	132	0	138	0	140	3	73	0	146
CGGAGAGAACATTCCGTGAGAGAATG	class 2	0	146	0	111	0	0	0	0	0	0	0	0	144	0	0	137	126	0	135	0	146	0	93	0	141
CGGAGGCGACGACGGGTTTAGGTCGT	class 2	0	190	4	117	0	0	0	0	0	0	0	0	177	0	0	172	186	0	188	0	173	3	94	0	180
CGGCCGACGACCTAAACCCGTCGTCG	class 2	0	192	5	109	0	0	0	0	0	0	0	0	177	0	0	169	171	0	182	0	166	4	83	0	172
CGGGCCCATACGGAGGCGACGACGGG	class 2	0	144	3	93	0	0	0	0	0	0	0	0	134	0	0	129	144	0	143	0	135	0	77	0	131
CGGGCCTTATAAACCCGAACGGAGGG	class 2	0	158	0	124	0	0	0	0	0	0	0	0	147	0	0	151	144	0	152	0	152	0	107	0	156
CGGGTGGTGACGTACGCGACGTGTTG	class 2	0	280	3	184	0	0	0	0	0	0	0	0	291	0	0	269	277	0	265	0	272	5	155	0	276
CGGGTGGTGACGTACGTGACGTGTTG	class 2	0	166	0	128	0	0	0	0	0	0	0	0	166	0	0	160	156	0	176	0	163	0	111	0	171
CGGGTGGTGGCATATTGGTTGTAATT	class 2	0	140	0	100	0	0	0	0	0	0	0	0	137	0	0	131	131	0	132	0	135	0	86	0	137
CGGGTTTATAAGGCCCGTATTGAAAT	class 2	0	118	0	98	0	0	0	0	0	0	0	0	109	0	0	113	115	0	121	0	112	0	78	0	121
CGTAATCGAATTACAACACGTCGCGT	class 2	0	284	12	168	0	0	0	0	0	0	0	0	290	0	0	264	275	0	267	0	265	6	134	0	265
CGTACGCGACGTGTTGTAATTCGATT	class 2	0	401	12	255	0	0	0	0	0	0	0	0	415	0	0	376	389	0	375	0	377	8	208	0	384
CGTACGTCACCACCCGTAATCGAATT	class 2	0	575	11	336	0	0	0	0	0	0	0	0	582	0	0	555	567	0	568	0	572	11	299	0	590
CGTCCCGTCCTCCCTGACGAGCATCT	class 2	0	161	4	103	0	0	0	0	0	0	0	0	162	0	0	153	150	0	161	0	156	4	89	0	160
CGTCGCGGGGCCGTCGGGCCCATACG	class 2	0	119	0	85	0	0	0	0	0	0	0	0	113	0	0	114	104	0	121	0	114	0	71	0	120
CGTCGGCCGGCAAAGAGGCGACGGTG	class 2	0	178	3	112	0	0	0	0	0	0	0	0	168	0	0	157	161	0	168	0	159	4	83	0	165
CGTGCGTTGCAACGGAACAATAAAAT	class 2	4	142	6	80	4	3	4	3	0	0	3	3	133	4	0	137	129	0	134	0	136	7	64	3	135
CGTGGTGGGTCACTCCCGCTCTTCCG	class 2	0	207	5	158	0	0	0	0	0	0	0	0	205	0	0	212	205	0	215	0	213	5	124	0	219
CGTGTTGTAATTCGATTACGGGTGGT	class 2	0	327	6	192	0	0	0	0	0	0	0	0	323	0	0	305	319	0	311	0	309	3	170	0	310
CTAAACCCGTCGTCGCCTCCGTATGG	class 2	0	201	4	142	0	0	0	0	0	0	0	0	187	0	0	180	197	0	206	0	190	3	122	0	194
CTATCTATTAAATTACAAACGGTGGT	class 2	4	169	8	110	4	3	4	4	3	5	4	3	169	4	3	168	156	3	174	3	169	5	101	0	174
CTATTAAATTACAAACGGTGGTGATG	class 2	0	191	8	118	0	0	0	0	0	0	0	0	185	0	0	183	179	0	190	0	186	6	116	0	194
CTCAAATTTATATAGCATCATTCAGT	class 2	0	208	0	148	0	0	0	0	0	0	0	0	205	0	0	197	193	0	205	0	199	0	119	0	212
CTCACGGAATGTTCTCTCCGCTGCCT	class 2	0	129	0	94	0	0	0	0	0	0	0	0	128	0	0	123	120	0	118	0	123	0	75	0	128
CTCCACCGTCGCCTCTTTGCCGGCCG	class 2	0	187	3	113	0	0	0	0	0	0	0	0	177	0	0	162	175	0	172	0	165	4	90	0	174
CTCCCGCTCTTCCGCTTTGGAGTGAT	class 2	0	196	4	131	0	0	0	0	0	0	0	0	195	0	0	200	201	0	207	0	199	3	97	0	212
CTCCGTATGGGCCCGACGGCCCCGCG	class 2	0	136	3	95	0	0	0	0	0	0	0	0	135	0	0	137	122	0	139	0	134	3	82	0	137
CTCTCATAAGACAACAATAACTTTTT	class 2	0	177	3	114	0	0	0	0	0	0	0	0	172	0	0	173	165	0	174	0	180	0	85	0	174
CTCTCTCATAAGACAACAATAACTTT	class 2	0	178	3	110	0	0	0	0	0	0	0	0	174	0	0	174	164	0	173	0	177	0	85	0	170
CTCTGCCCGCGCATCACTCCAAAGCG	class 2	0	169	4	114	0	0	0	0	0	0	0	0	161	0	0	163	177	0	168	0	166	3	85	0	173
CTCTTCCGCTTTGGAGTGATGCGCGG	class 2	0	186	4	127	0	0	0	0	0	0	0	0	178	0	0	180	188	0	185	0	179	3	98	0	191
CTGCTGTAATTCGATTACGGGTGGTG	class 2	0	242	5	142	0	0	0	0	0	0	0	0	234	0	0	229	223	0	243	0	237	4	130	0	236
CTGTAATTCGATTACGGGTGGTGACG	class 2	0	240	5	145	0	0	0	0	0	0	0	0	231	0	0	230	218	0	237	0	233	4	136	0	238
CTTACATGTATCTAGACGCTTTTTAG	class 2	5	435	6	369	10	6	7	7	5	6	9	7	418	6	4	421	430	5	418	7	425	5	215	5	430
CTTAGTACAAAATGAGCGACACTTAT	class 2	4	273	0	228	4	3	4	5	3	3	0	0	270	3	0	271	273	3	269	0	268	4	171	0	266
CTTCCTTGCCGCCCGGTCCGATCCAG	class 2	0	119	0	75	0	0	0	0	0	0	0	0	121	0	0	106	118	0	117	0	113	0	72	0	123
CTTGGCGTGAGAAGATGCTCGTCAGG	class 2	0	128	0	109	0	0	0	0	0	0	0	0	124	0	0	130	124	0	126	0	127	0	85	0	126
CTTTGCCGGCCGACGACCTAAACCCG	class 2	0	227	4	132	0	0	0	0	0	0	0	0	210	0	0	202	208	0	210	0	202	4	102	0	205
CTTTTGAATTTGAATGTGAGAAGTTT	class 2	0	106	0	81	0	0	0	0	0	0	0	0	103	0	0	101	126	0	109	0	105	0	49	0	105
GAAATCTTACATGTATCTAGACGCTT	class 2	8	535	8	444	10	9	9	9	8	7	11	10	519	9	7	528	526	8	520	8	522	6	309	8	534
GAAGAGCCGTGCTGGGGTGGATTTTT	class 2	0	119	0	73	0	0	0	0	0	0	0	0	117	0	0	116	117	0	120	0	119	0	64	0	119
GAATTTGTCCAAAAATGGATGTATCT	class 2	0	455	8	399	0	4	0	0	4	0	0	3	456	0	0	463	464	0	448	0	461	5	264	4	465
GACACCAGAGTTCCTCCGCTCCACCG	class 2	0	197	3	138	0	0	0	0	0	0	0	0	184	0	0	171	186	0	184	0	181	4	118	0	188
GACATGCATCAAAATTTTCTCTTATG	class 2	0	133	3	83	0	0	0	0	0	0	0	0	127	0	0	126	123	0	134	0	126	4	64	0	131
GACCATAAGAGAAAATTTTGATGCAT	class 2	0	131	0	80	0	0	0	0	0	0	0	0	131	0	0	128	126	0	130	0	127	4	61	0	130
GACCGCGCCGTGGTGGGTCACTCCCG	class 2	0	129	0	108	0	0	0	0	0	0	0	0	130	0	0	135	128	0	131	0	125	0	91	0	130
GACGGTGGAGCGGAGGAACTCTGGTG	class 2	0	202	3	139	0	0	0	0	0	0	0	0	189	0	0	176	187	0	189	0	183	4	114	0	191
GACGTGTTGTAATTCGATTACGGGTG	class 2	0	411	10	243	0	0	0	0	0	0	0	0	409	0	0	387	395	0	393	0	393	6	212	0	393
GAGAAGATGCTCGTCAGGGAGGACGG	class 2	0	193	4	136	0	0	0	0	0	0	0	0	192	0	0	180	186	0	191	0	182	5	108	0	188
GAGAGAGTAGAGTATAAAGACAAAAT	class 2	0	245	4	195	0	0	0	0	0	0	0	0	238	0	0	227	228	0	241	0	243	4	152	0	238
GAGAGTAGAGTATAAAGACAAAATCT	class 2	0	216	4	161	0	0	0	0	0	0	0	0	211	0	0	204	210	0	217	0	219	3	125	0	219
GAGCGGAGGAACTCTGGTGTCGACCG	class 2	0	205	5	141	0	0	0	0	0	0	0	0	192	0	0	184	192	0	193	0	197	4	121	0	196
GAGCGTCGCGGGGCCGTCGGGCCCAT	class 2	0	125	0	96	0	0	0	0	0	0	0	0	122	0	0	121	114	0	127	0	125	3	78	0	129
GAGGAGAGTCTGGATCGGACCGGGCG	class 2	0	129	0	81	0	0	0	0	0	0	0	0	130	0	0	116	115	0	125	0	120	0	88	0	130
GAGGCCGGGGTGGAATGCGACCTCTG	class 2	0	201	4	145	0	0	0	0	0	0	0	0	196	0	0	190	185	0	190	0	197	4	104	0	195
GAGGCGACGACGGGTTTAGGTCGTCG	class 2	0	202	5	135	0	0	0	0	0	0	0	0	183	0	0	179	193	0	188	0	173	4	104	0	185
GAGGTCGCATTCCACCCCGGCCTCTG	class 2	0	194	4	141	0	0	0	0	0	0	0	0	192	0	0	185	187	0	187	0	193	3	106	0	189
GAGTAGAGTATAAAGACAAAATCTTC	class 2	0	202	4	161	0	0	0	0	0	0	0	0	198	0	0	196	196	0	207	0	208	4	122	0	211
GAGTAGCGAAGAGGAGCCGCGCTCGT	class 2	0	161	5	99	0	0	0	0	0	0	0	0	160	0	0	147	148	0	149	0	150	4	93	0	153
GAGTCTGGATCGGACCGGGCGGCAAG	class 2	0	134	0	79	0	0	0	0	0	0	0	0	138	0	0	119	129	0	131	0	126	0	78	0	140
GAGTGATGCGCGGGCAGAGGCCGGGG	class 2	0	143	4	96	0	0	0	0	0	0	0	0	142	0	0	140	145	0	138	0	141	4	71	0	145
GAGTTCCTCCGCTCCACCGTCGCCTC	class 2	0	194	3	142	0	0	0	0	0	0	0	0	182	0	0	167	185	0	178	0	179	4	112	0	182
GAGTTTGTTGATTTGGAAAGGCTCGT	class 2	0	160	0	136	0	0	0	0	0	0	0	0	160	0	0	155	159	0	156	0	158	0	98	0	172
GATACATCCATTTTTGGACAAATTCG	class 2	0	397	7	345	0	4	0	0	4	0	0	3	402	0	0	399	405	0	388	0	397	5	243	4	404
GATGCTCGTCAGGGAGGACGGGACGG	class 2	0	125	3	71	0	0	0	0	0	0	0	0	127	0	0	121	114	0	124	0	118	3	60	0	124
GATTACGGGTGGTGACGTACGCGACG	class 2	0	281	5	175	0	0	0	0	0	0	0	0	291	0	0	261	282	0	259	0	274	3	153	0	275
GATTACGGGTGGTGACGTACGTGACG	class 2	0	201	4	126	0	0	0	0	0	0	0	0	198	0	0	191	197	0	208	0	195	6	116	0	208
GATTTTGTCTTTATACTCTACTCTCT	class 2	0	211	4	158	0	0	0	0	0	0	0	0	205	0	0	199	206	0	212	0	214	3	123	0	216
GCAAAGAGGCGACGGTGGAGCGGAGG	class 2	0	203	0	126	0	0	0	0	0	0	0	0	186	0	0	171	194	0	184	0	183	3	99	0	188
GCAACGGAACAATAAAATAAAATGAT	class 2	0	162	7	103	0	0	0	0	0	0	0	0	156	0	0	155	149	0	153	0	156	8	82	0	158
GCACCTGCTGTAATTCGATTACGGGT	class 2	0	172	5	98	0	0	0	0	0	0	0	0	168	0	0	159	159	0	169	0	167	3	83	0	168
GCACGGCTCTTCCTTGCCGCCCGGTC	class 2	0	139	5	77	0	0	0	0	0	0	0	0	145	0	0	126	130	0	137	0	141	4	71	0	143
GCAGAGGCCGGGGTGGAATGCGACCT	class 2	0	196	4	146	0	0	0	0	0	0	0	0	197	0	0	189	191	0	188	0	198	3	108	0	191
GCATCACTCCAAAGCGGAAGAGCGGG	class 2	0	189	5	127	0	0	0	0	0	0	0	0	187	0	0	188	191	0	198	0	189	4	96	0	202
GCATTCCACCCCGGCCTCTGCCCGCG	class 2	0	164	4	115	0	0	0	0	0	0	0	0	160	0	0	157	161	0	153	0	161	3	86	0	156
GCCCATACGGAGGCGACGACGGGTTT	class 2	0	169	4	113	0	0	0	0	0	0	0	0	160	0	0	152	168	0	171	0	157	3	101	0	158
GCCCGCGCATCACTCCAAAGCGGAAG	class 2	0	173	4	117	0	0	0	0	0	0	0	0	166	0	0	168	178	0	176	0	172	3	85	0	181
GCCGGCAAAGAGGCGACGGTGGAGCG	class 2	0	192	3	115	0	0	0	0	0	0	0	0	178	0	0	161	180	0	174	0	171	3	91	0	175
GCCGTCCCGTCCTCCCTGACGAGCAT	class 2	0	122	0	72	0	0	0	0	0	0	0	0	123	0	0	117	115	0	124	0	118	0	61	0	124
GCCGTCGGGCCCATACGGAGGCGACG	class 2	0	156	4	101	0	0	0	0	0	0	0	0	146	0	0	147	145	0	155	0	148	0	91	0	150
GCCTCCGTATGGGCCCGACGGCCCCG	class 2	0	141	5	100	0	0	0	0	0	0	0	0	139	0	0	139	123	0	140	0	138	4	90	0	138
GCCTCTGCCCGCGCATCACTCCAAAG	class 2	0	178	4	110	0	0	0	0	0	0	0	0	170	0	0	171	175	0	170	0	174	0	85	0	181
GCGAAGAGGAGCCGCGCTCGTGGTGG	class 2	0	129	4	91	0	0	0	0	0	0	0	0	123	0	0	112	115	0	119	0	114	3	82	0	119
GCGACGGTGGAGCGGAGGAACTCTGG	class 2	0	183	3	128	0	0	0	0	0	0	0	0	169	0	0	159	172	0	170	0	166	4	102	0	171
GCGCATCACTCCAAAGCGGAAGAGCG	class 2	0	175	5	125	0	0	0	0	0	0	0	0	170	0	0	173	178	0	179	0	171	4	95	0	185
GCGCGGGCAGAGGCCGGGGTGGAATG	class 2	0	171	4	117	0	0	0	0	0	0	0	0	166	0	0	168	171	0	162	0	170	3	87	0	166
GCGGAGAGAACATTCCGTGAGAGAAT	class 2	0	142	0	106	0	0	0	0	0	0	0	0	139	0	0	134	123	0	132	0	145	0	89	0	139
GCGGGCAGAGGCCGGGGTGGAATGCG	class 2	0	164	4	114	0	0	0	0	0	0	0	0	164	0	0	157	163	0	155	0	161	3	84	0	157
GCGGGGCCGTCGGGCCCATACGGAGG	class 2	0	138	4	95	0	0	0	0	0	0	0	0	137	0	0	138	122	0	140	0	136	4	83	0	138
GCGGTCGACACCAGAGTTCCTCCGCT	class 2	0	191	5	129	0	0	0	0	0	0	0	0	180	0	0	170	179	0	182	0	185	4	111	0	184
GCGTACGTCACCACCCGTAATCGAAT	class 2	0	307	5	187	0	0	0	0	0	0	0	0	314	0	0	288	302	0	294	0	301	3	167	0	307
GCGTGAGAAGATGCTCGTCAGGGAGG	class 2	0	184	5	125	0	0	0	0	0	0	0	0	176	0	0	170	169	0	182	0	180	5	101	0	182
GCTATTGGTTATTGATATTGATCATG	class 2	0	139	4	101	3	0	3	3	3	0	0	3	137	0	3	109	127	4	109	0	122	0	49	3	119
GCTCTTCCGCTTTGGAGTGATGCGCG	class 2	0	186	5	130	0	0	0	0	0	0	0	0	179	0	0	180	187	0	187	0	179	4	102	0	194
GCTCTTCCTTGCCGCCCGGTCCGATC	class 2	0	158	4	82	0	0	0	0	0	0	0	0	167	0	0	137	141	0	150	0	152	3	78	0	162
GCTTGGCGTGAGAAGATGCTCGTCAG	class 2	0	130	0	111	0	0	0	0	0	0	0	0	127	0	0	132	127	0	130	0	129	0	86	0	128
GCTTTGGAGTGATGCGCGGGCAGAGG	class 2	0	167	4	108	0	0	0	0	0	0	0	0	160	0	0	162	169	0	163	0	164	3	87	0	171
GGAAGAGCGGGAGTGACCCACCACGG	class 2	0	203	6	152	0	0	0	0	0	0	0	0	204	0	0	206	202	0	214	0	206	6	123	0	217
GGACCGGGCGGCAAGGAAGAGCCGTG	class 2	0	147	5	87	0	0	0	0	0	0	0	0	159	0	0	131	139	0	146	0	147	4	79	0	151
GGACGGGACGGCGAGTAGCGAAGAGG	class 2	0	119	0	69	0	0	0	0	0	0	0	0	115	0	0	114	116	0	120	0	116	0	61	0	116
GGAGAGTCTGGATCGGACCGGGCGGC	class 2	0	135	0	83	0	0	0	0	0	0	0	0	138	0	0	118	129	0	131	0	127	0	87	0	139
GGAGGAGAGTCTGGATCGGACCGGGC	class 2	0	127	0	80	0	0	0	0	0	0	0	0	126	0	0	112	114	0	125	0	118	0	88	0	130
GGAGGCGACGACGGGTTTAGGTCGTC	class 2	0	193	4	122	0	0	0	0	0	0	0	0	177	0	0	176	188	0	187	0	171	4	92	0	183
GGAGTGATGCGCGGGCAGAGGCCGGG	class 2	0	154	3	97	0	0	0	0	0	0	0	0	153	0	0	151	151	0	148	0	149	0	77	0	156
GGATCGGACCGGGCGGCAAGGAAGAG	class 2	0	157	4	78	0	0	0	0	0	0	0	0	165	0	0	137	141	0	150	0	150	3	79	0	162
GGCAAAGAGGCGACGGTGGAGCGGAG	class 2	0	199	0	125	0	0	0	0	0	0	0	0	185	0	0	168	187	0	181	0	183	3	98	0	187
GGCACCTGCTGTAATTCGATTACGGG	class 2	0	172	5	97	0	0	0	0	0	0	0	0	167	0	0	160	160	0	169	0	165	3	81	0	169
GGCCCATACGGAGGCGACGACGGGTT	class 2	0	166	4	111	0	0	0	0	0	0	0	0	156	0	0	147	161	0	164	0	153	3	96	0	153
GGCCCCGCGACGCTCCGCTTGCAGTG	class 2	0	119	3	71	0	0	0	0	0	0	0	0	118	0	0	109	105	0	118	0	114	3	58	0	120
GGCCGACGACCTAAACCCGTCGTCGC	class 2	0	195	5	116	0	0	0	0	0	0	0	0	180	0	0	174	180	0	186	0	173	4	89	0	178
GGCCGGCAAAGAGGCGACGGTGGAGC	class 2	0	189	3	116	0	0	0	0	0	0	0	0	178	0	0	163	177	0	176	0	169	3	96	0	178
GGCGACGACGGGTTTAGGTCGTCGGC	class 2	0	194	5	123	0	0	0	0	0	0	0	0	177	0	0	171	184	0	182	0	171	4	95	0	178
GGCGACGGTGGAGCGGAGGAACTCTG	class 2	0	190	3	132	0	0	0	0	0	0	0	0	176	0	0	163	178	0	175	0	172	4	106	0	178
GGCGTGAGAAGATGCTCGTCAGGGAG	class 2	0	185	5	129	0	0	0	0	0	0	0	0	177	0	0	169	170	0	181	0	180	6	105	0	183
GGCTCTTCCTTGCCGCCCGGTCCGAT	class 2	0	159	4	83	0	0	0	0	0	0	0	0	168	0	0	140	143	0	153	0	154	3	77	0	162
GGGAGGAGAGTCTGGATCGGACCGGG	class 2	0	129	0	83	0	0	0	0	0	0	0	0	130	0	0	114	117	0	125	0	120	0	81	0	129
GGGCCCATACGGAGGCGACGACGGGT	class 2	0	147	4	101	0	0	0	0	0	0	0	0	137	0	0	130	145	0	144	0	136	3	85	0	135
GGGGAGGAGAGTCTGGATCGGACCGG	class 2	0	139	0	99	0	0	0	0	0	0	0	0	138	0	0	123	124	0	132	0	135	0	97	0	138
GGGGCCGTCGGGCCCATACGGAGGCG	class 2	0	152	4	98	0	0	0	0	0	0	0	0	145	0	0	144	134	0	149	0	144	0	89	0	147
GGGGGAGGAGAGTCTGGATCGGACCG	class 2	0	137	0	87	0	0	0	0	0	0	0	0	132	0	0	114	114	0	125	0	131	0	88	0	133
GGGTCACTCCCGCTCTTCCGCTTTGG	class 2	0	233	5	169	0	0	0	0	0	0	0	0	226	0	0	233	231	0	239	0	236	3	132	0	239
GGGTGGTGACGTACGCGACGTGTTGT	class 2	0	294	3	200	0	0	0	0	0	0	0	0	305	0	0	281	291	0	278	0	282	5	166	0	289
GGGTGGTGACGTACGTGACGTGTTGT	class 2	0	178	0	139	0	0	0	0	0	0	0	0	177	0	0	170	160	0	187	0	172	0	122	0	181
GGGTGGTGGCATATTGGTTGTAATTT	class 2	0	146	0	112	0	0	0	0	0	0	0	0	142	0	0	138	142	0	139	0	141	0	95	0	142
GGTCCGATCCAGACTCTCCTCCCCCC	class 2	0	130	0	76	0	0	0	0	0	0	0	0	120	0	0	106	107	0	119	0	124	0	76	0	126
GGTCGACACCAGAGTTCCTCCGCTCC	class 2	0	212	5	142	0	0	0	0	0	0	0	0	196	0	0	187	198	0	198	0	201	5	121	0	200
GGTCGCATTCCACCCCGGCCTCTGCC	class 2	0	191	4	140	0	0	0	0	0	0	0	0	191	0	0	184	184	0	183	0	193	3	102	0	185
GGTGACGTACGCGACGTGTTGTAATT	class 2	0	346	5	255	0	0	0	0	0	0	0	0	358	0	0	328	331	0	327	0	329	6	216	0	335
GGTGGAGCGGAGGAACTCTGGTGTCG	class 2	0	198	3	140	0	0	0	0	0	0	0	0	183	0	0	174	188	0	185	0	183	4	118	0	190
GGTGGATTTTTTCGGTGGCACCTGCT	class 2	0	162	5	94	0	0	0	0	0	0	0	0	161	0	0	150	158	0	160	0	151	3	77	0	163
GGTGGGTCACTCCCGCTCTTCCGCTT	class 2	0	236	6	170	0	0	0	0	0	0	0	0	229	0	0	238	236	0	246	0	242	5	131	0	244
GGTGGTGGCATATTGGTTGTAATTTT	class 2	0	166	0	121	0	0	0	0	0	0	0	0	161	0	0	155	159	0	159	0	160	0	101	0	158
GGTTTAGGTCGTCGGCCGGCAAAGAG	class 2	0	248	4	153	0	0	0	0	0	0	0	0	232	0	0	221	228	0	227	0	222	4	115	0	226
GTAATCGAATTACAGCAGGTGCCACC	class 2	0	180	5	101	0	0	0	0	0	0	0	0	183	0	0	169	171	0	179	0	179	3	89	0	183
GTACAAAATGAGCGACACTTATTATG	class 2	6	366	0	282	5	3	5	6	5	6	3	4	359	5	5	360	356	6	358	4	356	4	237	4	354
GTACTAAGTTAGTACAAACTTTGTAC	class 2	4	149	0	138	0	4	5	4	5	0	4	3	151	0	0	148	156	3	152	0	153	0	91	0	150
GTACTAGATGAGCGACACTTATTATG	class 2	0	139	0	108	0	0	0	0	0	0	0	0	137	0	0	130	137	0	134	0	135	0	93	0	134
GTAGAGTATAAAGACAAAATCTTCGG	class 2	0	150	0	101	0	0	0	0	0	0	0	0	138	0	0	139	142	0	146	0	149	0	77	0	154
GTAGCGAAGAGGAGCCGCGCTCGTGG	class 2	0	156	5	108	0	0	0	0	0	0	0	0	146	0	0	138	141	0	142	0	143	4	98	0	144
GTATCATTTTATTTTATTGTTCCGTT	class 2	0	166	6	107	0	0	0	0	0	0	0	0	159	0	0	157	155	0	156	0	158	7	89	0	159
GTATGGGCCCGACGGCCCCGCGACGC	class 2	0	123	0	86	0	0	0	0	0	0	0	0	117	0	0	117	111	0	125	0	117	0	71	0	123
GTCACCACCCGTAATCGAATTACAGC	class 2	0	251	5	157	0	0	0	0	0	0	0	0	242	0	0	236	230	0	251	0	245	4	142	0	249
GTCACGTACGTCACCACCCGTAATCG	class 2	0	253	6	160	0	0	0	0	0	0	0	0	251	0	0	250	246	0	268	0	253	7	138	0	275
GTCACTCCCGCTCTTCCGCTTTGGAG	class 2	0	246	5	178	0	0	0	0	0	0	0	0	245	0	0	250	249	0	258	0	251	3	142	0	257
GTCCCGTCCTCCCTGACGAGCATCTT	class 2	0	167	4	113	0	0	0	0	0	0	0	0	167	0	0	158	158	0	166	0	163	4	96	0	165
GTCGCATTCCACCCCGGCCTCTGCCC	class 2	0	191	4	137	0	0	0	0	0	0	0	0	192	0	0	183	187	0	183	0	192	3	99	0	184
GTCGCCTCCGTATGGGCCCGACGGCC	class 2	0	163	4	100	0	0	0	0	0	0	0	0	154	0	0	155	151	0	161	0	156	0	96	0	158
GTCGCGGGGCCGTCGGGCCCATACGG	class 2	0	127	3	89	0	0	0	0	0	0	0	0	123	0	0	125	111	0	131	0	124	3	76	0	130
GTCGCGTACGTCACCACCCGTAATCG	class 2	0	282	5	172	0	0	0	0	0	0	0	0	291	0	0	263	285	0	267	0	279	3	151	0	284
GTCGGCCGGCAAAGAGGCGACGGTGG	class 2	0	178	3	112	0	0	0	0	0	0	0	0	167	0	0	156	162	0	167	0	158	4	86	0	166
GTCGGGCCCATACGGAGGCGACGACG	class 2	0	142	3	93	0	0	0	0	0	0	0	0	132	0	0	131	143	0	144	0	138	0	79	0	136
GTCGTCGCCTCCGTATGGGCCCGACG	class 2	0	151	4	93	0	0	0	0	0	0	0	0	140	0	0	142	145	0	153	0	146	0	83	0	148
GTCTTATGAGAGAGTAGAGTATAAAG	class 2	0	224	4	154	0	0	0	0	0	0	0	0	216	0	0	212	217	0	220	0	221	3	120	0	220
GTCTTTATACTCTACTCTCTCATAAG	class 2	0	213	4	159	0	0	0	0	0	0	0	0	209	0	0	206	207	0	214	0	215	4	121	0	211
GTGACGTACGCGACGTGTTGTAATTC	class 2	0	336	5	244	0	0	0	0	0	0	0	0	347	0	0	319	320	0	318	0	319	6	204	0	326
GTGAGAAGATGCTCGTCAGGGAGGAC	class 2	0	193	4	137	0	0	0	0	0	0	0	0	185	0	0	181	185	0	192	0	182	5	116	0	187
GTGATGCGCGGGCAGAGGCCGGGGTG	class 2	0	146	4	95	0	0	0	0	0	0	0	0	145	0	0	141	148	0	138	0	144	4	71	0	146
GTGGATTTTTTCGGTGGCACCTGCTG	class 2	0	152	5	93	0	0	0	0	0	0	0	0	153	0	0	140	148	0	151	0	145	3	80	0	155
GTGGGTCACTCCCGCTCTTCCGCTTT	class 2	0	241	6	169	0	0	0	0	0	0	0	0	234	0	0	243	238	0	251	0	247	5	133	0	250
GTGGTGGGTCACTCCCGCTCTTCCGC	class 2	0	206	5	155	0	0	0	0	0	0	0	0	201	0	0	212	208	0	217	0	212	5	119	0	217
GTGTTGTAATTCGATTACGGGTGGTG	class 2	0	340	6	205	0	0	0	0	0	0	0	0	338	0	0	319	327	0	326	0	316	3	182	0	323
GTTATTGTTGTCTTATGAGAGAGTAG	class 2	0	163	0	109	0	0	0	0	0	0	0	0	161	0	0	161	152	0	161	0	166	0	80	0	156
GTTCCTCCGCTCCACCGTCGCCTCTT	class 2	0	204	4	145	0	0	0	0	0	0	0	0	189	0	0	172	197	0	187	0	188	4	110	0	191
GTTGCAACGGAACAATAAAATAAAAT	class 2	3	167	6	104	0	0	0	0	0	0	3	0	161	3	0	162	154	0	162	0	159	6	85	0	166
GTTGTAATCCGATTACGGGTGGTGAC	class 2	0	109	0	94	0	0	0	0	0	0	0	0	106	0	0	110	109	0	124	0	112	0	74	0	122
GTTGTAATTCGATTACGGGTGGTGAC	class 2	0	456	9	248	0	0	0	0	0	0	0	0	459	0	0	433	433	0	432	0	439	8	228	0	451
GTTTAGGTCGTCGGCCGGCAAAGAGG	class 2	0	265	4	155	0	0	0	0	0	0	0	0	246	0	0	237	243	0	244	0	240	4	119	0	245
GTTTCATTCATAAACTTCTCACATTC	class 2	4	125	3	101	4	4	5	5	5	5	5	5	122	5	5	123	135	6	129	5	128	3	71	3	124
GTTTGTAATTTAATAGATAGTAATAG	class 2	4	173	6	117	3	4	3	4	5	5	3	3	171	3	3	168	156	3	172	3	170	0	101	0	179
TAAACCCGTCGTCGCCTCCGTATGGG	class 2	0	177	4	116	0	0	0	0	0	0	0	0	164	0	0	159	174	0	178	0	164	3	99	0	164
TAAGACATGCATCAAAATTTTCTCTT	class 2	0	160	4	114	0	0	0	0	0	0	0	0	150	0	0	158	150	0	164	0	155	4	88	0	160
TAAGAGAAAATTTTGATGCATGTCTT	class 2	0	143	3	95	0	0	0	0	0	0	0	0	136	0	0	135	130	0	144	0	136	4	74	0	140
TAAGTGTCGCTCATTTTGTACTAAGT	class 2	0	154	0	135	3	0	0	3	0	0	0	0	151	0	0	150	165	0	150	0	152	0	99	0	147
TAATAGATCGGGTGGTGGCATATTGG	class 2	0	141	0	89	0	0	0	0	0	0	0	0	141	0	0	131	133	0	137	0	135	0	75	0	137
TAATCGAATTACAACACGTCGCGTAC	class 2	0	294	12	174	0	0	0	0	0	0	0	0	304	0	0	273	294	0	270	0	274	7	137	0	277
TAATCGAATTACAGCAGGTGCCACCG	class 2	0	177	5	101	0	0	0	0	0	0	0	0	178	0	0	167	168	0	175	0	176	3	86	0	182
TAATTCGATTACGGGTGGTGACGTAC	class 2	0	629	13	372	0	0	0	0	0	0	0	0	631	0	0	598	610	0	615	0	617	12	335	0	634
TACAAAATGAGCGACACTTATTATGG	class 2	0	320	0	265	6	3	4	6	4	4	3	0	316	5	0	320	316	5	309	0	311	3	217	0	315
TACAACACGTCACGTACGTCACCACC	class 2	0	183	0	143	0	0	0	0	0	0	0	0	179	0	0	174	165	0	190	0	177	0	125	0	186
TACAACACGTCGCGTACGTCACCACC	class 2	0	309	3	211	0	0	0	0	0	0	0	0	322	0	0	295	304	0	293	0	299	5	172	0	303
TACAACCAATATGCCACCACCCGATC	class 2	0	132	0	92	0	0	0	0	0	0	0	0	128	0	0	123	121	0	124	0	124	0	77	0	126
TACAGCAGGTGCCACCGAAAAAATCC	class 2	0	161	5	101	0	0	0	0	0	0	0	0	163	0	0	146	158	0	157	0	156	3	84	0	167
TACATCCATTTTTGGACAAATTCGAG	class 2	0	421	7	358	0	4	0	0	4	0	0	3	422	0	0	417	419	0	405	0	413	4	277	4	420
TACGCGACGTGTTGTAATTCGATTAC	class 2	0	298	13	172	0	0	0	0	0	0	0	0	301	0	0	277	288	0	279	0	278	7	139	0	278
TACGGAGGCGACGACGGGTTTAGGTC	class 2	0	195	4	121	0	0	0	0	0	0	0	0	186	0	0	178	195	0	195	0	183	3	98	0	190
TACGGGTGGTGACGTACGCGACGTGT	class 2	0	284	3	185	0	0	0	0	0	0	0	0	296	0	0	273	282	0	271	0	280	5	161	0	282
TACGGGTGGTGACGTACGTGACGTGT	class 2	0	171	0	126	0	0	0	0	0	0	0	0	169	0	0	161	161	0	174	0	168	0	111	0	172
TACGTCACCACCCGTAATCGAATTAC	class 2	0	645	13	381	0	0	0	0	0	0	0	0	644	0	0	612	622	0	630	0	629	12	343	0	647
TACTAAGTTAGTACAAACTTTGTACT	class 2	4	155	0	144	0	4	6	5	5	0	5	3	156	3	0	152	164	3	157	0	158	0	99	0	156
TACTAGATGAGCGACACTTATTATGG	class 2	0	139	0	107	0	0	0	0	0	0	0	0	138	0	0	132	133	0	133	0	135	0	94	0	134
TACTATCTATTAAATTACAAACGGTG	class 2	4	177	8	112	4	3	4	4	4	6	4	3	177	4	3	174	166	3	179	3	172	5	103	0	182
TACTCTCTCATAAGACAACAATAACT	class 2	0	177	3	111	0	0	0	0	0	0	0	0	173	0	0	173	163	0	172	0	177	0	84	0	169
TAGATCGGGTGGTGGCATATTGGTTG	class 2	0	131	0	88	0	0	0	0	0	0	0	0	128	0	0	123	120	0	125	0	122	0	76	0	125
TAGCGAAGAGGAGCCGCGCTCGTGGT	class 2	0	149	5	107	0	0	0	0	0	0	0	0	145	0	0	135	138	0	139	0	138	4	97	0	139
TAGTACAAAATGAGCGACACTTATTA	class 2	4	354	0	281	4	3	4	5	3	3	0	0	346	3	0	346	348	4	343	0	341	4	225	0	340
TAGTACAAAGTTTGTACTAACTTAGT	class 2	4	158	0	139	0	4	6	5	5	0	4	3	158	3	0	154	166	3	160	0	161	0	96	0	159
TAGTATCATTTTATTTTATTGTTCCG	class 2	0	165	7	100	0	0	0	0	0	0	0	0	159	0	0	153	151	0	154	0	155	7	81	0	156
TATAATTGTTGGTCAAAGTTTGACAC	class 2	0	133	0	117	0	0	0	0	0	0	0	0	130	0	0	125	130	0	129	3	129	0	72	0	130
TATACTCTACTCTCTCATAAGACAAC	class 2	0	223	3	153	0	0	0	0	0	0	0	0	216	0	0	216	217	0	221	0	223	0	120	0	217
TATCATTTTATTTTATTGTTCCGTTG	class 2	0	171	7	106	0	0	0	0	0	0	0	0	166	0	0	164	161	0	161	0	164	8	85	0	166
TATCTATTAAATTACAAACGGTGGTG	class 2	4	187	9	121	4	3	4	4	3	5	4	3	185	4	3	180	176	3	185	3	186	6	114	0	190
TATGACTGAATGATGCTATATAAATT	class 2	0	209	0	156	0	0	0	0	0	0	0	0	206	0	0	198	195	0	205	0	201	3	128	0	212
TATGGGCCCGACGGCCCCGCGACGCT	class 2	0	130	0	96	0	0	0	0	0	0	0	0	127	0	0	125	119	0	132	0	127	3	78	0	133
TATTAAATTACAAACGGTGGTGATGG	class 2	5	188	9	118	6	6	6	6	6	6	6	6	184	6	5	183	181	5	186	5	184	7	111	4	190
TATTACTATCTATTAAATTACAAACG	class 2	3	179	8	118	3	3	3	3	4	5	3	3	175	3	3	176	163	3	177	3	174	3	108	0	181
TATTCATGCTGTGGAATTAGATGAGT	class 2	0	117	0	83	0	0	0	0	0	0	0	0	120	0	0	109	109	0	110	0	110	0	50	0	115
TATTGTTGTCTTATGAGAGAGTAGAG	class 2	0	221	3	155	0	0	0	0	0	0	0	0	214	0	0	217	215	0	222	0	222	0	125	0	216
TATTTTATTGTTCCGTTGCAACGCAC	class 2	3	148	6	88	0	0	3	0	0	0	0	0	140	3	0	145	134	0	142	0	144	7	72	0	144
TCAAATTTATATAGCATCATTCAGTC	class 2	0	207	0	152	0	0	0	0	0	0	0	0	202	0	0	194	187	0	203	0	198	3	123	0	209
TCACCACCGTTTGTAATTTAATAGAT	class 2	3	184	9	124	3	3	3	3	3	3	3	3	183	3	3	178	175	3	186	3	183	6	115	0	189
TCACGGAATGTTCTCTCCGCTGCCTC	class 2	0	128	0	99	0	0	0	0	0	0	0	0	127	0	0	121	119	0	122	0	122	0	80	0	130
TCACTCCAAAGCGGAAGAGCGGGAGT	class 2	0	196	4	132	0	0	0	0	0	0	0	0	195	0	0	199	200	0	207	0	199	3	100	0	212
TCACTCCCGCTCTTCCGCTTTGGAGT	class 2	0	198	4	133	0	0	0	0	0	0	0	0	196	0	0	204	199	0	210	0	204	3	102	0	214
TCATTCTCTCACGGAATGTTCTCTCC	class 2	0	155	0	125	0	0	0	0	0	0	0	0	154	0	0	148	139	0	147	0	155	0	103	0	151
TCATTTTGTACTAAGTTAGTACAAAC	class 2	0	137	0	120	0	0	3	0	3	0	0	3	137	0	0	136	142	0	135	0	142	0	81	0	136
TCCAAAGCGGAAGAGCGGGAGTGACC	class 2	0	241	5	176	0	0	0	0	0	0	0	0	236	0	0	243	239	0	252	0	245	3	138	0	250
TCCACCCCGGCCTCTGCCCGCGCATC	class 2	0	143	4	91	0	0	0	0	0	0	0	0	138	0	0	133	144	0	131	0	138	3	67	0	138
TCCATAATAAGTGTCGCTCATCTAGT	class 2	0	156	0	124	0	0	0	0	0	0	0	0	158	0	0	150	149	0	151	0	151	0	109	0	152
TCCCGCTCTTCCGCTTTGGAGTGATG	class 2	0	202	5	134	0	0	0	0	0	0	0	0	200	0	0	205	202	0	212	0	204	4	99	0	218
TCCCGTCCTCCCTGACGAGCATCTTC	class 2	0	178	4	119	0	0	0	0	0	0	0	0	175	0	0	165	166	0	175	0	168	4	99	0	172
TCCGAAGATTTTGTCTTTATACTCTA	class 2	0	158	0	104	0	0	0	0	0	0	0	0	144	0	0	147	145	0	155	0	154	0	79	0	159
TCCGCTCCACCGTCGCCTCTTTGCCG	class 2	0	199	3	123	0	0	0	0	0	0	0	0	185	0	0	169	185	0	183	0	179	4	99	0	186
TCCGCTTTGGAGTGATGCGCGGGCAG	class 2	0	168	4	108	0	0	0	0	0	0	0	0	163	0	0	163	177	0	171	0	167	3	77	0	176
TCCGTTCGGGTTTATAAGGCCCGTAT	class 2	0	121	0	86	0	0	0	0	0	0	0	0	109	0	0	114	116	0	120	0	113	0	75	0	121
TCCTCCCTGACGAGCATCTTCTCACG	class 2	0	192	5	136	0	0	0	0	0	0	0	0	184	0	0	179	181	0	193	0	186	5	113	0	189
TCCTCCGCTCCACCGTCGCCTCTTTG	class 2	0	216	4	144	0	0	0	0	0	0	0	0	200	0	0	184	210	0	200	0	198	4	111	0	203
TCCTCTTCGCTACTCGCCGTCCCGTC	class 2	0	121	0	70	0	0	0	0	0	0	0	0	118	0	0	117	116	0	123	0	118	0	61	0	119
TCCTTGCCGCCCGGTCCGATCCAGAC	class 2	0	121	0	75	0	0	0	0	0	0	0	0	123	0	0	107	118	0	121	0	114	0	72	0	124
TCGAAATCTTACATGTATCTAGACGC	class 2	5	547	6	449	8	6	7	7	6	5	9	6	530	7	4	539	538	6	526	5	529	4	325	5	543
TCGAATTACAACACGTCGCGTACGTC	class 2	0	345	7	250	0	0	0	0	0	0	0	0	357	0	0	330	327	0	330	0	329	6	206	0	333
TCGAATTTGTCCAAAAATGGATGTAT	class 2	0	427	7	367	0	4	0	0	4	0	0	3	431	0	0	428	428	0	413	0	421	5	280	4	429
TCGACACCAGAGTTCCTCCGCTCCAC	class 2	0	207	3	145	0	0	0	0	0	0	0	0	192	0	0	182	197	0	196	0	193	4	124	0	200
TCGACCGCGCCGTGGTGGGTCACTCC	class 2	0	152	0	122	0	0	0	0	0	0	0	0	152	0	0	153	147	0	150	0	152	0	105	0	153
TCGAGACAAGAATTATGGAACGGAGG	class 2	4	449	9	347	5	3	5	6	4	3	4	3	434	5	3	440	436	6	440	4	451	4	309	0	443
TCGAGTTTGTTGATTTGGAAAGGCTC	class 2	0	142	0	117	0	0	0	0	0	0	0	0	141	0	0	135	141	0	142	0	141	0	89	0	156
TCGCATTCCACCCCGGCCTCTGCCCG	class 2	0	178	4	126	0	0	0	0	0	0	0	0	178	0	0	168	171	0	169	0	175	3	93	0	169
TCGCCTCCGTATGGGCCCGACGGCCC	class 2	0	165	4	104	0	0	0	0	0	0	0	0	157	0	0	156	149	0	159	0	155	0	97	0	158
TCGCGGGGCCGTCGGGCCCATACGGA	class 2	0	136	3	97	0	0	0	0	0	0	0	0	132	0	0	134	120	0	139	0	132	3	84	0	139
TCGCGTACGTCACCACCCGTAATCGA	class 2	0	297	5	182	0	0	0	0	0	0	0	0	303	0	0	276	294	0	281	0	291	3	159	0	298
TCGGACCGGGCGGCAAGGAAGAGCCG	class 2	0	141	4	82	0	0	0	0	0	0	0	0	152	0	0	125	131	0	137	0	139	3	73	0	146
TCGGCCGGCAAAGAGGCGACGGTGGA	class 2	0	185	3	121	0	0	0	0	0	0	0	0	175	0	0	160	172	0	171	0	166	4	96	0	172
TCGGGCCCATACGGAGGCGACGACGG	class 2	0	148	3	95	0	0	0	0	0	0	0	0	138	0	0	133	146	0	147	0	140	0	79	0	137
TCGGGTGGTGGCATATTGGTTGTAAT	class 2	0	139	0	97	0	0	0	0	0	0	0	0	136	0	0	130	130	0	131	0	134	0	84	0	136
TCGGTGGCACCTGCTGTAATTCGATT	class 2	0	176	5	101	0	0	0	0	0	0	0	0	177	0	0	166	170	0	175	0	176	3	89	0	183
TCGTCGCCTCCGTATGGGCCCGACGG	class 2	0	157	4	95	0	0	0	0	0	0	0	0	145	0	0	146	148	0	158	0	149	0	84	0	152
TCGTCGGCCGGCAAAGAGGCGACGGT	class 2	0	184	3	110	0	0	0	0	0	0	0	0	174	0	0	163	166	0	175	0	165	4	82	0	170
TCTAGTACAAAGTTTGTACTAACTTA	class 2	0	117	0	110	0	0	0	0	3	0	3	0	114	0	0	108	122	3	117	0	116	0	72	0	119
TCTATTAAATTACAAACGGTGGTGAT	class 2	0	191	9	121	0	0	0	0	0	0	0	0	186	0	0	181	180	0	189	0	186	6	119	0	192
TCTCACGGAATGTTCTCTCCGCTGCC	class 2	0	128	0	92	0	0	0	0	0	0	0	0	128	0	0	122	120	0	117	0	123	0	74	0	128
TCTCATAAGACAACAATAACTTTTTT	class 2	0	192	3	121	0	0	0	0	0	0	0	0	188	0	0	190	179	0	191	0	198	0	92	0	193
TCTCTCACGGAATGTTCTCTCCGCTG	class 2	0	133	0	95	0	0	0	0	0	0	0	0	131	0	0	123	117	0	123	0	131	0	82	0	131
TCTCTCATAAGACAACAATAACTTTT	class 2	0	184	3	116	0	0	0	0	0	0	0	0	180	0	0	179	171	0	179	0	185	0	90	0	178
TCTGCCCGCGCATCACTCCAAAGCGG	class 2	0	165	4	109	0	0	0	0	0	0	0	0	159	0	0	160	175	0	168	0	163	3	78	0	172
TCTTACATGTATCTAGACGCTTTTTA	class 2	8	554	7	465	13	11	11	11	9	9	12	10	541	11	7	546	544	7	538	9	538	6	288	9	551
TCTTCCGCTTTGGAGTGATGCGCGGG	class 2	0	187	4	123	0	0	0	0	0	0	0	0	179	0	0	180	186	0	185	0	181	3	93	0	193
TCTTCGCTACTCGCCGTCCCGTCCTC	class 2	0	120	0	68	0	0	0	0	0	0	0	0	115	0	0	111	114	0	121	0	114	0	64	0	119
TCTTTATACTCTACTCTCTCATAAGA	class 2	0	227	4	165	0	0	0	0	0	0	0	0	222	0	0	219	222	0	227	0	227	4	127	0	225
TCTTTGCCGGCCGACGACCTAAACCC	class 2	0	244	5	144	0	0	0	0	0	0	0	0	227	0	0	216	225	0	224	0	219	4	109	0	219
TGACGTACGCGACGTGTTGTAATTCG	class 2	0	345	6	250	0	0	0	0	0	0	0	0	355	0	0	329	326	0	326	0	329	6	205	0	332
TGACTGAATGATGCTATATAAATTTG	class 2	0	208	0	154	0	0	0	0	0	0	0	0	203	0	0	196	189	0	204	0	200	3	124	0	210
TGAGAAGATGCTCGTCAGGGAGGACG	class 2	0	206	4	139	0	0	0	0	0	0	0	0	202	0	0	193	197	0	203	0	194	5	116	0	200
TGATGCGCGGGCAGAGGCCGGGGTGG	class 2	0	142	4	91	0	0	0	0	0	0	0	0	137	0	0	133	143	0	131	0	138	3	66	0	138
TGCAACGGAACAATAAAATAAAATGA	class 2	0	163	7	106	0	0	0	0	0	0	0	0	159	0	0	156	151	0	153	0	158	8	84	0	159
TGCCGCCCGGTCCGATCCAGACTCTC	class 2	0	130	0	79	0	0	0	0	0	0	0	0	136	0	0	118	130	0	127	0	128	0	81	0	139
TGCGCGGGCAGAGGCCGGGGTGGAAT	class 2	0	172	4	113	0	0	0	0	0	0	0	0	165	0	0	166	169	0	162	0	171	3	87	0	165
TGCTGTAATTCGATTACGGGTGGTGA	class 2	0	258	6	162	0	0	0	0	0	0	0	0	250	0	0	244	238	0	256	0	249	4	146	0	255
TGGAGCGGAGGAACTCTGGTGTCGAC	class 2	0	222	5	146	0	0	0	0	0	0	0	0	207	0	0	197	206	0	207	0	210	5	125	0	211
TGGAGTGATGCGCGGGCAGAGGCCGG	class 2	0	161	3	102	0	0	0	0	0	0	0	0	160	0	0	160	158	0	156	0	156	0	80	0	164
TGGATCGGACCGGGCGGCAAGGAAGA	class 2	0	164	4	82	0	0	0	0	0	0	0	0	170	0	0	143	146	0	156	0	156	4	79	0	168
TGGATTTTTTCGGTGGCACCTGCTGT	class 2	0	159	5	99	0	0	0	0	0	0	0	0	161	0	0	145	157	0	157	0	154	3	83	0	165
TGGCGTGAGAAGATGCTCGTCAGGGA	class 2	0	187	5	132	0	0	0	0	0	0	0	0	178	0	0	171	171	0	182	0	180	6	106	0	185
TGGGCCCGACGGCCCCGCGACGCTCC	class 2	0	124	0	90	0	0	0	0	0	0	0	0	121	0	0	119	111	0	124	0	122	3	75	0	127
TGGGTCACTCCCGCTCTTCCGCTTTG	class 2	0	240	5	171	0	0	0	0	0	0	0	0	231	0	0	241	236	0	249	0	245	3	136	0	248
TGGTGACGTACGCGACGTGTTGTAAT	class 2	0	339	4	246	0	0	0	0	0	0	0	0	348	0	0	319	329	0	320	0	322	5	210	0	328
TGGTGACGTACGTGACGTGTTGTAAT	class 2	0	205	0	160	0	0	0	0	0	0	0	0	201	0	0	200	190	0	216	0	203	0	140	0	214
TGGTGGGTCACTCCCGCTCTTCCGCT	class 2	0	234	5	168	0	0	0	0	0	0	0	0	228	0	0	237	234	0	244	0	240	5	131	0	243
TGGTGTCGACCGCGCCGTGGTGGGTC	class 2	0	127	0	103	0	0	0	0	0	0	0	0	122	0	0	124	121	0	126	0	122	0	87	0	128
TGTAATTCGATTACGGGTGGTGACGT	class 2	0	651	13	370	0	0	0	0	0	0	0	0	654	0	0	622	633	0	636	0	636	12	340	0	652
TGTACTAAGTTAGTACAAACTTTGTA	class 2	4	151	0	139	0	4	5	3	4	0	4	3	154	0	0	151	158	3	152	0	154	0	96	0	150
TGTACTAGATGAGCGACACTTATTAT	class 2	0	135	0	104	0	0	0	0	0	0	0	0	133	0	0	125	131	0	128	0	131	0	91	0	129
TGTTGTAATCCGATTACGGGTGGTGA	class 2	0	116	3	101	0	0	0	0	0	0	0	0	113	0	0	117	119	0	132	0	123	0	77	0	129
TGTTGTAATTCGATTACGGGTGGTGA	class 2	0	475	7	271	0	0	0	0	0	0	0	0	470	0	0	450	450	0	449	0	456	4	244	0	468
TGTTGTCTTATGAGAGAGTAGAGTAT	class 2	0	226	3	153	0	0	0	0	0	0	0	0	219	0	0	220	218	0	223	0	224	0	121	0	219
TTAAATTACAAACGGTGGTGATGGTA	class 2	0	180	7	105	0	0	0	0	0	0	0	0	177	0	0	174	174	0	176	0	175	7	99	0	180
TTACAACACGTCGCGTACGTCACCAC	class 2	0	314	4	231	0	0	0	0	0	0	0	0	327	0	0	298	311	0	299	0	304	5	186	0	309
TTACAACCAATATGCCACCACCCGAT	class 2	0	139	0	99	0	0	0	0	0	0	0	0	136	0	0	132	131	0	132	0	133	0	84	0	135
TTACAGCAGGTGCCACCGAAAAAATC	class 2	0	163	5	105	0	0	0	0	0	0	0	0	165	0	0	148	162	0	160	0	160	3	88	0	169
TTACGGGTGGTGACGTACGCGACGTG	class 2	0	286	3	180	0	0	0	0	0	0	0	0	298	0	0	274	282	0	270	0	281	4	159	0	284
TTACGGGTGGTGACGTACGTGACGTG	class 2	0	172	0	129	0	0	0	0	0	0	0	0	169	0	0	162	165	0	175	0	169	0	113	0	173
TTACTATCTATTAAATTACAAACGGT	class 2	3	172	7	112	3	3	3	3	4	5	3	3	171	3	3	166	159	3	171	3	165	4	103	0	176
TTAGTACAAAATGAGCGACACTTATT	class 2	4	345	0	275	4	3	4	5	3	3	0	0	337	3	0	337	342	4	331	0	332	4	216	0	330
TTATGACTGAATGATGCTATATAAAT	class 2	0	206	0	155	0	0	0	0	0	0	0	0	203	0	0	195	192	0	203	0	199	3	125	0	211
TTATGAGAGAGTAGAGTATAAAGACA	class 2	0	234	4	171	0	0	0	0	0	0	0	0	226	0	0	222	224	0	235	0	234	4	134	0	231
TTATTGTTGTCTTATGAGAGAGTAGA	class 2	0	223	3	162	0	0	0	0	0	0	0	0	218	0	0	221	218	0	225	0	226	3	128	0	217
TTATTTTATTGTTCCGTTGCAACGCA	class 2	3	154	5	93	0	0	3	0	0	0	0	0	147	3	0	150	141	0	150	0	149	6	75	0	150
TTATTTTGTCTAGTTCGCATGATATA	class 2	0	115	0	94	0	0	0	0	0	0	0	0	114	0	0	117	104	0	117	0	121	0	51	0	117
TTCAAAGGAGTTTCATTCATAAACTT	class 2	7	135	4	114	8	9	9	8	9	10	11	7	129	8	7	131	134	7	135	8	138	3	78	6	134
TTCCACCCCGGCCTCTGCCCGCGCAT	class 2	0	143	4	92	0	0	0	0	0	0	0	0	138	0	0	133	145	0	130	0	139	3	67	0	138
TTCCGAAGATTTTGTCTTTATACTCT	class 2	0	159	0	101	0	0	0	0	0	0	0	0	143	0	0	147	145	0	154	0	152	0	77	0	158
TTCCGCTTTGGAGTGATGCGCGGGCA	class 2	0	178	4	118	0	0	0	0	0	0	0	0	171	0	0	171	184	0	181	0	176	3	84	0	185
TTCCTCCGCTCCACCGTCGCCTCTTT	class 2	0	216	4	150	0	0	0	0	0	0	0	0	200	0	0	184	210	0	201	0	199	4	117	0	204
TTCCTTGCCGCCCGGTCCGATCCAGA	class 2	0	122	0	75	0	0	0	0	0	0	0	0	125	0	0	109	121	0	121	0	116	0	72	0	126
TTCGAGTTTGTTGATTTGGAAAGGCT	class 2	0	153	0	128	0	0	0	0	0	0	0	0	148	0	0	144	153	0	153	0	151	0	98	0	163
TTCGATTACGGGTGGTGACGTACGCG	class 2	0	305	5	181	0	0	0	0	0	0	0	0	312	0	0	285	298	0	288	0	299	3	159	0	304
TTCGGGTTTATAAGGCCCGTATTGAA	class 2	0	124	0	100	0	0	0	0	0	0	0	0	111	0	0	117	118	0	125	0	118	0	80	0	123
TTCGGTGGCACCTGCTGTAATTCGAT	class 2	0	177	5	102	0	0	0	0	0	0	0	0	176	0	0	165	172	0	175	0	176	3	90	0	184
TTCTCAAATTTATATAGCATCATTCA	class 2	0	178	3	150	0	0	0	0	0	0	0	0	178	0	0	171	165	0	181	0	176	3	116	0	182
TTCTCTCACGGAATGTTCTCTCCGCT	class 2	0	139	0	106	0	0	0	0	0	0	0	0	138	0	0	130	122	0	130	0	139	0	90	0	138
TTGAATGTGAGAAGTTTATGAATGAA	class 2	3	130	0	109	3	3	4	4	4	4	4	4	125	4	4	125	141	5	131	4	131	0	78	3	129
TTGAATTTGAATGTGAGAAGTTTATG	class 2	3	111	0	95	4	3	4	3	4	4	4	3	104	3	3	105	124	4	114	4	108	0	61	3	108
TTGCAACGGAACAATAAAATAAAATG	class 2	0	170	7	107	0	0	0	0	0	0	0	0	165	0	0	163	158	0	159	0	164	8	85	0	166
TTGCCGCCCGGTCCGATCCAGACTCT	class 2	0	134	0	81	0	0	0	0	0	0	0	0	138	0	0	121	133	0	131	0	129	0	82	0	141
TTGGAGTGATGCGCGGGCAGAGGCCG	class 2	0	166	3	104	0	0	0	0	0	0	0	0	163	0	0	164	161	0	162	0	161	0	80	0	168
TTGGCGTGAGAAGATGCTCGTCAGGG	class 2	0	187	4	134	0	0	0	0	0	0	0	0	178	0	0	171	172	0	182	0	180	5	108	0	185
TTGTAATTCGATTACGGGTGGTGACG	class 2	0	422	8	228	0	0	0	0	0	0	0	0	432	0	0	400	411	0	407	0	410	8	208	0	423
TTGTAATTTAATAGATAGTAATAGAT	class 2	4	161	6	113	4	5	4	5	6	5	4	4	156	4	4	158	150	4	162	3	157	0	99	0	166
TTGTACTAAGTTAGTACAAACTTTGT	class 2	4	156	0	137	0	4	5	3	4	0	4	3	158	0	0	155	161	3	154	0	159	0	94	0	151
TTGTACTAGATGAGCGACACTTATTA	class 2	0	136	0	106	0	0	0	0	0	0	0	0	133	0	0	128	132	0	128	0	131	0	92	0	129
TTGTCTAGTTCGCATGATATAATTTA	class 2	0	116	0	87	0	0	0	0	0	0	0	0	114	0	0	115	100	0	116	0	121	0	49	0	116
TTGTCTTATGAGAGAGTAGAGTATAA	class 2	0	247	4	169	0	0	0	0	0	0	0	0	241	0	0	236	242	0	243	0	248	0	133	0	243
TTGTCTTTATACTCTACTCTCTCATA	class 2	0	234	4	172	0	0	0	0	0	0	0	0	227	0	0	221	222	0	234	0	234	4	135	0	231
TTGTTGATTTGGAAAGGCTCGTGTGA	class 2	0	114	0	97	0	0	0	0	0	0	0	0	115	0	0	114	117	0	110	0	114	0	76	0	120
TTGTTGTCTTATGAGAGAGTAGAGTA	class 2	0	223	3	153	0	0	0	0	0	0	0	0	215	0	0	218	217	0	223	0	222	0	124	0	218
TTTAATCAGTAGTTATATTATTCATG	class 2	0	122	0	91	3	0	0	0	0	0	0	0	122	0	0	112	109	0	117	0	122	0	51	0	118
TTTATACTCTACTCTCTCATAAGACA	class 2	0	248	4	172	0	0	0	0	0	0	0	0	241	0	0	237	243	0	244	0	247	0	138	0	242
TTTATGACTGAATGATGCTATATAAA	class 2	0	123	0	91	0	0	0	0	0	0	0	0	122	0	0	112	121	0	118	0	121	0	78	0	123
TTTATTTTATTGTTCCGTTGCAACGC	class 2	0	157	5	92	0	0	3	0	0	0	0	0	148	3	0	151	145	0	150	0	151	6	73	0	151
TTTATTTTGTCTAGTTCGCATGATAT	class 2	0	117	0	95	0	0	0	0	0	0	0	0	115	0	0	118	106	0	118	0	122	0	49	0	118
TTTCAATACGGGCCTTATAAACCCGA	class 2	0	125	0	100	0	0	0	0	0	0	0	0	114	0	0	119	119	0	127	0	119	0	80	0	125
TTTCATTCATAAACTTCTCACATTCA	class 2	3	129	0	105	3	3	4	4	4	4	4	4	125	4	4	126	138	5	130	4	130	0	74	3	129
TTTCCGAAGATTTTGTCTTTATACTC	class 2	0	159	0	101	0	0	0	0	0	0	0	0	143	0	0	148	145	0	155	0	153	0	79	0	161
TTTCGAGTTTGTTGATTTGGAAAGGC	class 2	0	148	0	128	0	0	0	0	0	0	0	0	142	0	0	138	148	0	149	0	147	0	97	0	158
TTTCGGTGGCACCTGCTGTAATTCGA	class 2	0	175	5	102	0	0	0	0	0	0	0	0	175	0	0	164	172	0	173	0	174	3	91	0	182
TTTCTCAAATTTATATAGCATCATTC	class 2	0	176	4	150	0	0	0	0	0	0	0	0	173	0	0	169	164	0	180	0	174	3	112	0	181
TTTGAATGTGAGAAGTTTATGAATGA	class 2	3	112	0	92	3	3	4	4	3	4	4	3	108	4	4	107	126	5	115	4	112	0	62	3	111
TTTGAATTTGAATGTGAGAAGTTTAT	class 2	3	117	0	98	4	3	4	3	4	4	4	3	111	3	3	110	129	4	119	4	113	0	62	3	114
TTTGGAGTGATGCGCGGGCAGAGGCC	class 2	0	177	4	111	0	0	0	0	0	0	0	0	173	0	0	172	170	0	168	0	172	0	86	0	179
TTTGTAATTTAATAGATAGTAATAGA	class 2	4	183	6	127	3	4	3	4	5	5	3	3	181	3	3	177	170	3	183	3	180	0	110	0	190
TTTGTACTAAGTTAGTACAAACTTTG	class 2	4	160	0	142	0	4	5	3	4	3	4	4	161	0	3	160	166	3	158	0	162	0	98	3	154
TTTGTCTAGTTCGCATGATATAATTT	class 2	0	120	0	94	0	0	0	0	0	0	0	0	119	0	0	120	103	0	119	0	125	0	52	0	120
TTTGTCTTTATACTCTACTCTCTCAT	class 2	0	239	4	178	0	0	0	0	0	0	0	0	231	0	0	225	227	0	238	0	239	4	138	0	236
TTTGTTGATTTGGAAAGGCTCGTGTG	class 2	0	113	0	95	0	0	0	0	0	0	0	0	115	0	0	114	117	0	111	0	114	0	77	0	121
TTTTATTGTTCCGTTGCAACGCACGG	class 2	4	130	6	76	3	3	4	3	0	0	3	3	123	4	0	128	121	0	125	0	129	6	59	3	126
TTTTATTTTATTGTTCCGTTGCAACG	class 2	0	158	5	96	0	0	0	0	0	0	0	0	151	0	0	151	147	0	152	0	151	6	77	0	154
TTTTCAATACGAATCCAACAATATCT	class 2	4	120	0	92	3	4	0	0	3	0	0	0	119	3	0	111	115	3	119	0	118	0	78	0	120
TTTTCCGAAGATTTTGTCTTTATACT	class 2	0	166	0	104	0	0	0	0	0	0	0	0	147	0	0	152	149	0	161	0	159	0	84	0	167
TTTTCGAGTTTGTTGATTTGGAAAGG	class 2	0	164	0	135	0	0	0	0	0	0	0	0	155	0	0	153	162	0	165	0	160	0	104	0	173
TTTTCGGTGGCACCTGCTGTAATTCG	class 2	0	175	5	102	0	0	0	0	0	0	0	0	175	0	0	164	172	0	173	0	173	3	91	0	182
TTTTCTCAAATTTATATAGCATCATT	class 2	0	187	4	156	0	0	0	0	0	0	0	0	184	0	0	182	176	0	192	0	183	3	119	0	190
TTTTGAATTTGAATGTGAGAAGTTTA	class 2	0	123	0	106	3	0	3	0	3	3	3	0	116	0	0	118	139	3	126	3	119	0	69	0	120
TTTTGTACTAAGTTAGTACAAACTTT	class 2	4	170	0	149	0	4	5	3	4	3	4	4	169	0	3	166	178	3	167	0	173	0	107	3	163
TTTTGTCTAGTTCGCATGATATAATT	class 2	0	115	0	92	0	0	0	0	0	0	0	0	114	0	0	116	101	0	117	0	122	0	52	0	116
TTTTGTCTTTATACTCTACTCTCTCA	class 2	0	240	4	178	0	0	0	0	0	0	0	0	232	0	0	224	223	0	236	0	239	4	142	0	236
TTTTTCAATACGAATCCAACAATATC	class 2	3	123	0	100	3	3	0	0	3	0	0	0	121	3	0	115	119	3	122	0	120	0	79	0	122
TTTTTCCGAAGATTTTGTCTTTATAC	class 2	0	166	0	99	0	0	0	0	0	0	0	0	147	0	0	153	150	0	161	0	156	0	84	0	166
TTTTTCGAGTTTGTTGATTTGGAAAG	class 2	0	190	0	159	0	0	0	0	0	0	0	0	182	0	0	174	181	0	185	0	185	0	122	0	197
TTTTTCGGTGGCACCTGCTGTAATTC	class 2	0	177	5	110	0	0	0	0	0	0	0	0	177	0	0	166	173	0	174	0	173	3	96	0	185
TTTTTTCCGAAGATTTTGTCTTTATA	class 2	0	148	0	93	0	0	0	0	0	0	0	0	131	0	0	134	132	0	144	0	142	0	75	0	147
TTTTTTCGAGTTTGTTGATTTGGAAA	class 2	0	193	0	168	0	0	0	0	0	0	0	0	189	0	0	180	188	0	188	0	187	0	122	0	196
TTTTTTCGGTGGCACCTGCTGTAATT	class 2	0	177	5	111	0	0	0	0	0	0	0	0	177	0	0	166	171	0	174	0	172	3	97	0	184
TTTTTTCTCAAATTTATATAGCATCA	class 2	0	219	5	181	0	0	0	0	0	0	0	0	213	0	0	216	201	0	221	0	209	4	139	0	219
TTTTTTTTCTCAAATTTATATAGCAT	class 2	0	159	5	124	0	0	0	0	0	0	0	0	148	0	0	158	154	0	162	0	156	3	92	0	161
AAAAGAATATTAGTTAATACATTTTT	class 3	0	136	0	75	0	0	0	0	0	0	0	0	143	0	0	116	73	0	129	0	134	0	16	0	125
AAAATGTATTAACTAATATTCTTTTT	class 3	0	137	0	72	0	0	0	0	0	0	0	0	147	0	0	115	74	0	128	0	134	0	14	0	125
AAACCATTTTAGCACTGATCATGTTT	class 3	0	126	0	62	0	0	0	0	0	0	0	0	96	0	0	119	126	0	110	0	115	0	14	0	115
AAAGGCACTCACACGTTGACAGTTTT	class 3	0	169	0	58	0	0	0	0	0	0	0	0	126	0	0	151	158	8	144	3	144	0	9	0	146
AACATCAACTTTAGCTTAAGCACTTT	class 3	0	178	0	91	0	0	0	0	0	0	0	0	139	0	0	170	179	7	164	0	171	0	32	0	164
AACGTGTGAGTGCCTTTGGATCGTTT	class 3	0	176	0	63	0	0	0	0	0	0	0	0	131	0	0	157	164	5	153	0	154	0	8	0	159
AACTTCTAATTTAAAACTTGATGGTT	class 3	0	235	3	73	0	0	0	0	0	0	0	0	174	0	0	195	222	0	194	0	199	0	14	0	194
AAGCTACAACTATGTTTTTGGTATTT	class 3	0	145	0	67	0	0	0	0	0	0	0	0	117	0	0	135	153	0	133	0	131	0	22	0	128
AAGTGAAACTTGCCTTGTTGGAAGTT	class 3	0	216	0	74	0	0	0	0	0	0	0	0	148	0	0	208	212	0	177	0	186	0	13	0	181
AAGTGCAAATATGCCATCCACTATTT	class 3	0	135	0	23	0	0	0	0	0	0	0	0	93	0	0	119	120	0	122	0	117	0	5	0	122
AATATAGACCTTTGTTTCTTGGTATT	class 3	0	383	4	79	0	0	0	0	0	0	0	0	252	0	0	344	333	4	329	0	330	0	13	0	312
AATCACGAGAATTTTCAGACATACTT	class 3	0	327	4	129	0	0	4	0	0	0	0	0	249	0	0	258	305	4	265	0	273	0	35	0	257
AATCCACCACCTCACGTGGACATGTT	class 3	0	120	0	21	0	0	0	0	0	0	0	0	61	0	0	111	103	0	108	0	101	0	3	0	92
AATGAATCATTCCGGGTGGACCGCTT	class 3	0	134	0	64	0	0	0	0	0	0	0	0	94	0	0	122	123	0	115	0	112	0	12	0	104
AATGAATCATTCCGGGTGGTCTGCTT	class 3	0	374	15	77	0	0	0	0	0	0	0	0	279	0	0	291	343	4	293	0	300	3	14	0	265
AATTTAAAAGAAACACAAGGTTCTTT	class 3	0	143	3	33	0	0	0	0	0	0	0	0	88	0	0	136	129	3	125	0	122	0	6	0	113
AATTTTGGCAGATTTGAATTTAAATT	class 3	0	154	0	74	0	0	0	0	0	0	0	0	112	0	0	144	153	3	143	0	142	0	26	0	139
ACAAACAAATGATGTCAACTTCATTT	class 3	0	127	4	37	0	0	0	0	0	0	0	0	93	0	0	112	118	0	110	0	111	0	5	0	111
ACAACACTTGAGTCCGTACGATGCTT	class 3	0	243	13	79	0	0	0	0	0	0	0	0	183	0	0	216	199	4	211	5	215	0	12	0	211
ACAAGGCAAGTTTCACTTTGATCATT	class 3	3	481	6	152	0	0	0	0	3	0	0	0	357	0	0	448	452	7	400	0	422	0	35	0	398
ACAAGGGTCAATACATTGAATGTATT	class 3	0	637	20	193	0	0	0	0	0	0	0	0	418	0	0	554	575	8	537	0	522	4	41	0	502
ACACACCAATGCTCCTATCCCAAGTT	class 3	0	147	3	61	0	0	0	0	0	3	0	3	106	0	0	139	148	4	138	0	136	0	17	0	132
ACACACCCATGCTCCTATCCCAAGTT	class 3	0	431	5	81	0	0	0	0	0	0	0	0	290	0	0	329	369	4	340	0	330	0	18	0	319
ACACCAATGCTCCTATCCCAAGTTTT	class 3	0	142	0	61	0	0	0	0	0	0	0	0	99	0	0	133	138	0	136	0	131	0	17	0	126
ACACTCTCGAGAGGTTGTACACTTTT	class 3	0	523	7	120	0	0	0	0	0	0	0	0	356	0	0	368	446	7	421	0	425	0	24	0	394
ACAGAGCATATAAAACTAAACACTTT	class 3	0	136	6	35	0	0	0	0	0	0	0	0	91	0	0	126	126	0	117	0	116	0	10	0	108
ACAGGACCCCTCCTGCCAGTGCATTT	class 3	0	151	0	52	0	0	0	0	0	0	0	0	128	0	0	132	127	3	126	0	129	0	15	0	140
ACATGCTACCACTGTGGTGTTGATGT	class 3	8	265	10	117	7	8	10	9	6	8	8	7	192	7	8	241	257	12	223	9	228	5	35	5	212
ACCAAGAAACAAAGGTCTATATTATT	class 3	0	384	4	74	0	0	0	0	0	0	0	0	251	0	0	342	334	4	330	0	330	0	13	0	312
ACCAATAGCCACCGGAAGTAGTTGTT	class 3	0	243	10	46	0	0	0	0	0	0	0	0	170	0	0	197	207	0	181	0	182	0	10	0	166
ACCACAGTGGTAGCATGTTGGAATGT	class 3	9	302	12	120	7	7	10	9	7	8	8	8	213	7	9	280	282	10	261	10	261	4	32	5	238
ACCACAGTGGTATCATGTTGGAATGT	class 3	0	347	14	67	0	0	0	0	0	0	0	0	240	0	0	297	299	3	296	0	290	0	10	0	278
ACCATTTCTATGGGAGCGCCTGCGTT	class 3	6	477	17	126	3	0	5	8	5	3	5	6	318	8	4	350	393	13	375	8	374	3	25	5	336
ACCCACGAGCGGTTAGCGCGAAGTGT	class 3	0	214	9	75	0	0	4	3	0	0	3	0	156	3	0	197	179	5	190	4	195	0	17	0	192
ACCCATATATTCACCCACGAGCGGTT	class 3	0	258	11	87	0	0	0	0	0	0	0	0	199	0	0	240	225	3	231	3	229	0	23	0	225
ACCGCTCGTGGGTGAATATATGGGTT	class 3	0	249	10	84	0	0	0	0	0	0	0	0	196	0	0	232	221	3	225	3	226	0	21	0	220
ACCTGAGGCTGGACTAGTGTCCAATT	class 3	0	413	23	90	0	0	0	0	0	0	0	0	290	0	0	269	343	0	315	0	313	0	18	0	283
ACCTTTCATCGCCCCCTCAACCCCTT	class 3	0	218	14	93	0	0	0	0	0	0	0	0	162	0	0	201	186	3	192	0	189	5	22	0	187
ACCTTTGTTTCTTGGTATTACATCTT	class 3	4	507	9	107	4	3	4	3	4	3	5	0	314	3	4	455	454	7	425	3	436	0	13	3	412
ACGATGCTTCGGCCGGGCTCCCGTTT	class 3	0	200	6	67	0	0	0	0	0	0	0	0	151	0	0	177	167	7	176	3	178	0	13	0	180
ACGATGTAATAATATAGACCTTTGTT	class 3	0	417	6	70	0	0	0	0	0	0	0	0	290	0	0	372	352	4	361	0	356	0	13	0	342
ACGGACAATTATGAGCAGCTAGATTT	class 3	3	137	3	49	4	3	4	4	0	3	3	0	123	4	4	113	136	6	117	3	120	0	24	0	105
ACGGTGGCTATTGGTGGAGAATTTGT	class 3	0	131	0	59	0	0	0	0	0	0	0	0	89	0	0	125	129	0	111	0	113	0	12	0	107
ACGTCTAGATAGAGGATGAGAAGCGT	class 3	0	129	3	46	0	0	0	0	0	0	0	0	99	0	0	113	122	0	110	0	109	0	10	0	103
ACTAGCACTGTAAACACAGAGATCTT	class 3	0	252	0	64	0	0	0	0	0	0	0	0	172	0	0	246	221	3	226	0	216	0	14	0	214
ACTCGTCGTCTGATCCACCTGCATTT	class 3	0	114	0	37	0	0	0	0	0	0	0	0	96	0	0	88	120	0	82	0	88	0	8	0	88
ACTGCGAGGACATGGGCACCAAGATT	class 3	0	146	0	48	4	0	4	4	0	0	5	0	110	0	4	139	107	5	131	0	130	0	13	0	129
ACTGTCGTACCAGTGGCACCCGGGGT	class 3	0	149	3	49	4	0	0	3	0	0	0	0	116	0	0	145	145	5	129	3	131	0	11	3	135
ACTGTGGTGTTGATGGGGCTCCTATT	class 3	0	216	0	29	0	0	0	0	0	0	0	0	142	0	0	185	168	0	177	0	175	0	6	0	164
ACTTATGCTAGCTATGATCACCTAGT	class 3	0	517	8	135	0	0	0	0	0	0	0	0	349	0	0	460	478	3	422	0	428	0	34	0	396
ACTTCCAACAAGGCAAGTTTCACTTT	class 3	0	214	0	76	0	0	0	0	0	0	0	0	146	0	0	206	210	0	176	0	185	0	15	0	179
ACTTGAAATAAATAATAACATTTATT	class 3	6	572	57	50	0	0	0	0	0	0	0	0	609	0	3	516	517	5	504	3	496	22	27	3	488
ACTTGGTTGGCTAACCCTGTTGTAGT	class 3	0	142	0	34	0	0	0	0	0	0	0	0	102	0	0	133	105	5	120	0	123	0	14	0	129
AGAATCTTTTGGCATAGTTCAAATTT	class 3	0	205	4	27	0	0	0	0	0	0	0	0	139	0	0	190	174	3	177	0	180	0	5	0	169
AGAATGATTATCATAAATAATCTATT	class 3	0	147	0	27	0	0	0	0	0	0	0	0	88	0	0	119	120	0	126	0	120	0	3	0	114
AGACACATCAATGCTCCTAAGATTCT	class 3	0	242	0	44	0	0	0	0	0	0	0	0	145	0	0	176	197	3	187	0	179	0	10	0	175
AGACATGCTATGATGCAATGCAAAGT	class 3	0	124	0	18	0	0	0	0	0	0	0	0	93	0	0	120	128	0	103	0	99	0	7	0	93
AGACCTGATCATATATGCAAATATTT	class 3	0	306	6	100	0	0	0	0	0	0	0	0	215	0	0	265	264	3	259	0	247	0	27	0	238
AGACCTGATCATATATGCAAGTATTT	class 3	0	157	0	43	0	0	0	0	0	0	0	0	113	0	0	129	139	0	132	0	131	0	9	0	123
AGACTGGACTAGTTGCCTATTTAATT	class 3	0	127	0	46	0	0	0	0	0	0	0	0	112	0	0	90	128	3	100	0	106	0	12	0	97
AGAGCTGAACTGTTCATGAAGAACGT	class 3	0	158	0	62	0	0	0	0	0	0	0	0	131	0	0	131	139	0	143	0	137	0	27	0	136
AGAGGCAATAATAAATGTTATTATTT	class 3	5	541	56	51	0	0	0	0	0	0	0	0	567	0	0	482	496	5	473	3	468	18	26	0	452
AGATCTCAGAACCCTGATCTGGATCT	class 3	0	242	15	107	0	0	0	0	0	0	0	0	175	0	0	213	204	7	205	4	210	5	24	0	207
AGATCTTTCCTTTTATGAAGGGAGGT	class 3	0	192	5	23	0	0	0	0	0	0	0	0	152	0	0	170	158	0	174	0	156	0	4	0	156
AGATTCAAATATGAAATCTTCCCTCT	class 3	0	131	0	52	0	0	0	0	0	0	0	0	94	0	0	119	127	0	114	0	115	0	15	0	110
AGATTTGGGAACTGTAAGGAAAGTCT	class 3	0	153	4	69	0	0	0	0	0	0	0	0	104	0	0	144	138	6	135	3	134	0	18	0	133
AGATTTGGGAACTGTAAGGAAGGTCT	class 3	4	142	3	44	0	0	5	0	5	5	0	5	113	0	0	117	146	4	112	3	115	0	14	0	106
AGCAACAACTACTTCCGGTGGCTATT	class 3	0	237	10	50	0	0	0	0	0	0	0	0	166	0	0	191	202	0	177	0	178	0	8	0	162
AGCAATTGGGGCTAAATTGCATAATT	class 3	0	165	10	62	0	0	0	0	0	0	0	0	129	0	0	162	149	3	152	0	152	0	10	0	148
AGCACATCAAGCGCAAAGATAACTTT	class 3	0	158	0	51	0	0	0	0	0	0	0	0	104	0	0	147	121	5	138	0	141	0	16	0	136
AGCAGCGGCATCGAATCACGAGAATT	class 3	0	345	5	120	0	0	0	0	0	0	0	0	271	0	0	282	314	5	276	0	291	0	27	0	275
AGCAGCGGCATCGATTCACGAGAATT	class 3	0	199	0	44	0	0	0	0	0	0	0	0	144	0	0	130	161	0	163	0	158	0	11	0	148
AGCATCAACTATTCACGGTGGCTATT	class 3	0	237	5	112	0	0	3	0	0	0	0	0	155	0	0	228	235	4	203	0	216	0	33	0	212
AGCCCTTGTTGGACCTATTTGTAATT	class 3	5	167	3	52	3	0	3	3	0	5	3	3	116	3	3	150	147	8	141	5	144	0	10	0	139
AGCTACAACTATGTTTTTGGTATTTT	class 3	0	141	0	65	0	0	0	0	0	0	0	0	114	0	0	131	149	0	129	0	128	0	22	0	124
AGCTTGAGTTTGATCTTGCGGAGGTT	class 3	0	163	0	59	0	0	0	0	0	0	0	0	118	0	0	154	111	5	145	0	147	0	17	0	148
AGCTTTCCAAAAAGTCCAAGATCATT	class 3	0	169	14	30	0	0	0	0	0	0	0	0	127	0	0	171	162	0	152	0	152	3	5	0	149
AGCTTTGGACAAGGCAAGTTTCACTT	class 3	4	126	0	65	4	3	6	4	4	0	5	4	91	4	4	119	117	6	110	4	114	0	17	4	107
AGGACAGCAGGGGATTAACACGTCGT	class 3	0	394	4	98	0	0	3	0	0	0	0	0	255	0	0	264	324	5	318	0	306	0	21	0	299
AGGAGCCCCATCAACACCACAGTGGT	class 3	0	214	0	29	0	0	0	0	0	0	0	0	133	0	0	184	163	0	177	0	174	0	4	0	163
AGGATCAAGGCAAGCAGCCTTCTTTT	class 3	0	197	12	69	0	0	0	0	0	0	0	0	144	0	0	187	181	5	173	3	177	3	5	0	175
AGGCAACGGTGGGAGGCCGTGCCTGT	class 3	0	165	7	52	0	0	0	0	0	0	0	0	116	0	0	150	142	3	147	0	144	0	13	0	142
AGGCCGTGCCTGTTGGCATCGGTGTT	class 3	0	199	8	62	0	0	0	0	0	0	0	0	145	0	0	181	170	5	181	5	181	0	13	0	180
AGGGAATCACTATACTTGAGAATTGT	class 3	0	142	0	46	0	0	0	0	0	0	0	0	106	0	0	128	133	0	124	0	127	0	10	0	122
AGGGACGCGTTTCCACCTACACTGCT	class 3	0	559	16	164	0	0	4	0	0	0	0	0	419	0	0	391	510	6	443	0	442	0	37	0	421
AGGGCTTAAATGTAAGAAGTGCACTT	class 3	0	139	8	27	0	0	0	0	0	0	0	0	86	0	0	122	122	3	114	3	115	0	6	0	108
AGGGGTTGAGGGGGCGATGAAAGGTT	class 3	0	210	14	92	0	0	0	0	0	0	0	0	155	0	0	194	177	4	184	0	182	5	21	0	182
AGGGTAGAGTAGCAGCGGCATCGATT	class 3	0	200	4	42	0	0	0	3	3	3	0	0	139	0	0	130	160	3	160	0	158	0	11	0	151
AGGTCCATTTCTATGGGTCCATGTCT	class 3	3	264	7	96	5	3	0	0	4	4	3	3	193	0	0	227	241	4	232	0	237	0	17	0	224
AGGTCTGTTATAATCTCTAGTGAGCT	class 3	0	206	0	45	0	0	0	0	0	0	0	0	143	0	0	173	183	0	172	0	162	0	11	0	171
AGGTGGAAACGCGTCCCTCAGGTGGT	class 3	0	562	14	154	0	0	0	0	0	0	0	0	408	0	0	380	496	4	440	0	433	0	34	0	409
AGTACGACGACGATGGATTCGACGTT	class 3	0	132	8	52	0	0	0	0	0	0	0	0	96	0	0	117	110	4	111	0	113	0	13	0	117
AGTACGAGTAATAATCCTAATGCATT	class 3	0	154	0	47	0	0	0	0	0	0	0	0	114	0	0	138	151	3	134	0	134	0	13	0	130
AGTACGAGTAATATTCCTAATGCATT	class 3	0	165	5	63	0	0	0	0	0	0	0	0	120	0	0	155	163	0	139	0	146	0	13	0	136
AGTCCAGCCTCAGGTATACTCCGGGT	class 3	0	352	18	75	0	0	0	0	0	0	0	0	242	0	0	236	304	0	272	0	271	0	16	0	250
AGTCGACCTAAGGACTGAGTTCTCGT	class 3	0	225	9	71	0	0	0	0	0	0	0	0	172	0	0	206	212	6	206	4	203	0	12	0	197
AGTCGCTTCCAGTACAACCACATGCT	class 3	0	414	20	88	0	0	0	0	0	0	0	0	295	0	0	274	354	4	310	0	313	0	17	0	289
AGTGAGCTTGCCAATACATTCAATGT	class 3	6	534	7	139	3	0	3	3	0	4	6	5	365	3	5	466	480	10	455	5	436	0	26	4	428
AGTGATGTTGTGATATTCATGTTGTT	class 3	0	180	0	69	0	0	0	0	0	0	0	0	126	0	0	168	160	4	158	0	161	0	12	0	162
AGTGCACTGATTCTTGTCCTGCATGT	class 3	0	137	0	36	0	0	0	0	0	0	0	0	94	0	0	129	109	0	126	0	117	0	6	0	122
AGTGCACTTCTTACATTTAAGCCCTT	class 3	0	134	8	28	0	0	0	0	0	0	0	0	81	0	0	117	116	3	109	3	111	0	6	0	103
AGTGGCTGCAATTAACAAATGCAGGT	class 3	0	138	3	31	0	0	0	0	0	0	0	0	110	0	0	111	135	0	102	0	107	0	6	0	104
AGTGGTAGCATGTTGGAATGTAGGCT	class 3	10	309	9	110	7	8	10	9	8	8	7	9	222	9	8	285	282	9	261	10	269	4	26	5	246
AGTGGTATCATGTTGGAATGTAGGCT	class 3	0	357	14	69	0	0	0	0	0	0	0	0	240	0	0	308	302	3	310	0	288	0	11	0	279
AGTTCAGGAGGATTGGGTGGACTTGT	class 3	0	172	3	86	0	0	0	3	3	3	0	4	155	0	0	146	160	0	167	0	158	0	33	0	158
AGTTCGGGCGTTCCATTTGGCATATT	class 3	3	217	12	81	4	0	5	5	3	0	6	3	166	5	0	199	201	7	198	6	194	0	19	0	195
AGTTGGAATGAATTGAGACCTTCATT	class 3	0	297	8	49	0	0	0	0	0	0	0	0	206	0	0	211	256	0	216	0	225	0	9	0	209
AGTTGTCCATAACCGCGGACACGGCT	class 3	3	230	14	82	4	0	3	3	3	3	3	0	173	3	0	206	211	7	204	7	194	4	21	3	198
AGTTGTGGAGCTGGGAAGGGTCGTGT	class 3	0	190	6	75	0	0	0	0	0	0	0	0	144	0	0	177	170	5	174	0	171	4	9	0	171
AGTTTAATAGGAGCATTGATGTGTCT	class 3	0	129	0	55	0	0	0	0	0	0	0	0	90	0	0	119	117	3	119	0	113	0	10	0	101
AGTTTATCCTACTACAAGAAATGATT	class 3	0	146	0	65	0	0	0	0	0	0	0	0	97	0	0	136	144	4	131	0	134	0	17	0	126
AGTTTCACTTTGATCATTTACCTACT	class 3	0	271	6	77	0	0	0	0	0	0	0	0	179	0	0	252	242	0	225	0	223	0	18	0	213
AGTTTCACTTTGATCATTTACCTATT	class 3	0	152	5	61	0	0	0	0	0	0	0	0	115	0	0	135	133	0	124	0	128	0	14	0	122
AGTTTGAATAGTTAGACTAATTATTT	class 3	0	129	0	78	0	0	0	0	0	0	0	0	136	0	0	116	80	0	130	0	133	0	16	0	128
ATAAAAGACCTTTGTTTCTTGATATT	class 3	0	132	3	32	0	0	0	0	0	0	0	0	98	0	0	114	121	0	102	0	106	0	6	0	102
ATAAATAATAACATTTATTATTGCCT	class 3	6	553	57	53	0	0	0	0	0	0	0	0	582	0	3	496	508	5	488	3	481	18	27	0	468
ATAAATGTTATTATTTATTTCAAGTT	class 3	6	574	58	50	0	0	0	0	0	0	0	0	610	0	3	517	519	5	505	3	498	22	27	3	489
ATACATATAGGGAGGTGGTGACCTGT	class 3	0	127	10	56	0	0	0	0	0	0	0	0	91	0	0	105	99	4	111	4	109	0	8	0	111
ATACGTGGGAGGGAAATCACTATACT	class 3	0	212	7	53	0	0	0	0	0	0	0	0	140	0	0	165	177	0	161	0	168	0	12	0	154
ATACGTGGGAGGGAATCACTATACTT	class 3	0	271	4	83	0	0	0	0	0	0	0	0	205	0	0	241	255	0	230	0	238	0	16	0	222
ATACTTTGCATTGCATCATAGCATGT	class 3	0	129	0	19	0	0	0	0	0	0	0	0	95	0	0	125	127	0	107	0	104	0	8	0	98
ATAGAAATGGACCTGACGTTGCATCT	class 3	0	638	20	187	0	0	0	0	0	0	0	0	466	0	0	505	578	10	520	0	534	4	40	0	496
ATAGAATCTTAGGAGCATTGATGTGT	class 3	0	238	0	47	0	0	0	0	0	0	0	0	140	0	0	172	191	3	185	0	173	0	11	0	172
ATAGAGGATGAGAAGCGTCTACAAGT	class 3	0	149	3	46	0	0	0	0	0	0	0	0	104	0	0	126	136	3	125	0	124	0	10	0	121
ATAGATTATTTATGATAATCATTCTT	class 3	0	145	0	27	0	0	0	0	0	0	0	0	86	0	0	115	120	0	123	0	116	0	3	0	110
ATAGCCACCGGAAGTAGTTGTTGCTT	class 3	0	245	11	50	0	0	0	0	0	0	0	0	168	0	0	198	209	0	184	0	187	0	8	0	171
ATAGCCACCGTGAATAGTTGATGCTT	class 3	0	239	5	111	0	0	3	0	0	0	0	0	156	0	0	230	235	4	205	0	217	0	32	0	213
ATAGGTAAATGATCAAAGTGAAACTT	class 3	0	154	5	61	0	0	0	0	0	0	0	0	117	0	0	137	133	0	126	0	129	0	14	0	123
ATAGTGATTTCCCTCCCACGTATACT	class 3	0	208	6	50	0	0	0	0	0	0	0	0	142	0	0	161	177	0	157	0	165	0	13	0	150
ATAGTTCAAATTTGAATTTGAACAGT	class 3	0	120	0	28	0	0	0	0	0	0	0	0	83	0	0	112	117	0	98	0	100	0	5	0	97
ATAGTTGATGCTTAGCCATGCTAATT	class 3	0	255	0	125	0	0	0	0	0	0	0	0	163	0	0	240	254	4	234	0	234	0	32	0	230
ATATATGATCAGGTCTGTTATAATCT	class 3	0	278	0	66	0	0	0	0	0	0	0	0	188	0	0	226	238	4	226	0	218	0	13	0	224
ATATATTGCTGCTGCTTAGCCCCACT	class 3	0	152	10	65	0	0	0	0	0	0	0	0	95	0	0	133	121	3	129	0	125	5	13	0	126
ATATCAAGAAACAAAGGTCTTTTATT	class 3	0	136	3	33	0	0	0	0	0	0	0	0	101	0	0	115	124	0	104	0	109	0	8	0	105
ATATGAGATTCAGAGGAAAACTCATT	class 3	5	626	18	109	0	0	0	0	0	0	0	0	683	0	0	179	588	0	208	0	228	6	30	0	191
ATATGATCAGGTCTGTTATAATCTCT	class 3	0	223	0	49	0	0	0	0	0	0	0	0	153	0	0	176	186	3	177	0	172	0	12	0	177
ATATTACTCGTACTTATGCTAGCTAT	class 3	0	334	11	81	0	0	0	0	0	0	0	0	225	0	0	304	296	4	282	0	274	0	16	0	258
ATATTAGAATAGCTCTCCCCGTAAGT	class 3	0	131	0	40	0	0	0	0	0	0	0	0	106	0	0	109	114	3	107	0	110	0	11	0	115
ATATTGCTGCTGCTTAGCCCCACTTT	class 3	0	162	9	64	0	0	0	0	0	0	0	0	102	0	0	144	132	3	142	0	137	4	14	0	136
ATATTTGCATATATGATCAGGTCTGT	class 3	0	246	5	63	0	0	0	0	0	0	0	0	167	0	0	205	194	3	202	0	191	0	18	0	187
ATATTTGGCTAAGTGGGGTTCAAGCT	class 3	0	249	5	58	0	0	0	0	0	0	0	0	183	0	0	199	216	5	195	0	184	0	15	0	183
ATCAACAATTCTCAAGTATAGTGATT	class 3	0	196	3	77	0	0	0	0	0	0	0	0	139	0	0	172	183	3	170	0	172	0	15	0	163
ATCAACTATTCACGGTGGCTATTGGT	class 3	0	223	5	105	0	0	3	0	0	0	0	0	149	0	0	215	225	4	192	0	206	0	31	0	200
ATCAATCCTGCCGCACAGCTCTCGTT	class 3	0	160	7	60	0	0	0	0	0	0	0	0	127	0	0	140	132	3	142	0	144	0	14	0	144
ATCACATGCTACTTCCATCATGTTAT	class 3	0	148	6	52	0	0	0	0	0	0	0	0	105	0	0	140	135	4	128	4	128	0	6	0	131
ATCACCTAGTAGCATAGGATGACATT	class 3	0	184	6	65	0	0	0	0	0	0	0	0	118	0	0	166	166	0	151	0	154	0	12	0	144
ATCACGGGTTGGAACAACATGAATAT	class 3	0	165	0	50	0	0	0	0	0	0	0	0	111	0	0	155	140	5	144	4	142	0	11	0	146
ATCACTATACTTGAGAATTGTTGATT	class 3	0	200	3	78	0	0	0	0	0	0	0	0	143	0	0	175	184	4	174	0	175	0	15	0	167
ATCACTCTACGACAACAGAAATAACT	class 3	0	186	15	78	0	0	0	0	0	0	0	0	128	0	0	165	158	4	165	0	168	0	16	0	165
ATCAGCCACAAAGTTATCTTTGCGCT	class 3	0	129	0	38	0	0	0	0	0	0	0	0	81	0	0	119	97	4	109	0	121	0	9	0	112
ATCAGCGAAAACGAGAACTCAGTCCT	class 3	4	233	7	79	4	3	3	3	3	0	4	3	179	4	3	213	211	7	211	3	203	0	11	0	200
ATCAGCGGAAGCCAAATATGCCGAGT	class 3	0	203	21	84	0	0	0	0	0	0	0	0	137	0	0	174	171	4	182	0	180	6	17	0	178
ATCAGGGTTCTGAGATCTGTGGTGGT	class 3	0	231	16	97	0	0	0	0	0	0	0	0	170	0	0	206	194	7	192	4	197	5	20	0	193
ATCATTCATCAGCGGAAGCCAAATAT	class 3	0	218	24	89	0	0	0	0	0	0	0	0	163	0	0	186	199	5	191	0	192	6	15	0	190
ATCATTTCTTGTAGTAGGATAAACTT	class 3	0	156	0	67	0	0	0	0	0	0	0	0	102	0	0	145	151	4	138	0	143	0	17	0	133
ATCCAAGACACTTCGCGCTAACCGCT	class 3	0	225	10	82	3	0	4	3	0	0	3	0	163	3	0	205	187	5	203	3	207	0	14	0	206
ATCCACCAATAGCCACCGGAAGTAGT	class 3	0	216	8	47	0	0	0	0	0	0	0	0	150	0	0	177	192	0	162	0	162	0	9	0	150
ATCCAGATCAGGGTTCTGAGATCTGT	class 3	0	232	16	102	0	0	0	0	0	0	0	0	170	0	0	203	194	7	195	4	202	5	20	0	199
ATCCCAAGTTTTAACCAACAAGTTTT	class 3	0	132	0	56	0	0	0	0	0	0	0	0	97	0	0	121	131	0	118	0	122	0	14	0	122
ATCCCCTGCTGTCCTCAGGGTAGAGT	class 3	5	484	8	123	4	3	7	6	5	5	0	5	329	4	5	345	418	10	384	6	390	0	28	5	368
ATCCTCCTGAACTAAGACCTAAGTCT	class 3	0	127	0	55	0	0	0	0	4	4	0	5	106	0	0	99	106	0	120	0	110	0	24	3	113
ATCCTGCCGCACAGCTCTCGTTGTGT	class 3	0	161	8	59	0	0	0	0	0	0	0	0	130	0	0	142	136	3	146	0	147	0	14	0	146
ATCCTGCGCGGCACTGAACCATCTCT	class 3	0	249	12	86	0	0	0	0	0	0	0	0	191	0	0	218	213	5	218	3	226	0	20	0	224
ATCCTTATGCATTAGTGTTGATTACT	class 3	0	240	0	45	0	0	0	0	0	0	0	0	162	0	0	213	212	0	191	0	195	0	10	0	179
ATCCTTATGCATTAGTGTTGTTTACT	class 3	0	226	4	90	0	0	0	0	0	0	0	0	155	0	0	211	213	6	193	0	198	0	18	0	188
ATCTAAGTGCAAATATGCCATCCACT	class 3	0	146	0	24	0	0	0	0	0	0	0	0	103	0	0	133	135	0	132	0	132	0	5	0	138
ATCTCCACCTAAATTCTCAAAGCGGT	class 3	0	120	0	65	0	0	0	0	0	0	0	0	91	0	0	112	122	0	104	0	108	0	13	0	101
ATCTCTAGTGAGCTTGCCAATACATT	class 3	5	250	0	53	6	0	3	3	6	9	5	3	169	3	5	211	215	4	202	0	197	0	14	5	200
ATCTGAACTTCGGGAAACAAATCTCT	class 3	0	141	0	57	0	0	0	0	0	0	0	0	120	0	0	123	122	0	129	0	132	0	24	0	127
ATCTTAGGAGCATTGATGTGTCTACT	class 3	0	247	0	51	0	0	0	0	0	0	0	0	149	0	0	179	204	0	191	0	185	0	10	0	182
ATGAAAAGTGTTTAGTTTTATATGCT	class 3	0	143	8	39	0	0	0	0	0	0	0	0	95	0	0	133	137	0	125	0	125	4	10	0	120
ATGAAATATCAAGAAACAAAGGTCTT	class 3	0	137	3	36	0	0	0	0	0	0	0	0	101	0	0	117	124	0	109	0	113	0	7	0	105
ATGAACTTGAAATAAATAATAACATT	class 3	6	575	59	51	0	0	0	0	0	0	0	0	619	0	3	515	525	5	502	3	498	22	29	3	487
ATGAACTTGATGGCCGCCTGAGCGGT	class 3	0	135	0	32	0	0	0	0	0	0	0	0	89	0	0	132	87	0	126	0	124	0	11	0	122
ATGAAGGTCTCAATTCATTCCAACTT	class 3	0	297	7	49	0	0	0	0	0	0	0	0	207	0	0	210	255	0	215	0	225	0	9	0	210
ATGAATCATTCCGGGTGGACCGCTTT	class 3	0	132	0	65	0	0	0	0	0	0	0	0	93	0	0	120	122	0	113	0	110	0	12	0	103
ATGAATCATTCCGGGTGGTCTGCTTT	class 3	0	378	15	79	0	0	0	0	0	0	0	0	280	0	0	293	345	4	297	0	304	3	14	0	269
ATGACCACTCCGACAGGTCACCACCT	class 3	0	160	8	62	0	0	0	0	0	0	0	0	131	0	0	139	140	4	143	5	145	0	8	0	149
ATGACCACTCTGACAGGTCACCACCT	class 3	0	134	0	54	0	0	0	0	0	0	0	0	99	0	0	129	116	4	116	0	118	0	11	0	115
ATGAGTTTTCCTCTGAATCTCATATT	class 3	5	629	20	108	0	0	0	0	0	0	0	0	685	0	0	179	596	0	208	0	227	6	32	0	191
ATGATCAAAGTGAAACTTGCCTTGTT	class 3	0	442	5	101	0	0	0	0	0	0	0	0	315	0	0	401	404	3	352	0	370	0	18	0	350
ATGATCTCAACTTCATCGAAGAGCTT	class 3	0	128	3	38	0	0	0	0	0	0	0	0	90	0	0	118	107	0	118	0	112	0	12	0	109
ATGATGATACCTGGTTCATTGGTGAT	class 3	0	164	0	35	0	0	0	0	0	0	0	0	83	0	0	146	131	4	137	0	131	0	7	0	125
ATGCAAATATTTGGCTAAGTGGGGTT	class 3	0	321	7	93	0	0	0	0	0	0	0	0	237	0	0	271	290	5	263	0	259	0	26	0	251
ATGCAAGTATTTGGCTAAGTGGGGTT	class 3	0	129	0	39	0	0	0	0	0	0	0	0	86	0	0	101	120	0	98	0	110	0	4	0	96
ATGCATTAGGAATATTACTCGTACTT	class 3	8	167	10	64	10	0	0	5	9	5	4	7	119	4	6	157	162	5	141	7	150	3	14	6	139
ATGCATTAGGATTATTACTCGTACTT	class 3	0	151	0	48	0	0	0	0	0	0	0	0	112	0	0	135	148	3	133	0	131	0	14	0	127
ATGCCACCCGGAGTATACCTGAGGCT	class 3	0	351	14	71	0	0	0	0	0	0	0	0	237	0	0	236	305	0	268	0	273	0	12	0	250
ATGCCCTAGAGGCAATAATAAATGTT	class 3	5	566	57	51	0	0	0	0	0	0	0	0	574	0	0	498	498	4	487	0	480	20	26	0	468
ATGCTCCTATTAAACTATTGGACATT	class 3	0	126	0	62	0	0	0	0	0	0	0	0	94	0	0	123	116	3	111	0	119	0	11	0	113
ATGCTTAAAACTGTCAACGTGTGAGT	class 3	0	171	0	62	0	0	0	0	0	0	0	0	120	0	0	153	148	7	145	0	149	0	8	0	145
ATGGAAATGCTTAAAACTGTCAACGT	class 3	0	139	0	38	0	0	0	0	0	0	0	0	102	0	0	128	116	4	121	0	122	0	5	0	122
ATGGACCTGACGTTGCATCTCCACCT	class 3	0	536	4	129	0	0	0	0	0	0	0	0	388	0	0	411	480	7	415	0	430	0	25	0	399
ATGGATGCATATGCATGATGAAAGTT	class 3	0	148	3	51	0	0	0	0	0	0	0	0	94	0	0	144	142	0	135	0	135	0	15	0	127
ATGGCCGCCTGAGCGGTCACCTTTCT	class 3	0	125	0	33	0	0	0	0	0	0	0	0	86	0	0	120	76	0	118	0	112	0	10	0	116
ATGGCTAAGCAACAACTACTTCCGGT	class 3	0	285	12	54	0	0	0	0	0	0	0	0	197	0	0	237	242	0	219	0	219	0	9	0	199
ATGGCTAAGCATCAACTATTCACGGT	class 3	0	234	4	106	0	0	3	0	0	0	0	0	155	0	0	225	228	5	207	0	213	0	34	0	211
ATGGGAGCGCCTGCGTTCGCGTGATT	class 3	0	342	13	61	0	0	0	0	0	0	0	0	221	0	0	224	271	4	250	0	250	0	12	0	224
ATGGGTTCCCCCTCGGCTTAGTACCT	class 3	0	263	8	91	0	0	0	0	0	0	0	0	203	0	0	236	244	8	229	4	233	0	22	0	233
ATGTAATAATATAGACCTTTGTTTCT	class 3	0	429	4	73	0	0	0	0	0	0	0	0	290	0	0	382	364	4	370	0	367	0	15	0	351
ATGTAGCAGTGTAGGTGGAAACGCGT	class 3	0	587	19	167	0	0	4	0	0	0	0	0	436	0	0	409	541	7	463	0	463	3	39	0	441
ATGTATTCATGAATTAATGTTATTGT	class 3	20	391	47	61	0	3	3	3	0	3	0	29	375	3	11	321	332	6	279	6	283	14	33	6	272
ATGTATTGACCCTTGTGGCTGCATAT	class 3	0	629	21	179	0	0	0	0	0	0	0	0	433	0	0	549	577	6	533	0	522	4	35	0	494
ATGTATTGGCAAGCTCACTAGAGATT	class 3	0	238	0	54	0	0	0	0	0	0	0	0	162	0	0	203	208	0	195	0	190	0	14	0	193
ATGTCACCTCGGATCCAAAGTCATAT	class 3	0	203	3	43	0	0	0	0	0	0	0	0	161	0	0	125	173	3	160	0	168	0	6	0	151
ATGTCACCTCGGATCCAGAGTCATAT	class 3	0	425	8	154	0	0	3	0	0	0	0	0	323	0	0	316	388	5	337	0	343	0	38	0	326
ATGTCCAATAGTTTAATAGGAGCATT	class 3	0	135	0	67	0	0	0	0	0	0	0	0	96	0	0	133	124	3	117	0	126	0	14	0	119
ATGTCCAGAGACTGGACTAGTTGCCT	class 3	0	141	0	55	0	0	0	0	0	0	0	0	124	0	0	111	135	0	121	0	120	0	11	0	111
ATGTCTGAAAATTCTCGTGAATCGAT	class 3	0	228	3	45	0	0	0	0	0	0	0	0	165	0	0	147	181	0	186	0	183	0	16	0	172
ATGTCTGAAAATTCTCGTGATTCGAT	class 3	0	326	5	131	0	0	0	0	0	0	0	0	253	0	0	261	301	5	256	0	272	0	36	0	255
ATGTGTCCAACTGAGATGTAATAACT	class 3	0	169	11	41	0	0	0	0	0	0	0	0	114	0	0	142	135	3	141	3	142	0	6	0	143
ATGTGTCTACTCAATGTCCAATAGAT	class 3	4	364	4	114	0	0	3	0	0	4	0	5	244	0	0	305	336	5	303	0	298	0	24	0	287
ATGTTCAAAAGAAGGCTGCTTGCCTT	class 3	0	196	11	72	0	0	0	0	0	0	0	0	145	0	0	186	182	5	173	3	178	0	7	0	173
ATGTTTTGCTTCCACGCAAGAAAGCT	class 3	0	334	6	86	0	0	0	0	0	0	0	0	219	0	0	284	293	4	281	0	277	0	20	0	256
ATTAAAAATGTATTAACTAATATTCT	class 3	0	124	0	71	0	0	0	0	0	0	0	0	134	0	0	109	72	0	120	0	125	0	16	0	117
ATTAAAGATATTTTGTGAGTTTGGCT	class 3	0	164	7	38	0	0	0	0	0	0	0	0	122	0	0	131	156	0	127	0	134	0	3	0	120
ATTAATGTGCAATGGTTTCTTGACTT	class 3	0	119	0	63	0	0	0	0	0	0	0	0	97	0	0	111	130	6	101	0	107	0	19	0	105
ATTACAAATAGGTCCAACAAGGGCTT	class 3	5	170	3	53	3	0	3	3	0	5	3	3	119	3	3	153	150	8	143	5	147	0	11	0	141
ATTAGAAGTTGGAATGAGTGAGACCT	class 3	0	122	0	34	0	0	0	0	0	0	0	0	94	0	0	93	108	0	93	0	94	0	13	0	89
ATTAGAATAGCTCTCCCCGTAAGTCT	class 3	0	130	0	40	0	0	0	0	0	0	0	0	108	0	0	110	114	3	107	0	109	0	10	0	113
ATTAGCATGGCTAAGCAACAACTACT	class 3	0	298	14	53	0	0	0	0	0	0	0	0	212	0	0	244	259	3	232	0	229	0	8	0	208
ATTAGCATGGCTAAGCATCAACTATT	class 3	0	269	0	124	0	0	3	0	0	0	0	0	174	0	0	253	263	4	247	0	248	0	33	0	243
ATTAGCTGGGTTATCACATGCTACTT	class 3	0	143	9	54	0	0	0	0	0	0	0	0	101	0	0	129	124	3	124	3	122	0	9	0	119
ATTAGTGTTGTTTACTAGAATGCATT	class 3	0	234	3	109	0	0	0	0	0	0	0	0	173	0	0	214	229	7	202	0	212	0	18	0	199
ATTATCATAAATAATCTATTGGACAT	class 3	0	222	0	57	0	0	0	0	0	0	0	0	145	0	0	186	193	0	186	0	174	0	9	0	170
ATTATGAGCAGCTAGATTTGGGAACT	class 3	0	221	3	82	0	0	0	0	0	3	0	0	179	0	0	190	225	5	188	3	198	0	24	0	179
ATTCAAACACTTTTCATGTTGAAAGT	class 3	0	171	0	107	0	0	0	0	0	0	0	0	182	0	0	156	105	0	173	0	177	0	18	0	174
ATTCAATGAATCATTCCGGGTGGTCT	class 3	0	379	17	76	0	0	0	0	0	0	0	0	288	0	0	294	356	4	293	0	306	3	12	0	267
ATTCACGAGAATTTTCAGACATACTT	class 3	0	224	0	44	0	0	0	0	0	0	0	0	164	0	0	142	181	0	183	0	180	0	17	0	167
ATTCCAACATGATACCACTGTGGTGT	class 3	0	348	14	65	0	0	0	0	0	0	0	0	239	0	0	298	294	3	292	0	287	0	11	0	276
ATTCCAACATGCTACCACTGTGGTGT	class 3	9	300	13	127	7	9	10	9	7	8	9	8	215	7	9	279	285	11	255	10	257	4	37	5	236
ATTCCAGTTTTTAAATCCTTATGCAT	class 3	0	178	5	59	0	0	0	0	0	0	0	0	114	0	0	154	167	0	144	0	150	0	17	0	135
ATTCCGGGTGGTCTGCTTTGAGACTT	class 3	0	244	0	37	0	0	0	0	0	0	0	0	184	0	0	178	219	3	188	0	192	0	9	0	164
ATTCGATGCCGCTGCTACTCTACCCT	class 3	0	296	5	83	0	0	0	0	0	0	0	0	217	0	0	245	278	3	237	0	248	0	16	0	234
ATTCTCCACCAATAGCCACCGTGAAT	class 3	0	190	4	79	0	0	0	0	0	0	0	0	129	0	0	180	190	4	159	0	165	0	21	0	160
ATTCTCTTAAGGGGGTTAGCATCGAT	class 3	0	136	3	30	0	0	0	0	0	0	0	0	69	0	0	129	114	0	117	0	113	0	4	0	108
ATTCTGGATGGTGACGATGTAATAAT	class 3	0	131	0	26	0	0	0	0	0	0	0	0	73	0	0	118	109	0	109	0	117	0	4	0	103
ATTCTTGTCCTGCATGTTAGGCTCTT	class 3	0	130	0	36	0	0	0	0	0	0	0	0	87	0	0	124	110	0	114	0	111	0	10	0	113
ATTGAAGTCGACCTAAGGACTGAGTT	class 3	0	120	8	49	0	0	0	0	0	0	0	0	92	0	0	102	109	0	111	4	111	0	7	0	106
ATTGAATAGTTGTTTTAGCCAATACT	class 3	0	187	3	83	0	0	0	0	0	0	0	0	124	0	0	178	187	3	169	0	170	0	19	0	162
ATTGATCGACACGACCCTTCCCAGCT	class 3	0	171	7	66	0	0	0	0	0	0	0	0	133	0	0	158	156	5	155	0	156	3	11	0	160
ATTGGACATTGAGTAGACACATCAAT	class 3	3	517	5	157	3	0	4	0	3	3	0	0	345	3	3	431	466	6	431	3	420	0	32	3	403
ATTGGAGTCGACCTAAGGACTGAGTT	class 3	0	128	0	46	0	0	0	0	0	0	0	0	93	0	0	119	116	4	116	0	114	0	9	0	113
ATTGGAGTTAACCCAAAAGGGTATTT	class 3	0	133	0	31	0	0	0	0	0	0	0	0	90	0	0	126	127	0	122	0	108	0	9	0	106
ATTGGTGATCTCCTCCACATCCACGT	class 3	0	137	0	24	0	0	0	0	0	0	0	0	68	0	0	121	108	3	118	0	106	0	3	0	104
ATTTAAAAGAAACACAAGGTTCTTTT	class 3	0	139	3	35	0	0	0	0	0	0	0	0	84	0	0	132	124	3	122	0	118	0	7	0	110
ATTTAAGTCAAGAAACCATTGCACAT	class 3	0	123	0	63	0	0	0	0	0	0	0	0	99	0	0	114	132	6	106	0	112	0	18	0	109
ATTTAATGCCTTGCTTGACCTATACT	class 3	0	126	0	28	0	0	0	0	0	0	0	0	92	0	0	111	113	0	113	0	118	0	8	0	111
ATTTAATGCTTGCCTTGAGCTATACT	class 3	0	138	0	64	0	0	0	0	0	0	0	0	106	0	0	137	133	3	117	0	121	0	25	0	121
ATTTAGGTGGAGATGCAACGTCAGGT	class 3	0	249	0	83	0	0	0	0	0	0	0	0	180	0	0	203	232	4	214	0	217	0	18	0	204
ATTTATCCCTGCAGGGGGCACCAATT	class 3	0	274	9	98	0	0	0	0	0	0	0	0	198	0	0	243	239	6	234	4	238	3	17	0	235
ATTTATTTCAAGTTCATGATTAAAGT	class 3	5	613	61	52	0	0	0	0	0	0	0	0	658	0	3	546	555	5	530	3	520	22	32	3	509
ATTTCAAGTTCATGATTAAAGTTTAT	class 3	5	601	58	51	0	0	0	0	0	0	0	0	646	0	3	536	546	4	524	3	510	22	31	3	502
ATTTCTATGGGTCCATGTCTATGAGT	class 3	6	286	8	105	8	6	3	4	6	6	6	6	204	4	3	247	259	6	251	3	260	0	25	5	242
ATTTGGAGTTATAAATCAAAAGTTAT	class 3	0	137	0	55	0	0	0	0	0	0	0	0	86	0	0	129	127	0	116	0	116	0	18	0	114
ATTTGGCTAAGTGGGGTTCAAGCTTT	class 3	0	364	6	81	0	0	0	0	0	0	0	0	254	0	0	293	318	5	287	0	282	0	20	0	272
ATTTTGGCAGATTTGAATTTAAATTT	class 3	0	154	0	75	0	0	0	0	0	0	0	0	112	0	0	144	153	3	143	0	142	0	26	0	139
ATTTTGTGAGTTTGGCTAAAACAACT	class 3	0	300	11	66	0	0	0	0	0	0	0	0	228	0	0	238	266	0	238	0	239	0	18	0	220
CAAAAACATAGTTGTAGCTTGTTTTT	class 3	0	129	0	68	6	0	7	4	5	4	4	5	105	5	3	123	139	6	120	0	120	0	27	0	120
CAAAAAGAATATTAGTTAATACATTT	class 3	0	120	0	62	0	0	0	0	0	0	0	0	130	0	0	103	68	0	112	0	122	0	13	0	110
CAAAACTTTCAACATGAAAAGTGTTT	class 3	0	171	0	103	0	0	0	0	0	0	0	0	183	0	0	156	105	0	172	0	175	0	17	0	174
CAAAATGGTTAATAGTTTGAATAGTT	class 3	0	142	0	87	0	0	0	0	0	0	0	0	157	0	0	129	89	0	140	0	150	0	19	0	141
CAAACACTTTTCATGTTGAAAGTTTT	class 3	0	173	0	103	0	0	0	0	0	0	0	0	184	0	0	157	105	0	173	0	177	0	19	0	174
CAAACAGGACAGGTGCTCCCCAAGGT	class 3	0	124	0	19	0	0	0	0	0	0	0	0	63	0	0	120	98	3	107	0	98	0	0	0	96
CAAACATGATCAGTGCTAAAATGGTT	class 3	0	121	0	59	0	0	0	0	0	0	0	0	95	0	0	113	122	0	105	0	110	0	13	0	109
CAAACCATTTTAGCACTGATCATGTT	class 3	0	120	0	59	0	0	0	0	0	0	0	0	94	0	0	114	120	0	105	0	110	0	14	0	110
CAAAGAATGATTATCATAAATAATCT	class 3	0	123	0	21	0	0	0	0	0	0	0	0	71	0	0	96	101	0	101	0	96	0	0	0	93
CAAAGGCACTCACACGTTGACAGTTT	class 3	0	161	0	56	0	0	0	0	0	0	0	0	121	0	0	143	154	8	136	3	139	0	8	0	141
CAAAGTGCTTAAGCTAAAGTTGATGT	class 3	0	178	0	88	0	0	0	0	0	0	0	0	140	0	0	172	180	7	164	0	171	0	31	0	164
CAAATAGGTCCAACAAGGGCTTAAAT	class 3	3	160	0	48	0	0	0	0	0	5	0	0	111	0	0	143	144	7	131	4	135	0	11	0	128
CAAATGAAGTTGACATCATTTGTTTG	class 3	0	122	4	36	0	0	0	0	0	0	0	0	89	0	0	108	115	0	105	0	107	0	5	0	107
CAAATTTAATGATCTTGGACTTTTTG	class 3	0	177	17	31	0	0	0	0	0	0	0	0	122	0	0	183	166	0	162	0	158	4	9	0	155
CAACACGAGCAGAGGGTCGATGATCT	class 3	0	129	0	30	0	0	0	0	0	0	0	0	82	0	0	114	84	0	114	0	113	0	9	0	110
CAACATCAACTTTAGCTTAAGCACTT	class 3	0	171	0	93	0	0	0	0	0	0	0	0	134	0	0	164	174	7	159	0	163	0	30	0	158
CAACATCACTCTACGACAACAGAAAT	class 3	0	187	16	77	0	0	0	0	0	0	0	0	126	0	0	168	159	4	165	0	168	0	16	0	163
CAACATGAATATCACAACATCACTCT	class 3	0	169	0	67	0	0	0	0	0	0	0	0	116	0	0	160	156	4	149	0	152	0	13	0	153
CAACATGATACCACTGTGGTGTTGAT	class 3	0	353	6	60	0	0	0	0	0	0	0	0	244	0	0	307	302	3	298	0	291	0	13	0	277
CAACATGCTACCACTGTGGTGTTGAT	class 3	8	287	10	133	7	8	10	9	6	8	8	7	206	7	8	261	276	11	242	9	244	4	41	5	227
CAACCAGGAGAAGGCGTCCGCCATCT	class 3	0	159	0	45	0	0	0	0	0	0	0	0	105	0	0	146	139	3	132	0	139	0	11	0	132
CAACCAGTCTGTGAAGGTTTGGAGAT	class 3	0	129	0	44	0	0	0	0	0	0	0	0	114	0	0	104	111	0	116	0	113	0	20	0	111
CAACCATCAAGTTTTAAATTAGAAGT	class 3	0	167	0	47	0	0	0	0	0	0	0	0	123	0	0	135	157	0	136	0	141	0	9	0	134
CAACGTGTGAGTGCCTTTGGATCGTT	class 3	0	160	0	58	0	0	0	0	0	0	0	0	122	0	0	145	153	4	138	0	142	0	7	0	144
CAACTATTCAATGAATCATTCCGGGT	class 3	0	639	21	203	0	0	0	0	0	0	0	0	475	0	0	526	602	7	522	0	542	3	45	0	483
CAACTTCCAACAAGGCAAGTTTCACT	class 3	0	212	0	73	0	0	0	0	0	0	0	0	148	0	0	205	210	0	174	0	183	0	14	0	179
CAACTTCTAATTTAAAACTTGATGGT	class 3	0	231	3	72	0	0	0	0	0	0	0	0	171	0	0	188	218	0	190	0	193	0	13	0	188
CAACTTGGAGGTCATTACTTGATCAT	class 3	0	334	13	136	3	0	0	0	0	0	0	0	247	0	0	303	293	8	290	4	293	4	31	0	294
CAAGAAACAAAGGTCTTTTATTACAT	class 3	0	120	3	31	0	0	0	0	0	0	0	0	89	0	0	103	113	0	92	0	97	0	6	0	93
CAAGACACTTCGCGCTAACCGCTCGT	class 3	0	209	9	75	0	0	4	3	0	3	3	0	151	4	0	193	175	6	186	5	191	0	14	0	189
CAAGAGAAACGACGTGTTAATCCCCT	class 3	0	437	6	120	0	0	3	0	0	0	0	0	291	0	0	305	392	4	346	0	333	0	26	0	326
CAAGCATGGATCTCCCCGGGTACGCT	class 3	0	161	0	45	0	0	0	0	0	0	0	0	107	0	0	142	107	3	138	0	131	0	10	0	131
CAAGCTACAACTATGTTTTTGGTATT	class 3	0	136	0	63	0	0	0	0	0	0	0	0	109	0	0	126	143	0	126	0	123	0	19	0	119
CAAGCTGCGTCCTTGAGGTCGCACTT	class 3	0	130	0	34	0	0	0	0	0	0	0	0	99	0	0	122	95	3	117	0	121	0	15	0	118
CAAGCTTTGTCCACCGATCCCGTCAT	class 3	0	120	8	36	0	0	0	0	0	0	0	0	110	0	0	88	118	0	106	0	107	3	25	0	108
CAAGGCAACGGTGGGAGGCCGTGCCT	class 3	0	177	7	55	0	0	0	0	0	0	0	0	120	0	0	162	156	0	159	0	153	0	14	0	153
CAAGGCAAGTTTCACTTTGATCATTT	class 3	3	398	14	128	0	0	0	0	3	0	0	0	286	0	0	366	367	5	322	0	337	3	28	0	314
CAAGGGGAGACGCTGCGGAGCTTCAT	class 3	0	161	3	43	0	0	0	0	0	0	0	0	115	0	0	151	137	4	145	0	147	0	12	0	144
CAAGTAATGACCTCCAAGTTGTCCAT	class 3	0	336	14	132	4	0	0	3	0	0	3	0	247	3	0	306	298	10	289	5	295	3	26	0	294
CAAGTATAGTGATTTCCCTCCCACGT	class 3	0	184	4	42	0	0	0	0	0	0	0	0	123	0	0	144	152	0	146	0	153	0	11	0	140
CAAGTGCGACCTCAAGGACGCAGCTT	class 3	0	128	0	35	0	0	0	0	0	0	0	0	98	0	0	120	93	3	115	0	119	0	16	0	116
CAAGTTCAACCATCAAGTTTTAAATT	class 3	0	189	0	51	0	0	0	0	0	0	0	0	135	0	0	147	175	0	148	0	152	0	9	0	144
CAAGTTCATGATTAAAGTTTATATTT	class 3	5	607	60	47	0	0	0	0	0	0	0	0	649	0	3	512	553	4	503	3	488	20	30	3	480
CAATACATTCAATGTATTGACCCTTG	class 3	0	629	20	183	0	0	0	0	0	0	0	0	408	0	0	547	565	8	529	0	513	4	37	0	493
CAATACATTCCATGTATTGACCACGT	class 3	4	130	5	38	3	0	4	4	0	0	4	5	113	0	6	113	130	6	97	4	100	0	8	4	99
CAATAGAATCTTAGGAGCATTGATGT	class 3	0	238	0	45	0	0	0	0	0	0	0	0	141	0	0	175	192	4	187	0	172	0	9	0	175
CAATAGTTTAATAGGAGCATTGGTGT	class 3	0	151	0	58	0	0	0	0	0	0	0	0	95	0	0	132	124	0	117	0	128	0	12	0	125
CAATCCTCCTGAACTAAGACCTAAGT	class 3	0	125	0	56	0	0	0	0	3	3	0	4	105	0	0	96	105	0	119	0	110	0	23	0	111
CAATCCTGCCGCACAGCTCTCGTTGT	class 3	0	163	7	58	0	0	0	0	0	0	0	0	130	0	0	143	136	3	147	0	147	0	14	0	147
CAATCTGAACTTCGGGAAACAAATCT	class 3	0	149	0	71	0	0	0	0	0	0	0	0	126	0	0	135	133	0	142	0	139	0	27	0	138
CAATGAATCATTCCGGGTGGACCGCT	class 3	0	130	0	63	0	0	0	0	0	0	0	0	89	0	0	117	118	0	110	0	107	0	13	0	100
CAATGAATCATTCCGGGTGGTCTGCT	class 3	0	366	15	71	0	0	0	0	0	0	0	0	276	0	0	282	335	4	286	0	297	3	12	0	261
CAATGTATTGACCCTTGTGGCTGCAT	class 3	0	607	19	164	0	0	0	0	0	0	0	0	412	0	0	533	562	8	515	0	509	4	30	0	479
CAATTATGAGCAGCTGAATCAGGGCT	class 3	0	387	22	75	0	0	0	0	0	0	0	0	282	0	0	265	345	3	305	0	296	4	15	0	290
CACAAAGTTATCTTTGCGCTTGATGT	class 3	0	133	0	39	0	0	0	0	0	0	0	0	87	0	0	121	95	4	114	0	125	0	11	0	115
CACAACACTTGAGTCCGTACGATGCT	class 3	0	243	13	80	0	0	0	0	0	0	0	0	183	0	0	216	197	4	211	5	216	0	12	0	212
CACAACGAGAGCTGTGCGGCAGGATT	class 3	0	160	7	58	0	0	0	0	0	0	0	0	129	0	0	141	133	3	145	0	146	0	13	0	145
CACAAGGGTCAATACATTGAATGTAT	class 3	0	641	20	193	0	0	0	0	0	0	0	0	421	0	0	558	578	8	540	0	525	4	42	0	503
CACACAAGGCTCGCGGACACACAAGT	class 3	0	141	0	58	0	0	0	0	0	0	0	0	125	0	0	117	123	0	130	0	128	0	28	0	124
CACACCAATGCTCCTATCCCAAGTTT	class 3	0	143	3	60	0	0	0	0	0	0	0	0	101	0	0	134	143	4	134	0	131	0	16	0	127
CACACCAATGCTCCTATTAAACTATT	class 3	0	152	0	56	0	0	0	0	0	0	0	0	96	0	0	131	128	0	122	0	133	0	11	0	129
CACAGCTCTCGTTGTGTCCATCTAGT	class 3	0	202	9	88	0	0	0	0	0	0	0	0	163	0	0	185	183	3	193	4	187	0	22	0	185
CACATCAAGCGCAAAGATAACTTTGT	class 3	0	145	0	42	0	0	0	0	0	0	0	0	93	0	0	133	103	4	124	0	135	0	14	0	127
CACATCAATGCTCCTAAGATTCTATT	class 3	0	236	0	47	0	0	0	0	0	0	0	0	139	0	0	171	191	3	184	0	171	0	11	0	171
CACATGCTAATATGGGCTCTGGCTTG	class 3	28	672	18	180	23	14	24	23	20	25	27	24	494	20	25	496	588	28	538	24	548	4	31	24	503
CACATGCTACTTCCATCATGTTATTT	class 3	0	138	4	51	0	0	0	0	0	0	0	0	99	0	0	135	131	4	124	4	125	0	8	0	123
CACCAATAGCCACCGGAAGTAGTTGT	class 3	0	242	9	46	0	0	0	0	0	0	0	0	170	0	0	196	207	0	183	0	184	0	11	0	169
CACCAATGAACCAGGTATCATCATTG	class 3	0	159	0	34	0	0	0	0	0	0	0	0	78	0	0	141	125	4	130	0	125	0	4	0	119
CACCACAGATCTCAGAACCCTGATCT	class 3	0	233	15	99	0	0	0	0	0	0	0	0	170	0	0	206	196	6	195	4	201	5	20	0	198
CACCATTTCTATGGGAGCGCCTGCGT	class 3	10	469	20	121	9	3	9	13	11	10	11	10	312	13	9	343	389	17	368	12	369	3	25	10	330
CACCCAATCCTCCTGAACTAAGACCT	class 3	0	125	0	54	0	0	0	0	3	3	0	4	108	0	0	96	101	0	115	0	109	0	21	0	107
CACCCGGAATGATTCATTGAATAGTT	class 3	0	657	21	215	0	0	0	0	0	0	0	0	496	0	0	540	616	7	536	0	560	3	48	0	496
CACCGAGAAGGGGAGTCCTGGTAAGT	class 3	0	226	12	63	0	0	0	0	0	0	0	0	158	0	0	208	202	6	201	3	204	0	9	0	198
CACCGGTGCATCGCATTCATTCATAT	class 3	0	136	0	30	0	0	0	0	0	0	0	0	67	0	0	124	117	0	117	0	108	0	0	0	106
CACCTCGGATCCAAAGTCATATTCTT	class 3	0	194	3	40	0	0	0	0	0	0	0	0	156	0	0	122	169	3	151	0	162	0	5	0	146
CACCTCGGATCCAGAGTCATATTCTT	class 3	0	398	4	134	0	0	0	0	0	0	0	0	303	0	0	304	361	6	315	0	320	0	35	0	300
CACCTGTGGGTTAGGCTCCGCCGCTT	class 3	0	130	0	34	0	0	0	0	0	0	0	0	91	0	0	119	96	0	119	0	113	0	7	0	115
CACCTTGGGGAGCACCTGTCCTGTTT	class 3	3	123	0	19	0	0	0	0	0	0	0	3	61	0	3	119	98	4	106	0	98	0	0	0	96
CACGAGCGGTTAGCGCGAAGTGTCTT	class 3	0	216	9	76	0	0	4	3	0	3	3	0	156	4	0	201	180	6	195	5	200	0	15	0	197
CACGATGCCTATTACATGCATAGCCT	class 3	0	174	8	74	0	0	0	0	0	0	0	0	123	0	0	169	148	0	162	3	154	0	12	0	155
CACGCAAGAAAGCTTGAACCCCACTT	class 3	0	345	8	77	0	0	0	0	0	0	0	0	225	0	0	273	298	3	284	0	276	0	18	0	261
CACGGTGGCTATTGGTGGAGAATTTG	class 3	0	132	0	59	0	0	0	0	0	0	0	0	89	0	0	128	130	3	111	0	114	0	12	0	109
CACGTCGTTTCTCTTGTGGGAAAAGT	class 3	0	387	4	104	0	0	0	0	0	0	0	0	270	0	0	269	349	4	304	0	296	0	20	0	282
CACTAATGCATAAGGATTTAAAAACT	class 3	0	189	7	56	0	0	0	0	0	0	0	0	124	0	0	166	179	0	151	0	164	0	15	0	148
CACTACGTGGTCAATACATGGAATGT	class 3	3	132	5	41	3	0	4	4	0	0	3	4	114	0	5	113	134	5	100	3	104	0	9	3	101
CACTAGATGGACACAACGAGAGCTGT	class 3	0	204	9	84	0	0	0	0	0	0	0	0	167	0	0	188	185	3	195	4	189	0	20	0	187
CACTAGCACACACAGTATCAAGATGT	class 3	0	470	15	103	0	0	0	0	0	0	0	0	306	0	0	411	411	7	400	0	407	0	24	0	389
CACTGAACCATCTCTCGACAGGCTCT	class 3	0	137	9	46	0	0	0	0	0	0	0	0	106	0	0	113	126	0	124	3	126	0	5	0	125
CACTGACTCCTAGCCGTCTAGGTGCT	class 3	0	164	0	73	0	0	0	0	0	0	0	0	145	0	0	139	149	0	151	0	156	0	27	0	151
CACTGGCAGGAGGGGTCCTGTCCCGT	class 3	0	138	0	42	0	0	0	0	0	0	0	0	117	0	0	125	115	0	120	0	119	0	11	0	127
CACTGTAAACACAGAGATCTTTCCTT	class 3	0	239	0	62	0	0	0	0	0	0	0	0	157	0	0	231	212	0	214	0	205	0	13	0	202
CACTGTGGTGTTGATGGGGCTCCTAT	class 3	0	216	0	29	0	0	0	0	0	0	0	0	141	0	0	186	168	0	178	0	176	0	6	0	164
CACTGTGGTGTTGATGTGGCTCTTAT	class 3	0	124	0	62	0	0	0	0	0	0	0	0	87	0	0	120	119	4	109	0	110	0	20	0	104
CACTTCGCGCTAACCGCTCGTGGGTG	class 3	0	216	9	76	0	0	4	3	0	0	3	0	156	3	0	199	179	5	192	4	196	0	17	0	194
CACTTCTTACATTTAAGCCCTTGTTG	class 3	0	133	7	34	0	0	0	0	0	0	0	0	84	0	0	116	115	3	107	0	111	0	6	0	105
CACTTTTACATTTATATGCAGGTTTG	class 3	0	133	0	64	0	0	0	0	0	0	0	0	98	0	0	128	129	6	120	0	127	0	25	0	123
CACTTTTCCCACAAGAGAAACGACGT	class 3	0	373	4	101	0	0	0	0	0	0	0	0	259	0	0	257	337	4	291	0	283	0	19	0	270
CAGAACAACCTGCATCAATTTAATAT	class 3	0	257	0	65	0	0	0	0	0	0	0	0	157	0	0	223	218	0	212	0	213	0	20	0	202
CAGAACCACCTGCATCAGTTTAATAT	class 3	0	141	0	69	0	0	0	0	0	0	0	0	106	0	0	126	127	3	128	0	124	0	17	0	119
CAGACCTGATCATATATGCAAATATT	class 3	0	306	6	97	0	0	0	0	0	0	0	0	208	0	0	263	258	3	259	0	243	0	26	0	238
CAGACCTGATCATATATGCAAGTATT	class 3	0	151	0	40	0	0	0	0	0	0	0	0	108	0	0	123	134	0	124	0	124	0	9	0	118
CAGAGCAGGTGAGCGGTTACTTCGTG	class 3	0	167	0	57	0	0	0	0	0	0	0	0	109	0	0	148	142	3	147	0	142	0	11	0	142
CAGAGCATATAAAACTAAACACTTTT	class 3	0	138	6	33	0	0	0	0	0	0	0	0	93	0	0	128	127	0	119	0	117	0	10	0	109
CAGATCAGGGTTCTGAGATCTGTGGT	class 3	0	223	15	99	0	0	0	0	0	0	0	0	163	0	0	195	189	6	186	4	193	5	20	0	190
CAGCACCTAGACGGCTAGGAGTCAGT	class 3	0	166	0	71	0	0	0	0	0	0	0	0	148	0	0	140	148	0	150	0	155	0	27	0	151
CAGCAGGGGATTAACACGTCGTTTCT	class 3	0	391	3	102	0	0	3	0	0	0	0	0	255	0	0	263	323	5	308	0	299	0	23	0	291
CAGCCACAAAGTTATCTTTGCGCTTG	class 3	0	124	0	38	0	0	0	0	0	0	0	0	78	0	0	116	95	3	105	0	116	0	10	0	109
CAGCCACAAGGGTCAATACATTGAAT	class 3	0	622	18	171	0	0	0	0	0	0	0	0	417	0	0	544	570	8	526	0	513	3	33	0	488
CAGCCTCTTAGGCATTTTGTAACTTG	class 3	0	155	15	57	0	0	0	0	0	0	0	0	110	0	0	122	125	3	132	0	133	5	14	0	125
CAGCGGCATCGAATCACGAGAATTTT	class 3	0	337	5	121	0	0	0	0	0	0	0	0	268	0	0	272	310	5	266	0	283	0	26	0	271
CAGCGGCATCGATTCACGAGAATTTT	class 3	0	194	0	45	0	0	0	0	0	0	0	0	139	0	0	124	156	0	156	0	153	0	11	0	143
CAGCTAGGAGGGGATTCCACGTTCTT	class 3	0	146	0	50	0	0	0	0	0	0	0	0	116	0	0	122	119	0	133	0	132	0	24	0	128
CAGGCACGGCCTCCCACCGTTGCCTT	class 3	0	169	7	51	0	0	0	0	0	0	0	0	119	0	0	156	147	3	152	0	148	0	13	0	146
CAGGGCTAGTAATGAAGGTCTCAATT	class 3	0	361	24	66	0	0	0	0	0	0	0	0	256	0	0	253	319	0	284	0	278	4	14	0	267
CAGGGGATTAACACGTCGTTTCTCTT	class 3	0	425	6	114	0	0	3	0	0	0	0	0	281	0	0	294	376	4	337	0	327	0	25	0	319
CAGGGTAGAGTAGCAGCGGCATCGAT	class 3	0	196	3	40	0	0	0	3	3	3	0	0	137	0	0	127	156	4	157	0	157	0	10	0	148
CAGGTGGTTCTGACGACGAGTGAGGT	class 3	0	159	0	73	0	0	4	0	0	0	0	0	119	0	0	144	141	4	146	0	137	0	23	0	136
CAGGTTGTTCTGACGACGAGTGAGGT	class 3	0	377	7	67	0	0	0	0	0	0	0	0	249	0	0	335	304	0	310	0	315	3	18	0	295
CAGTCTCTGGACATCCGGGTGGCATT	class 3	0	219	0	93	0	0	0	0	0	0	0	0	177	0	0	180	208	4	186	0	183	0	23	0	176
CAGTTGGACACATGTCCTCAAATCAT	class 3	0	140	18	46	0	0	0	0	0	0	0	0	92	0	0	123	101	3	121	0	126	5	4	0	127
CAGTTTTTAAATCCTTATGCATTAGT	class 3	0	180	6	57	0	0	0	0	0	0	0	0	120	0	0	158	166	0	143	0	152	0	18	0	139
CATAAATAACATGATGGAAGTAGCAT	class 3	0	129	6	50	0	0	0	0	0	0	0	0	96	0	0	128	124	5	116	4	119	0	9	0	119
CATAAATAATCTATTGGACATTGAGT	class 3	0	272	0	82	0	0	0	0	0	0	0	0	176	0	0	226	236	0	225	0	215	0	14	0	210
CATAACACAACCTTTCATCGCCCCCT	class 3	0	186	9	89	0	0	0	0	0	0	0	0	140	0	0	176	163	3	170	0	168	5	21	0	167
CATAACCTCTTAGGTTAGCTCAAAAT	class 3	0	150	0	45	0	0	0	0	0	0	0	0	102	0	0	138	119	0	125	0	126	0	7	0	117
CATAAGTTTATCCTACTACAAGAAAT	class 3	0	164	0	71	0	0	0	0	0	0	0	0	107	0	0	150	164	4	145	0	152	0	17	0	144
CATACATATAGGGAGGTGGTGACCTG	class 3	0	128	10	56	0	0	0	0	0	0	0	0	93	0	0	106	100	4	112	4	111	0	8	0	112
CATATAAAACTAAACACTTTTCATAT	class 3	0	135	5	30	0	0	0	0	0	0	0	0	85	0	0	124	123	0	117	0	113	0	6	0	112
CATATATGCAAATATTTGGCTAAGTG	class 3	0	338	6	111	0	0	0	0	0	0	0	0	248	0	0	290	301	5	284	0	280	0	29	0	275
CATATATGCAAGTATTTGGCTAAGTG	class 3	0	163	0	49	0	0	0	0	0	0	0	0	112	0	0	132	150	0	131	0	139	0	6	0	122
CATATTAAACTGATGCAGGTGGTTCT	class 3	0	142	0	66	0	0	0	0	0	0	0	0	105	0	0	129	132	3	128	0	126	0	17	0	121
CATATTAAATTGATGCAGGTTGTTCT	class 3	0	256	0	65	0	0	0	0	0	0	0	0	159	0	0	223	218	0	213	0	214	0	20	0	201
CATCAACACCACAGTGGTAGCATGTT	class 3	8	295	11	140	7	8	10	9	6	8	8	7	209	7	8	268	285	12	249	9	252	5	43	5	233
CATCAACACCACAGTGGTATCATGTT	class 3	0	361	8	59	0	0	0	0	0	0	0	0	249	0	0	312	305	3	305	0	297	0	13	0	281
CATCAAGCCAGAGCCCATATTAGCAT	class 3	26	670	19	182	22	11	23	22	21	27	22	23	493	18	22	496	581	24	538	21	549	3	28	22	505
CATCATGCATATGCATCCATGAGCAT	class 3	0	226	3	66	0	0	0	0	0	0	0	0	139	0	0	219	214	0	204	0	187	0	11	0	173
CATCTTGCATCTTCATAGAGATCTTG	class 3	5	619	60	56	0	0	0	0	0	0	0	0	625	0	0	458	494	4	464	3	480	25	25	0	469
CATGAACTTGAAATAAATAATAACAT	class 3	6	567	59	52	0	0	0	0	0	0	0	0	613	0	3	511	525	5	498	3	494	22	30	3	484
CATGATGCTCATGGATGCATATGCAT	class 3	0	135	3	31	0	0	0	0	0	0	0	0	76	0	0	132	130	0	123	0	108	0	3	0	101
CATGCAGGACAAGAATCAGTGCACTG	class 3	0	121	0	32	0	0	0	0	0	0	0	0	83	0	0	113	96	0	113	0	102	0	5	0	109
CATGCATATGCATCCATGAGCATCAT	class 3	0	215	3	59	0	0	0	0	0	0	0	0	128	0	0	208	206	0	197	0	177	0	12	0	165
CATGCTAATATGGGCTCTGGCTTGAT	class 3	26	671	20	183	21	11	22	21	19	23	25	21	494	18	23	499	589	26	537	22	547	4	30	22	504
CATGCTACCACTGTGGTGTTGATGTG	class 3	8	264	10	115	7	6	10	9	5	8	8	7	190	7	8	238	253	12	224	9	227	5	34	5	212
CATGCTACTTCCATCATGTTATTTAT	class 3	0	130	5	53	0	0	0	0	0	0	0	0	96	0	0	128	123	4	117	4	118	0	10	0	118
CATGCTATGATGCAATGCAAAGTATG	class 3	0	174	0	23	0	0	0	0	0	0	0	0	122	0	0	167	162	0	144	0	143	0	9	0	133
CATGCTCCTATCCCAAGTTCAACCAT	class 3	0	335	0	71	0	0	0	0	0	0	0	0	231	0	0	259	286	5	263	0	262	0	16	0	255
CATGGAGTGTTTCAGGTTTAGTTCCT	class 3	0	168	0	73	0	0	0	0	0	0	0	0	144	0	0	155	149	0	164	0	162	0	31	0	154
CATGGATGCATATGCATGATGAAAGT	class 3	0	149	3	50	0	0	0	0	0	0	0	0	93	0	0	144	142	0	133	0	134	0	13	0	126
CATGGGCACCAAGATTCATTTCGCCT	class 3	0	172	0	56	0	0	0	0	0	0	0	0	128	0	0	163	129	3	154	0	154	0	12	0	145
CATGTCTATGAGTCGTCTCACCATTT	class 3	0	270	3	114	0	0	0	0	0	0	0	0	205	0	0	226	245	0	240	0	247	0	35	0	227
CATGTGATAACCCAGCTAATGACACT	class 3	0	130	4	55	0	0	0	0	0	0	0	0	91	0	0	117	116	3	113	0	113	0	11	0	110
CATTAATTCATGAATACATAGGAAAT	class 3	20	380	47	56	0	0	0	0	0	0	0	28	365	0	12	324	315	8	287	6	286	15	30	5	273
CATTAGCTGGGTTATCACATGCTACT	class 3	0	141	9	55	0	0	0	0	0	0	0	0	98	0	0	127	121	3	123	3	121	0	9	0	118
CATTAGGAATATTACTCGTACTTATG	class 3	0	321	10	82	0	0	0	0	0	0	0	0	231	0	0	288	300	3	267	0	271	0	17	0	249
CATTAGGATTATTACTCGTACTTATG	class 3	0	192	4	53	0	0	0	0	0	0	0	0	146	0	0	165	180	3	161	0	161	0	15	0	159
CATTAGTGTTGTTTACTAGAATGCAT	class 3	0	231	3	107	0	0	0	0	0	0	0	0	170	0	0	212	227	7	200	0	208	0	17	0	197
CATTCAATGTATTGACCCTTGTGGCT	class 3	0	625	18	173	0	0	0	0	0	0	0	0	417	0	0	545	575	7	526	0	516	3	33	0	491
CATTCCAACATGATACCACTGTGGTG	class 3	0	345	14	67	0	0	0	0	0	0	0	0	237	0	0	295	296	3	294	0	288	0	11	0	276
CATTCCAACATGCTACCACTGTGGTG	class 3	9	292	12	119	7	7	10	9	7	8	8	8	207	7	9	271	276	10	248	10	249	4	31	5	227
CATTCCAACTTCTAATTTAAAACTTG	class 3	0	345	3	108	0	0	0	0	0	0	0	0	244	0	0	291	332	0	287	0	295	0	23	0	282
CATTCCGGGTGGTCTGCTTTGAGACT	class 3	0	242	3	40	0	0	0	0	0	0	0	0	181	0	0	175	217	3	185	0	192	0	9	0	163
CATTCTAGTAAACAACACTAATGCAT	class 3	0	219	3	102	0	0	0	0	0	0	0	0	157	0	0	202	210	7	189	0	193	0	20	0	184
CATTGAATAGTTGTTTTAGCCAAACT	class 3	0	313	10	57	0	0	0	0	0	0	0	0	227	0	0	250	282	0	242	0	248	0	13	0	221
CATTGGAGTCGACCTAAGGACTGAGT	class 3	0	125	0	45	0	0	0	0	0	0	0	0	91	0	0	116	112	3	114	0	111	0	9	0	110
CATTTAAATCATATCTTTTAATCTAT	class 3	0	163	0	79	0	0	0	0	0	0	0	0	113	0	0	154	161	0	140	0	140	0	19	0	131
CATTTAAGCCCTTGTTGGACCTATTT	class 3	3	162	0	50	0	0	0	0	0	5	0	0	113	0	0	146	145	7	134	4	137	0	12	0	129
CATTTATTATTGCCTCTAGGGCATAT	class 3	5	564	56	51	0	0	0	0	0	0	0	0	575	0	0	497	495	4	493	0	483	20	26	0	474
CATTTCTTGTAGTAGGATAAACTTAT	class 3	0	161	0	71	0	0	0	0	0	0	0	0	104	0	0	148	157	4	140	0	147	0	19	0	138
CATTTGTTAATTGCAGCCACTACGTG	class 3	0	129	3	33	0	0	0	0	0	0	0	0	100	0	0	104	124	0	94	0	97	0	8	0	98
CATTTTAGCACTGATCATGTTTGAAT	class 3	0	122	0	60	0	0	0	0	0	0	0	0	95	0	0	113	122	0	106	0	109	0	15	0	110
CCAAAAACATAGTTGTAGCTTGTTTT	class 3	3	137	0	71	7	3	8	5	6	4	5	6	111	6	4	130	144	7	128	0	126	0	28	3	126
CCAAAAAGTCCAAGATCATTAAATTT	class 3	0	176	16	30	0	0	0	0	0	0	0	0	121	0	0	182	166	0	161	0	157	4	7	0	154
CCAAACCTGCATATAAATGTAAAAGT	class 3	0	135	0	63	0	0	0	0	0	0	0	0	100	0	0	128	130	6	121	0	127	0	27	0	122
CCAAAGGCACTCACACGTTGACAGTT	class 3	0	162	0	56	0	0	0	0	0	0	0	0	122	0	0	144	155	8	137	3	140	0	8	0	142
CCAAATACTTGCATATATGATCAGGT	class 3	0	155	0	46	0	0	0	0	0	0	0	0	115	0	0	129	141	0	130	0	133	0	8	0	121
CCAAATATGCCGAGTACGGTCAAGTT	class 3	0	144	14	58	0	0	0	0	0	0	0	0	101	0	0	119	109	3	123	0	124	3	15	0	123
CCAAATATTTGCATATATGATCAGGT	class 3	0	318	5	105	0	0	0	0	0	0	0	0	229	0	0	277	277	4	266	0	257	0	28	0	249
CCAAATTTAATGATCTTGGACTTTTT	class 3	0	178	17	30	0	0	0	0	0	0	0	0	122	0	0	184	172	0	161	0	158	4	7	0	155
CCAACAAGGGCTTAAATGTAAGAAGT	class 3	0	132	7	36	0	0	0	0	0	0	0	0	81	0	0	115	114	3	107	0	110	0	7	0	104
CCAACAGGCACGGCCTCCCACCGTTG	class 3	0	161	7	53	0	0	0	0	0	0	0	0	115	0	0	146	143	0	145	0	141	0	14	0	139
CCAACCCGTGATGAATACCATGCGTG	class 3	0	206	16	60	0	0	0	0	0	0	0	0	138	0	0	176	180	5	172	4	171	7	10	0	175
CCAACTGAGATGTAATAACTTGCTAT	class 3	0	170	10	41	0	0	0	0	0	0	0	0	118	0	0	135	142	3	140	3	141	0	5	0	144
CCAAGATCTCTATGAAGATGCAAGAT	class 3	5	612	64	59	0	0	0	0	0	0	0	0	619	0	0	510	494	4	517	3	521	26	26	0	517
CCAAGCTGCGTCCTTGAGGTCGCACT	class 3	0	129	0	33	0	0	0	0	0	0	0	0	98	0	0	121	94	3	116	0	120	0	15	0	117
CCAAGTTCAACCATCAAGTTTTAAAT	class 3	0	180	0	48	0	0	0	0	0	0	0	0	131	0	0	138	168	0	142	0	145	0	7	0	137
CCAATACATTCAATGTATTGACCCTT	class 3	0	607	20	175	0	0	0	0	0	0	0	0	404	0	0	523	554	6	512	0	497	5	38	0	478
CCAATAGAATCTTAGGAGCATTGATG	class 3	0	232	0	44	0	0	0	0	0	0	0	0	138	0	0	169	187	3	184	0	168	0	9	0	171
CCAATAGATTATTTATGATAATCATT	class 3	0	209	0	59	0	0	0	0	0	0	0	0	131	0	0	176	181	0	177	0	164	0	10	0	158
CCAATAGCCACCGGAAGTAGTTGTTG	class 3	0	238	10	47	0	0	0	0	0	0	0	0	168	0	0	192	204	0	176	0	178	0	10	0	161
CCAATAGCCACCGTGAATAGTTGATG	class 3	0	219	5	100	0	0	3	0	0	0	0	0	146	0	0	212	218	4	190	0	203	0	27	0	200
CCAATAGTTTAATAGGAGCATTGGTG	class 3	0	166	0	59	0	0	0	0	0	0	0	0	106	0	0	147	133	0	131	0	139	0	13	0	139
CCAATGATGATACCTGGTTCATTGGT	class 3	0	157	0	31	0	0	0	0	0	0	0	0	77	0	0	138	126	4	127	0	125	0	4	0	118
CCACAAAGTTATCTTTGCGCTTGATG	class 3	0	130	0	37	0	0	0	0	0	0	0	0	85	0	0	120	93	4	111	0	121	0	9	0	113
CCACATCAACACCACAGTGGTAGCAT	class 3	7	264	8	109	7	6	10	9	5	6	8	7	192	7	8	238	253	11	225	8	227	3	32	6	213
CCACATGCTAATATGGGCTCTGGCTT	class 3	28	665	19	178	22	14	24	22	19	23	27	23	490	19	24	488	584	27	532	23	542	4	33	24	496
CCACCAATAGCCACCGGAAGTAGTTG	class 3	0	245	9	47	0	0	0	0	0	0	0	0	172	0	0	198	210	0	183	0	185	0	9	0	172
CCACCAATAGCCACCGTGAATAGTTG	class 3	3	292	8	129	3	4	5	4	5	4	0	4	197	0	5	269	285	9	245	6	259	0	37	4	246
CCACCCGGAATGATTCATTGAATAGT	class 3	0	639	20	207	0	0	0	0	0	0	0	0	482	0	0	527	602	6	521	0	543	3	48	0	479
CCACCCGGATGTCCAGAGACTGGACT	class 3	0	207	0	89	0	0	0	0	0	0	0	0	173	0	0	170	197	3	177	0	176	0	24	0	165
CCACGAAGTAACCGCTCACCTGCTCT	class 3	0	177	0	57	0	0	0	0	0	0	0	0	116	0	0	158	151	3	153	0	149	0	11	0	149
CCACGAGCGGTTAGCGCGAAGTGTCT	class 3	0	213	9	77	0	0	4	3	0	3	3	0	154	4	0	198	177	6	192	5	197	0	16	0	194
CCACGCAAGAAAGCTTGAACCCCACT	class 3	0	335	8	75	0	0	0	0	0	0	0	0	218	0	0	261	285	3	273	0	263	0	15	0	250
CCACGTAGTGGCTGCAATTAACAAAT	class 3	0	126	3	35	0	0	0	0	0	0	0	0	99	0	0	103	122	0	93	0	96	0	9	0	97
CCACGTTCTTCATGAACAGTTCAGCT	class 3	0	153	0	57	0	0	0	0	0	0	0	0	123	0	0	131	136	0	141	0	134	0	25	0	133
CCACTACGTGGTCAATACATGGAATG	class 3	3	130	5	40	3	0	4	4	0	0	3	4	112	0	5	111	131	5	99	3	103	0	9	3	100
CCACTAGATGGACACAACGAGAGCTG	class 3	0	199	9	83	0	0	0	0	0	0	0	0	165	0	0	181	178	3	189	4	183	0	19	0	181
CCACTTAGCCAAATACTTGCATATAT	class 3	0	162	0	47	0	0	0	0	0	0	0	0	112	0	0	130	150	0	130	0	138	0	5	0	119
CCACTTAGCCAAATATTTGCATATAT	class 3	0	330	6	106	0	0	0	0	0	0	0	0	245	0	0	283	295	5	274	0	272	0	29	0	264
CCACTTTACCTTCCTTTGAGACATAT	class 3	0	138	10	65	0	0	0	0	0	0	0	0	97	0	0	128	118	5	121	3	126	3	11	0	125
CCAGAGACTGGACTAGTTGCCTATTT	class 3	0	151	0	63	0	0	0	0	0	0	0	0	133	0	0	113	150	0	120	0	121	0	14	0	113
CCAGATCAGGGTTCTGAGATCTGTGG	class 3	0	225	16	97	0	0	0	0	0	0	0	0	165	0	0	197	191	6	188	4	196	5	20	0	193
CCAGCCTCTTAGGCATTTTGTAACTT	class 3	0	149	15	58	0	0	0	0	0	0	0	0	106	0	0	117	124	3	126	0	127	5	14	0	119
CCAGGCGGAGCTTCTCCACCCCCTCT	class 3	0	138	0	54	0	0	0	0	0	0	0	0	94	0	0	129	118	4	116	0	122	0	13	0	119
CCAGTCTCTGGACATCCGGGTGGCAT	class 3	0	213	0	90	0	0	0	0	0	0	0	0	173	0	0	175	204	4	181	0	179	0	25	0	171
CCATACTTTGCATTGCATCATAGCAT	class 3	0	136	0	13	0	0	0	0	0	0	0	0	97	0	0	126	125	0	112	0	114	0	6	0	106
CCATAGAAATGGACCTGACGTTGCAT	class 3	10	572	20	162	16	3	11	14	10	22	16	5	422	14	12	443	509	16	462	8	477	5	37	7	440
CCATCAACACCACAGTGGTATCATGT	class 3	0	281	3	44	0	0	0	0	0	0	0	0	184	0	0	242	227	3	233	0	229	0	9	0	214
CCATCAACCAGTCTGTGAAGGTTTGG	class 3	0	124	0	43	0	0	0	0	0	0	0	0	107	0	0	97	105	0	110	0	106	0	18	0	105
CCATCAAGTTTTAAATTAGAAGTTGG	class 3	0	230	3	66	0	0	0	0	0	0	0	0	166	0	0	191	217	0	187	0	191	0	11	0	187
CCATGTCTATGAGTCGTCTCACCATT	class 3	0	268	3	111	0	0	0	0	0	0	0	0	205	0	0	226	244	0	240	0	246	0	34	0	227
CCCACGTATACTAAATTAGCATGGCT	class 3	0	384	8	122	0	0	0	0	0	0	0	0	251	0	0	338	367	8	312	0	316	0	31	0	306
CCCATAGAAATGGTGAGACGACTCAT	class 3	17	565	29	155	15	6	13	15	18	17	15	12	398	16	13	415	483	21	443	15	440	3	40	17	408
CCCATCAACACCACAGTGGTATCATG	class 3	0	280	3	43	0	0	0	0	0	0	0	0	181	0	0	241	223	3	231	0	225	0	7	0	211
CCCCACTTAGCCAAATACTTGCATAT	class 3	0	125	0	37	0	0	0	0	0	0	0	0	84	0	0	98	115	0	94	0	106	0	3	0	92
CCCCACTTAGCCAAATATTTGCATAT	class 3	0	308	6	93	0	0	0	0	0	0	0	0	230	0	0	263	282	5	249	0	248	0	27	0	240
CCCCACTTTACCTTCCTTTGAGACAT	class 3	0	209	15	92	0	0	0	0	0	0	0	0	145	0	0	189	182	6	182	4	186	5	17	0	186
CCCCAGACCACCTGAGGGACGCGTTT	class 3	0	476	15	116	0	0	0	0	0	0	0	0	345	0	0	320	423	4	369	0	363	4	24	0	346
CCCCATCAACACCACAGTGGTATCAT	class 3	0	276	3	38	0	0	0	0	0	0	0	0	180	0	0	234	217	0	228	0	221	0	6	0	207
CCCCCCTTAATAGTACGGCTTGTCCT	class 3	0	125	0	54	0	0	0	0	0	0	0	0	98	0	0	112	113	0	116	0	111	0	25	0	111
CCCCGCAACACTTCCGCGTTGGCCCT	class 3	0	132	0	48	0	0	0	0	0	0	0	0	90	0	0	116	82	0	115	0	110	0	13	0	109
CCCCGTAAGTCTTGCGAGTACCTTGT	class 3	0	120	8	40	0	0	0	0	0	0	0	0	94	0	0	97	104	3	98	4	103	3	9	0	103
CCCGATGGCCATGGTCCTCCTTTTAT	class 3	0	127	0	37	0	0	0	0	0	0	0	0	94	0	0	119	118	0	109	0	113	0	12	0	116
CCCGGAATGATTCATTGAATAGTTGT	class 3	0	635	21	202	0	0	0	0	0	0	0	0	475	0	0	523	594	7	517	0	536	3	43	0	479
CCCGGATGTCCAGAGACTGGACTAGT	class 3	0	213	0	89	0	0	0	0	0	0	0	0	178	0	0	175	203	3	183	0	179	0	25	0	170
CCCGTGGCCTAGACACCGGGGATGCT	class 3	0	134	0	55	0	0	0	0	0	0	0	0	95	0	0	128	122	0	121	0	116	0	14	0	122
CCCGTTTCGGATTAGACTCAGTTGGG	class 3	0	215	12	82	0	0	0	0	0	0	0	0	168	0	0	199	188	7	195	4	198	3	12	0	201
CCCTACCTGGCGCGCCAGATGTCGTG	class 3	0	123	4	42	0	0	0	0	0	0	0	0	87	0	0	116	105	4	113	0	112	0	18	0	107
CCCTAGAGGCAATAATAAATGTTATT	class 3	5	521	55	50	0	0	0	0	0	0	0	0	535	0	0	463	474	4	459	0	450	19	25	0	439
CCCTCAACCCCTTGTGAGGAAACGAT	class 3	0	200	15	93	0	0	5	4	0	0	4	0	142	0	0	188	176	3	186	5	183	0	21	0	181
CCCTCAGGTGGTCTGGGGAAGTATGT	class 3	0	493	7	128	0	0	0	0	0	0	0	0	356	0	0	329	446	5	389	0	385	0	25	0	367
CCCTCCCACGTATACTAAATTAGCAT	class 3	0	353	4	101	0	0	0	0	0	0	0	0	234	0	0	304	328	4	278	0	292	0	26	0	278
CCCTCCTGCCAGTGCATTTAATGCCT	class 3	0	156	0	47	0	0	0	0	0	0	0	0	126	0	0	138	134	3	135	0	137	0	16	0	144
CCCTTGATGAACTTGATGGCCGCCTG	class 3	0	120	0	38	0	0	0	0	0	0	0	0	84	0	0	116	88	0	110	0	105	0	12	0	103
CCCTTGTGGCTGCATATTAAACTGAT	class 3	0	140	0	62	0	0	0	0	0	0	0	0	102	0	0	133	138	3	131	0	135	0	11	0	119
CCCTTGTGGCTGCATATTAAATTGAT	class 3	0	269	0	74	0	0	0	0	0	0	0	0	181	0	0	228	249	0	221	0	220	0	20	0	208
CCGAAACGGGAGCCCGGCCGAAGCAT	class 3	0	200	5	58	0	0	0	0	0	0	0	0	151	0	0	174	174	6	176	4	180	0	14	0	183
CCGAAGCATCGTACGGACTCAAGTGT	class 3	0	219	9	73	0	0	0	0	0	0	0	0	171	0	0	195	176	3	189	5	189	0	10	0	186
CCGACCAGCCCTGCACAGAGAGGGCT	class 3	0	165	0	62	0	0	0	0	0	0	0	0	124	0	0	151	153	4	148	0	149	0	20	0	152
CCGAGGATCAAGGCAAGCAGCCTTCT	class 3	0	192	9	64	0	0	0	0	0	0	0	0	146	0	0	181	179	5	170	3	174	0	8	0	172
CCGCACAGCTCTCGTTGTGTCCATCT	class 3	0	184	9	72	0	0	0	0	0	0	0	0	148	0	0	165	161	3	172	4	169	0	19	0	167
CCGCTACTTACCAGGACTCCCCTTCT	class 3	0	203	13	63	0	0	0	0	0	0	0	0	150	0	0	189	180	6	182	3	189	3	9	0	182
CCGCTTTGAGAATTTAGGTGGAGATG	class 3	0	135	0	65	0	0	0	0	0	0	0	0	101	0	0	128	140	0	117	0	122	0	12	0	116
CCGGAAGTAGTTGTTGCTTAGCCATG	class 3	0	281	12	51	0	0	0	0	0	0	0	0	194	0	0	236	244	0	216	0	215	0	8	0	196
CCGGAATGATTCATTGAATAGTTGTT	class 3	0	660	22	217	0	0	0	0	0	0	0	0	490	0	0	546	617	8	536	0	557	3	50	0	501
CCGGAATTATGCAATTTAGCCCCAAT	class 3	0	137	9	52	0	0	4	0	0	0	0	0	105	3	0	133	122	3	122	0	125	0	10	0	122
CCGGATGTCCAGAGACTGGACTAGTT	class 3	0	222	0	91	0	0	0	0	0	0	0	0	182	0	0	182	204	4	189	0	187	0	25	0	178
CCGGCAAGCCCTCTCTGTGCAGGGCT	class 3	0	154	0	55	0	0	0	0	0	0	0	0	114	0	0	140	143	4	136	3	139	0	17	0	143
CCGGCTCGGCCCAGTTGGGTCGGGCT	class 3	0	126	0	24	0	0	0	0	0	0	0	0	93	0	0	125	123	0	114	0	109	0	9	0	103
CCGGTGGCTATTGGTGGATGATTCAT	class 3	0	121	0	33	0	0	0	0	0	0	0	0	92	0	0	100	112	0	95	0	102	0	0	0	89
CCGGTTACGGACAATTATGAGCAGCT	class 3	4	131	4	41	5	0	3	4	6	5	5	0	121	0	0	111	130	3	112	0	110	0	20	0	99
CCGGTTATGGACAATTATGAGCAGCT	class 3	3	474	25	119	0	5	6	0	4	3	0	0	347	3	3	335	423	6	376	6	380	5	26	4	368
CCGTGAATAGTTGATGCTTAGCCATG	class 3	0	237	4	104	0	0	3	0	0	0	0	0	155	0	0	230	228	5	211	0	217	0	32	0	214
CCGTGCCTGTTGGCATCGGTGTTTTG	class 3	0	198	8	63	0	0	0	0	0	0	0	0	146	0	0	180	169	5	180	5	183	3	12	0	180
CCGTGGCCTAGACACCGGGGATGCTG	class 3	0	130	0	54	0	0	0	0	0	0	0	0	93	0	0	125	120	0	118	0	112	0	13	0	118
CCGTGTCCGCGGTTATGGACAACTTG	class 3	3	227	13	88	4	0	3	3	3	3	3	0	169	3	0	205	209	7	200	6	193	4	23	3	196
CCGTTTCGGATTAGACTCAGTTGGGT	class 3	0	218	11	81	0	0	0	0	0	0	0	0	172	0	0	202	193	7	196	5	200	3	12	0	203
CCTAACATGCAGGACAAGAATCAGTG	class 3	0	142	0	39	0	0	0	0	0	0	0	0	100	0	0	134	112	0	131	0	121	0	10	0	126
CCTAATGCATTCTAGTAAACAACACT	class 3	0	205	3	89	0	0	0	0	0	0	0	0	148	0	0	183	192	6	174	0	184	0	13	0	167
CCTACATTCCAACATGATACCACTGT	class 3	0	334	15	64	0	0	0	0	0	0	0	0	229	0	0	287	285	3	288	0	274	0	9	0	265
CCTACATTCCAACATGCTACCACTGT	class 3	9	281	11	106	6	6	10	9	6	8	7	8	201	8	7	257	258	9	239	10	242	4	25	5	223
CCTACCAACTTCCAACAAGGCAAGTT	class 3	0	206	0	66	0	0	0	0	0	0	0	0	139	0	0	197	195	0	174	0	178	0	14	0	174
CCTACCTGGCGCGCCAGATGTCGTGG	class 3	0	120	3	38	0	0	0	0	0	0	0	0	86	0	0	114	103	0	112	0	110	0	16	0	106
CCTATCCCAAGTTCAACCATCAAGTT	class 3	0	350	4	65	0	0	0	0	0	0	0	0	264	0	0	266	308	5	267	0	271	0	16	0	259
CCTATGTATTCATGAATTAATGTTAT	class 3	20	380	47	56	0	0	0	0	0	0	0	28	364	0	11	324	313	7	281	5	283	14	30	4	270
CCTCACAAGGGGTTGAGGGGGCGATG	class 3	0	233	13	97	0	0	0	0	0	0	0	0	172	0	0	218	204	4	205	4	204	3	23	0	203
CCTCACTTGTAGACGCTTCTCATCCT	class 3	0	186	9	59	0	0	0	0	0	0	0	0	124	0	0	162	159	7	154	3	155	5	13	0	155
CCTCCCACCGTTGCCTTGTTACAGTT	class 3	0	186	3	65	0	0	0	0	0	0	0	0	129	0	0	171	166	0	169	0	159	0	13	0	159
CCTCCCACGTATACTAAATTAGCATG	class 3	0	390	9	127	0	0	0	0	0	0	0	0	265	0	0	344	370	6	313	0	325	0	31	0	314
CCTCCTGCCAGTGCATTTAATGCCTT	class 3	0	136	0	43	0	0	0	0	0	0	0	0	114	0	0	123	119	0	120	0	122	0	15	0	129
CCTCGGTCGCTGGGCACCGAGAAGGG	class 3	0	211	6	63	0	0	0	0	0	0	0	0	151	0	0	193	198	0	189	3	186	0	15	0	184
CCTGACGTTGCATCTCCACCTAAATT	class 3	0	249	0	82	0	0	0	0	0	0	0	0	181	0	0	203	231	4	213	0	216	0	18	0	203
CCTGAGGCTGGACTAGTGTCCAATTT	class 3	0	412	23	91	0	0	0	0	0	0	0	0	291	0	0	270	347	0	312	0	314	0	18	0	283
CCTGCAGGGGGCACCAATTTACCCGT	class 3	0	247	9	88	0	0	0	0	0	0	0	0	174	0	0	222	215	5	211	4	218	0	11	0	212
CCTGGAAGAGCGGCGAATCAGGTACT	class 3	0	120	9	32	0	0	0	0	0	0	0	0	85	0	0	96	92	3	103	3	107	0	6	0	102
CCTGGCTCAAACGTCGAATCCATCGT	class 3	0	187	9	72	0	0	0	0	0	0	0	0	132	0	0	159	156	8	148	0	153	0	17	0	155
CCTGTCGGAGTGGTCATCCTGCGCGG	class 3	0	133	8	49	0	0	0	0	0	0	0	0	108	0	0	112	114	0	114	0	118	0	8	0	117
CCTTACAGTTCCCAAATCTAGCTGCT	class 3	0	223	5	86	0	0	0	0	3	4	0	3	178	0	0	194	231	6	192	4	196	0	24	3	181
CCTTCATAAAAGGAAAGATCTCTGTG	class 3	0	221	6	27	0	0	0	0	0	0	0	0	169	0	0	199	195	0	194	0	177	0	5	0	182
CCTTCATATAAGGAAAGATCTCTGTG	class 3	0	184	0	55	0	0	0	0	0	0	0	0	111	0	0	176	169	0	161	0	151	0	13	0	148
CCTTCATTACTAGCCCTGATTCAGCT	class 3	0	398	20	73	0	0	0	0	0	0	0	0	276	0	0	281	341	3	309	0	302	3	12	0	291
CCTTGGGGAGCACCTGTCCTGTTTGT	class 3	0	130	0	19	0	0	0	0	0	0	0	0	68	0	0	124	102	3	112	0	104	0	0	0	101
CCTTGTATGAGCTTTAAGTTATTTCT	class 3	0	141	14	56	0	0	0	0	0	0	0	0	100	0	0	115	116	0	123	3	119	0	12	0	118
CCTTGTGGCTGCATATTAAACTGATG	class 3	0	147	0	69	0	0	0	0	0	0	0	0	107	0	0	140	144	3	136	0	140	0	11	0	124
CCTTGTGGCTGCATATTAAATTGATG	class 3	0	274	0	77	0	0	0	0	0	0	0	0	183	0	0	233	254	0	229	0	225	0	21	0	214
CCTTTCATCGCCCCCTCAACCCCTTG	class 3	0	222	14	93	0	0	0	0	0	0	0	0	162	0	0	203	187	3	194	3	193	4	22	0	191
CCTTTGGATCGTTTCCTCACAAGGGG	class 3	0	178	11	82	0	0	3	3	0	0	3	0	129	0	0	172	167	0	163	3	159	0	20	0	160
CCTTTGTTTCTTGATATTACATCTTG	class 3	5	139	10	53	3	4	0	0	7	7	3	3	96	0	5	132	121	8	121	4	120	0	14	5	122
CCTTTGTTTCTTGGTATTACATCTTG	class 3	4	502	8	100	4	0	4	3	0	3	5	0	309	3	4	448	449	7	421	3	431	0	11	3	409
CCTTTTACTTCCAGCCTCTTAGGCAT	class 3	0	185	13	78	0	0	0	0	0	0	0	0	132	0	0	152	152	6	156	0	159	4	14	0	155
CGAACGCAGGCGCTCCCATAGAAATG	class 3	0	460	13	121	0	0	0	0	0	0	0	0	304	0	0	333	380	5	362	0	359	0	23	0	322
CGAAGCATCGTACGGACTCAAGTGTT	class 3	0	230	10	74	0	0	0	0	0	0	0	0	179	0	0	205	186	3	200	5	201	0	10	0	198
CGAATTTGAATGGTTTGATTTGGAGT	class 3	0	138	3	36	0	0	0	0	0	0	0	0	86	0	0	125	126	0	121	0	105	0	7	0	100
CGACCAGCCCTGCACAGAGAGGGCTT	class 3	0	158	0	60	0	0	0	0	0	0	0	0	115	0	0	143	147	5	139	0	141	0	19	0	144
CGACCCTTCCCAGCTCCACAACTAAT	class 3	0	192	6	71	0	0	0	0	0	0	0	0	145	0	0	179	173	5	175	0	170	4	10	0	172
CGACCGAGGATCAAGGCAAGCAGCCT	class 3	0	200	7	66	0	0	0	0	0	0	0	0	148	0	0	185	183	3	176	3	177	0	8	0	174
CGACCTCAGCTTCTCCCAAGCTTTGT	class 3	0	128	10	36	4	0	0	0	3	3	3	3	117	6	0	90	122	0	107	0	108	4	18	3	114
CGACCTCCCTTCATAAAAGGAAAGAT	class 3	0	174	5	22	0	0	0	0	0	0	0	0	136	0	0	155	139	0	158	0	141	0	4	0	140
CGACGTTTGAGCCAGGAGATCCAGAT	class 3	0	227	10	92	0	0	0	0	0	0	0	0	162	0	0	193	189	5	187	4	191	4	19	0	189
CGACTCCAATGGAACAAAACACCGAT	class 3	0	127	0	49	0	0	0	0	0	0	0	0	93	0	0	120	108	3	117	0	114	0	8	0	115
CGAGAGATGGTTCAGTGCCGCGCAGG	class 3	0	232	10	81	0	0	0	0	0	0	0	0	178	0	0	200	201	4	204	3	210	0	18	0	208
CGAGAGCCACATCAACACCACAGTGG	class 3	0	125	0	38	0	0	0	0	0	0	0	0	98	0	0	106	120	0	106	0	106	0	8	0	98
CGAGCACATCAAGCGCAAAGATAACT	class 3	0	145	0	43	0	0	0	0	0	0	0	0	95	0	0	135	112	5	125	0	127	0	15	0	121
CGAGCGGTTAGCGCGAAGTGTCTTGG	class 3	0	206	9	74	0	0	4	3	0	3	3	0	149	4	0	190	173	5	185	4	190	0	14	0	187
CGAGCGTACCCGGGGAGATCCATGCT	class 3	0	139	0	38	0	0	0	0	0	0	0	0	97	0	0	123	95	3	119	0	116	0	8	0	119
CGAGGACATGGGCACCAAGATTCATT	class 3	0	177	0	58	0	0	0	0	0	0	0	0	131	0	0	173	128	3	159	0	152	0	14	0	151
CGAGGATCAAGGCAAGCAGCCTTCTT	class 3	0	197	10	66	0	0	0	0	0	0	0	0	147	0	0	185	184	6	172	4	176	0	7	0	175
CGATCAATCCTGCCGCACAGCTCTCG	class 3	0	147	7	53	0	0	0	0	0	0	0	0	119	0	0	130	126	4	130	0	132	0	12	0	133
CGATCTTCTTCTTCCCCATGACGATG	class 3	0	136	3	53	0	0	0	0	0	0	0	0	92	0	0	130	131	7	111	0	117	0	16	0	115
CGATGACGGGATCGGTGGACAAAGCT	class 3	0	120	8	35	0	0	0	0	0	0	0	0	108	0	0	85	120	0	105	0	107	3	23	0	106
CGATGCTAACCCCCTTAAGAGAATTG	class 3	0	147	0	33	0	0	0	0	0	0	0	0	74	0	0	138	121	0	129	0	121	0	4	0	113
CGATGGCCATGGTCCTCCTTTTATAT	class 3	0	125	0	32	0	0	0	0	0	0	0	0	92	0	0	115	116	0	106	0	111	0	13	0	114
CGATGTAATAAATTTAGACCTTTGTT	class 3	0	121	0	48	0	0	0	0	0	0	0	0	78	0	0	113	110	0	104	0	107	0	9	0	101
CGATGTAATAATATAGACCTTTGTTT	class 3	0	413	6	72	0	0	0	0	0	0	0	0	286	0	0	369	351	4	359	0	356	0	14	0	342
CGATGTCACCTCGGATCCAAAGTCAT	class 3	0	186	3	41	0	0	0	0	0	0	0	0	143	0	0	112	155	3	147	0	152	0	5	0	140
CGATGTCACCTCGGATCCAGAGTCAT	class 3	0	396	8	147	0	0	3	0	0	0	0	0	305	0	0	296	366	4	317	0	326	0	36	0	305
CGCACAACACTTGAGTCCGTACGATG	class 3	0	230	13	78	0	0	0	0	0	0	0	0	172	0	0	203	186	3	199	4	203	0	11	0	199
CGCCATCGAAGTACATGACCCAATGG	class 3	0	131	0	42	0	0	0	0	0	0	0	0	98	0	0	124	79	0	117	0	118	0	7	0	117
CGCCTGCGTTCGCGTGATCGTGGAAT	class 3	0	159	0	70	0	0	0	0	0	0	0	0	122	0	0	134	163	4	140	0	141	0	25	0	135
CGCCTGCGTTCGCGTGATTGTGGAAT	class 3	0	303	5	60	0	0	0	0	0	0	0	0	199	0	0	195	245	4	209	0	213	0	13	0	200
CGCGCAGGATGACCACTCCGACAGGT	class 3	0	135	8	51	0	0	0	0	0	0	0	0	110	0	0	115	118	0	116	0	121	0	8	0	120
CGCGCTAACCGCTCGTGGGTGAATAT	class 3	0	228	9	78	0	0	0	0	0	0	0	0	171	0	0	211	194	3	206	0	206	0	19	0	203
CGCTAACCGCTCGTGGGTGAATATAT	class 3	0	242	10	83	0	0	0	0	0	0	0	0	186	0	0	226	211	3	218	4	219	3	19	0	215
CGCTCTTCCAGGGGCCACATAGTTCG	class 3	3	239	7	82	0	0	0	0	0	0	0	0	173	0	0	207	202	7	209	6	207	3	16	0	205
CGCTGCTTTATAAACTATTTTGTTCT	class 3	0	134	3	18	0	0	0	0	0	0	0	0	85	0	0	117	105	0	103	0	108	0	6	0	97
CGCTGGGCACCGAGAAGGGGAGTCCT	class 3	0	204	8	59	0	0	0	0	0	0	0	0	144	0	0	182	188	3	179	3	183	0	14	0	177
CGCTTCCAGTACAACCACATGCTAAT	class 3	0	368	5	68	0	0	0	0	0	0	0	0	255	0	0	237	309	4	269	0	273	0	10	0	251
CGCTTCTCATCCTCTATCTAGACGTT	class 3	0	129	3	44	0	0	0	0	0	0	0	0	100	0	0	113	122	0	110	0	108	0	10	0	103
CGCTTCTCCAGCCTCTCCTACTCGAT	class 3	0	134	0	45	0	0	0	0	0	0	0	0	92	0	0	126	115	6	111	0	110	0	16	0	112
CGGAAGCCAAATATGCCGAGTACGGT	class 3	0	202	19	81	0	0	0	0	0	0	0	0	142	0	0	171	169	5	176	0	177	5	18	0	178
CGGAATGATTCATTGAATAGTTGTTT	class 3	0	674	22	218	0	0	0	0	0	0	0	0	503	0	0	561	629	8	548	0	569	3	51	0	514
CGGAATTATGCAATTTAGCCCCAATT	class 3	0	139	9	53	0	0	4	0	0	0	0	0	106	3	0	135	123	3	124	0	126	0	10	0	123
CGGACAATTATGAGCAGCTAGATTTG	class 3	3	133	3	48	4	3	4	4	0	3	3	0	121	4	4	108	133	5	112	3	114	0	22	0	100
CGGACTCAAGTGTTGTGCGAGAGCCT	class 3	0	143	13	45	0	0	0	0	0	0	0	0	109	0	0	114	119	0	123	4	124	0	7	0	119
CGGAGTATACCTGAGGCTGGACTAGT	class 3	0	361	18	72	0	0	0	0	0	0	0	0	254	0	0	237	307	0	279	0	277	0	15	0	255
CGGAGTGGTCATCCTGCGCGGCACTG	class 3	0	141	9	48	0	0	0	0	0	0	0	0	112	0	0	118	114	0	122	3	126	0	9	0	125
CGGATGTCCAGAGACTGGACTAGTTG	class 3	0	141	0	56	0	0	0	0	0	0	0	0	116	0	0	109	132	0	119	0	118	0	17	0	113
CGGCAAGCCCTCTCTGTGCAGGGCTG	class 3	0	153	0	55	0	0	0	0	0	0	0	0	110	0	0	138	141	4	134	3	134	0	17	0	138
CGGCAGGATTGATCGACACGACCCTT	class 3	0	182	7	60	0	0	0	0	0	0	0	0	145	0	0	164	161	5	159	0	162	3	7	0	164
CGGCTCGGCCCAGTTGGGTCGGGCTG	class 3	0	123	0	24	0	0	0	0	0	0	0	0	91	0	0	121	118	0	109	0	101	0	8	0	96
CGGGCGTTCCATTTGGCATATTGCAT	class 3	3	215	11	84	4	0	7	6	3	0	6	3	169	5	0	195	195	7	196	4	195	0	19	0	195
CGGGTAAATTGGTGCCCCCTGCAGGG	class 3	0	239	9	85	0	0	0	0	0	0	0	0	170	0	0	214	207	6	204	4	212	0	11	0	205
CGGGTCCGGCCCGGGTCCCTGGCTTG	class 3	0	136	0	50	0	0	0	0	0	0	0	0	90	0	0	129	117	0	118	0	121	0	12	0	118
CGGGTGGTCTGCTTTGAGACTTTAGG	class 3	0	250	0	39	0	0	0	0	0	0	0	0	186	0	0	182	222	3	184	0	190	0	9	0	164
CGGTGCCCAGCGACCGAGGATCAAGG	class 3	0	231	5	67	0	0	0	0	0	0	0	0	162	0	0	214	207	0	208	0	204	0	14	0	198
CGGTGGACAAAGCTTGGGAGAAGCTG	class 3	0	122	8	38	0	0	0	0	0	0	0	0	113	0	0	88	118	0	103	0	106	3	25	0	107
CGGTGGCTATTGGTGGAGAATTTGTG	class 3	0	134	0	58	0	0	0	0	0	0	0	0	88	0	0	127	129	0	113	0	114	0	12	0	107
CGGTGGCTATTGGTGGATGATTCATG	class 3	0	130	3	32	0	0	0	0	0	3	0	0	104	0	0	109	122	0	106	0	113	0	0	0	101
CGGTGGGAGGCCGTGCCTGTTGGCAT	class 3	0	159	7	53	0	0	0	0	0	0	0	0	111	0	0	144	135	4	141	3	139	0	14	0	137
CGGTTATGGACAACTTGGAGGTCATT	class 3	0	304	14	116	4	0	0	3	0	0	3	0	232	3	0	278	278	6	269	5	271	3	26	0	275
CGGTTATGGACAATTATGAGCAGCTG	class 3	0	391	23	81	0	0	0	0	0	0	0	0	286	0	0	263	352	3	302	0	300	4	18	0	291
CGTACGATGCTTCGGCCGGGCTCCCG	class 3	0	168	6	51	0	0	0	0	0	0	0	0	130	0	0	144	145	5	146	3	148	0	12	0	151
CGTACTCGGCATATTTGGCTTCCGCT	class 3	0	204	18	84	0	0	0	0	0	0	0	0	142	0	0	175	172	5	182	0	180	5	18	0	179
CGTACTTATGCTAGCTATGATCACCT	class 3	0	473	10	128	0	0	0	0	0	0	0	0	333	0	0	429	447	3	399	0	399	0	32	0	374
CGTAGAGTGATGTTGTGATATTCATG	class 3	0	148	0	62	0	0	0	0	0	0	0	0	107	0	0	138	138	5	131	0	134	0	11	0	136
CGTCGTCAGAACAACCTGCATCAATT	class 3	0	246	0	56	0	0	0	0	0	0	0	0	146	0	0	216	207	0	198	0	211	0	16	0	193
CGTCGTCAGAACCACCTGCATCAGTT	class 3	0	121	0	63	0	0	4	0	0	0	0	0	93	0	0	108	111	0	111	0	107	0	19	0	102
CGTCGTTTCTCTTGTGGGAAAAGTGT	class 3	0	376	4	103	0	0	0	0	0	0	0	0	262	0	0	260	342	4	295	0	287	0	19	0	273
CGTCTGATCCACCTGCATTTGTTAAT	class 3	0	124	0	33	0	0	0	0	0	0	0	0	103	0	0	98	121	0	89	0	96	0	6	0	96
CGTGACGCAAGCGCTTACGTCAGGGG	class 3	0	128	0	59	0	0	0	0	0	0	0	0	100	0	0	121	134	0	119	0	117	0	21	0	121
CGTGATCGTGGAATGCCACCCGGATG	class 3	0	176	0	88	0	0	0	0	0	0	0	0	141	0	0	154	174	4	157	0	159	0	21	0	155
CGTGATTGTGGAATGCCACCCGGAGT	class 3	0	304	9	60	0	0	0	0	0	0	0	0	202	0	0	196	255	5	220	0	226	0	11	0	205
CGTGCCTGTTGGCATCGGTGTTTTGT	class 3	0	201	9	67	0	0	0	0	0	0	0	0	148	0	0	182	175	6	182	5	186	3	12	0	183
CGTGGAGTACGACGACGATGGATTCG	class 3	0	132	17	49	0	0	0	0	0	0	0	0	89	0	0	115	107	3	109	0	110	0	11	0	115
CGTGGATGTGGAGGAGATCACCAATG	class 3	0	135	0	25	0	0	0	0	0	0	0	0	67	0	0	119	108	3	116	0	106	0	3	0	104
CGTGGCCTAGACACCGGGGATGCTGG	class 3	0	122	0	53	0	0	0	0	0	0	0	0	91	0	0	119	117	0	111	0	105	0	14	0	113
CGTGGGTGAATATATGGGTTCCCCCT	class 3	0	257	13	89	0	0	0	0	0	0	0	0	188	0	0	241	229	4	229	3	226	0	18	0	224
CGTGGTCAATACATGGAATGTATTGG	class 3	4	127	5	39	3	0	4	4	0	0	4	5	110	0	5	110	125	5	92	4	97	0	8	4	97
CGTGTACGGGTAAATTGGTGCCCCCT	class 3	0	260	12	92	0	0	0	0	0	0	0	0	176	0	0	235	223	8	224	5	228	0	10	0	223
CGTGTCCAATAGTTTAATAGGAGCAT	class 3	0	146	0	43	0	0	0	0	0	0	0	0	102	0	0	122	125	0	124	0	127	0	12	0	121
CGTGTCCGCGGTTATGGACAACTTGG	class 3	0	232	15	87	4	0	3	3	3	0	3	0	174	3	0	209	215	6	203	5	196	5	22	0	200
CGTGTTAATCCCCTGCTGTCCTCAGG	class 3	0	519	6	132	0	0	3	0	0	0	0	0	369	0	0	355	447	8	417	3	411	0	28	0	396
CGTTGACAGTTTTAAGCATTTCCATG	class 3	0	139	0	39	0	0	0	0	0	0	0	0	100	0	0	127	116	4	120	0	121	0	5	0	121
CGTTGAGGGGGTTGAGTCACACAAGG	class 3	0	143	0	64	0	0	0	0	0	0	0	0	121	0	0	117	120	0	138	0	133	0	26	0	128
CGTTTCCTCACAAGGGGTTGAGGGGG	class 3	0	209	13	96	0	0	5	4	0	0	4	0	153	0	0	197	184	4	190	5	191	0	22	0	189
CGTTTTCGCTGATCCAAGACACTTCG	class 3	0	206	7	67	0	0	0	0	0	0	0	0	144	0	0	185	166	4	183	0	182	0	11	0	185
CTAAAACAACTATTCAATGAATCATT	class 3	0	647	25	195	0	0	0	0	0	0	0	0	455	0	0	534	588	10	519	0	542	3	43	0	486
CTAAACCTGAAACACTCCATGTAATT	class 3	0	139	0	70	0	0	0	0	0	0	0	0	119	0	0	133	123	0	134	0	132	0	26	0	130
CTAAAGTCTCAAAGCAGACCACCCGG	class 3	0	241	0	37	0	0	0	0	0	0	0	0	183	0	0	176	214	3	180	0	186	0	8	0	160
CTAACCCTGTTGTAGTACCCAAGGGG	class 3	0	142	0	44	0	0	0	0	0	0	0	0	98	0	0	133	114	3	119	0	120	0	12	0	127
CTAACCGCTCGTGGGTGAATATATGG	class 3	0	265	11	89	0	0	0	0	0	0	0	0	204	0	0	247	230	4	236	4	237	3	22	0	233
CTAACTTTTGATTTACAACTCCAAAT	class 3	0	158	4	19	0	0	0	0	0	0	0	0	117	0	0	145	137	4	135	0	124	0	6	0	120
CTAAGCAACAACTACTTCCGGTGGCT	class 3	0	243	11	53	0	0	0	0	0	0	0	0	171	0	0	194	210	0	186	0	186	0	8	0	171
CTAAGCATCAACTATTCACGGTGGCT	class 3	0	236	5	110	0	0	3	0	0	0	0	0	153	0	0	228	231	4	204	0	214	0	32	0	208
CTAAGGACTGAGTTCTCGTTTTCGCT	class 3	8	237	9	82	6	3	8	8	6	6	10	7	186	10	8	218	218	11	215	8	208	3	12	6	204
CTAAGTGCAAATATGCCATCCACTAT	class 3	0	134	0	21	0	0	0	0	0	0	0	0	92	0	0	120	122	0	120	0	118	0	5	0	121
CTAAGTGGGGTTCAAGCTTTCTTGCG	class 3	0	335	6	76	0	0	0	0	0	0	0	0	223	0	0	265	289	3	273	0	264	0	19	0	251
CTAATGCATAAGGATTTAAAAACTGG	class 3	0	177	4	58	0	0	0	0	0	0	0	0	113	0	0	153	164	0	142	0	146	0	16	0	133
CTAATTTAAAACTTGATGGTTGAACT	class 3	0	166	0	47	0	0	0	0	0	0	0	0	117	0	0	132	158	0	134	0	137	0	10	0	133
CTAATTTAGTATACGTGGGAGGGAAT	class 3	0	210	0	71	0	0	0	0	0	0	0	0	148	0	0	187	201	0	174	0	179	0	13	0	170
CTACATTCCAACATGATACCACTGTG	class 3	0	337	15	72	0	0	0	0	0	0	0	0	231	0	0	290	290	3	290	0	280	0	10	0	269
CTACATTCCAACATGCTACCACTGTG	class 3	8	289	12	114	6	6	10	9	6	8	7	7	203	7	8	265	266	9	245	9	248	4	29	5	228
CTACCAACTTCCAACAAGGCAAGTTT	class 3	0	213	0	71	0	0	0	0	0	0	0	0	143	0	0	204	203	0	177	0	184	0	14	0	180
CTACCCCGTGTCCAATAGAATCTTAG	class 3	0	120	0	20	0	0	0	0	0	0	0	0	76	0	0	95	98	0	99	0	91	0	4	0	88
CTACGTGGTCAATACATGGAATGTAT	class 3	4	132	5	39	3	0	4	4	0	0	4	5	114	0	6	113	134	6	100	4	104	0	9	4	101
CTACTCTACCCTGAGGACAGCAGGGG	class 3	5	496	7	125	4	3	7	5	5	5	0	5	337	3	5	352	429	11	392	6	400	0	31	5	376
CTACTGTCGTACCAGTGGCACCCGGG	class 3	0	134	0	37	5	0	0	4	0	0	3	0	97	0	0	133	128	3	115	0	116	0	9	0	119
CTACTTACCAGGACTCCCCTTCTCGG	class 3	0	216	12	61	0	0	0	0	0	0	0	0	156	0	0	203	197	6	195	3	199	0	9	0	195
CTACTTCCATCATGTTATTTATGCTT	class 3	0	123	7	48	0	0	0	0	0	0	0	0	94	0	0	123	123	3	111	3	112	0	5	0	112
CTAGAATGCATTAGGAATATTACTCG	class 3	0	122	3	47	0	0	0	0	0	0	0	0	81	0	0	110	115	0	102	0	108	0	6	0	100
CTAGAGATTATAACAGACCTGATCAT	class 3	0	202	0	47	0	0	0	0	0	0	0	0	139	0	0	167	175	0	170	0	159	0	11	0	167
CTAGAGGCAATAATAAATGTTATTAT	class 3	5	536	56	51	0	0	0	0	0	0	0	0	555	0	0	473	483	4	468	0	462	19	26	0	449
CTAGATTTGGGAACTGTAAGGAAAGT	class 3	0	124	4	56	0	0	0	0	0	0	0	0	87	0	0	116	115	4	111	0	113	0	15	0	108
CTAGATTTGGGAACTGTAAGGAAGGT	class 3	4	130	3	36	0	0	5	0	5	5	0	5	106	0	0	105	141	4	105	3	108	0	9	0	95
CTAGCACTGTAAACACAGAGATCTTT	class 3	0	254	0	65	0	0	0	0	0	0	0	0	169	0	0	248	221	3	227	0	217	0	15	0	214
CTAGCATAAGTACGAGTAATATTCCT	class 3	0	300	7	73	0	0	0	0	0	0	0	0	208	0	0	272	274	3	253	0	249	0	16	0	232
CTAGCCCTGATTCAGCTGCTCATAAT	class 3	0	387	20	72	0	0	0	0	0	0	0	0	273	0	0	267	338	3	309	0	290	3	12	0	287
CTAGGAGGGGATTCCACGTTCTTCAT	class 3	0	151	0	56	0	0	0	0	0	0	0	0	119	0	0	125	125	0	139	0	136	0	24	0	134
CTAGTAAACAACACTAATGCATAAGG	class 3	0	212	4	88	0	0	0	0	0	0	0	0	148	0	0	196	203	6	183	0	188	0	18	0	177
CTAGTAATCAACACTAATGCATAAGG	class 3	0	229	0	44	0	0	0	0	0	0	0	0	158	0	0	200	207	0	183	0	187	0	10	0	169
CTAGTCCAGCCTCAGGTATACTCCGG	class 3	0	358	18	72	0	0	0	0	0	0	0	0	249	0	0	236	303	0	276	0	273	0	14	0	252
CTAGTCCAGTCTCTGGACATCCGGGT	class 3	0	213	0	89	0	0	0	0	0	0	0	0	178	0	0	176	203	3	184	0	179	0	25	0	170
CTAGTGAGCTTGCCAATACATTCAAT	class 3	0	271	0	53	0	0	0	0	0	3	0	0	192	0	0	234	232	0	222	0	215	0	13	0	216
CTATACTCCTCGCCCGACCAGCCCTG	class 3	0	202	0	80	0	0	0	0	0	0	0	0	154	0	0	190	189	6	176	0	184	0	22	0	185
CTATCCCAAGTTCAACCATCAAGTTT	class 3	0	357	4	66	0	0	0	0	0	0	0	0	264	0	0	271	313	5	273	0	278	0	15	0	267
CTATCCCAAGTTTTAACCAACAAGTT	class 3	0	122	0	53	0	0	0	0	0	0	0	0	88	0	0	109	121	0	110	0	112	0	15	0	109
CTATGAGTCGTCTCACCATTTCTATG	class 3	16	582	30	169	15	6	12	13	18	14	15	11	429	15	13	432	511	21	459	14	461	4	42	17	428
CTATGATCAAGTAATGACCTCCAAGT	class 3	9	336	18	136	10	5	11	11	7	7	10	8	250	9	8	306	294	17	292	12	295	5	29	7	295
CTATGATCACCTAGTAGCATAGGATG	class 3	0	320	9	84	0	0	0	0	0	0	0	0	212	0	0	281	292	0	255	0	259	0	21	0	239
CTATGCTACTAGGTGATCATAGCTAG	class 3	0	399	10	110	0	0	0	0	0	0	0	0	262	0	0	356	364	0	320	0	323	0	30	0	298
CTATGTATTCATGAATTAATGTTATT	class 3	19	390	47	61	0	0	3	0	0	0	0	28	372	0	11	332	323	6	288	5	289	14	33	5	281
CTATTAAACTATTGGACACGGGGTAG	class 3	0	131	0	44	0	0	0	0	0	0	0	0	93	0	0	109	117	0	112	0	119	0	10	0	108
CTATTAAATTCTGGATGGTGACGATG	class 3	0	191	0	42	0	0	0	0	0	0	0	0	120	0	0	178	173	0	165	0	173	0	7	0	158
CTATTCAATGAATCATTCCGGGTGGT	class 3	0	388	18	84	0	0	0	0	0	0	0	0	296	0	0	301	362	4	303	0	319	3	13	0	276
CTATTGGTGGAGAATTTGTGGCAATG	class 3	0	135	0	53	0	0	0	0	0	0	0	0	93	0	0	126	134	0	117	0	119	0	9	0	106
CTCAAACGTCGAATCCATCGTCGTCG	class 3	0	125	7	51	0	0	0	0	0	0	0	0	91	0	0	110	105	4	102	0	103	0	14	0	108
CTCAAAGCAGACCACCCGGAATGATT	class 3	0	376	7	68	0	0	0	0	0	0	0	0	282	0	0	282	341	4	299	0	303	0	11	0	268
CTCAAAGCGGTCCACCCGGAATGATT	class 3	0	127	0	61	0	0	0	0	0	0	0	0	98	0	0	116	121	0	109	0	107	0	12	0	98
CTCAACTTCATCGAAGAGCTTCGATG	class 3	3	125	3	34	0	0	0	3	4	3	0	3	89	0	3	113	103	0	111	0	111	0	8	0	106
CTCAAGTATAGTGATTCCCTCCCACG	class 3	0	244	4	74	0	0	0	0	0	0	0	0	186	0	0	214	225	0	202	0	214	0	14	0	200
CTCAAGTGTTGTGCGAGAGCCTGTCG	class 3	0	155	11	47	0	0	0	0	0	0	0	0	116	0	0	128	131	0	135	4	136	0	6	0	133
CTCACACGTTGACAGTTTTAAGCATT	class 3	0	153	0	52	0	0	0	0	0	0	0	0	107	0	0	135	130	4	131	0	132	0	6	0	130
CTCACTAGCACACACAGTATCAAGAT	class 3	0	506	12	124	0	0	0	0	3	3	0	0	336	0	0	448	450	7	435	0	440	0	26	0	421
CTCAGGGTAGAGTAGCAGCGGCATCG	class 3	3	545	7	141	0	3	0	4	3	4	0	0	389	0	3	393	486	7	427	3	439	0	27	0	407
CTCAGGTGGTCTGGGGAAGTATGTCT	class 3	0	509	5	130	0	0	0	0	0	0	0	0	368	0	0	342	460	5	400	0	401	0	26	0	378
CTCAGTCCTTAGGTCGACTCCAATGG	class 3	0	122	0	43	0	0	0	0	0	0	0	0	89	0	0	113	110	3	111	0	110	0	9	0	109
CTCATAGACATGGACCCATAGAAATG	class 3	6	279	8	105	8	6	3	4	6	6	6	6	201	4	3	242	253	6	243	3	254	0	24	5	237
CTCATCCTCTATCTAGACGTTGTCTT	class 3	0	131	0	43	0	0	0	0	0	0	0	0	102	0	0	114	119	0	111	0	106	0	12	0	103
CTCATTCCAACTTCTAATTTAAAACT	class 3	0	153	0	50	0	0	0	0	0	0	0	0	122	0	0	127	141	0	125	0	133	0	12	0	123
CTCCAAACCTTCACAGACTGGTTGAT	class 3	0	134	0	48	0	0	0	0	0	0	0	0	117	0	0	108	116	0	120	0	117	0	22	0	115
CTCCACCAATAGCCACCGTGAATAGT	class 3	4	273	6	118	4	4	5	4	5	4	3	4	185	0	5	252	263	9	227	6	240	0	31	4	225
CTCCACGAAGTAACCGCTCACCTGCT	class 3	0	179	0	63	0	0	0	0	0	0	0	0	117	0	0	161	154	3	156	0	151	0	10	0	151
CTCCATCAAGCCAGAGCCCATATTAG	class 3	26	660	19	169	21	8	20	21	21	28	22	21	494	18	22	491	567	23	535	22	548	3	26	22	503
CTCCCACCGTTGCCTTGTTACAGTTT	class 3	0	187	0	64	0	0	0	0	0	0	0	0	130	0	0	173	166	0	170	0	160	0	13	0	160
CTCCCACGTATACTAAATTAGCATGG	class 3	0	394	8	130	0	0	0	0	0	0	0	0	262	0	0	349	368	7	318	0	324	0	34	0	312
CTCCCCTTCTCGGTGCCCAGCGACCG	class 3	0	199	6	62	0	0	0	0	0	0	0	0	146	0	0	183	191	0	179	3	181	0	15	0	176
CTCCCTTCATAAAAGGAAAGATCTCT	class 3	0	177	6	18	0	0	0	0	0	0	0	0	137	0	0	159	146	0	159	0	140	0	4	0	144
CTCCGCCCCTGACGTAAGCGCTTGCG	class 3	0	125	0	59	0	0	0	0	0	0	0	0	99	0	0	120	124	0	113	0	116	0	22	0	121
CTCCGGCGGTCGCCGGCGTGGCCAAT	class 3	0	145	0	64	0	0	0	0	0	0	0	0	110	0	0	140	137	5	128	0	134	0	22	0	129
CTCCTATTAAACTATTGGACACGGGG	class 3	0	132	0	38	0	0	0	0	0	0	0	0	93	0	0	109	112	0	113	0	118	0	12	0	109
CTCCTTGTATGAGCTTTAAGTTATTT	class 3	0	166	14	63	0	0	0	0	0	0	0	0	118	0	0	135	135	3	144	3	137	0	12	0	138
CTCGACAGGCTCTCGCACAACACTTG	class 3	0	155	11	48	0	0	0	0	0	0	0	0	114	0	0	127	131	0	136	4	136	0	6	0	134
CTCGACCTCAGCTTCTCCCAAGCTTT	class 3	0	127	9	38	4	0	0	0	3	3	3	3	117	6	0	89	121	0	108	0	108	5	18	3	113
CTCGCAAGACTTACGGGGAGAGCTAT	class 3	0	150	0	41	0	0	0	0	0	0	0	0	122	0	0	127	126	3	122	0	120	0	7	0	126
CTCGGATCCAAAGTCATATTCTTACT	class 3	0	200	3	38	0	0	0	0	0	0	0	0	158	0	0	124	173	3	154	0	165	0	5	0	148
CTCGGATCCAGAGTCATATTCTTACT	class 3	0	407	4	130	0	0	0	0	0	0	0	0	308	0	0	317	363	6	323	0	331	0	37	0	310
CTCGGCATATTTGGCTTCCGCTGATG	class 3	0	200	21	83	0	0	0	0	0	0	0	0	139	0	0	173	171	4	179	0	179	6	16	0	178
CTCGGTCGCTGGGCACCGAGAAGGGG	class 3	0	202	6	62	0	0	0	0	0	0	0	0	147	0	0	185	191	0	181	3	181	0	14	0	179
CTCGTCATTGGCCACGCCGGCGACCG	class 3	0	157	0	68	0	0	0	0	0	0	0	0	117	0	0	145	144	3	137	0	146	0	26	0	138
CTCGTTTTCGCTGATCCAAGACACTT	class 3	0	217	7	76	0	0	0	0	0	0	0	0	150	0	0	192	170	4	190	0	189	0	12	0	191
CTCTAAACTCCCTTTTCCCTCTACCT	class 3	0	132	0	66	0	0	0	0	0	0	0	0	93	0	0	126	137	5	121	0	124	0	25	0	127
CTCTACCCTGAGGACAGCAGGGGATT	class 3	4	489	8	121	4	0	5	4	4	5	0	4	335	0	4	347	421	10	389	6	394	0	28	4	371
CTCTCGACAGGCTCTCGCACAACACT	class 3	0	157	10	47	0	0	0	0	0	0	0	0	114	0	0	128	137	0	139	3	140	0	6	0	139
CTCTGAATCTCATATTCAAGAACCAT	class 3	4	672	22	112	0	0	0	0	0	0	0	0	720	0	0	204	623	0	244	0	250	6	39	0	215
CTCTGGATCCGAGGTGACATCGGTAT	class 3	0	441	22	163	0	0	3	0	0	0	0	0	335	0	0	329	400	4	361	3	368	4	36	0	340
CTCTGGCTTGATGGAGTAAGAATATG	class 3	0	625	11	172	0	0	0	0	0	0	0	0	468	0	0	459	548	6	493	0	505	0	36	0	470
CTCTGGTCCCACTGGACAGAGCATAT	class 3	0	131	0	44	0	0	0	0	0	0	0	0	86	0	0	124	123	3	112	0	114	0	14	0	110
CTCTGTGTTTACAGTGCTAGTCCCTG	class 3	9	424	11	119	10	6	9	8	10	10	12	6	288	9	10	401	369	11	369	8	367	4	24	4	362
CTCTTAAGGGGGTTAGCATCGATGAT	class 3	0	133	3	33	0	0	0	0	0	0	0	0	70	0	0	125	110	0	116	0	113	0	3	0	107
CTCTTAGGCATTTTGTAACTTGACCG	class 3	0	158	14	59	0	0	0	0	0	0	0	0	115	0	0	126	123	4	128	3	130	3	14	0	128
CTGAAAATTCTCGTGAATCGATGCCG	class 3	0	203	3	44	0	0	0	0	0	0	0	0	144	0	0	131	162	0	164	0	164	0	12	0	154
CTGAAAATTCTCGTGATTCGATGCCG	class 3	0	341	5	121	0	0	0	0	0	0	0	0	276	0	0	277	323	6	269	0	288	0	33	0	272
CTGAACCATCTCTCGACAGGCTCTCG	class 3	0	137	9	45	0	0	0	0	0	0	0	0	108	0	0	114	128	0	125	3	127	0	5	0	127
CTGAAGGTGCCAATGATGATACCTGG	class 3	0	132	0	19	0	0	0	0	0	0	0	0	68	0	0	118	101	4	105	0	104	0	0	0	98
CTGACGACGAGTGAGGTACTCGTTCT	class 3	0	247	3	62	0	0	0	0	0	0	0	0	171	0	0	219	211	3	206	0	214	0	13	0	200
CTGAGCGCATCATGTTTGATGTGGCT	class 3	0	156	0	43	0	0	0	0	0	0	0	0	105	0	0	153	112	4	141	0	148	0	14	0	145
CTGAGGACAGCAGGGGATTAACACGT	class 3	0	516	6	136	0	0	3	0	0	0	0	0	368	0	0	353	448	7	417	3	413	0	29	0	393
CTGAGGGACGCGTTTCCACCTACACT	class 3	0	557	14	148	0	0	0	0	0	0	0	0	422	0	0	385	500	5	435	0	440	0	33	0	411
CTGATCATATATGCAAATATTTGGCT	class 3	0	313	5	106	0	0	0	0	0	0	0	0	229	0	0	271	275	4	263	0	251	0	26	0	247
CTGATCATATATGCAAGTATTTGGCT	class 3	0	146	0	46	0	0	0	0	0	0	0	0	106	0	0	120	130	0	119	0	125	0	7	0	111
CTGATCTGGATCTCCTGGCTCAAACG	class 3	0	224	9	88	0	0	0	0	0	0	0	0	165	0	0	195	186	5	188	4	191	4	19	0	193
CTGATTCTTGTCCTGCATGTTAGGCT	class 3	0	121	0	33	0	0	0	0	0	0	0	0	80	0	0	116	99	0	109	0	105	0	9	0	106
CTGCATATTAAACTGATGCAGGTGGT	class 3	0	146	0	58	0	0	0	0	0	0	0	0	108	0	0	134	137	3	136	0	132	0	12	0	126
CTGCATATTAAATTGATGCAGGTTGT	class 3	0	262	0	64	0	0	0	0	0	0	0	0	165	0	0	221	221	0	216	0	217	0	18	0	202
CTGCCAAAATTCAAACATGATCAGTG	class 3	0	133	0	64	0	0	0	0	0	0	0	0	102	0	0	125	138	4	120	0	123	0	20	0	118
CTGCCACTAGATGGACACAACGAGAG	class 3	0	216	10	83	0	0	0	0	0	0	0	0	169	0	0	193	190	8	194	6	196	0	16	0	194
CTGCGTCCTTGAGGTCGCACTTGATG	class 3	0	126	0	37	0	0	0	0	0	0	0	3	96	0	0	117	94	4	111	3	116	0	18	0	114
CTGCTCATAATTGTCCATAACCGGGG	class 3	3	469	20	118	0	5	6	0	4	3	0	0	335	3	4	338	413	6	374	6	376	4	27	4	363
CTGCTCATAATTGTCCGTAACCGGGG	class 3	0	144	3	38	4	0	0	0	4	0	4	0	131	0	0	119	139	0	121	0	121	0	18	0	108
CTGCTGTCCTCAGGGTAGAGTAGCAG	class 3	0	552	19	145	0	0	3	0	0	0	0	0	374	0	0	399	471	7	435	0	440	3	27	0	405
CTGCTTAGCCCCACTTTACCTTCCTT	class 3	0	181	13	78	0	0	0	0	0	0	0	0	116	0	0	163	143	4	158	3	159	5	16	0	158
CTGCTTGCCTTGATCCTCGGTCGCTG	class 3	0	206	5	75	0	0	0	0	0	0	0	0	153	0	0	191	185	0	183	0	181	0	13	0	175
CTGCTTTATAAACTATTTTGTTCTAT	class 3	0	129	0	17	0	0	0	0	0	0	0	0	81	0	0	112	104	0	99	0	103	0	4	0	92
CTGCTTTGAGAATTTAGGTGGAGATG	class 3	0	122	0	29	0	0	0	0	0	0	0	0	79	0	0	87	101	0	100	0	99	0	6	0	88
CTGCTTTGAGACTTTAGGTGGAGATG	class 3	0	277	0	46	0	0	0	0	0	0	0	0	199	0	0	198	238	3	200	0	202	0	10	0	180
CTGGAAGCGACTAAATTGGACACTAG	class 3	0	402	21	83	0	0	0	0	0	0	0	0	280	0	0	264	332	0	304	0	312	0	18	0	280
CTGGACTAGTGTCCAATTTAGTCGCT	class 3	0	412	23	97	0	0	0	0	0	0	0	0	290	0	0	263	340	0	317	0	320	0	17	0	291
CTGGACTAGTTGCCTATTTAATTGCT	class 3	0	122	3	44	0	0	0	0	0	0	0	0	107	0	0	87	123	3	94	0	102	0	14	0	93
CTGGATTAGTTGTGGAGCTGGGAAGG	class 3	0	184	6	68	0	0	0	0	0	0	0	0	143	0	0	173	164	7	168	0	173	4	14	0	172
CTGGCAGGAGGGGTCCTGTCCCGTCT	class 3	0	140	0	43	0	0	0	0	0	0	0	0	118	0	0	127	116	0	122	0	121	0	11	0	130
CTGGGCACCGAGAAGGGGAGTCCTGG	class 3	0	203	10	49	0	0	0	0	0	0	0	0	142	0	0	183	187	4	180	3	183	0	11	0	176
CTGTAAACACAGAGATCTTTCCTTAT	class 3	0	174	0	53	0	0	0	0	0	0	0	0	110	0	0	165	155	0	153	0	148	0	11	0	143
CTGTCAACGTGTGAGTGCCTTTGGAT	class 3	0	158	0	54	0	0	0	0	0	0	0	0	117	0	0	141	153	5	135	0	137	0	7	0	138
CTGTCCTCAGGGTAGAGTAGCAGCGG	class 3	0	481	6	126	0	3	5	5	3	3	0	0	348	0	0	344	424	6	378	0	378	0	23	0	355
CTGTCGAGAGATGGTTCAGTGCCGCG	class 3	0	224	9	78	0	0	0	0	0	0	0	0	179	0	0	195	200	0	198	0	201	0	17	0	201
CTGTGCAGGGCTGGTCGGGCGAGGAG	class 3	0	123	0	55	0	0	0	0	0	0	0	0	97	0	0	115	114	5	107	0	115	0	16	0	113
CTGTGGTGTTGATGGGGCTCCTATTT	class 3	0	218	0	29	0	0	0	0	0	0	0	0	140	0	0	182	163	0	178	0	172	0	6	0	162
CTGTTGGCATCGGTGTTTTGTTCCAT	class 3	0	217	11	85	0	0	0	0	0	0	0	0	159	0	0	199	195	5	196	5	199	4	18	0	195
CTGTTGTCGTAGAGTGATGTTGTGAT	class 3	0	197	15	85	0	0	0	0	0	0	0	0	133	0	0	178	170	3	175	0	174	3	20	0	170
CTTAAGATTTAAGTCAAGAAACCATT	class 3	0	112	0	60	0	0	0	0	0	0	0	0	91	0	0	106	121	6	95	0	105	0	17	0	101
CTTAAGCTAAAGTTGATGTTGACATG	class 3	0	196	0	102	0	0	0	0	0	0	0	0	146	0	0	187	198	7	179	0	182	0	38	0	179
CTTAAGGGGGTTAGCATCGATGATGT	class 3	0	135	3	32	0	0	0	0	0	0	0	0	72	0	0	128	109	0	118	0	114	0	3	0	108
CTTACGGGGAGAGCTATTCTAATATG	class 3	0	131	0	40	0	0	0	0	0	0	0	0	105	0	0	109	112	3	107	0	109	0	11	0	114
CTTAGCCAAATACTTGCATATATGAT	class 3	0	165	0	51	0	0	0	0	0	0	0	0	112	0	0	134	149	0	134	0	142	0	8	0	125
CTTAGCCAAATATTTGCATATATGAT	class 3	0	331	6	114	0	0	0	0	0	0	0	0	242	0	0	288	297	5	277	0	276	0	30	0	268
CTTAGCCATGCTAATTTAGTATACGT	class 3	0	421	8	135	0	0	0	0	0	0	0	0	283	0	0	372	401	8	350	0	353	0	31	0	345
CTTAGGTCTTAGTTCAGGAGGATTGG	class 3	0	120	0	53	0	0	0	0	3	3	0	4	103	0	0	93	101	0	115	0	106	0	22	0	106
CTTAGTTCAGGAGGATTGGGTGGACT	class 3	0	172	0	82	0	0	3	4	3	3	0	4	153	0	0	145	158	0	166	0	156	0	32	0	157
CTTCATATAAGGAAAGATCTCTGTGT	class 3	0	182	0	58	0	0	0	0	0	0	0	0	110	0	0	176	165	0	160	0	152	0	14	0	147
CTTCATTACTAGCCCTGATTCAGCTG	class 3	0	383	18	70	0	0	0	0	0	0	0	0	269	0	0	271	335	3	301	0	291	3	11	0	282
CTTCCAACAAGGCAAGTTTCACTTTG	class 3	0	210	0	71	0	0	0	0	0	0	0	0	141	0	0	202	206	0	171	0	180	0	14	0	173
CTTCCCAGCTCCACAACTAATCCAGG	class 3	0	180	4	67	0	0	0	0	0	0	0	0	141	0	0	166	161	7	162	0	170	4	14	0	169
CTTCCCCAGACCACCTGAGGGACGCG	class 3	0	464	6	99	0	0	0	0	0	0	0	0	329	0	0	312	408	3	365	0	357	0	21	0	337
CTTCCTTACAGTTCCCAAATCTAGCT	class 3	0	123	0	39	0	0	0	0	0	3	0	0	101	0	0	100	133	3	100	0	103	0	9	0	91
CTTCGGCCGGGCTCCCGTTTCGGATT	class 3	0	200	6	63	0	0	0	0	0	0	0	0	153	0	0	173	172	5	175	4	179	0	15	0	183
CTTCGTGGAGTACGACGACGATGGAT	class 3	0	147	17	53	0	0	0	0	0	0	0	0	96	0	0	128	118	3	123	3	123	0	14	0	127
CTTCTCATCCTCTATCTAGACGTTGT	class 3	0	141	0	47	0	0	0	0	0	0	0	0	112	0	0	124	130	0	118	0	116	0	11	0	112
CTTCTCGGTGCCCAGCGACCGAGGAT	class 3	0	226	6	66	0	0	0	0	0	0	0	0	163	0	0	210	209	0	203	3	200	0	17	0	197
CTTCTTCCCCATGACGATGAAGTCGG	class 3	0	136	0	46	0	0	0	0	0	0	0	0	90	0	0	129	129	5	115	0	118	0	14	0	115
CTTCTTCTTCCCCATGACGATGAAGT	class 3	0	171	0	61	0	0	0	0	0	0	0	0	115	0	0	163	170	6	145	0	147	0	18	0	142
CTTGAACCCCACTTAGCCAAATATTT	class 3	0	264	5	65	0	0	0	0	0	0	0	0	193	0	0	214	233	5	208	0	198	0	18	0	195
CTTGATGGAGTAAGAATATGACTCTG	class 3	0	437	5	143	0	0	0	0	0	0	0	0	324	0	0	344	389	6	342	0	360	0	39	0	334
CTTGATGGAGTAAGAATATGACTTTG	class 3	0	204	5	47	0	0	0	0	0	0	0	0	157	0	0	128	178	3	159	0	166	0	6	0	145
CTTGATGGTTGAACTTGGGATAGGAG	class 3	0	346	3	66	0	0	0	0	0	0	0	0	264	0	0	262	305	5	265	0	269	0	18	0	259
CTTGCATATATGATTAGGTCTGTTAT	class 3	0	129	3	36	0	0	0	0	0	0	0	0	99	0	0	113	111	0	110	0	103	0	14	0	106
CTTGCATTGCATCATAGCATGTCTTT	class 3	0	155	0	50	0	0	0	0	0	0	0	0	104	0	0	143	152	0	129	0	131	0	17	0	128
CTTGCGTGGAAGCAAAACATAAGTTT	class 3	0	215	0	90	0	0	0	0	0	0	0	0	134	0	0	199	199	4	187	0	181	0	21	0	166
CTTGGGATAGGAGCATGGGTGTGTCT	class 3	0	417	6	78	0	0	0	0	0	0	0	0	279	0	0	316	361	3	330	0	320	0	13	0	308
CTTGGGATAGGAGCATTGGTGTGTCT	class 3	0	138	0	59	0	0	0	0	0	3	0	3	101	0	0	132	139	4	130	0	130	0	17	0	125
CTTGGTATTACATCTTGATACTGTGT	class 3	0	415	9	82	0	0	0	0	0	0	0	0	254	0	0	370	363	4	353	0	369	0	12	0	346
CTTGGTGCCCATGTCCTCGCAGTAAG	class 3	5	142	0	46	4	3	5	6	4	4	5	5	106	6	5	135	103	7	130	6	129	0	13	6	127
[truncated: 25,641 more rows]

## Sheet: Fig 7 a
line	genes missing from B. distachyon core genes
Bhyb26 D	418
Bd28 D	232
Bhyb30-2 D	202
ABR113 D	61

## Sheet: Fig 7 b
line	genes missing from one B. distachyon lines
Bd29-1	420
BdTR10c	371
ABR9	271
BdTR5i	135
ABR8	133
Bd1-1	101
BdTR9k	86
BdTR7a	85
Bd30-1	83
BdTR13c	81
Sig2	70
Koz-3	68
Adi-12	61
Bd2-3	59
Mon3	55
BdTR12c	52
Foz1	52
LPA3	44
ABR5	42
Bd21-3	37
BdTR2g	34
Mur1	31
ABR2	30
CSR_6	28
BdTR11a	27
Jer1	27
Bd21	24
Bis-1	24
Tek-2	19
ABR3	18
ABR7	16
Arn1	15
BdTR8i	15
Mig3	15
ABR6	14
S8iiC	14
Uni2	13
BdTR3c	10
BdTR1i	9
BdTR2b	9
Per1	9
Kah-5	8
ABR4	6
Adi-2	6
Bd18-1	6
BdTR11i	6
Ron2	6
Luc1	5
Koz-1	4
BdTR11g	3
BdTR13a	2

## Sheet: Fig 7 c
line	soft core genes
Bhyb26 D	4309
Bd28 D	4571
Bhyb30-2 D	4552
ABR113 D	4603
Bd29-1	4032
BdTR10c	3944
ABR9	4231
BdTR5i	4448
ABR8	4466
Bd1-1	4483
BdTR9k	4555
BdTR7a	4661
Bd30-1	4527
BdTR13c	4568
Sig2	4626
Koz-3	4554
Adi-12	4597
Bd2-3	4619
Mon3	4619
BdTR12c	4660
Foz1	4679
LPA3	4438
ABR5	4693
Bd21-3	4652
BdTR2g	4684
Mur1	4719
ABR2	4725
CSR_6	4455
BdTR11a	4715
Jer1	4712
Bd21	4651
Bis-1	4715
Tek-2	4736
ABR3	4731
ABR7	4751
Arn1	4717
BdTR8i	4735
Mig3	4749
ABR6	4768
S8iiC	4757
Uni2	4754
BdTR3c	4763
BdTR1i	4773
BdTR2b	4774
Per1	4755
Kah-5	4780
ABR4	4760
Adi-2	4770
Bd18-1	4780
BdTR11i	4771
Ron2	4771
Luc1	4776
Koz-1	4782
BdTR11g	4781
BdTR13a	4782

## Sheet: Fig 7 d
line	shell
Bhyb26 D	6161
Bd28 D	7739
Bhyb30-2 D	7314
ABR113 D	7788
Bd29-1	5839
BdTR10c	6034
ABR9	4416
BdTR5i	6080
ABR8	5794
Bd1-1	5049
BdTR9k	6265
BdTR7a	6352
Bd30-1	5083
BdTR13c	6445
Sig2	6439
Koz-3	4953
Adi-12	6395
Bd2-3	6446
Mon3	6227
BdTR12c	6123
Foz1	6470
LPA3	7358
ABR5	6476
Bd21-3	8061
BdTR2g	6398
Mur1	6465
ABR2	6657
CSR_6	7306
BdTR11a	6216
Jer1	6467
Bd21	7477
Bis-1	6702
Tek-2	6166
ABR3	6592
ABR7	6618
Arn1	6359
BdTR8i	6037
Mig3	6495
ABR6	6598
S8iiC	6534
Uni2	6510
BdTR3c	6616
BdTR1i	6719
BdTR2b	6583
Per1	6555
Kah-5	6818
ABR4	6535
Adi-2	6794
Bd18-1	6673
BdTR11i	6688
Ron2	6550
Luc1	6587
Koz-1	6877
BdTR11g	6837
BdTR13a	6875

## Sheet: Fig 8 a and b
short name	total INDELs	SNP total
Bhyb118-5	1639308	10112970
Bhyb26	1632015	10074422
Bd28	554340	2938494
Bhyb127	490763	3259720
Bhyb123-6	472211	3141075
Bhyb118-8	470299	3146305
Bhyb30	466279	3113305
ABR113	459330	3048810
CSR7	340452	2440453
CSR6	339734	2432641
LPA3	335338	2405365
S6E	267972	1891085
GR6_4	265607	1865341
Mon3	263400	1875418
Arn1	261034	1855445
AL2E	254255	1785412
AL2F	253777	1782693
Tek-2	253120	1771960
AL2D	252427	1755157
AL1A	250997	1766930
ABR6	250987	1770311
Bis-1	249302	1737970
BNT4	248890	1737522
BNT8	246875	1718497
Nvk1	245910	1699928
Tek-4	244109	1724962
Ron2	242763	1693180
Tek-9	242284	1734227
G33i6	241989	1694348
BdTR7a	241710	1706380
G33i4	240826	1683606
Uni2	238389	1662760
G30i2	238387	1650363
Bd1-1	229771	1654079
Mig3	213284	1474958
ABR7	208097	1452500
J4_3	205559	1432081
J6_2	204331	1433885
Per1	204098	1417944
S19A	202948	1406884
S11A	202588	1402778
HU3_4	202257	1396210
AB1_4	202078	1418199
S12B	202034	1395551
GR3_6	201057	1400136
ABR9	200862	1409357
S6D	199727	1388043
S6B	199097	1370755
S22C	198586	1378764
S22B	198301	1355534
S11B	198239	1374503
S16D	197957	1360259
ABR2	197859	1381493
S11D	197824	1371608
S8iiC	197805	1369969
Mon1	197237	1384933
SLZ2	197147	1363548
Mig1	196923	1362221
AB3_3	196918	1355153
ABR3	196743	1374894
S17D	196735	1346153
ABR4	195913	1367849
ABR5	195543	1347977
Sig2	195365	1344308
Mur1	194742	1363615
Z3_6	194030	1330205
Luc1	193306	1343282
GU5_1	193289	1322200
Sg2_1	191849	1336099
CU1_6	190544	1309881
CU5_5	187966	1287916
Bd30-1	184135	1324511
Bd18-1	153531	1088995
G34i2	149921	1013047
G34i6	149735	1013625
Gaz-2	148629	1036400
3A	148270	1004193
3G	148259	1005649
3i	145461	981178
2B	143840	954671
G32i2	143807	982138
Gaz-7	142800	989028
BdTR1i	140522	978015
Gaz-1	140209	967233
BdTR2G	139982	992282
Adi-4	139856	975835
BdTR2B	139119	981871
Adi-15	138189	968621
BdTR12B	137864	962415
G31i4	137294	917337
Kah-6	136302	914413
BdTR10D	136092	940967
Gaz-8	135599	969412
BdTR11E	133412	920586
BdTR11G	132693	927954
Adi-9	132596	906537
BdTR9M	132181	907552
BdTR3M	131954	889378
BdTR11A	131944	935535
BdTR11i	131909	931818
BdTR10C	130353	923110
BdTR5A	129766	903328
BdTR12c	129744	932915
BdTR9K	129327	910104
Adi-2	129205	894929
Adi-12	127587	895983
Kah-5	127530	878807
Koz-1	127346	871809
BdTR13B	127330	874926
BdTR13N	127211	872584
Koz-2	127008	855126
Adi-10	126378	877030
BdTR5I	125887	902121
BdTR3C	125406	870564
Kah-1	125392	878034
Koz-3	125368	882754
BdTR13a	124388	863445
BdTR13C	124210	877255
Koz-5	122309	813368
Bd2-3	116555	815521
Bd21-3	94854	634122
Bd3-1	87042	579846

## Sheet: Fig 8 c
short name	long name line	depth under 3 (Mb)
Bhyb118-5	Bhyb118-5	77.0747
Bhyb26	Bhyb36	67.5846
Bd28	Bd28	40.0781
Bhyb118-8	Bhyb118-8	26.6209
Bhyb123-6	Bhyb123-6	25.3388
ABR113	ABR113	25.2555
Bhyb127	Bhyb127	23.619
Bhyb30	Bhyb30	23.5975
LPA3	Ita-Sic-LPA3.2	18.5389
CSR6	Ita-Sic-CSR-6	17.8405
CSR7	Ita-Sic-CSR-7	17.2911
BNT4	Ita-Sic-BNT4.1	14.9721
Nvk1	Ukr-Nvk1	14.7754
Tek-9	Tek-9	14.6939
BNT8	Ita-Sic-BNT8	14.5736
Tek-4	Tek-4	14.4437
GR6_4	GR6.4	14.376
AL1A	AL1A.1	14.3317
AL2F	AL2F	14.3164
S6D	S6D-5	14.28
AL2E	AL2E	14.2201
G33i4	G33i4	14.1093
Bis-1	Ita-Sic-BNT3	14.1041
AL2D	AL2D	14.0867
SLZ2	Ita-Sic-SLZ2.1	14.05
Bd30-1	Bd30-1	13.8335
Arn1	Arn1	13.7864
Bd1-1	Bd1-1	13.7549
G30i2	G30i2	13.6725
G33i6	G33i6	13.655
ABR6	ABR6	13.4442
Mon3	Mon3	13.4308
S6E	S6E	13.3114
AB3_3	AB3.3	13.1245
GU5_1	GU5-1	13.0786
S19A	S19A	13.0651
Bd21-3	Bd21-3	12.9022
Z3_6	Z3.6	12.8742
J4_3	J4.3.1	12.826
AB1_4	AB1.4-2	12.8142
GR3_6	SouGR3.6-5	12.802
S11D	S11D-2	12.7966
Tek-2	Tek-2	12.752
S16D	S16D	12.738
CU5_5	CU5.5	12.7265
S6B	S6B-3	12.6249
BdTR7a	BdTR7a	12.5741
J6_2	J6.2	12.5729
S12B	S12B-4	12.5123
HU3_4	HU3.4	12.509
S17D	S17D-1	12.4656
Bd3-1	Bd3-1	12.4581
S22B	S22B-1	12.3929
ABR4	ABR4	12.3323
Sg2_1	Sg2.1.1	12.3119
CU1_6	CU1.6-1	12.2505
S11B	S11B-2	12.1842
S11A	S11A.3	12.1046
S22C	S22C.1	11.9963
Mur1	Mur1	11.9255
ABR2	ABR2	11.7166
Mig1	Mig1	11.6913
Sig2	Sig1	11.6866
Mon1	Mon1	11.6789
Ron2	RON2	11.6681
Luc1	G31i1	11.6044
S8iiC	S8iiC	11.5504
ABR5	ABR5	11.5358
ABR9	ABR9	11.4495
Per1	G30i1	11.4148
ABR3	ABR3	11.2698
Gaz-8	Gaz-8	10.9954
ABR7	ABR7	10.6561
Gaz-7	Gaz-7	10.4989
BdTR2B	BdTR2B	10.4463
BdTR2G	BdTR2G	10.4101
Bd18-1	Bd18-1	10.3527
Adi-4	Adi-4	10.2825
Gaz-1	Gaz-1	10.2211
Gaz-2	Gaz-2	10.2055
BdTR10C	BdTR10C	10.189
BdTR12c	BdTR12c	10.1838
Adi-10	Adi-10	10.109
BdTR12B	BdTR12B	10.0823
Mig3	Mig3	10.0369
BdTR3C	BdTR3C	9.94516
G34i6	G34i6	9.92547
3i	Arm-Arm3i	9.88677
Adi-12	Adi-12	9.84693
BdTR5I	BdTR5I	9.83897
BdTR1i	BdTR1i	9.77741
G32i2	G32i2	9.71839
3A	Arm-Arm3A	9.70864
2B	Arm-Arm2B	9.70724
G34i2	G34i2	9.69097
BdTR11i	BdTR11I	9.68881
Adi-15	Adi-15	9.67364
3G	Arm-Arm3G	9.58837
BdTR11A	BdTR11A	9.55752
BdTR11E	BdTR11E	9.50971
BdTR10D	BdTR10D	9.46958
BdTR9K	BdTR9K	9.39649
Kah-6	Kah-6	9.35609
BdTR11G	BdTR11G	9.34512
BdTR5A	BdTR5A	9.33424
Koz-3	Koz-3	9.32047
G31i4	G31i4	9.31508
Koz-2	Koz-2	9.30787
Adi-2	Adi-2	9.26552
Uni2	Uni2	9.06422
BdTR9M	BdTR9M	9.05587
BdTR13C	BdTR13C	9.05386
BdTR3M	BdTR3M	9.01058
BdTR13N	BdTR13N	8.94039
Kah-5	Kah-5	8.90999
BdTR13B	BdTR13B	8.81764
Koz-1	Koz-1	8.77638
Kah-1	Kah-1	8.65232
Adi-9	Adi-9	8.44952
Bd2-3	Bd2-3	8.43023
Koz-5	Koz-5	8.40833
BdTR13a	BdTR13a	8.39332

## Sheet: Fig 8 d
	B. distachyon total	9122347
	D plastotype total	5217949
	D plastotype and B. distachyon	1404851
	D plastotype only	3813098
	B. distachyon not D plastotype	7717496
	S plastotype total	4566274
	S plastotype and B. distachyon	3211608
	S plastotype only	1354666
	B. distachyon not S plastotype	5910739

## Sheet: Supp Fig 11 a and c
this data is also contained in supplementary data 11.
dN/dS ratios. This sheet contains D subgenomes and B. distachyon lines with B. stacei as the outgroup.
# 57 selected taxa in list.subgenomeD.ABR114			this data is also contained in supplementary data 11.
# reference taxon: Bstaceiv0.1.stacei.allTrs.cds.fna.gz
	Bd21 v3.1	Bd21-3	ABR2	ABR3	ABR4	ABR5	ABR6	ABR7	ABR8	ABR9	Adi-12	Adi-2	Arn1	Bd1-1	Bd18-1	Bd2-3	Bd29-1	Bd30-1	BdTR10C	BdTR11a	BdTR11g	BdTR11i	BdTR12c	BdTR13c	BdTR13a	BdTR1i	BdTR2b	BdTR2g	BdTR3c	BdTR5i	BdTR7a	BdTR8i	BdTR9k	Bis-1	Foz1	Jer1	Kah-5	Koz-1	Koz-3	Luc1	Mig3	Mon3	Mur1	Per1	Ron2	S8iiC	Sig2	Tek-2	Uni2
my_1612166_Bradi3g52000_aln.fna	0.152062	0.152062	0.152062	0.152062	0.152062	0.152062	0.152062	0.152062	0.138125	0.138125	0.152062	0.152062	0.138125	0.138125	0.152062	0.152062	0.138125	0.152062	0.152062	0.152062	0.152062	0.152062	0.152062	0.152062	0.152062	0.152062	0.152062	0.152062	0.126549	0.152062	0.173011	0.138125	0.152062	0.152062	0.152062	0.152062	0.152062	0.152062	0.126549	0.152062	0.137988	0.138125	0.152062	0.152062	0.152062	0.152062	0.152062	0.138125	0.152062
my_1604478_Bradi1g19770_aln.fna	0.03351	0.03351	0.03351	0.030756	0.03351	0.03351	0.03351	0.030756	0.033464	0.033464	0.03351	0.03351	0.033464	0.030756	0.066993	0.03351	0.030756	0.067095	0.03351	0.03351	0.03351	0.03351	0.03351	0.03351	0.03351	0.03351	0.03351	0.03351	0.03351	0.03351	0.030756	0.066993	0.03351	0.03351	0.030756	0.03351	0.03351	0.03351	0.03351	0.03351	0.03351	0.033464	0.030756	0.03351	0.03351	0.03351	0.030756	0.066993	0.03351
my_1596252_Bradi5g17370_aln.fna	0.318787	0.318787	0.280604	0.318366	0.280604	0.280604	0.280604	0.280604	0.341073	0.318787	0.280604	0.280604	0.296519	0.277866	0.280604	0.280604	0.277866	0.280604	0.280604	0.296519	0.296519	0.296519	0.280604	0.280604	0.280604	0.296519	0.296519	0.296519	0.280604	0.280604	0.277866	0.296519	0.264445	0.280604	0.280604	0.280604	0.280604	0.280604	0.280604	0.318366	0.280604	0.296519	0.318366	0.280604	0.280604	0.280604	0.280604	0.296519	0.318366
my_1604469_Bradi1g20440_aln.fna	0.043422	0.043422	0.047463	0.043422	0.047463	0.047463	0.047463	0.043422	0.050019	0.047463	0.101836	0.072569	0.047463	0.22457	0.043422	0.083382	0.047463	0.138935	0.131513	0.057967	0.043422	0.043422	0.137577	0.095319	0.047463	0.057992	0.043422	0.087314	0.072647	0.131513	0.063382	0.063382	0.164681	0.127472	0.047463	0.043422	0.043422	0.043422	0.131756	0.047463	0.043422	0.047463	0.047463	0.047463	0.043422	0.043422	0.047463	0.047463	0.047463
my_1594801_Bradi1g18140_aln.fna	0.313194	0.313194	0.313194	0.313194	0.313194	0.313194	0.313194	0.313194	0.295796	0.295796	0.313194	0.328407	0.313194	0.309283	0.313194	0.313194	0.295796	0.346943	0.50491	0.313194	0.328407	0.313194	0.313194	0.313194	0.313194	0.313194	0.313194	0.313194	0.328689	0.328407	0.295796	0.295796	0.328689	0.360035	0.313194	0.313194	0.313194	0.313194	0.3448	0.313194	0.313194	0.313194	0.313194	0.313194	0.313194	0.313194	0.313194	0.295796	0.297046
my_1587945_Bradi2g22500_aln.fna	0.015928	0.015928	0.015928	0.015928	0.015928	0.015928	0.01592	0.015928	0.014035	0.014273	0.020305	0.017396	0.01348	0.016193	0.015928	0.017032	0.013487	0.020307	0.024649	0.017373	0.015928	0.015928	0.017	0.022744	0.015928	0.015928	0.017373	0.017396	0.018839	0.020269	0.018915	0.014845	0.018031	0.024651	0.015928	0.015928	0.015928	0.015928	0.017394	0.015928	0.015928	0.01348	0.015928	0.01592	0.015928	0.015928	0.015928	0.013487	0.014166
my_1610843_Bradi1g66390_aln.fna	0.288	0.288	0.313116	0.313116	0.313116	0.313116	0.313116	0.313116	0.344428	0.346552	0.288	0.288	0.266028	0.317159	0.313116	0.288	0.317159	0.313264	0.288	0.288	0.288	0.317588	0.288	0.315628	0.288	0.377244	0.346552	0.315628	0.288	0.288	0.470788	0.317159	0.288	0.317932	0.313116	0.346626	0.288	0.288	0.288	0.313116	0.377534	0.288	0.345282	0.313116	0.313116	0.313116	0.313116	0.317159	0.313116
my_1591897_Bradi4g08700_aln.fna	0.225238	0.203379	0.211194	0.216782	0.203072	0.216782	0.216782	0.211194	0.203219	0.203072	0.203379	0.203219	0.217123	0.230515	0.203087	0.217142	0.195503	0.216782	0.211194	0.211194	0.211194	0.211194	0.216971	0.203379	0.203379	0.211194	0.211194	0.211194	0.211194	0.216947	0.225238	0.208753	0.216971	0.203379	0.216782	0.216782	0.203219	0.211194	0.203379	0.211194	0.216782	0.217123	0.216782	0.225375	0.211194	0.229923	0.216782	0.195664	0.211194
my_1599910_Bradi4g35540_aln.fna	0.147329	0.147329	0.147329	0.147329	0.147329	0.147329	0.147329	0.147329	0.176253	0.211308	0.147329	0.147329	0.147329	0.176253	0.147329	0.147329	0.176253	0.147329	0.147329	0.147329	0.147329	0.147329	0.147329	0.147329	0.147329	0.147329	0.147329	0.147329	0.147329	0.135739	0.176253	0.176253	0.147329	0.147329	0.147329	0.147329	0.135739	0.147329	0.147329	0.147329	0.147329	0.147329	0.147329	0.147329	0.147329	0.147329	0.147329	0.176253	0.147329
my_1603763_Bradi2g48907_aln.fna	0.07282	0.07282	0.07282	0.07282	0.069211	0.07282	0.07282	0.07282	0.085093	0.07282	0.07282	0.07282	0.07282	0.08519	0.07282	0.078994	0.07282	0.087012	0.078994	0.07282	0.07282	0.07282	0.078994	0.07282	0.07282	0.07282	0.078994	0.078994	0.079293	0.078994	0.08519	0.07282	0.084057	0.07282	0.07282	0.07282	0.07282	0.07282	0.091407	0.07282	0.07282	0.07282	0.07282	0.07282	0.07282	0.07282	0.07282	0.07282	0.07282
my_1589401_Bradi3g29080_aln.fna	0.077338	0.077338	0.077338	0.077338	0.077338	0.077338	0.077338	0.077338	0.077338	0.077338	0.077338	0.08703	0.077338	0.090082	0.077338	0.097086	0.138407	0.128261	0.252127	0.08703	0.077338	0.08703	0.127955	0.106648	0.077338	0.077338	0.077338	0.09687	0.096969	0.10724	0.077338	0.072161	0.096915	0.077338	0.077338	0.077338	0.077338	0.077338	0.127866	0.077338	0.077338	0.124433	0.077338	0.077338	0.077338	0.077338	0.077338	0.072161	0.077338
my_1595278_Bradi3g49480_aln.fna	0.239693	0.239693	0.184127	0.184127	0.184127	0.184127	0.193939	0.184127	0.204778	0.246436	0.239693	0.239693	0.212869	0.262023	0.225451	0.239693	0.246436	0.202767	0.261504	0.239693	0.239693	0.239693	0.225451	0.225451	0.225451	0.24643	0.24643	0.267321	0.239693	0.290735	0.2664	0.246436	0.289044	0.225451	0.193939	0.193939	0.239693	0.239693	0.239693	0.193939	0.184127	0.225451	0.193939	0.184127	0.184127	0.193939	0.193939	0.246436	0.193939
my_1608640_Bradi4g13770_aln.fna	0.180063	0.180063	0.180063	0.180063	0.180063	0.180063	0.180063	0.195996	0.188724	0.172837	0.172837	0.180063	0.172837	0.285741	0.180063	0.188169	0.172837	0.261748	0.195996	0.180063	0.180063	0.180063	0.204236	0.172837	0.172837	0.180063	0.195996	0.180063	0.180063	0.212252	0.188169	0.165101	0.261729	0.188169	0.180063	0.180063	0.172837	0.180063	0.22765	0.180063	0.180063	0.172837	0.180063	0.180063	0.180063	0.180063	0.180063	0.172837	0.180063
my_1617206_Bradi3g56115_aln.fna	0.58662	0.58662	0.58662	0.73835	0.73835	0.73835	0.73835	0.58662	0.853943	0.73835	0.58662	0.47763	0.73835	0.73835	0.58662	0.4845	0.73835	0.73835	0.58662	0.47763	0.674804	0.58662	0.58662	0.58662	0.58662	0.58662	0.58662	0.58662	0.58662	0.58662	0.699389	0.73835	0.58662	0.58662	0.73835	0.73835	0.58662	0.58662	0.58662	0.73835	0.73835	0.73835	0.73835	0.73835	0.73835	0.58662	0.73835	0.73835	0.73835
my_1586486_Bradi3g39100_aln.fna	0.091442	0.089275	0.089199	0.089275	0.089275	0.089275	0.089275	0.089275	0.089196	0.091442	0.091442	0.089275	0.091442	0.091442	0.089275	0.091442	0.091442	0.089275	0.089275	0.089275	0.089275	0.089275	0.089275	0.089275	0.089275	0.089275	0.089275	0.089275	0.089275	0.089275	0.099072	0.099176	0.091442	0.089275	0.089199	0.089275	0.091442	0.089275	0.089275	0.089275	0.089275	0.091442	0.089275	0.089275	0.089275	0.089275	0.089199	0.091442	0.089275
my_1602242_Bradi3g10610_aln.fna	0.37776	0.37776	0.37776	0.397231	0.397231	0.397231	0.37776	0.37776	0.403797	0.383206	0.37776	0.37776	0.35971	0.341261	0.37776	0.417509	0.383206	0.41223	0.53937	0.37776	0.37776	0.37776	0.556723	0.35812	0.37776	0.37776	0.377367	0.402479	0.37776	0.402061	0.341214	0.382826	0.402479	0.379052	0.397231	0.37776	0.37776	0.37776	0.361263	0.397231	0.397231	0.35971	0.37776	0.37776	0.397231	0.37776	0.397231	0.383206	0.397231
my_1610690_Bradi4g44970_aln.fna	0.227607	0.227607	0.247879	0.223167	0.247879	0.227607	0.247879	0.234861	0.234251	0.227607	0.227607	0.227607	0.227607	0.23892	0.227607	0.245489	0.227607	0.234488	0.27055	0.227607	0.227607	0.227607	0.227607	0.233158	0.227607	0.227607	0.227607	0.233253	0.233951	0.233253	0.233253	0.227607	0.251237	0.233253	0.227607	0.247879	0.227607	0.227607	0.219765	0.247879	0.227607	0.227607	0.247879	0.247879	0.247879	0.247879	0.227607	0.227607	0.247879
my_1594707_Bradi2g07801_aln.fna	0.249113	0.249113	0.249113	0.271826	0.261764	0.249113	0.258688	0.294459	0.322813	0.28022	0.249113	0.249113	0.294452	0.294452	0.249113	0.249113	0.294452	0.294459	0.249113	0.249113	0.249113	0.249113	0.249113	0.261764	0.249113	0.249113	0.249113	0.261764	0.249113	0.261764	0.294452	0.28022	0.261792	0.249113	0.271826	0.261764	0.249113	0.249113	0.249113	0.258688	0.261764	0.28022	0.271826	0.249113	0.249113	0.258688	0.271826	0.294452	0.249113
my_1600718_Bradi3g51940_aln.fna	0.169318	0.169318	0.169318	0.217337	0.217337	0.217337	0.217337	0.217337	0.237564	0.142169	0.169318	0.203525	0.171214	0.199743	0.169318	0.203119	0.142169	0.217337	0.169318	0.142169	0.142169	0.142169	0.169318	0.203432	0.169318	0.169318	0.169318	0.169318	0.169318	0.169318	0.142169	0.142169	0.203491	0.237411	0.217337	0.217337	0.169318	0.169318	0.170546	0.217337	0.248515	0.171214	0.217337	0.217337	0.217337	0.169318	0.217337	0.142169	0.217337
my_1611697_Bradi4g15300_aln.fna	0.298604	0.298604	0.298604	0.298604	0.298604	0.298604	0.298604	0.298604	0.298604	0.298604	0.298604	0.316318	0.298604	0.322958	0.298604	0.335466	0.298604	0.319169	0.358347	0.298604	0.298604	0.298604	0.337062	0.298604	0.298604	0.298604	0.299883	0.298604	0.337427	0.298604	0.31666	0.298604	0.298604	0.317618	0.298604	0.298604	0.317039	0.298604	0.335466	0.298604	0.298604	0.298604	0.298604	0.298604	0.298604	0.298604	0.298604	0.298604	0.298604
my_1600084_Bradi4g20620_aln.fna	0.071973	0.071973	0.071973	0.071973	0.071973	0.071973	0.071973	0.071973	0.070654	0.071973	0.071973	0.071973	0.071973	0.071973	0.071973	0.074287	0.071973	0.071973	0.076506	0.071973	0.071973	0.071973	0.071973	0.074184	0.071973	0.071973	0.071973	0.07403	0.074085	0.071973	0.071973	0.071973	0.071973	0.071973	0.071973	0.071973	0.071973	0.071973	0.07403	0.071973	0.071973	0.071973	0.071973	0.071973	0.071973	0.071973	0.071973	0.071973	0.071973
my_1616390_Bradi4g30130_aln.fna	0.254418	0.254418	0.254418	0.254418	0.254418	0.254418	0.254418	0.254418	0.363057	0.254418	0.254418	0.254418	0.254418	0.254418	0.254418	0.254418	0.254418	0.254418	0.254418	0.254418	0.254418	0.254418	0.254418	0.254418	0.254418	0.254418	0.254418	0.254418	0.254418	0.254418	0.254418	0.254418	0.254418	0.254418	0.254418	0.254418	0.254418	0.254418	0.254418	0.254418	0.254418	0.254418	0.254418	0.254418	0.221466	0.254418	0.254418	0.254418	0.221466
my_1588108_Bradi2g60097_aln.fna	0.215688	0.215688	0.215688	0.215688	0.198048	0.194452	0.209559	0.194452	0.228851	0.20696	0.22549	0.215688	0.198048	0.192841	0.215688	0.215688	0.197762	0.222458	0.219075	0.215688	0.215688	0.215688	0.215688	0.209454	0.215688	0.215688	0.215688	0.215688	0.22549	0.218857	0.192841	0.197762	0.22549	0.209891	0.194452	0.215688	0.215688	0.215688	0.215688	0.194452	0.215688	0.198048	0.209559	0.209633	0.194452	0.222458	0.194452	0.197762	0.192651
my_1612246_Bradi2g12990_aln.fna	0.095944	0.095944	0.095944	0.095944	0.095944	0.095944	0.095944	0.095944	0.095944	0.12025	0.095944	0.095944	0.086182	0.095944	0.095944	0.095944	0.095944	0.120433	0.143754	0.095944	0.095944	0.095944	0.095944	0.120077	0.095944	0.095944	0.095944	0.095944	0.095944	0.095944	0.119832	0.095944	0.095944	0.120077	0.095944	0.095944	0.095944	0.095944	0.095944	0.095944	0.095944	0.095944	0.095944	0.095944	0.095944	0.095944	0.095944	0.095944	0.095944
my_1606010_Bradi1g05540_aln.fna	0.148077	0.148077	0.135605	0.135605	0.135605	0.135605	0.135605	0.135605	0.129971	0.135605	0.135605	0.148077	0.135605	0.278745	0.135605	0.186064	0.148077	0.198868	0.135605	0.135605	0.1483	0.135605	0.165622	0.16701	0.135605	0.148077	0.173703	0.173703	0.148077	0.16701	0.129744	0.147978	0.154836	0.135605	0.135605	0.135605	0.135605	0.148077	0.365546	0.33383	0.135605	0.135605	0.135605	0.135605	0.135605	0.135605	0.135605	0.135605	0.135605
my_1613149_Bradi1g35140_aln.fna	0.148266	0.148266	0.148266	0.148266	0.148266	0.148266	0.148266	0.148266	0.138348	0.148266	0.139979	0.148266	0.148266	0.158099	0.148266	0.157072	0.148266	0.163183	0.122716	0.131279	0.131279	0.131279	0.148284	0.148266	0.148266	0.148266	0.148284	0.148284	0.158064	0.157061	0.148284	0.148266	0.15754	0.148266	0.148266	0.148266	0.148266	0.148266	0.148284	0.148266	0.148266	0.148266	0.148266	0.148266	0.148266	0.148266	0.148266	0.148266	0.148266
my_1596018_Bradi2g43750_aln.fna	0.098608	0.11549	0.106964	0.128292	0.106964	0.106964	0.128292	0.128292	0.134287	0.094846	0.11549	0.167802	0.115695	0.111137	0.11549	0.141674	0.110978	0.13402	0.11549	0.11549	0.11549	0.11549	0.154854	0.141674	0.11549	0.128572	0.128526	0.11549	0.141674	0.11549	0.148592	0.123688	0.141514	0.11549	0.120313	0.133921	0.11549	0.11549	0.11549	0.133921	0.120313	0.102648	0.133921	0.128292	0.133921	0.133921	0.120313	0.098608	0.133921
my_1595914_Bradi4g05930_aln.fna	0.084959	0.069833	0.0938	0.069833	0.069833	0.069833	0.069833	0.0938	0.082527	0.084959	0.069833	0.078534	0.069579	0.069952	0.069833	0.069833	0.084959	0.078229	0.069833	0.069833	0.069833	0.069833	0.0938	0.069833	0.069833	0.069833	0.069833	0.069833	0.067715	0.069833	0.071863	0.084959	0.069833	0.069829	0.069833	0.071833	0.069833	0.067715	0.069791	0.069579	0.069579	0.080903	0.069579	0.069579	0.069579	0.071833	0.069833	0.084959	0.069579
my_1603943_Bradi3g02100_aln.fna	0.656717	0.656717	0.656717	0.656717	0.656717	0.656717	0.656717	0.656717	0.598736	0.598736	0.656877	0.660727	0.656717	0.548866	0.656717	0.556779	0.598781	0.557039	0.555822	0.721572	0.719257	0.721572	0.656717	0.602415	0.656717	0.656717	0.719257	0.656675	0.656717	0.600751	0.554926	0.554926	0.557039	0.715257	0.64585	0.656717	0.598736	0.656717	0.656717	0.656717	0.656717	0.656717	0.656717	0.656605	0.656717	0.656717	0.647829	0.598781	0.656717
my_1605250_Bradi2g08910_aln.fna	0.10892	0.10892	0.09987	0.09987	0.09987	0.09987	0.09987	0.127964	0.13221	0.10892	0.09987	0.09987	0.10892	0.133208	0.09987	0.111015	0.10892	0.134898	0.089411	0.09987	0.110212	0.09987	0.10752	0.081562	0.09987	0.096549	0.0873	0.090219	0.09987	0.111015	0.168802	0.104927	0.132027	0.096549	0.09987	0.09987	0.09987	0.09987	0.097441	0.09987	0.096549	0.10892	0.107424	0.09987	0.09987	0.09987	0.09987	0.10892	0.09987
my_1603599_Bradi1g37420_aln.fna	0.400646	0.447115	0.376442	0.400646	0.400646	0.376442	0.400646	0.376442	0.353257	0.376442	0.400646	0.375971	0.376442	0.423189	0.400646	0.400646	0.376442	0.353257	0.400646	0.400646	0.400646	0.400646	0.400646	0.400646	0.400646	0.400646	0.400646	0.375971	0.400646	0.400646	0.447115	0.447115	0.400646	0.375971	0.376442	0.400646	0.400646	0.400646	0.400646	0.400646	0.400646	0.400646	0.376442	0.400646	0.376442	0.400646	0.376442	0.447115	0.400646
my_1604783_Bradi1g19910_aln.fna	0.299799	0.299799	0.299799	0.350094	0.299799	0.299799	0.299799	0.350094	0.350485	0.265277	0.299799	0.299799	0.299799	0.299799	0.299799	0.299799	0.265277	0.350206	0.401015	0.299799	0.299799	0.299799	0.299799	0.299799	0.299799	0.299799	0.299799	0.299799	0.350496	0.299799	0.299799	0.265277	0.350496	0.299799	0.350094	0.299799	0.299799	0.299799	0.299799	0.299799	0.299799	0.299799	0.350094	0.299799	0.299799	0.299799	0.350094	0.265277	0.299799
my_1592388_Bradi1g27450_aln.fna	0.038539	0.038539	0.05376	0.040299	0.040299	0.040299	0.040299	0.040299	0.053847	0.040299	0.038539	0.038539	0.040299	0.053747	0.038539	0.038539	0.053747	0.064392	0.051427	0.038539	0.038539	0.038539	0.038539	0.038539	0.038539	0.038539	0.038539	0.038539	0.040299	0.051427	0.053747	0.053747	0.03701	0.038539	0.040299	0.040299	0.038539	0.040299	0.038539	0.040299	0.040299	0.040299	0.040299	0.040299	0.040299	0.040299	0.040299	0.053747	0.040299
my_1610451_Bradi3g18900_aln.fna	0.807635	0.807635	0.807635	0.877229	0.877229	0.807635	0.76146	0.877229	0.807635	0.807635	0.773529	0.807635	0.804796	0.871518	0.807635	0.772054	0.807635	0.906557	0.907464	0.804796	0.804796	0.804796	0.811236	0.724986	0.804796	0.807635	0.809075	0.905454	0.807635	0.790714	0.790714	0.807635	0.849072	0.804796	0.807635	0.807635	0.807635	0.807635	0.924115	0.807635	0.807635	0.804796	0.807635	0.807635	0.877229	0.807635	0.807635	0.807635	0.877229
my_1611894_Bradi2g19440_aln.fna	0.433494	0.433494	0.433494	0.433494	0.433494	0.433494	0.433494	0.433494	0.317453	0.317453	0.433494	0.433494	0.433494	0.433494	0.433494	0.433494	0.433494	0.433494	0.433494	0.433494	0.433494	0.433494	0.433494	0.433494	0.433494	0.433494	0.433494	0.433494	0.433494	0.433494	0.433494	0.433494	0.433494	0.433494	0.433494	0.433494	0.433494	0.433494	0.433494	0.433494	0.433494	0.433494	0.433494	0.433494	0.433494	0.433494	0.433494	0.433494	0.433494
my_1597965_Bradi4g29340_aln.fna	0.225582	0.225582	0.297291	0.297291	0.297291	0.297291	0.297291	0.297291	0.297291	0.225582	0.311615	0.314324	0.242821	0.352519	0.297291	0.306966	0.420457	0.341545	0.514082	0.297291	0.297291	0.297291	0.348071	0.311615	0.297291	0.297291	0.297291	0.297291	0.299186	0.314502	0.261073	0.261644	0.373368	0.297291	0.297291	0.297291	0.297291	0.242821	0.297291	0.297291	0.297291	0.242821	0.297291	0.297291	0.297291	0.297291	0.297291	0.242821	0.297291
my_1603122_Bradi4g39920_aln.fna	0.74365	0.74365	0.74365	0.74365	0.74365	0.74365	0.743108	0.74365	0.66732	0.665873	0.74365	0.74365	0.70177	0.685743	0.74365	0.74365	0.70177	0.74365	0.74365	0.74365	0.74365	0.74365	0.74365	0.74365	0.74365	0.74365	0.74365	0.74365	0.74365	0.764572	0.665873	0.72262	0.764572	0.74365	0.722927	0.74365	0.74365	0.74365	0.74365	0.74365	0.765252	0.70177	0.722927	0.722927	0.74365	0.74365	0.722927	0.70177	0.74365
my_1593364_Bradi2g12120_aln.fna	0.133652	0.133652	0.133652	0.133652	0.133652	0.133652	0.133652	0.133652	0.106778	0.11467	0.133652	0.133652	0.088331	0.143472	0.133652	0.133652	0.088331	0.133652	0.133652	0.125107	0.133652	0.133652	0.133652	0.133652	0.133652	0.133652	0.133652	0.133652	0.133652	0.133652	0.088331	0.11467	0.133652	0.133652	0.133652	0.088331	0.133652	0.133652	0.133652	0.133652	0.088331	0.088331	0.133652	0.133652	0.133652	0.133652	0.133652	0.11467	0.133652
my_1600985_Bradi4g38350_aln.fna	0.032753	0.032753	0.032753	0.032753	0.032753	0.032753	0.032753	0.032753	0.031014	0.032753	0.032753	0.032753	0.049151	0.031013	0.032753	0.049184	0.031012	0.049184	0.032753	0.032753	0.032753	0.032753	0.032753	0.049178	0.032753	0.032753	0.032753	0.032753	0.032753	0.032753	0.046571	0.046556	0.065646	0.032753	0.032753	0.032753	0.032753	0.032753	0.049184	0.032753	0.049182	0.049151	0.032753	0.032753	0.032753	0.032753	0.032753	0.031013	0.032753
my_1613710_Bradi3g48110_aln.fna	0.195515	0.195515	0.147832	0.147832	0.147832	0.147832	0.147832	0.147832	0.241152	0.195515	0.195515	0.195515	0.195515	0.195515	0.147832	0.195515	0.195515	0.147832	0.147832	0.147832	0.147832	0.147832	0.324257	0.214829	0.147832	0.147832	0.147832	0.147832	0.147832	0.195515	0.32909	0.195515	0.195515	0.147832	0.147832	0.147832	0.147832	0.147832	0.407106	0.147832	0.147832	0.195515	0.147832	0.147832	0.147832	0.147832	0.147832	0.195515	0.147832
my_1610501_Bradi1g65190_aln.fna	0.083627	0.083627	0.098227	0.098227	0.098227	0.098227	0.098227	0.149585	0.098227	0.083627	0.143518	0.083627	0.083627	0.127581	0.083627	0.104513	0.191905	0.133961	0.105412	0.083627	0.083627	0.083627	0.146488	0.105326	0.083627	0.083627	0.083627	0.105326	0.083627	0.173163	0.127357	0.083627	0.086907	0.083627	0.098227	0.098227	0.083627	0.083627	0.105512	0.098227	0.149585	0.083627	0.149849	0.098227	0.098227	0.098227	0.098227	0.083627	0.098227
my_1598405_Bradi5g20607_aln.fna	0.131896	0.106476	0.106476	0.106476	0.106476	0.106476	0.110092	0.106476	0.106476	0.131896	0.106476	0.106476	0.131896	0.131896	0.106476	0.131896	0.131896	0.106476	0.106476	0.106476	0.106476	0.106476	0.106476	0.131896	0.131896	0.131896	0.131896	0.131896	0.131896	0.131896	0.131896	0.145182	0.106476	0.131896	0.106476	0.106476	0.131896	0.131896	0.131896	0.106476	0.106476	0.131896	0.106476	0.131896	0.110092	0.110092	0.106476	0.131896	0.115342
my_1592143_Bradi1g02490_aln.fna	0.076188	0.076188	0.076188	0.076188	0.076188	0.076188	0.076188	0.076188	0.076188	0.073964	0.073964	0.073964	0.073964	0.073964	0.084098	0.076188	0.073964	0.084028	0.073964	0.073964	0.073964	0.073964	0.073964	0.076188	0.076188	0.076188	0.076188	0.076188	0.084028	0.073964	0.073964	0.073964	0.084125	0.076188	0.076188	0.076188	0.076188	0.073964	0.076188	0.076188	0.076188	0.073964	0.076188	0.076188	0.076188	0.076188	0.076188	0.073964	0.076188
my_1595624_Bradi1g52080_aln.fna	0.239588	0.239588	0.244883	0.244883	0.244883	0.244883	0.244883	0.244883	0.24346	0.239588	0.25804	0.244883	0.23865	0.245936	0.239588	0.258373	0.239588	0.283854	0.549054	0.244883	0.244883	0.244883	0.284057	0.312454	0.244883	0.244934	0.25154	0.252279	0.253125	0.464945	0.265452	0.24638	0.258328	0.251421	0.244883	0.244883	0.244883	0.244883	0.25804	0.244883	0.244883	0.23865	0.244883	0.244883	0.244883	0.244883	0.244883	0.239588	0.244883
my_1619321_Bradi2g20010_aln.fna	1e-05	1e-05	1e-05	1e-05	1e-05	1e-05	1e-05	1e-05	1e-05	1e-05	1e-05	1e-05	1e-05	1e-05	1e-05	1e-05	1e-05	1e-05	1e-05	1e-05	1e-05	1e-05	1e-05	1e-05	1e-05	1e-05	1e-05	1e-05	1e-05	1e-05	1e-05	1e-05	1e-05	1e-05	1e-05	1e-05	1e-05	1e-05	1e-05	1e-05	1e-05	1e-05	1e-05	1e-05	1e-05	1e-05	1e-05	1e-05	1e-05
my_1614032_Bradi3g54540_aln.fna	0.447605	0.447605	0.447605	0.447605	0.447605	0.447605	0.447605	0.447605	0.449988	0.405355	0.447605	0.447605	0.449988	0.49473	0.488313	0.533056	0.405355	0.677324	0.532276	0.447605	0.447605	0.447605	0.447781	0.447605	0.447605	0.447605	0.447605	0.491143	0.490196	0.447605	0.49112	0.405355	0.447605	0.490196	0.447605	0.447605	0.447605	0.447605	0.447605	0.447605	0.447605	0.449988	0.447605	0.447605	0.447605	0.447605	0.447605	0.405355	0.447605
my_1612438_Bradi2g48360_aln.fna	0.130322	0.130322	0.101087	0.101087	0.130322	0.101087	0.130322	0.130322	0.101087	0.101087	0.130322	0.130322	0.101087	0.101087	0.130322	0.130322	0.101087	0.101087	0.130322	0.130322	0.130322	0.130322	0.130322	0.130322	0.130322	0.130322	0.130322	0.130322	0.130322	0.130322	0.101087	0.101087	0.130322	0.130322	0.101087	0.130322	0.130322	0.130322	0.130322	0.101087	0.101087	0.101087	0.130322	0.130322	0.101087	0.130322	0.101087	0.101087	0.130322
my_1598018_Bradi1g68950_aln.fna	0.059699	0.056808	0.056808	0.056808	0.056808	0.056808	0.056808	0.056808	0.059699	0.059699	0.075718	0.056808	0.059699	0.056824	0.056808	0.069308	0.059699	0.090648	0.072371	0.056808	0.056808	0.056808	0.072445	0.094649	0.056808	0.056808	0.075817	0.108787	0.056808	0.069345	0.075745	0.094852	0.09483	0.056808	0.056808	0.056808	0.056808	0.056808	0.069308	0.056808	0.056808	0.059699	0.056808	0.056808	0.056808	0.056808	0.056808	0.079706	0.056808
my_1590444_Bradi5g04640_aln.fna	0.034586	0.034586	0.02923	0.031851	0.029826	0.031851	0.031851	0.02923	0.034694	0.031851	0.031897	0.02923	0.029826	0.031851	0.031851	0.031908	0.031851	0.034567	0.03458	0.02923	0.02923	0.02923	0.029826	0.031846	0.02923	0.02923	0.02923	0.031897	0.02923	0.0346	0.033753	0.031851	0.02923	0.02923	0.031851	0.029826	0.02923	0.02923	0.02923	0.02923	0.02923	0.029826	0.02923	0.02923	0.031851	0.02923	0.031851	0.031851	0.031851
my_1588857_Bradi5g22117_aln.fna	0.435469	0.449067	0.354375	0.341619	0.341619	0.439283	0.439283	0.407409	0.435395	0.365438	0.470503	0.470503	0.439283	0.321662	0.470503	0.452399	0.342402	0.449043	0.452399	0.435469	0.435469	0.435469	0.464824	0.470503	0.470503	0.452399	0.452399	0.478016	0.470503	0.464879	0.354362	0.354362	0.459968	0.465227	0.36558	0.354375	0.470503	0.470503	0.452399	0.439283	0.417179	0.439283	0.469838	0.435469	0.470503	0.435469	0.36558	0.354362	0.341619
my_1613111_Bradi2g39310_aln.fna	0.118834	0.118834	1e-05	0.039475	1e-05	0.095806	0.103385	0.040591	0.095806	1e-05	0.04045	0.118834	0.103385	0.39326	0.118834	1e-05	1e-05	0.03405	0.095806	0.118834	0.118834	0.118834	0.046364	0.102963	0.118834	0.118834	0.118834	0.118834	1e-05	0.118834	0.047376	0.388805	0.04045	0.118834	0.095806	1e-05	0.118834	0.118834	0.04045	0.095806	1e-05	1e-05	0.078773	0.09295	0.040591	0.095806	0.095806	1e-05	1e-05
my_1589976_Bradi4g13830_aln.fna	0.398209	0.398209	0.398209	0.415125	0.398209	0.415125	0.400269	0.415125	0.311715	0.357931	0.437295	0.425194	0.398678	0.335487	0.398209	0.334531	0.334531	0.413607	0.411593	0.398209	0.411629	0.411629	0.397307	0.398209	0.398209	0.398209	0.398209	0.398209	0.398209	0.398209	0.394833	0.346642	0.424859	0.35827	0.429355	0.429069	0.334531	0.398209	0.398209	0.400269	0.400269	0.398678	0.429355	0.415125	0.398209	0.38383	0.415125	0.334531	0.415125
my_1592041_Bradi2g06260_aln.fna	0.155739	0.155739	0.155711	0.155711	0.141473	0.155711	0.155711	0.141473	0.163467	0.147333	0.155739	0.155739	0.147333	0.162158	0.155739	0.155739	0.169942	0.169916	0.169927	0.155739	0.155739	0.155739	0.155739	0.155739	0.155739	0.155739	0.155739	0.170021	0.155739	0.169927	0.153753	0.169233	0.169927	0.155739	0.155711	0.155711	0.155739	0.155739	0.155739	0.155711	0.141473	0.147333	0.155711	0.155711	0.155711	0.155711	0.155711	0.153753	0.155711
my_1611811_Bradi3g02461_aln.fna	0.254297	0.254297	0.254297	0.198063	0.198063	0.254297	0.254297	0.254297	0.185485	0.185485	0.254297	0.254297	0.198063	0.326925	0.254297	0.254297	0.210602	0.254297	0.254297	0.254297	0.254297	0.254297	0.254297	0.198436	0.18761	0.254297	0.254297	0.254297	0.254297	0.254297	0.196365	0.198063	0.254297	0.198453	0.198063	0.198063	0.18761	0.254297	0.254297	0.254297	0.254297	0.198063	0.254297	0.254297	0.254297	0.254297	0.198063	0.198063	0.198063
my_1600352_Bradi3g37130_aln.fna	0.043979	0.043979	0.043979	0.043979	0.043979	0.043979	0.043979	0.043979	0.043979	0.043979	0.043979	0.043979	0.043979	0.039267	0.043979	0.050438	0.098324	0.050356	0.050482	0.043979	0.043979	0.043979	0.043979	0.043979	0.043979	0.043979	0.043979	0.043979	0.043979	0.05031	0.039267	0.043979	0.050356	0.043979	0.043979	0.043979	0.043979	0.043979	0.043979	0.043979	0.043979	0.043979	0.043979	0.043979	0.043979	0.043979	0.043979	0.043979	0.043979
my_1603690_Bradi5g18590_aln.fna	0.779809	0.779809	0.779809	0.779809	0.779809	0.779809	0.779809	0.779809	0.715427	0.66109	0.712413	0.779809	0.611866	0.66109	0.779809	0.779809	0.66109	0.779809	0.779809	0.779809	0.779809	0.779809	0.779809	0.779809	0.779809	0.779809	0.779809	0.779809	0.809552	0.656822	0.66109	0.66109	0.810621	0.809512	0.779809	0.611866	0.779809	0.779809	0.656822	0.779809	0.779809	0.611866	0.779809	0.809496	0.779809	0.779809	0.779809	0.66109	0.779809
my_1603129_Bradi1g32660_aln.fna	0.241434	0.241434	0.241434	0.241434	0.241434	0.241434	0.241434	0.241434	0.241434	0.241434	0.241434	0.241434	0.241434	0.242429	0.241434	0.490042	0.241434	0.737794	0.323411	0.241434	0.241434	0.241434	0.241434	0.405361	0.241434	0.241434	0.241434	0.241434	0.241434	0.32259	0.323188	0.463827	0.323411	0.241434	0.241434	0.241434	0.241434	0.241434	0.241434	0.241434	0.241434	0.241434	0.241434	0.241434	0.241434	0.241434	0.241434	0.241434	0.241434
my_1595925_Bradi1g58400_aln.fna	0.063816	0.076651	0.055397	0.073964	0.059321	0.059321	0.059321	0.055397	0.071129	0.071129	0.073972	0.076651	0.073964	0.063816	0.063816	0.057374	0.071129	0.059321	0.076651	0.076651	0.076651	0.076651	0.063816	0.076651	0.076651	0.059321	0.059321	0.057374	0.059321	0.057374	0.071129	0.083086	0.076651	0.073972	0.059321	0.059321	0.076651	0.059321	0.059321	0.059321	0.059321	0.063816	0.059321	0.055397	0.059321	0.059321	0.059321	0.071129	0.059321
my_1603311_Bradi2g53850_aln.fna	0.870844	0.870844	0.870844	0.870844	0.870844	0.870844	0.870844	0.870844	0.84891	0.84891	0.870844	0.870844	0.84891	0.84891	0.870844	0.945263	0.84891	0.870844	0.945263	0.870844	0.870844	0.870844	0.965028	0.945263	0.870844	0.870844	0.870844	0.963678	0.870844	0.945263	0.84891	0.84891	0.870844	0.870844	0.870844	0.870844	0.870844	0.870844	0.870844	0.870844	0.870844	0.84891	0.870844	0.870844	0.870844	0.870844	0.870844	0.84891	0.870844
my_1599397_Bradi3g30847_aln.fna	0.130857	0.130857	0.125771	0.125771	0.125771	0.125771	0.125771	0.125771	0.145204	0.130857	0.130857	0.125758	0.130857	0.130857	0.144186	0.130857	0.130857	0.125771	0.130857	0.130857	0.130857	0.130857	0.125758	0.130857	0.130857	0.130857	0.130857	0.130857	0.130857	0.130857	0.125758	0.130857	0.130857	0.125758	0.125771	0.125771	0.130857	0.130857	0.130857	0.125771	0.125771	0.130857	0.125771	0.125771	0.125771	0.125771	0.125771	0.130857	0.125771
my_1592964_Bradi2g03770_aln.fna	0.229632	0.229632	0.22266	0.229632	0.272601	0.241722	0.240435	0.272601	0.241722	0.241722	0.241722	0.240468	0.233879	0.240468	0.229632	0.273375	0.241722	0.237717	0.229632	0.240468	0.229632	0.229632	0.241722	0.229632	0.229632	0.229632	0.229632	0.240559	0.241722	0.240468	0.256422	0.257009	0.233093	0.251402	0.240435	0.229632	0.229632	0.241722	0.240468	0.229632	0.272601	0.242008	0.229632	0.240435	0.241722	0.22266	0.240435	0.241722	0.240435
my_1609096_Bradi2g09910_aln.fna	0.124241	0.124241	0.124241	0.124241	0.124241	0.124241	0.124241	0.124241	0.165851	0.112799	0.124241	0.124241	0.165881	0.124241	0.124241	0.1659	0.112799	0.207718	0.166174	0.124241	0.124241	0.124241	0.124241	0.124241	0.124241	0.124241	0.124241	0.124241	0.124241	0.124241	0.150712	0.124241	0.165691	0.124241	0.124241	0.124241	0.124241	0.124241	0.124241	0.124241	0.124241	0.124241	0.124241	0.124241	0.124241	0.124241	0.124241	0.124241	0.124241
my_1608512_Bradi2g27190_aln.fna	0.055476	0.067215	0.067215	0.067215	0.067215	0.067215	0.067215	0.067215	0.067191	0.055476	0.055476	0.055476	0.055476	0.055476	0.067215	0.055476	0.055476	0.055825	0.055476	0.067215	0.067215	0.067215	0.067215	0.055825	0.067215	0.067215	0.067215	0.067215	0.055825	0.067215	0.142125	0.047087	0.055476	0.067215	0.067215	0.067215	0.055476	0.067215	0.20122	0.067215	0.067215	0.055476	0.067215	0.067215	0.067215	0.067215	0.067215	0.047087	0.067215
my_1592612_Bradi2g48710_aln.fna	0.209193	0.209193	0.209193	0.209193	0.209193	0.223721	0.209193	0.209193	0.216326	0.224516	0.242563	0.215994	0.216326	0.241056	0.209193	0.225715	0.224516	0.209193	0.233667	0.209193	0.209193	0.209193	0.217261	0.258823	0.209193	0.209193	0.209193	0.217271	0.233424	0.24997	0.224516	0.232859	0.234155	0.239176	0.209193	0.209193	0.209193	0.209193	0.225202	0.209193	0.223721	0.216326	0.209193	0.209193	0.209193	0.209193	0.209193	0.224516	0.224516
my_1589572_Bradi3g01497_aln.fna	0.064647	0.064647	0.064431	0.066517	0.064431	0.066517	0.06535	0.066517	0.061293	0.061379	0.068597	0.066519	0.066507	0.065764	0.066519	0.072807	0.061583	0.070897	0.066525	0.064647	0.064647	0.064647	0.068494	0.066728	0.064647	0.064647	0.064647	0.064647	0.068597	0.068709	0.066874	0.061379	0.070571	0.068787	0.066507	0.066517	0.066519	0.066519	0.068494	0.066517	0.066517	0.064169	0.065541	0.064431	0.066507	0.064431	0.066507	0.061379	0.06863
my_1595293_Bradi4g35370_aln.fna	0.302182	0.321232	0.321232	0.320913	0.320913	0.321232	0.321232	0.301502	0.302182	0.299963	0.340551	0.321232	0.299963	0.320119	0.321232	0.322376	0.299963	0.304088	0.340886	0.321232	0.321232	0.321232	0.321232	0.321232	0.321232	0.321232	0.321232	0.321232	0.321232	0.304051	0.299963	0.299963	0.34086	0.321232	0.321232	0.321232	0.321232	0.321232	0.321232	0.321232	0.321232	0.299963	0.321232	0.321232	0.320913	0.320913	0.321232	0.299963	0.321232
my_1596808_Bradi3g34780_aln.fna	0.107548	0.103086	0.107548	0.107548	0.107548	0.107548	0.107548	0.107548	0.123113	0.098537	0.123011	0.107548	0.117874	0.184733	0.107548	0.16929	0.107548	0.191785	0.358693	0.107548	0.107548	0.107548	0.169328	0.169306	0.138454	0.138454	0.153948	0.191855	0.169427	0.1327	0.153947	0.122985	0.15387	0.138454	0.107548	0.107548	0.107548	0.107548	0.147438	0.107548	0.107548	0.122987	0.107548	0.107548	0.107548	0.107548	0.107548	0.122985	0.107548
my_1598824_Bradi4g28570_aln.fna	1e-05	1e-05	1e-05	0.05414	1e-05	1e-05	1e-05	1e-05	1e-05	0.047056	1e-05	1e-05	1e-05	0.09433	1e-05	1e-05	1e-05	1e-05	1e-05	1e-05	1e-05	1e-05	1e-05	1e-05	1e-05	1e-05	1e-05	1e-05	1e-05	1e-05	1e-05	1e-05	1e-05	1e-05	1e-05	1e-05	1e-05	1e-05	1e-05	1e-05	1e-05	1e-05	1e-05	1e-05	1e-05	1e-05	1e-05	1e-05	1e-05
my_1594792_Bradi4g41190_aln.fna	0.276777	0.276777	0.276777	0.268198	0.268198	0.268198	0.276777	0.285587	0.267193	0.276777	0.290895	0.283613	0.275054	0.305292	0.276777	0.318497	0.292243	0.315966	0.298491	0.276777	0.276777	0.276777	0.290702	0.298117	0.276777	0.276777	0.276777	0.283613	0.311767	0.297742	0.357871	0.292243	0.312298	0.290451	0.268198	0.276777	0.276777	0.276777	0.324118	0.268198	0.283613	0.267969	0.268198	0.276777	0.268198	0.268198	0.268198	0.292243	0.268198
my_1604792_Bradi1g30140_aln.fna	0.220943	0.220943	0.207254	0.220943	0.220943	0.220943	0.220943	0.207254	0.224508	0.207254	0.220943	0.220943	0.220943	0.207571	0.220943	0.220943	0.207254	0.245014	0.220943	0.220943	0.220943	0.220943	0.220943	0.220943	0.220943	0.220943	0.220943	0.220943	0.240936	0.220943	0.207254	0.207254	0.220943	0.206971	0.220943	0.220943	0.220943	0.220943	0.240936	0.220943	0.220943	0.220943	0.220943	0.220943	0.220943	0.207254	0.220943	0.207254	0.207254
my_1601126_Bradi2g19367_aln.fna	0.419076	0.419076	0.419076	0.419076	0.440831	0.440831	0.440831	0.440831	0.435919	0.45932	0.419076	0.419076	0.461197	0.458405	0.440918	0.419076	0.440918	0.419076	0.440918	0.419076	0.419076	0.419076	0.419076	0.419076	0.419076	0.419076	0.419076	0.419076	0.419076	0.419076	0.440918	0.459766	0.419076	0.419076	0.440831	0.440831	0.419076	0.419076	0.419076	0.440831	0.440831	0.45803	0.440831	0.440831	0.440831	0.440831	0.440831	0.459766	0.419076
my_1594400_Bradi2g39361_aln.fna	0.160103	0.160103	0.166827	0.15982	0.166827	0.166827	0.166827	0.17446	0.153761	0.160464	0.180229	0.160103	0.166827	0.166827	0.160103	0.202575	0.18818	0.193965	0.166827	0.160103	0.160103	0.160103	0.166827	0.174128	0.160103	0.17406	0.174128	0.188177	0.167452	0.160103	0.202367	0.172893	0.180229	0.153175	0.166827	0.166827	0.160103	0.160103	0.166775	0.166827	0.17374	0.14615	0.186087	0.180609	0.160103	0.166827	0.166827	0.159986	0.166827
my_1592188_Bradi1g06080_aln.fna	0.048733	0.048733	0.059054	0.059054	0.059054	0.059054	0.059054	0.059054	0.048693	0.04868	0.059054	0.059054	0.059054	0.073017	0.059054	0.083069	0.04868	0.094683	0.057544	0.04868	0.047267	0.04868	0.057385	0.070904	0.059054	0.04868	0.04868	0.059154	0.04868	0.091927	0.060847	0.05897	0.078201	0.070861	0.059054	0.059054	0.059054	0.04868	0.060847	0.059054	0.059054	0.04868	0.059054	0.059054	0.059054	0.059054	0.059054	0.047178	0.059054
my_1609404_Bradi1g16010_aln.fna	0.175874	0.175874	0.175874	0.175874	0.175874	0.175874	0.175874	0.175874	0.175797	0.175874	0.182199	0.175874	0.175874	0.209909	0.175874	0.166501	0.175874	0.174441	0.263467	0.175874	0.175874	0.175874	0.198926	0.175874	0.175874	0.175874	0.201729	0.18164	0.206902	0.184527	0.190661	0.175874	0.189926	0.175874	0.175874	0.175874	0.175874	0.175874	0.173621	0.175874	0.175874	0.175874	0.175874	0.175874	0.175874	0.175874	0.175874	0.175874	0.175874
my_1607515_Bradi5g05120_aln.fna	0.177381	0.177381	0.154166	0.14891	0.149133	0.149133	0.14891	0.149133	0.184739	0.14891	0.149133	0.149133	0.177381	0.143381	0.159899	0.149133	0.143381	0.159898	0.149133	0.149133	0.149133	0.149133	0.154166	0.149133	0.149133	0.149133	0.149133	0.149133	0.159694	0.149133	0.143381	0.143381	0.149133	0.160053	0.149133	0.149133	0.149133	0.149133	0.149133	0.149133	0.149133	0.177381	0.143463	0.149133	0.14891	0.149133	0.149133	0.143381	0.14891
my_1595012_Bradi1g47090_aln.fna	0.380762	0.380762	0.380762	0.365424	0.380762	0.380762	0.380762	0.365424	0.40369	0.380762	0.396824	0.380762	0.381836	0.397295	0.380762	0.412403	0.40369	0.398558	0.381836	0.380762	0.412145	0.380762	0.396413	0.396824	0.380762	0.380762	0.364764	0.412145	0.364764	0.39631	0.40369	0.398558	0.412656	0.444031	0.380762	0.381836	0.381836	0.380762	0.396661	0.381428	0.381836	0.381836	0.365424	0.365424	0.380762	0.381836	0.380762	0.381836	0.380762
my_1602628_Bradi3g33400_aln.fna	0.113301	0.113301	0.150775	0.150775	0.168583	0.150775	0.168583	0.150775	0.151663	0.113301	0.150775	0.113301	0.113301	0.113301	0.150775	0.113301	0.113301	0.150775	0.113301	0.113301	0.113301	0.113301	0.113301	0.113301	0.113301	0.150775	0.150775	0.150775	0.113301	0.113301	0.113301	0.113301	0.150775	0.113301	0.150775	0.150775	0.150775	0.113301	0.113301	0.150775	0.150775	0.113301	0.150775	0.168583	0.150775	0.150775	0.150775	0.113301	0.150775
my_1589499_Bradi5g07120_aln.fna	0.353799	0.353799	0.345858	0.354036	0.345858	0.345858	0.354036	0.345858	0.353793	0.354036	0.35379	0.345845	0.345433	0.345404	0.354036	0.361719	0.345858	0.377094	0.345858	0.345858	0.345858	0.345858	0.377162	0.353973	0.345858	0.345858	0.345858	0.352864	0.337391	0.369043	0.353752	0.35363	0.353408	0.353812	0.345858	0.345858	0.345858	0.345858	0.360877	0.345858	0.345858	0.354036	0.345858	0.345858	0.354036	0.345858	0.345858	0.345858	0.354036
my_1610198_Bradi2g23150_aln.fna	0.043709	0.043709	0.043709	0.043709	0.043709	0.043709	0.043709	0.043709	1e-05	1e-05	0.043709	0.043709	1e-05	0.043774	0.043709	0.043709	1e-05	0.043709	0.043709	0.043709	0.043709	0.043709	0.043709	0.043709	0.043709	0.043709	0.043709	0.043709	0.043709	0.043709	1e-05	1e-05	0.043709	0.043709	0.043709	0.043709	0.043709	0.043709	0.043709	0.043709	0.043709	1e-05	0.043709	0.043709	0.043709	0.043709	0.043709	1e-05	0.043709
my_1589299_Bradi1g55007_aln.fna	0.160174	0.160174	0.169664	0.169664	0.160174	0.169664	0.160174	0.169664	0.160174	0.415851	0.160174	0.240464	0.180143	0.180048	0.160174	0.160174	0.157594	0.18015	0.160174	0.18015	0.200089	0.18015	0.160174	0.180265	0.160174	0.225539	0.225539	0.203107	0.160174	0.225725	0.180255	0.225498	0.225468	0.200479	0.169664	0.191107	0.160174	0.160174	0.260441	0.160608	0.180352	0.180143	0.169664	0.169664	0.169664	0.169664	0.169664	0.157594	0.160174
my_1590158_Bradi3g46987_aln.fna	0.941662	0.941662	0.949407	0.931471	0.931471	0.949407	0.950634	0.931471	0.965928	0.957429	1.00035	0.926552	0.983354	1.01617	0.966572	0.983462	0.999892	0.948041	0.941662	0.966572	0.966572	0.926552	0.966572	0.942079	0.966572	0.941662	0.957584	0.974413	0.966572	0.958274	0.983184	0.942476	0.99981	0.926552	0.931471	0.931471	0.966572	0.966572	0.871376	0.949407	0.931471	0.983354	0.949407	0.949407	0.949407	0.949407	0.931471	0.983184	0.949407
my_1605898_Bradi5g27390_aln.fna	0.150803	0.150379	0.15764	0.162119	0.162119	0.15764	0.15764	0.150379	0.15764	0.15764	0.167835	0.150803	0.150379	0.182941	0.150379	0.174685	0.15764	0.182646	0.16127	0.150379	0.150379	0.150379	0.150803	0.192165	0.150379	0.150379	0.162324	0.150379	0.150379	0.174731	0.15764	0.170339	0.223718	0.150379	0.15764	0.162119	0.150379	0.150379	0.162332	0.162119	0.162119	0.150379	0.162119	0.15764	0.15764	0.15764	0.15764	0.15764	0.162119
my_1595774_Bradi3g02240_aln.fna	3.81676	3.81676	3.81676	3.81676	3.81676	3.81676	3.81676	3.81676	3.78888	3.78888	3.81676	3.81676	3.81676	3.53699	3.81676	3.81676	3.80187	3.81676	3.81676	3.81676	3.81676	3.81676	3.81676	3.81676	3.81676	3.81676	3.81676	3.81676	2.80997	3.81676	3.6232	3.6232	3.81676	3.81676	3.6232	3.81676	3.78888	3.81676	3.81676	3.81676	3.81676	3.81676	3.81676	3.81676	3.81676	3.81676	3.6232	3.6232	3.81676
my_1592484_Bradi2g19430_aln.fna	0.542758	0.542758	0.542758	0.542758	0.542758	0.542758	0.542758	0.557831	0.637087	0.591331	0.542758	0.542758	0.60883	0.609075	0.626356	0.542758	0.609198	0.570462	0.558829	0.542758	0.542758	0.542758	0.558116	0.558116	0.542758	0.542758	0.542758	0.542758	0.542758	0.536372	0.626275	0.609198	0.542758	0.542758	0.573502	0.542758	0.542758	0.542758	0.558116	0.542758	0.542758	0.625681	0.542758	0.542758	0.542758	0.542758	0.542758	0.609198	0.542758
my_1613054_Bradi4g36956_aln.fna	0.494674	0.494674	0.540088	0.494674	0.494674	0.494674	0.494674	0.494674	0.540088	0.494674	0.494674	0.494674	0.494674	0.494674	0.494674	0.494674	0.622787	0.494674	0.494674	0.494674	0.494674	0.494674	0.494674	0.494674	0.494674	0.494674	0.494674	0.494674	0.494674	0.494674	0.622787	0.622787	0.494674	0.494674	0.494674	0.494674	0.494674	0.494674	0.494674	0.494674	0.494674	0.622787	0.494674	0.494674	0.494674	0.494674	0.494674	0.622787	0.494674
my_1597556_Bradi1g63446_aln.fna	0.064099	0.064099	0.091429	0.106745	0.091429	0.091429	0.091429	0.091429	0.072642	0.064099	0.273633	0.273633	0.064099	0.060862	0.273633	0.275233	0.064099	0.106745	0.072676	0.273633	0.273633	0.273633	0.273633	0.273633	0.273633	0.288068	0.288068	0.315839	0.273633	0.286755	0.058048	0.064099	0.273633	0.274121	0.091429	0.091429	0.273633	0.273633	0.273633	0.091429	0.102047	0.060862	0.091429	0.101918	0.091429	0.091429	0.091429	0.064099	0.091429
my_1613488_Bradi3g37500_aln.fna	0.315199	0.315199	0.56124	0.56124	0.56124	0.56124	0.56124	0.56124	0.54907	0.315199	0.315199	0.56124	0.580486	0.56124	0.56124	0.315199	0.56124	0.600107	0.860954	0.56124	0.56124	0.56124	0.580486	0.860954	0.56124	0.56124	0.56124	0.586481	0.645472	0.56124	0.580486	0.56124	0.580486	0.56124	0.56124	0.56124	0.56124	0.56124	0.580486	0.56124	0.56124	0.56124	0.580486	0.56124	0.56124	0.56124	0.56124	0.56124	0.56124
my_1603839_Bradi1g18070_aln.fna	0.013831	0.013831	0.014535	0.014535	0.014535	0.014535	0.014535	0.014535	0.029219	0.015259	0.013831	0.013831	0.014535	0.015259	0.014535	0.013831	0.015259	0.014535	0.013274	0.013831	0.013831	0.013831	0.013831	0.013831	0.013831	0.013831	0.013831	0.013831	0.013274	0.013831	0.013982	0.015259	0.013831	0.026612	0.014535	0.014535	0.013831	0.013831	0.013831	0.014535	0.014535	0.014535	0.014535	0.014535	0.014535	0.014535	0.014535	0.015259	0.014535
my_1592598_Bradi1g63190_aln.fna	0.118622	0.080504	0.071584	0.071584	0.071584	0.071584	0.071584	0.071584	0.071481	0.067737	0.071584	0.071584	0.071481	0.071481	0.071584	0.080576	0.071481	0.080671	0.089205	0.071584	0.071584	0.071584	0.071584	0.071584	0.071584	0.071584	0.071584	0.080521	0.0668	0.071584	0.080504	0.132524	0.080576	0.071584	0.071584	0.071584	0.071584	0.0668	0.071584	0.071584	0.071584	0.071481	0.071584	0.071584	0.071584	0.071584	0.071584	0.118443	0.071584
my_1606623_Bradi3g34420_aln.fna	0.316799	0.316799	0.314501	0.306182	0.314501	0.314501	0.306182	0.306182	0.306182	0.316799	0.316799	0.316799	0.316799	0.316799	0.314501	0.316799	0.316799	0.339435	0.316799	0.299401	0.299401	0.299401	0.316799	0.299401	0.299401	0.316799	0.316799	0.318244	0.316799	0.329516	0.316799	0.316799	0.318244	0.299401	0.306182	0.315479	0.314501	0.316799	0.299401	0.306182	0.315479	0.316799	0.314501	0.306182	0.306182	0.314501	0.306182	0.316799	0.306182
my_1598335_Bradi1g62420_aln.fna	0.256999	0.256999	0.256999	0.252277	0.256999	0.256999	0.256999	0.252277	0.252277	0.252277	0.256999	0.256999	0.252277	0.252277	0.256999	0.252277	0.252277	0.256999	0.273386	0.256999	0.256999	0.256999	0.256999	0.256999	0.256999	0.256999	0.256999	0.256999	0.256999	0.256999	0.240644	0.27208	0.256999	0.273386	0.256999	0.252277	0.256999	0.256999	0.256999	0.256999	0.252277	0.252277	0.252277	0.256999	0.256999	0.252277	0.256999	0.252277	0.256999
my_1596367_Bradi1g67790_aln.fna	1e-05	1e-05	1e-05	1e-05	1e-05	1e-05	1e-05	1e-05	1e-05	1e-05	1e-05	1e-05	1e-05	1e-05	1e-05	1e-05	1e-05	1e-05	0.014214	1e-05	1e-05	1e-05	1e-05	1e-05	1e-05	1e-05	1e-05	1e-05	1e-05	1e-05	1e-05	1e-05	0.014214	1e-05	1e-05	1e-05	1e-05	1e-05	0.014214	1e-05	1e-05	1e-05	1e-05	1e-05	1e-05	1e-05	1e-05	1e-05	1e-05
my_1606302_Bradi2g49740_aln.fna	0.200184	0.200184	0.189014	0.189014	0.189014	0.200184	0.200184	0.200184	0.200184	0.189014	0.200184	0.200184	0.210126	0.220744	0.200184	0.210386	0.200184	0.252593	0.221759	0.200184	0.200184	0.200184	0.220876	0.200184	0.200184	0.200184	0.210433	0.200184	0.210433	0.190007	0.220735	0.210433	0.200184	0.221046	0.200184	0.200184	0.200184	0.200184	0.200184	0.200184	0.200184	0.200184	0.189014	0.200184	0.200184	0.200184	0.200184	0.200184	0.189014
my_1595786_Bradi2g31730_aln.fna	0.253892	0.253892	0.255074	0.255074	0.255074	0.255074	0.254995	0.255074	0.247329	0.25308	0.253892	0.253892	0.254995	0.258402	0.255074	0.264588	0.253892	0.257643	0.253892	0.255074	0.255074	0.255074	0.247997	0.246605	0.255074	0.255074	0.255074	0.260539	0.26486	0.260539	0.258402	0.253892	0.253892	0.255074	0.255074	0.255074	0.255074	0.253892	0.255074	0.255074	0.255074	0.259385	0.254995	0.255074	0.251114	0.255074	0.255074	0.253892	0.255074
my_1585722_Bradi2g38160_aln.fna	0.355582	0.355582	0.345444	0.355641	0.350571	0.340003	0.350571	0.350571	0.350016	0.339824	0.355582	0.355582	0.33532	0.335322	0.316093	0.360225	0.316093	0.350369	0.349734	0.355582	0.355582	0.355582	0.355211	0.36024	0.355582	0.335056	0.339926	0.344592	0.350395	0.354753	0.340116	0.350475	0.360127	0.360517	0.350571	0.340003	0.355582	0.355582	0.360412	0.350571	0.350571	0.335188	0.350571	0.350571	0.339928	0.345554	0.350571	0.350475	0.350571
my_1618339_Bradi3g02395_aln.fna	0.177643	0.177643	0.177643	0.177643	0.177643	0.177643	0.177643	0.177643	0.181896	0.181896	0.177643	0.22395	0.177643	0.210361	0.177643	0.247729	0.132725	0.201192	0.202064	0.177643	0.196168	0.177643	0.176683	0.181896	0.181896	0.177643	0.177643	0.201292	0.177643	0.199622	0.309222	0.290626	0.165536	0.136154	0.290626	0.177643	0.15488	0.177643	0.123334	0.177643	0.177643	0.177643	0.177643	0.177643	0.177643	0.177643	0.290626	0.290626	0.275925
my_1590770_Bradi1g24811_aln.fna	0.131985	0.131985	0.131888	0.131985	0.131985	0.131888	0.131888	0.131888	0.128154	0.135591	0.134004	0.131985	0.13586	0.135542	0.131985	0.131985	0.135591	0.150335	0.136122	0.131985	0.131985	0.131985	0.13816	0.137504	0.135591	0.135591	0.135591	0.137541	0.138031	0.135943	0.13264	0.137801	0.131985	0.135591	0.130023	0.131888	0.131985	0.131985	0.136059	0.131888	0.130023	0.13586	0.129957	0.131985	0.131985	0.131888	0.130023	0.133998	0.130023
my_1593603_Bradi3g42290_aln.fna	0.073379	0.068511	0.068511	0.068511	0.068511	0.068941	0.068941	0.068941	0.072964	0.072835	0.078383	0.074461	0.068941	0.086013	0.072835	0.075051	0.072835	0.079293	0.076622	0.069816	0.073892	0.069816	0.073759	0.072571	0.068511	0.068511	0.078695	0.07049	0.072621	0.070528	0.087321	0.079001	0.07453	0.082741	0.068511	0.071002	0.069816	0.068511	0.074591	0.068511	0.068511	0.068941	0.068511	0.068511	0.068941	0.068511	0.068511	0.072835	0.0725
my_1591455_Bradi4g30523_aln.fna	0.687719	0.687719	0.493374	0.3692	0.687719	0.3692	0.3692	0.687719	0.3692	1.39321	0.479914	0.687719	0.3692	0.3692	0.687719	0.479914	0.3692	0.687719	0.270116	0.687719	0.687719	0.687719	0.687719	0.479914	0.687719	0.687719	0.687719	0.687719	0.687719	0.731825	0.3692	0.3692	0.479914	0.687719	0.3692	0.3692	0.687719	0.687719	0.687719	0.3692	0.3692	0.3692	0.3692	0.3692	0.687719	0.687719	0.3692	0.3692	0.687719
my_1587080_Bradi3g44217_aln.fna	0.56887	0.56887	0.56887	0.56887	0.568696	0.56887	0.568696	0.56887	0.521746	0.56887	0.56887	0.56887	0.602966	0.56887	0.547748	0.56887	0.56887	0.524052	0.56887	0.56887	0.56887	0.56887	0.56887	0.56887	0.56887	0.56887	0.56887	0.56887	0.56887	0.56887	0.565227	0.56887	0.56887	0.56887	0.56887	0.568696	0.56887	0.56887	0.56887	0.56887	0.56887	0.602966	0.56887	0.568696	0.56887	0.56887	0.56887	0.56887	0.568696
my_1615723_Bradi5g21531_aln.fna	0.271575	0.188807	0.188807	0.188807	0.188807	0.188807	0.188807	0.188807	0.188807	0.174213	0.176083	0.15478	0.176083	0.212834	0.190971	0.150376	0.176083	0.171047	0.167034	0.15478	0.183741	0.167149	0.212834	0.192243	0.176083	0.212834	0.167149	0.183741	0.198519	0.200549	0.167034	0.15478	0.160875	0.168266	0.188807	0.199474	0.188807	0.176083	0.198519	0.188807	0.188807	0.176083	0.474892	0.188807	0.188807	0.188807	0.188807	0.188807	0.188807
my_1614575_Bradi1g21221_aln.fna	1e-05	1e-05	1e-05	1e-05	1e-05	1e-05	1e-05	1e-05	1e-05	1e-05	1e-05	1e-05	1e-05	1e-05	1e-05	1e-05	1e-05	1e-05	1e-05	1e-05	1e-05	1e-05	1e-05	1e-05	1e-05	1e-05	1e-05	1e-05	1e-05	1e-05	1e-05	1e-05	1e-05	1e-05	1e-05	1e-05	1e-05	1e-05	1e-05	1e-05	1e-05	1e-05	1e-05	1e-05	1e-05	1e-05	1e-05	1e-05	1e-05
my_1593204_Bradi3g00290_aln.fna	0.361441	0.378761	0.378761	0.378761	0.378761	0.378761	0.378761	0.378761	0.34409	0.378761	0.378761	0.395151	0.431	0.44875	0.378761	0.411599	0.361744	0.440794	0.378197	0.396137	0.396137	0.396137	0.411567	0.413634	0.378761	0.449279	0.413858	0.413858	0.396097	0.377989	0.394932	0.378022	0.47131	0.413534	0.378761	0.396137	0.361744	0.378761	0.466639	0.378761	0.378761	0.431	0.378761	0.378761	0.378761	0.378761	0.378761	0.361744	0.396256
my_1602070_Bradi1g41980_aln.fna	0.895546	0.895546	0.258792	0.204997	0.258792	0.204997	0.204997	0.204997	0.258792	0.229184	0.204997	0.204997	0.229184	0.205185	0.204997	0.229184	0.229184	0.362885	0.911937	0.204997	0.204997	0.204997	0.204997	0.246415	0.204997	0.229184	0.229184	0.27549	0.246415	0.229184	0.229184	0.229184	0.246415	0.204997	0.204997	0.204997	0.229184	0.204997	0.229184	0.204997	0.258792	0.229184	0.185138	0.258792	0.204997	0.204997	0.204997	0.229184	0.204997
my_1603020_Bradi3g08030_aln.fna	0.272714	0.330464	0.272714	0.272714	0.272714	0.272714	0.272714	0.272714	0.272714	0.272714	0.311758	0.294153	0.291282	0.276508	0.272714	0.346709	0.294153	0.309959	0.290862	0.272714	0.272714	0.272714	0.294153	0.365602	0.272714	0.294153	0.329408	0.294153	0.330464	0.294153	0.276508	0.291282	0.272714	0.272714	0.272714	0.272714	0.272714	0.330464	0.330464	0.272714	0.272714	0.309985	0.272714	0.309985	0.291335	0.272714	0.272714	0.291282	0.272714
my_1604381_Bradi1g20290_aln.fna	0.842973	0.842973	0.842973	0.842973	0.842973	0.842973	0.842973	0.842973	0.966042	0.88397	0.880891	0.842973	0.925202	1.00805	0.842973	0.957566	0.88397	0.880499	0.880861	0.842973	0.842973	0.842973	0.880499	0.842973	0.842973	0.842973	0.842973	0.842973	0.918359	0.842973	0.925439	0.88397	0.964218	0.842973	0.842973	0.842973	0.842973	0.842973	0.842973	0.881881	0.842973	0.925202	0.842973	0.842973	0.842973	0.842973	0.869421	0.88397	0.881881
my_1607773_Bradi2g46610_aln.fna	0.31191	0.31191	0.31191	0.31191	0.31191	0.31191	0.31191	0.31191	0.312211	0.312211	0.31191	0.31191	0.271243	0.318413	0.31191	0.318106	0.312211	0.524018	0.31191	0.31191	0.31191	0.31191	0.364599	0.31191	0.31191	0.31191	0.31191	0.364782	0.31191	0.27171	0.312211	0.312211	0.31191	0.364799	0.31191	0.31191	0.31191	0.31191	0.282286	0.31191	0.31191	0.271243	0.31191	0.31191	0.31191	0.31191	0.31191	0.312211	0.31191
my_1593231_Bradi5g16797_aln.fna	0.12649	0.135116	0.135116	0.135116	0.139911	0.135116	0.135116	0.130265	0.135862	0.12649	0.130265	0.150396	0.145183	0.141466	0.12649	0.131279	0.1309	0.150477	0.135981	0.135116	0.135116	0.135116	0.127119	0.117983	0.12649	0.117983	0.122576	0.12649	0.117913	0.117913	0.126868	0.122612	0.130341	0.145078	0.128377	0.135116	0.12649	0.12649	0.135834	0.135116	0.140584	0.145183	0.145281	0.135116	0.139911	0.135116	0.135116	0.12649	0.135116
my_1596785_Bradi1g24070_aln.fna	0.567429	0.567429	0.567429	0.558006	0.558006	0.540792	0.558006	0.567429	0.187325	0.178051	0.550157	0.56681	0.552049	0.559857	0.567429	0.567429	0.550157	0.565964	0.56681	0.56681	0.56681	0.56681	0.56681	0.56681	0.56681	0.567429	0.567429	0.567429	0.56681	0.567429	0.550157	0.550157	0.56681	0.56681	0.558006	0.558006	0.56681	0.56681	0.56681	0.558006	0.558006	0.525782	0.558006	0.558006	0.567429	0.565986	0.558006	0.550157	0.558006
my_1589044_Bradi1g39220_aln.fna	0.278349	0.278349	0.278349	0.278349	0.278349	0.278349	0.278349	0.278349	0.247325	0.261629	0.278349	0.278349	0.283128	0.261748	0.297077	0.278349	0.261629	0.261776	0.278349	0.278349	0.278349	0.278349	0.278349	0.278349	0.278349	0.278349	0.278349	0.278349	0.283342	0.278349	0.261629	0.28325	0.278349	0.262748	0.278349	0.278349	0.278349	0.261603	0.278349	0.278349	0.278349	0.283128	0.278349	0.278349	0.278349	0.278349	0.278349	0.261629	0.278349
my_1605406_Bradi2g49160_aln.fna	0.098585	0.06526	0.06526	0.069389	0.06526	0.06526	0.06526	0.06526	0.08697	0.065524	0.06526	0.098585	0.065443	0.086792	0.06526	0.081627	0.069389	0.061801	0.06526	0.06526	0.06526	0.06526	0.116615	0.098086	0.06526	0.098585	0.098585	0.098585	0.06526	0.098585	0.086794	0.069389	0.081627	0.06526	0.069389	0.06526	0.06526	0.06526	0.06526	0.069389	0.081627	0.086913	0.069389	0.061365	0.069389	0.069389	0.069389	0.069389	0.06526
my_1586874_Bradi4g27600_aln.fna	0.432945	0.409825	0.389402	0.411522	0.400562	0.400562	0.400562	0.408705	0.489236	0.417959	0.43043	0.43043	0.463296	0.421043	0.432945	0.409825	0.409721	0.400393	0.409825	0.409825	0.409825	0.409825	0.43043	0.432945	0.432945	0.432945	0.432945	0.432945	0.432945	0.409825	0.409825	0.409825	0.432945	0.432945	0.400393	0.400562	0.432945	0.432945	0.439631	0.400562	0.400393	0.453755	0.411522	0.408705	0.411522	0.400562	0.400393	0.409825	0.400562
my_1619324_Bradi2g62360_aln.fna	0.02235	0.02235	0.02235	0.011924	0.02235	0.02235	0.02235	0.02235	0.02235	0.02235	0.02235	0.02235	0.013292	0.02235	0.02235	0.02235	0.02235	0.02235	0.02235	0.02235	0.02235	0.02235	0.02235	0.02235	0.02235	0.02235	0.02235	0.02235	0.02235	0.02235	0.02235	0.02235	0.02235	0.02235	0.02235	0.02235	0.02235	0.02235	0.02235	0.02235	0.02235	0.013292	0.02235	0.02235	0.011924	0.02235	0.02235	0.02235	0.02235
my_1588491_Bradi3g48730_aln.fna	0.377725	0.383553	0.401824	0.389073	0.379033	0.379033	0.367221	0.383785	0.414909	0.371539	0.383553	0.394789	0.37153	0.407353	0.395637	0.376823	0.407604	0.376215	0.393669	0.383441	0.389059	0.383441	0.394767	0.387991	0.377725	0.377725	0.377725	0.377102	0.382471	0.389693	0.366852	0.426487	0.393683	0.388694	0.401824	0.373238	0.383441	0.377725	0.394524	0.389073	0.367438	0.389073	0.379033	0.379033	0.366979	0.365485	0.401824	0.396857	0.389073
my_1595550_Bradi1g43630_aln.fna	0.116377	0.116377	0.116377	0.116377	0.129698	0.122167	0.129698	0.111073	0.116377	0.111074	0.135729	0.116377	0.116377	0.148238	0.116377	0.155411	0.111074	0.129721	0.116377	0.116377	0.116377	0.116377	0.116377	0.17476	0.116377	0.116377	0.116377	0.116377	0.116377	0.135919	0.129722	0.111074	0.233768	0.116377	0.122167	0.129698	0.116377	0.116377	0.116377	0.129698	0.129698	0.116377	0.122167	0.116377	0.122167	0.129698	0.122167	0.111074	0.116377
my_1597759_Bradi2g13500_aln.fna	0.498846	0.520632	0.498846	0.555194	0.520632	0.555194	0.555194	0.555194	0.599416	0.535363	0.512724	0.491154	0.520632	0.579909	0.498846	0.569211	0.552159	0.605077	0.491035	0.498846	0.512888	0.498846	0.498846	0.564633	0.520632	0.498846	0.47759	0.512662	0.513012	0.504879	0.535287	0.497633	0.619802	0.54	0.555194	0.555194	0.498846	0.498846	0.541183	0.555194	0.555194	0.520632	0.512888	0.498846	0.555194	0.555194	0.571162	0.520632	0.520632
my_1605499_Bradi3g36480_aln.fna	0.046314	0.046314	0.036798	0.040895	0.036798	0.040895	0.040895	0.040895	0.040933	0.046314	0.046314	0.046314	0.046314	0.046314	0.040895	0.046314	0.046314	0.040895	0.046314	0.046314	0.046314	0.046314	0.046314	0.040895	0.040895	0.046314	0.046314	0.046314	0.046314	0.046314	0.046314	0.046314	0.046314	0.040895	0.040895	0.040895	0.046314	0.046314	0.040895	0.040895	0.040895	0.046314	0.040895	0.040895	0.040895	0.040895	0.040895	0.046314	0.040895
my_1614008_Bradi5g21933_aln.fna	0.801078	0.832894	0.801078	0.801078	0.801078	0.801078	0.801078	0.801078	0.801078	0.801078	0.834454	0.801078	0.801078	0.849308	0.801078	0.920606	0.801078	0.982389	0.87934	0.801078	0.801078	0.801078	0.839454	0.844328	0.801078	0.801078	0.801078	0.801078	0.834454	0.801078	0.801078	0.801078	0.801078	0.896872	0.801078	0.801078	0.801078	0.801078	0.801078	0.732966	0.801078	0.801078	0.801078	0.801078	0.801078	0.801078	0.801078	0.801078	0.801078
my_1592496_Bradi1g56640_aln.fna	0.044273	0.044273	0.044273	0.044273	0.044273	0.046244	0.046244	0.044273	0.029459	0.029459	0.059056	0.059032	0.046237	0.133343	0.044273	0.029459	0.029459	0.127948	0.028278	0.044273	0.044273	0.044273	0.118532	0.056626	0.028278	0.028278	0.028278	0.042449	0.040781	0.085039	0.044222	0.059	0.056745	0.028278	0.044273	0.046244	0.044273	0.028278	0.065156	0.044273	0.044273	0.046237	0.046244	0.046244	0.046244	0.046244	0.044273	0.044175	0.044273
my_1605029_Bradi2g62510_aln.fna	0.511516	0.511516	0.526404	0.526404	0.526404	0.526404	0.526404	0.511516	0.633221	0.595064	0.511516	0.619214	0.598297	0.598297	0.511516	0.511516	0.595064	0.526404	0.545144	0.511516	0.511516	0.511516	0.511516	0.527908	0.511516	0.598297	0.598297	0.598297	0.511516	0.511516	0.61592	0.598297	0.526781	0.527891	0.526404	0.526404	0.511516	0.511516	0.511516	0.511516	0.526404	0.563495	0.526404	0.526404	0.526404	0.511516	0.480019	0.598297	0.525696
my_1586165_Bradi3g29440_aln.fna	0.03132	0.032047	0.03132	0.03132	0.03132	0.03132	0.03132	0.03132	0.030625	0.032849	0.03132	0.03132	0.031344	0.049314	0.03132	0.029932	0.032849	0.049188	0.03132	0.039162	0.03132	0.03132	0.03132	0.038269	0.03132	0.03132	0.03132	0.053607	0.03132	0.039171	0.049285	0.032849	0.045941	0.03132	0.03132	0.03132	0.03132	0.03132	0.03132	0.03132	0.03132	0.031344	0.03132	0.03132	0.03132	0.03132	0.03132	0.032849	0.03132
my_1595932_Bradi3g40560_aln.fna	0.160769	0.160769	0.160769	0.160769	0.160769	0.160769	0.160769	0.160769	0.160769	0.193312	0.160769	0.175642	0.211039	0.175642	0.160769	0.160769	0.175642	0.193574	0.175642	0.160769	0.160769	0.160769	0.175642	0.160769	0.160769	0.160769	0.160769	0.160769	0.536535	0.160769	0.175642	0.175642	0.160769	0.160769	0.160769	0.160769	0.160769	0.160769	0.160769	0.160769	0.160769	0.211039	0.160769	0.160769	0.160769	0.160769	0.160769	0.175642	0.160769
my_1604067_Bradi1g66100_aln.fna	0.39397	0.39397	0.335711	0.335711	0.335711	0.335711	0.335711	0.335711	0.39397	0.335711	0.39397	0.39397	0.39397	0.451767	0.335711	0.39397	0.704682	0.335711	0.627646	0.39397	0.39397	0.39397	0.39397	0.39397	0.39397	0.39397	0.39397	0.39397	0.39397	0.335711	0.335711	0.335711	0.251803	0.39397	0.335711	0.335711	0.39397	0.39397	0.39397	0.335711	0.335711	0.39397	0.335711	0.335711	0.335711	0.335711	0.335711	0.335711	0.335711
my_1610173_Bradi5g12520_aln.fna	0.234798	0.234798	0.234798	0.234798	0.234798	0.234798	0.234798	0.234798	0.231388	0.231388	0.234798	0.234798	0.233217	0.198025	0.234798	0.198223	0.199392	0.246031	0.269607	0.234798	0.234798	0.234798	0.234798	0.234798	0.234798	0.234798	0.234798	0.246306	0.246031	0.23	0.204022	0.188994	0.234798	0.230533	0.234798	0.234798	0.234798	0.234798	0.234798	0.234798	0.234798	0.199392	0.234798	0.234798	0.234798	0.234798	0.234798	0.188994	0.234798
my_1594778_Bradi3g01110_aln.fna	0.053945	0.053945	0.053945	0.053945	0.053945	0.053945	0.053945	0.053945	0.053945	0.053945	0.058229	0.053945	0.053945	0.059925	0.053945	0.060226	0.052937	0.053945	0.062257	0.053945	0.053945	0.053945	0.056211	0.056211	0.053945	0.053945	0.053945	0.059067	0.053945	0.058946	0.053775	0.053945	0.060652	0.056076	0.053945	0.053945	0.053945	0.053945	0.056211	0.053945	0.053945	0.053945	0.053945	0.053945	0.053945	0.053945	0.053945	0.053945	0.053945
my_1612001_Bradi1g23960_aln.fna	0.270718	0.270718	0.514675	0.514675	0.514675	0.514675	0.514675	0.514675	0.508769	0.270718	0.514675	0.514675	0.520632	0.39529	0.39529	0.413949	0.39529	0.554679	0.39529	0.39529	0.39529	0.39529	0.514675	0.413949	0.39529	0.514675	0.514675	0.514675	0.39529	0.514675	0.413949	0.39529	0.413949	0.39529	0.514675	0.514675	0.39529	0.39529	0.514675	0.514675	0.514675	0.508769	0.514675	0.514675	0.514675	0.514675	0.514675	0.39529	0.270718
my_1591761_Bradi2g34390_aln.fna	0.41326	0.41326	0.386019	0.398652	0.370959	0.400253	0.384531	0.384531	0.430208	0.430208	0.372539	0.41326	0.428361	0.401674	0.384531	0.41483	0.383794	0.366176	0.431893	0.41326	0.41326	0.41326	0.41326	0.429301	0.41326	0.372539	0.384531	0.384531	0.386953	0.401794	0.363442	0.371856	0.404455	0.402013	0.370959	0.386019	0.384531	0.41326	0.384531	0.384531	0.384531	0.398652	0.398652	0.384531	0.371184	0.384531	0.370959	0.383794	0.384531
my_1596310_Bradi3g41067_aln.fna	0.521257	0.521257	0.521257	0.521257	0.521257	0.521257	0.521257	0.521257	0.6136	0.521257	0.521257	0.531431	0.521257	0.524993	0.521257	0.501556	0.504402	0.536114	0.521257	0.521257	0.521257	0.521257	0.539901	0.521257	0.521257	0.521257	0.521257	0.526642	0.542274	0.514064	0.54155	0.530877	0.52162	0.521257	0.521257	0.521257	0.521257	0.521257	0.541894	0.521257	0.531131	0.521257	0.521257	0.521257	0.521257	0.521257	0.521257	0.521257	0.521257
my_1598431_Bradi4g45037_aln.fna	0.083221	0.083145	0.076705	0.083221	0.076705	0.083221	0.083221	0.083221	0.111122	0.083145	0.083145	0.083145	0.083221	0.083221	0.083221	0.083145	0.083221	0.083221	0.083145	0.083145	0.083145	0.083145	0.083145	0.083221	0.083221	0.083221	0.083221	0.083221	0.083221	0.083221	0.138848	0.110954	0.083145	0.111063	0.083221	0.083221	0.083221	0.083221	0.083221	0.083221	0.083221	0.083221	0.102268	0.083221	0.076705	0.066197	0.083221	0.083221	0.076705
my_1588259_Bradi2g13567_aln.fna	0.282923	0.331484	0.282923	0.282923	0.282923	0.282923	0.282923	0.282923	0.282923	0.282923	0.282923	0.282923	0.250049	0.282923	0.282923	0.330279	0.282923	0.282923	0.251256	0.282923	0.282923	0.282923	0.282923	0.250991	0.250991	0.282923	0.282923	0.282923	0.282923	0.330279	0.330324	0.282923	0.329464	0.225715	0.282923	0.282923	0.282923	0.282923	0.282923	0.282923	0.282923	0.330324	0.282923	0.282923	0.282923	0.282923	0.282923	0.282923	0.330324
my_1602837_Bradi2g15405_aln.fna	0.201134	0.200239	0.202016	0.202016	0.202016	0.202016	0.202016	0.200556	0.197751	0.200239	0.211619	0.211619	0.201134	0.201085	0.201134	0.210885	0.206374	0.202776	0.205755	0.206612	0.211619	0.206612	0.222638	0.205768	0.201134	0.201134	0.208949	0.201134	0.206612	0.216394	0.203609	0.200255	0.211358	0.20596	0.202016	0.202016	0.206612	0.206612	0.201134	0.202016	0.200309	0.201134	0.202016	0.202016	0.206976	0.202016	0.202016	0.206374	0.221428
my_1586193_Bradi1g30610_aln.fna	0.071675	0.071675	0.071675	0.071675	0.08249	0.071675	0.071675	0.071675	0.072697	0.067814	0.071675	0.071675	0.077586	0.067818	0.071675	0.071675	0.067818	0.071675	0.071675	0.076371	0.071675	0.071675	0.071675	0.071675	0.071675	0.076467	0.076467	0.076467	0.071675	0.076498	0.067818	0.067818	0.071675	0.071675	0.071675	0.08249	0.071675	0.071675	0.071675	0.08249	0.071675	0.08249	0.073831	0.071675	0.071675	0.071675	0.071675	0.067818	0.071675
my_1590445_Bradi5g26580_aln.fna	0.010468	0.010468	0.010801	0.010801	0.010801	0.010801	0.010801	0.010468	0.010771	0.010801	0.010468	0.010468	0.010801	0.010771	0.010468	0.010468	0.010801	0.021617	0.021608	0.010468	0.010468	0.010468	0.020951	0.020951	0.010468	0.010468	0.010468	0.010468	0.010468	0.020951	0.010481	0.010771	0.020951	0.010468	0.010468	0.010801	0.010801	0.010468	0.020951	0.010801	0.010801	0.010801	0.010468	0.010468	0.010468	0.010468	0.010468	0.010771	0.010468
my_1599169_Bradi1g00497_aln.fna	0.114074	0.114074	0.114074	0.114074	0.114074	0.114074	0.114074	0.114074	0.135851	0.124036	0.10422	0.114074	0.114074	0.108822	0.114074	0.123412	0.124036	0.167805	0.108822	0.114074	0.114074	0.114074	0.144855	0.118193	0.114074	0.108822	0.135557	0.144899	0.123794	0.118296	0.144403	0.145122	0.129481	0.151737	0.114074	0.114074	0.114074	0.114074	0.159843	0.114074	0.114074	0.114074	0.114074	0.114074	0.114074	0.114074	0.114074	0.129658	0.114074
my_1591745_Bradi1g70330_aln.fna	0.170174	0.170019	0.170019	0.170019	0.170019	0.170019	0.170019	0.170019	0.188315	0.170174	0.170019	0.170019	0.16139	0.170174	0.170019	0.170019	0.170174	0.170019	0.170174	0.170019	0.170019	0.170019	0.170019	0.170174	0.170174	0.170019	0.170019	0.170019	0.170174	0.170019	0.170174	0.170174	0.170174	0.18832	0.170019	0.170019	0.170019	0.170174	0.170019	0.170019	0.170019	0.178564	0.170019	0.170019	0.170019	0.161777	0.170019	0.170174	0.161777
my_1591108_Bradi1g65540_aln.fna	0.029286	0.029286	0.025472	0.025472	0.025472	0.025472	0.025527	0.025472	0.022773	0.031959	0.041762	0.029309	0.026032	0.035176	0.029309	0.032583	0.029297	0.029361	0.035279	0.032586	0.035873	0.026032	0.026032	0.029303	0.026032	0.026032	0.029305	0.03258	0.026032	0.029303	0.035842	0.031813	0.035869	0.035876	0.031404	0.025472	0.026032	0.026032	0.03258	0.025527	0.025472	0.026032	0.025472	0.025527	0.025472	0.025472	0.025472	0.029286	0.025472
my_1613718_Bradi3g46230_aln.fna	1e-05	1e-05	1e-05	1e-05	1e-05	1e-05	1e-05	1e-05	1e-05	1e-05	1e-05	1e-05	1e-05	1e-05	1e-05	1e-05	1e-05	1e-05	1e-05	1e-05	1e-05	1e-05	1e-05	1e-05	1e-05	1e-05	1e-05	1e-05	1e-05	1e-05	1e-05	1e-05	1e-05	1e-05	1e-05	1e-05	1e-05	1e-05	1e-05	1e-05	0.054904	1e-05	1e-05	1e-05	1e-05	1e-05	1e-05	1e-05	1e-05
my_1600917_Bradi2g44530_aln.fna	0.143694	0.143694	0.143694	0.143694	0.143694	0.119763	0.143694	0.119763	0.143991	0.119763	0.143694	0.143694	0.143694	0.143885	0.143694	0.143694	0.110933	0.133763	0.143694	0.143694	0.143694	0.143694	0.143694	0.167715	0.143694	0.143694	0.143694	0.143694	0.143694	0.143694	0.119763	0.119763	0.143694	0.143694	0.143694	0.119763	0.143694	0.143694	0.143694	0.143694	0.119763	0.111496	0.143694	0.143694	0.143694	0.143694	0.143694	0.119763	0.119763
my_1599489_Bradi1g27310_aln.fna	0.05594	0.05594	0.05594	0.05594	0.05594	0.05594	0.05594	0.05594	0.06711	0.053452	0.05594	0.05594	0.053452	0.053452	0.05594	0.070061	0.053452	0.070061	0.053452	0.053452	0.053452	0.053452	0.070061	0.05594	0.05594	0.05594	0.05594	0.05594	0.053452	0.070061	0.053452	0.053452	0.06989	0.05594	0.05594	0.05594	0.05594	0.053452	0.05594	0.05594	0.07001	0.053452	0.05594	0.05594	0.05594	0.05594	0.05594	0.053452	0.05594
my_1593308_Bradi5g27480_aln.fna	0.12765	0.127481	0.153317	0.153317	0.153317	0.127481	0.153317	0.127481	0.153317	0.12765	0.12765	0.12765	0.127481	0.153317	0.127481	0.119778	0.153426	0.133214	0.12765	0.127481	0.127481	0.127481	0.12765	0.143805	0.127481	0.127481	0.127481	0.110941	0.127481	0.133549	0.12765	0.15387	0.117982	0.127481	0.179023	0.127481	0.127481	0.127481	0.127481	0.127481	0.127481	0.127481	0.127481	0.153317	0.153317	0.153317	0.179023	0.12765	0.127481
my_1610871_Bradi3g37480_aln.fna	0.143519	0.143519	0.143519	0.143519	0.143519	0.143519	0.143519	0.143519	0.143519	0.143519	0.408249	0.143519	0.143519	0.143519	0.143519	0.144167	0.143519	0.144167	0.408249	0.143519	0.143519	0.143519	0.143519	0.144167	0.143519	0.143519	0.143519	0.143519	0.156788	0.144167	0.143519	0.143519	0.144167	0.143519	0.143519	0.143519	0.143519	0.143519	0.161934	0.143519	0.143519	0.143519	0.143519	0.143519	0.143519	0.143519	0.143519	0.143519	0.143519
my_1602247_Bradi2g15930_aln.fna	0.168821	0.156913	0.168821	0.168821	0.168821	0.168821	0.156387	0.168821	0.156913	0.146072	0.146072	0.156913	0.156913	0.146072	0.146072	0.156913	0.146072	0.168821	0.146072	0.156913	0.156913	0.156913	0.146072	0.156913	0.156913	0.146072	0.146072	0.146072	0.146072	0.156913	0.146072	0.156913	0.168821	0.156913	0.156387	0.168821	0.146072	0.146072	0.146072	0.156387	0.156387	0.156913	0.156387	0.156387	0.156387	0.156387	0.156387	0.156913	0.168821
my_1608482_Bradi1g63960_aln.fna	0.432005	0.432005	0.444698	0.444698	0.444698	0.444698	0.444698	0.444698	0.444698	0.503994	0.432005	0.444698	0.444698	0.469314	0.444698	0.53644	0.432005	0.470721	0.566682	0.444698	0.444698	0.444698	0.432005	0.432005	0.432005	0.432005	0.484318	0.432005	0.444698	0.626787	0.484318	0.432005	0.566295	0.589322	0.444698	0.444698	0.444698	0.444698	0.433988	0.444698	0.444698	0.444698	0.444698	0.444698	0.444698	0.444698	0.444698	0.432005	0.444698
my_1602452_Bradi1g09440_aln.fna	0.021234	0.021234	0.023038	0.021234	0.021234	0.021234	0.021234	0.023038	0.023038	0.022896	0.028398	0.024811	0.026847	0.022896	0.023038	0.032072	0.023038	0.034622	0.024607	0.021234	0.021234	0.021234	0.03219	0.02106	0.021234	0.024539	0.024744	0.02106	0.024622	0.038581	0.030729	0.022896	0.035727	0.02106	0.022896	0.021234	0.021234	0.021234	0.030812	0.023038	0.028401	0.023038	0.024539	0.021234	0.021234	0.021234	0.023038	0.023038	0.023038
my_1611651_Bradi1g07430_aln.fna	0.013533	0.013533	0.016859	0.016859	0.033771	0.033771	0.016859	0.016859	0.012063	0.016859	0.014948	0.014948	0.014636	0.016859	0.016859	0.013533	0.016859	0.016859	0.014948	0.016859	0.016859	0.016859	0.014948	0.013533	0.013533	0.014948	0.014948	0.014948	0.013533	0.014948	0.016859	0.015097	0.014948	0.013533	0.033771	0.033771	0.014948	0.016859	0.014948	0.016859	0.016859	0.014636	0.016859	0.016859	0.016859	0.016859	0.033771	0.016859	0.016859
my_1601311_Bradi1g77920_aln.fna	0.251799	0.274193	0.251799	0.251799	0.251799	0.251799	0.251799	0.251799	0.265958	0.243486	0.251799	0.280056	0.335423	0.279487	0.280358	0.367665	0.243486	0.366427	0.309586	0.258824	0.311195	0.232458	0.31164	0.311534	0.251799	0.251799	0.251799	0.258232	0.280358	0.363644	0.36778	0.336665	0.311196	0.280358	0.251799	0.232458	0.251799	0.251799	0.391022	0.251799	0.251799	0.335423	0.251799	0.251799	0.251799	0.251799	0.251799	0.305414	0.251799
my_1598901_Bradi1g11785_aln.fna	0.715731	0.715731	0.715731	0.652801	0.715731	0.715731	0.715731	0.715731	0.683699	0.768276	0.746712	0.708219	0.77062	0.814774	0.681034	0.776511	0.768276	0.664679	0.745675	0.715731	0.746712	0.715731	0.746712	0.809662	0.715731	0.715731	0.715731	0.746712	0.786824	0.746712	0.74165	0.74165	0.818667	0.723601	0.715731	0.746712	0.715731	0.715731	0.82088	0.715731	0.715731	0.74165	0.715731	0.715731	0.715731	0.715731	0.715731	0.74165	0.715731
my_1586967_Bradi5g00540_aln.fna	0.14233	0.14233	0.105467	0.105467	0.105467	0.14233	0.105467	0.105467	0.128649	0.13182	0.14233	0.14233	0.105467	0.128649	0.14233	0.128649	0.125219	0.118826	0.14233	0.14233	0.14233	0.14233	0.14233	0.14233	0.14233	0.14233	0.14233	0.14233	0.14233	0.14233	0.125625	0.138385	0.14233	0.149451	0.105467	0.105467	0.14233	0.14233	0.14233	0.102826	0.105467	0.105467	0.105467	0.105467	0.105467	0.105467	0.105467	0.138385	0.105467
my_1604604_Bradi2g46483_aln.fna	0.230979	0.230979	0.230979	0.297561	0.230979	0.230979	0.230979	0.297561	0.218151	0.230979	0.230979	0.230979	0.230979	0.230979	0.230979	0.230979	0.218151	0.230979	0.243984	0.230979	0.230979	0.230979	0.230979	0.230979	0.230979	0.230979	0.230979	0.230979	0.243984	0.230979	0.244256	0.231404	0.230979	0.230979	0.230979	0.230979	0.230979	0.230979	0.230979	0.230979	0.230979	0.230979	0.230979	0.230979	0.230979	0.230979	0.230979	0.231404	0.230979
my_1610700_Bradi1g65220_aln.fna	1e-05	1e-05	1e-05	1e-05	1e-05	1e-05	1e-05	1e-05	1e-05	1e-05	1e-05	1e-05	1e-05	1e-05	1e-05	1e-05	1e-05	1e-05	1e-05	1e-05	1e-05	1e-05	1e-05	1e-05	1e-05	1e-05	1e-05	1e-05	1e-05	1e-05	1e-05	1e-05	1e-05	1e-05	1e-05	1e-05	1e-05	1e-05	1e-05	1e-05	1e-05	1e-05	1e-05	1e-05	1e-05	1e-05	1e-05	1e-05	1e-05
my_1594749_Bradi2g49790_aln.fna	0.218948	0.229571	0.229571	0.229571	0.229571	0.229571	0.229571	0.229571	0.229571	0.229571	0.229571	0.218948	0.229571	0.493764	0.229571	0.218948	0.246682	0.239862	0.251383	0.263814	0.229571	0.229571	0.281549	0.284229	0.229571	0.218948	0.218948	0.218948	0.229571	0.240531	0.218704	0.229571	0.229571	0.229571	0.229571	0.229571	0.229571	0.229571	0.386044	0.229571	0.229571	0.229571	0.246555	0.229571	0.229571	0.229571	0.229571	0.229571	0.229571
my_1596372_Bradi1g53920_aln.fna	1e-05	1e-05	1e-05	1e-05	1e-05	1e-05	1e-05	1e-05	0.019018	1e-05	1e-05	1e-05	1e-05	0.009505	0.009809	1e-05	1e-05	1e-05	1e-05	1e-05	0.009496	1e-05	1e-05	0.019048	1e-05	1e-05	1e-05	1e-05	1e-05	0.028435	0.009794	0.019602	0.018987	1e-05	1e-05	1e-05	1e-05	1e-05	1e-05	1e-05	1e-05	1e-05	1e-05	1e-05	1e-05	1e-05	1e-05	1e-05	1e-05
my_1588865_Bradi3g40045_aln.fna	0.426291	0.426291	0.415232	0.403669	0.415232	0.415232	0.415232	0.415232	0.475763	0.480483	0.426291	0.426291	0.48022	0.480222	0.426291	0.436952	0.480222	0.425892	0.447926	0.426291	0.426291	0.426291	0.426291	0.436952	0.426291	0.426291	0.426291	0.426291	0.426291	0.436948	0.480222	0.492652	0.436952	0.426291	0.415232	0.415232	0.426291	0.426291	0.426291	0.415232	0.415232	0.48022	0.415232	0.415232	0.415232	0.415232	0.415232	0.480222	0.415232
my_1614600_Bradi3g48935_aln.fna	0.006427	0.009248	0.009248	0.009248	0.009248	0.009248	0.009248	0.009248	0.009248	0.009248	0.009248	0.009248	0.009248	0.009248	0.009248	0.009248	0.009248	0.009248	0.009248	0.009248	0.009248	0.009248	0.009248	0.009248	0.009248	0.012972	0.006427	0.006427	0.009248	0.009248	0.009248	0.009248	0.009248	0.018582	0.009248	0.006427	0.009248	0.009248	0.009248	0.009248	0.009248	0.009248	0.009248	0.009248	0.009248	0.009248	0.009248	0.009248	0.006427
my_1598202_Bradi3g40820_aln.fna	0.296531	0.296531	0.296531	0.280758	0.280758	0.296531	0.296531	0.296531	0.313886	0.280758	0.296531	0.296531	0.32625	0.280758	0.280758	0.312464	0.280758	0.260401	0.354047	0.296531	0.296531	0.296531	0.295474	0.288297	0.296531	0.296531	0.296531	0.312141	0.295474	0.295474	0.280758	0.280758	0.295474	0.296531	0.274591	0.296531	0.296531	0.296531	0.312464	0.280758	0.296531	0.32625	0.296531	0.280758	0.296531	0.280758	0.274591	0.280758	0.296531
my_1599236_Bradi3g49797_aln.fna	0.59464	0.59464	0.540358	0.540358	0.494051	0.540358	0.540358	0.540358	0.59464	0.59464	0.59464	0.638488	0.59464	0.580995	0.638488	0.59464	0.490238	0.703185	0.59464	0.59464	0.59464	0.59464	0.59464	0.59464	0.59464	0.580875	0.540984	0.580875	0.59464	0.59464	0.683915	0.59464	0.59464	0.59464	0.580201	0.540358	0.59464	0.59464	0.59464	0.540358	0.494051	0.59464	0.540358	0.540358	0.540358	0.540358	0.540358	0.59464	0.494051
my_1603933_Bradi5g19970_aln.fna	0.455582	0.455582	0.454566	0.454566	0.454566	0.454566	0.454566	0.454566	0.485226	0.454566	0.479575	0.502041	0.454566	0.673095	0.455582	0.503448	0.454566	0.674361	0.504055	0.479669	0.478591	0.479788	0.576044	0.503928	0.455582	0.449906	0.552413	0.598757	0.599587	0.574852	0.477927	0.573489	0.574472	0.598606	0.478924	0.454566	0.455582	0.455582	0.550475	0.454566	0.527069	0.454566	0.454566	0.454566	0.454566	0.454566	0.454566	0.454566	0.485662
my_1607358_Bradi2g36660_aln.fna	0.134844	0.134844	1e-05	1e-05	1e-05	1e-05	1e-05	1e-05	0.136079	1e-05	1e-05	1e-05	1e-05	0.134844	1e-05	0.134844	1e-05	1e-05	1e-05	1e-05	1e-05	1e-05	1e-05	1e-05	1e-05	1e-05	1e-05	1e-05	1e-05	1e-05	0.134844	1e-05	1e-05	1e-05	1e-05	1e-05	1e-05	1e-05	1e-05	1e-05	1e-05	0.134844	1e-05	1e-05	1e-05	1e-05	1e-05	1e-05	1e-05
my_1588154_Bradi4g30190_aln.fna	0.285458	0.285458	0.285458	0.285458	0.285458	0.285458	0.265115	0.285458	0.263391	0.265683	0.285458	0.285458	0.265115	0.265683	0.285458	0.285458	0.265683	0.285458	0.285458	0.285458	0.285458	0.285458	0.285458	0.285458	0.285458	0.245336	0.245336	0.245336	0.285458	0.285458	0.265683	0.28635	0.285458	0.285458	0.285458	0.285458	0.285458	0.285458	0.263144	0.285458	0.285458	0.265115	0.285458	0.285458	0.244654	0.285458	0.285458	0.265683	0.244654
my_1610014_Bradi1g04410_aln.fna	0.120325	0.120325	0.120325	0.120325	0.120325	0.120325	0.120325	0.120325	0.104683	0.12009	0.120197	0.129511	0.138755	0.128838	0.120325	0.129726	0.128953	0.129888	0.129849	0.120325	0.120325	0.120325	0.129888	0.120325	0.120325	0.1259	0.1259	0.14171	0.120325	0.148652	0.1259	0.134255	0.120325	0.120325	0.120325	0.120325	0.120325	0.120325	0.120325	0.120325	0.129511	0.138755	0.120325	0.129757	0.120325	0.120325	0.120325	0.1259	0.120325
my_1587528_Bradi5g19440_aln.fna	0.20938	0.20938	0.205149	0.205149	0.205149	0.205149	0.205149	0.205149	0.21853	0.205093	0.207767	0.205093	0.211809	0.236897	0.20938	0.243823	0.211946	0.225222	0.205541	0.20938	0.20938	0.20938	0.205444	0.226874	0.20938	0.20938	0.20938	0.229778	0.209557	0.232287	0.210606	0.221187	0.20777	0.21221	0.205149	0.205149	0.205093	0.20938	0.20938	0.211809	0.211804	0.211809	0.20938	0.205149	0.205149	0.205149	0.205149	0.216151	0.205149
my_1606582_Bradi2g23520_aln.fna	0.041124	0.305945	0.305945	0.305945	0.305945	0.305945	0.305945	0.305945	0.313784	0.043657	0.054882	0.305945	0.307046	0.058406	0.305945	0.305945	0.307046	0.038505	0.305945	0.305945	0.305945	0.305945	0.297571	0.325725	0.305945	0.305945	0.305945	0.305945	0.305945	0.304018	0.043657	0.307046	0.319317	0.313257	0.305945	0.305945	0.305945	0.305945	0.305945	0.305945	0.305945	0.307046	0.305945	0.305945	0.305945	0.305945	0.305945	0.307046	0.307046
my_1593086_Bradi3g59337_aln.fna	0.718364	0.718364	0.652056	0.783889	0.718364	0.718364	0.718364	0.718364	0.640826	0.730548	0.730548	0.670985	0.637393	0.637277	0.718364	0.730548	0.730548	0.613662	0.844875	0.730548	0.730548	0.730548	0.673526	0.727637	0.718364	0.730548	0.730548	0.730548	0.730548	0.730548	0.84424	0.730548	0.718364	0.784111	0.652056	0.783889	0.718364	0.730548	0.670388	0.783889	0.718364	0.637393	0.652056	0.717931	0.652056	0.718364	0.652056	0.730548	0.718364
my_1607293_Bradi2g61990_aln.fna	0.552947	0.552947	0.552947	0.552947	0.552947	0.552947	0.552947	0.552947	0.590195	0.510014	0.510014	0.552947	0.552947	0.510014	0.552947	0.552947	0.510014	0.589373	0.552947	0.552947	0.552947	0.552947	0.510014	0.552947	0.552947	0.552947	0.552947	0.552947	0.552947	0.552947	0.51139	0.510014	0.510014	0.555234	0.552947	0.552947	0.552947	0.552947	0.552947	0.552947	0.552947	0.510014	0.552947	0.552947	0.552947	0.552947	0.552947	0.510014	0.552947
my_1593201_Bradi3g29130_aln.fna	0.271695	0.251309	0.271695	0.271695	0.271695	0.271695	0.249101	0.271695	0.238018	0.251309	0.271695	0.271695	0.251309	0.291927	0.271695	0.292086	0.251309	0.261868	0.332826	0.271695	0.271695	0.271695	0.271695	0.271695	0.271695	0.271695	0.271695	0.291994	0.271695	0.29202	0.291914	0.251309	0.312582	0.291994	0.261868	0.271695	0.271695	0.271695	0.271695	0.261868	0.291865	0.251309	0.249101	0.261868	0.271695	0.257348	0.261868	0.251309	0.261868
my_1611594_Bradi5g18630_aln.fna	1e-05	1e-05	1e-05	1e-05	1e-05	1e-05	1e-05	1e-05	1e-05	1e-05	1e-05	1e-05	1e-05	1e-05	1e-05	1e-05	1e-05	1e-05	1e-05	1e-05	1e-05	1e-05	1e-05	1e-05	1e-05	1e-05	1e-05	1e-05	1e-05	1e-05	1e-05	1e-05	1e-05	1e-05	1e-05	1e-05	1e-05	1e-05	1e-05	1e-05	1e-05	1e-05	1e-05	1e-05	1e-05	1e-05	1e-05	1e-05	1e-05
my_1601680_Bradi1g77450_aln.fna	0.069278	0.069278	0.069278	0.069278	0.069278	0.069278	0.069278	0.069278	0.069278	0.069278	0.069278	0.069278	0.069278	0.066452	0.069278	0.069278	0.069278	0.076582	0.076582	0.069278	0.069278	0.069278	0.069278	0.119063	0.069278	0.069278	0.069278	0.069278	0.069278	0.069278	0.083979	0.069278	0.1613	0.076854	0.069278	0.069278	0.069278	0.069278	0.069278	0.069278	0.069278	0.069278	0.069278	0.069278	0.069278	0.069278	0.069278	0.069278	0.069278
my_1613774_Bradi1g11171_aln.fna	0.115776	0.115776	0.115776	0.115776	0.115776	0.115776	0.115776	0.115776	0.108898	0.108898	0.107377	0.115776	0.13292	0.162448	0.115776	0.115776	0.13292	0.107138	0.115776	0.115776	0.115776	0.115776	0.107377	0.115776	0.115776	0.115776	0.115776	0.115776	0.115776	0.107521	0.138026	0.128848	0.107377	0.115776	0.115776	0.115776	0.115776	0.115776	0.134047	0.115776	0.115776	0.13292	0.115776	0.115776	0.115776	0.115776	0.115776	0.128497	0.115776
my_1612845_Bradi4g42290_aln.fna	0.237148	0.237148	0.237148	0.237148	0.237148	0.237148	0.237148	0.237148	0.237148	0.237148	0.254046	0.237148	0.237148	0.237148	0.237148	0.221683	0.221683	0.254717	0.220474	0.237148	0.237148	0.237148	0.254717	0.21816	0.237148	0.237148	0.237148	0.21816	0.237148	0.237148	0.237148	0.237148	0.21816	0.200462	0.237148	0.237148	0.237148	0.237148	0.249319	0.237148	0.237148	0.237148	0.237148	0.237148	0.237148	0.237148	0.237148	0.237148	0.237148
my_1609611_Bradi2g46520_aln.fna	0.171475	0.171475	0.171475	0.171475	0.171475	0.171475	0.171475	0.171475	0.171475	0.171475	0.171475	0.171475	0.171475	0.232491	0.171475	0.171475	0.171475	0.241601	0.206414	0.171475	0.171475	0.171475	0.171475	0.171475	0.171475	0.171475	0.206414	0.171475	0.171475	0.171475	0.206034	0.171475	0.171475	0.193058	0.171475	0.171475	0.171475	0.171475	0.171475	0.171475	0.171475	0.171475	0.171475	0.171475	0.171475	0.171475	0.171475	0.171475	0.171475
my_1617718_Bradi4g37930_aln.fna	0.018202	0.018202	0.028719	0.028719	0.028719	0.028719	0.014308	0.028719	0.028719	0.018202	0.018202	0.018202	0.018202	0.036575	0.028719	0.043489	0.018202	0.024542	0.028719	0.028719	0.028719	0.028719	0.018202	0.020233	0.028719	0.028719	0.028719	0.043273	0.028719	0.028719	0.055257	0.055044	0.043791	0.043249	0.014308	0.014308	0.028719	0.018202	0.028719	0.028719	0.028719	0.018202	0.028719	0.028719	0.014308	0.028719	0.014308	0.018202	0.028719
my_1605538_Bradi1g60060_aln.fna	0.446551	0.446551	0.446551	0.446551	0.446551	0.446551	0.446551	0.446551	0.417912	0.463918	0.464802	0.446551	0.43063	0.481018	0.446551	0.464802	0.463918	0.483068	0.464802	0.446551	0.446551	0.446551	0.464802	0.464802	0.446551	0.446551	0.464802	0.464802	0.464802	0.446551	0.498038	0.481018	0.464802	0.479864	0.446551	0.446551	0.446551	0.446551	0.446551	0.446551	0.446551	0.43063	0.446551	0.446551	0.446551	0.446551	0.446551	0.463918	0.446551
my_1590480_Bradi3g50780_aln.fna	0.15302	0.164363	0.14967	0.14967	0.148029	0.14967	0.14967	0.14967	0.158825	0.156292	0.168319	0.15302	0.143073	0.163254	0.14967	0.173226	0.15302	0.174735	0.174664	0.159691	0.159722	0.159722	0.164859	0.154769	0.14967	0.147972	0.152968	0.154634	0.1596	0.163172	0.169664	0.158045	0.16801	0.169552	0.14967	0.15303	0.15302	0.169537	0.164789	0.14967	0.15481	0.138101	0.14967	0.14967	0.148029	0.14967	0.14967	0.15302	0.148029
my_1594731_Bradi1g22060_aln.fna	0.098993	0.098993	0.098993	0.098993	0.098993	0.098993	0.098993	0.098993	0.123964	0.084641	0.098993	0.098993	0.118952	0.132594	0.098993	0.084894	0.088093	0.098993	0.098993	0.098993	0.098993	0.098993	0.098993	0.098993	0.098993	0.098993	0.098993	0.098993	0.098993	0.098993	0.084894	0.085127	0.111778	0.111377	0.098993	0.111424	0.098993	0.098993	0.098993	0.098993	0.098993	0.111529	0.098993	0.098993	0.098993	0.098993	0.098993	0.088093	0.095168
my_1587811_Bradi1g07942_aln.fna	0.135322	0.135322	0.135322	0.135322	0.135322	0.135322	0.131938	0.131938	0.135299	0.141117	0.144726	0.135322	0.137693	0.16448	0.135322	0.150211	0.141117	0.141038	0.132097	0.135322	0.135322	0.135322	0.135322	0.135322	0.135322	0.135322	0.135322	0.144647	0.135322	0.159317	0.134367	0.155571	0.144647	0.135322	0.137874	0.135322	0.135322	0.135322	0.146722	0.135322	0.135322	0.137693	0.131938	0.131938	0.131938	0.144726	0.137874	0.155571	0.131938
my_1587752_Bradi1g03380_aln.fna	0.31184	0.31184	0.31184	0.31184	0.31184	0.31184	0.31184	0.31184	0.295239	0.295239	0.377377	0.31184	0.31184	0.366046	0.31184	0.355162	0.31184	0.317016	0.355722	0.333754	0.343516	0.343516	0.334875	0.344713	0.343516	0.302964	0.31184	0.345606	0.313667	0.333599	0.324121	0.333617	0.410517	0.365921	0.31184	0.31184	0.354751	0.31184	0.324076	0.31184	0.31184	0.31184	0.31184	0.31184	0.31184	0.31184	0.31184	0.333617	0.31184
my_1588530_Bradi4g41420_aln.fna	0.477074	0.477074	0.448484	0.430727	0.477074	0.430727	0.477074	0.477074	0.519556	0.477074	0.522091	0.477074	0.450497	0.519044	0.477074	0.477074	0.49402	0.448484	0.477074	0.477074	0.477074	0.477074	0.477074	0.477074	0.477074	0.477074	0.477074	0.501019	0.477074	0.489164	0.49402	0.507361	0.488861	0.477074	0.430727	0.477074	0.477074	0.477074	0.477074	0.430727	0.430727	0.430727	0.477074	0.430727	0.448484	0.430727	0.430727	0.49402	0.416772
my_1599808_Bradi1g42620_aln.fna	0.164207	0.139089	0.186586	0.139089	0.139089	0.139089	0.139089	0.139089	0.139089	0.110202	0.139089	0.139089	0.123055	0.110202	0.139089	0.164207	0.110202	0.110791	0.139089	0.139089	0.139089	0.139089	0.185522	0.185522	0.139089	0.147192	0.147192	0.1841	0.139089	0.164152	0.110202	0.110202	0.185522	0.185766	0.139089	0.139089	0.164207	0.139089	0.164207	0.139089	0.139089	0.123055	0.186586	0.186586	0.139089	0.139089	0.139089	0.110202	0.139089
my_1611404_Bradi3g42920_aln.fna	0.028091	0.028091	0.028091	0.028091	0.028091	0.028091	0.028091	0.028091	0.028091	0.026564	0.028091	0.026564	0.028091	0.026564	0.026564	0.050236	0.026564	0.028091	0.026564	0.028091	0.026335	0.028091	0.026564	0.059796	0.026564	0.028091	0.028091	0.028091	0.028091	0.026564	0.039934	0.026564	0.024954	0.039934	0.028091	0.028091	0.026564	0.028091	0.028091	0.028091	0.028091	0.028091	0.028091	0.028091	0.028091	0.028091	0.028091	0.026564	0.028091
my_1588367_Bradi1g07090_aln.fna	0.291052	0.590397	0.590397	0.254305	0.590397	0.254305	0.590397	0.254305	0.293159	0.634096	0.291052	0.291052	0.327485	0.291052	0.254305	0.254305	0.291052	0.254305	0.254305	0.596859	0.291052	0.596859	0.291052	0.254305	0.254305	0.254305	0.254305	0.254305	0.254305	0.291052	0.596859	0.596859	0.291052	0.254305	0.25991	0.254305	0.596859	0.254305	0.254305	0.254305	0.254305	0.327485	0.590397	0.588022	0.254305	0.254305	0.25991	0.596859	0.254305
my_1598441_Bradi1g11150_aln.fna	0.305868	0.305868	0.305868	0.305868	0.305868	0.305868	0.282336	0.282336	0.261817	0.261817	0.305868	0.305868	0.282736	0.282736	0.305868	0.305868	0.282736	0.342106	0.305868	0.305868	0.305868	0.305868	0.305868	0.305868	0.305868	0.305868	0.305868	0.305868	0.305868	0.305868	0.305868	0.305868	0.305868	0.305868	0.282336	0.282336	0.305868	0.305868	0.305868	0.305868	0.305868	0.282736	0.305868	0.282336	0.305868	0.282336	0.282336	0.305868	0.305868
my_1596725_Bradi5g21658_aln.fna	0.572061	0.660241	0.644703	0.660241	0.572061	0.660241	0.628869	0.660241	0.698009	0.572061	0.572061	0.660241	0.660529	0.572061	0.599925	0.660241	0.587074	0.660241	0.660241	0.660241	0.660241	0.660241	0.660241	0.572061	0.572061	0.599925	0.599925	0.599925	0.572061	0.572061	0.572061	0.572061	0.586185	0.572061	0.660241	0.572061	0.660241	0.607483	0.572061	0.572061	0.660241	0.633786	0.660241	0.660241	0.660241	0.660241	0.660241	0.572061	0.644703
my_1612207_Bradi1g53230_aln.fna	0.208823	0.208823	0.16694	0.226583	0.16694	0.226583	0.226583	0.226583	0.226032	0.16694	0.16694	0.16694	0.16694	0.171764	0.188137	0.292891	0.16694	0.208863	0.250584	0.16694	0.16694	0.16694	0.16694	0.250737	0.16694	0.16694	0.16694	0.209013	0.209219	0.16694	0.208863	0.188137	0.208722	0.16694	0.16694	0.206936	0.208823	0.16694	0.16694	0.16694	0.171764	0.16694	0.226583	0.226583	0.226583	0.206936	0.16694	0.188137	0.16694
my_1608839_Bradi5g14560_aln.fna	0.044369	0.050876	0.104341	0.050876	0.104341	0.104341	0.104341	0.104341	0.044114	0.093045	0.044369	0.093045	0.044369	0.044369	0.093045	0.130538	0.093045	0.050876	0.050876	0.104341	0.050876	0.050876	0.044369	0.104341	0.050876	0.104341	0.050876	0.050876	0.093045	0.093045	0.168218	0.044369	0.08886	0.146386	0.050876	0.104341	0.044369	0.093045	0.104341	0.104341	0.050876	0.078378	0.104341	0.104341	0.050876	0.050876	0.104341	0.044369	0.050876
my_1600121_Bradi3g42050_aln.fna	0.113829	0.113829	0.104292	0.104292	0.104292	0.104292	0.104292	0.104292	0.104292	0.113829	0.104292	0.113829	0.113829	0.123341	0.113829	0.104292	0.113829	0.119656	0.113077	0.113829	0.113829	0.113829	0.113829	0.104292	0.104292	0.113829	0.113829	0.113829	0.104292	0.123483	0.123341	0.123428	0.113829	0.104292	0.104292	0.104292	0.113829	0.104292	0.113829	0.113829	0.104292	0.113829	0.113829	0.104292	0.104292	0.104292	0.104292	0.123428	0.104292
my_1605955_Bradi5g19590_aln.fna	0.383373	0.383373	0.383373	0.383373	0.383373	0.383373	0.383373	0.383373	0.383373	0.340884	0.365363	0.365363	0.402297	0.383854	0.383373	0.422347	0.365009	0.402736	0.376833	0.383373	0.383713	0.383373	0.402614	0.383373	0.383373	0.383373	0.383373	0.383373	0.402238	0.422714	0.340884	0.346273	0.403858	0.383373	0.383373	0.383373	0.365009	0.383373	0.422347	0.402297	0.383373	0.402297	0.383373	0.383373	0.383373	0.383373	0.383373	0.345937	0.383373
my_1600697_Bradi1g07630_aln.fna	0.331091	0.351591	0.351224	0.351591	0.351591	0.351224	0.351224	0.351224	0.351591	0.35083	0.35083	0.35083	0.33133	0.367169	0.35083	0.325674	0.35083	0.379582	0.389637	0.35083	0.35083	0.35083	0.369968	0.329519	0.331091	0.331091	0.331091	0.331091	0.331091	0.307176	0.35083	0.349321	0.366792	0.34907	0.351224	0.331519	0.35083	0.35083	0.331091	0.351224	0.351224	0.33133	0.351224	0.351224	0.331519	0.370694	0.351224	0.331091	0.351224
my_1607447_Bradi5g14190_aln.fna	0.24003	0.24003	0.266017	0.266017	0.266017	0.266017	0.266017	0.266017	0.266017	0.266017	0.266017	0.266017	0.266017	0.238173	0.266017	0.266017	0.266017	0.266017	0.266017	0.266017	0.266017	0.266017	0.266017	0.266017	0.266017	0.266017	0.266017	0.266017	0.266017	0.24003	0.30098	0.262602	0.266017	0.266017	0.266017	0.266017	0.266017	0.266017	0.266017	0.266017	0.266017	0.266017	0.266017	0.266017	0.266017	0.266017	0.266017	0.262602	0.266017
my_1618517_Bradi2g49960_aln.fna	1e-05	1e-05	1e-05	1e-05	1e-05	1e-05	1e-05	1e-05	1e-05	1e-05	1e-05	0.045111	1e-05	1e-05	1e-05	1e-05	1e-05	1e-05	1e-05	1e-05	1e-05	1e-05	1e-05	1e-05	1e-05	1e-05	1e-05	1e-05	1e-05	0.045111	1e-05	1e-05	0.045259	1e-05	1e-05	1e-05	1e-05	1e-05	1e-05	1e-05	1e-05	1e-05	1e-05	1e-05	1e-05	1e-05	1e-05	1e-05	1e-05
my_1611948_Bradi3g04270_aln.fna	0.037254	0.048534	0.048534	0.048534	0.048534	0.048534	0.048534	0.048534	0.040468	0.043186	0.048534	0.048534	0.043686	0.051809	0.048534	0.048534	0.037254	0.048534	0.046711	0.048534	0.048534	0.048534	0.048534	0.043186	0.043186	0.048534	0.06069	0.048534	0.048534	0.06069	0.054	0.054037	0.048534	0.065051	0.048534	0.048534	0.048534	0.048534	0.048534	0.048534	0.048534	0.043186	0.048534	0.039279	0.048534	0.048534	0.048534	0.043186	0.048534
my_1589937_Bradi2g57350_aln.fna	0.161708	0.161708	0.161708	0.161708	0.161708	0.161708	0.156648	0.173379	0.167707	0.1681	0.173317	0.173395	0.16155	0.218055	0.161708	0.206841	0.1681	0.25836	0.190502	0.161708	0.173395	0.161708	0.231635	0.224459	0.161708	0.168081	0.156752	0.179397	0.202818	0.184953	0.195888	0.1681	0.202094	0.190796	0.173214	0.173332	0.161708	0.161708	0.190708	0.156815	0.173214	0.16155	0.173395	0.173379	0.173379	0.161708	0.161708	0.1681	0.161708
my_1595393_Bradi5g20397_aln.fna	0.470533	0.470913	0.448629	0.448629	0.442386	0.448629	0.470397	0.470913	0.424042	0.450135	0.470913	0.470913	0.4491	0.470533	0.470913	0.470913	0.470533	0.470897	0.470913	0.470913	0.470913	0.470913	0.470913	0.470913	0.470913	0.470913	0.470913	0.470913	0.470913	0.470913	0.443141	0.470533	0.470913	0.514595	0.470397	0.470913	0.470913	0.470913	0.470913	0.470397	0.470397	0.4491	0.470397	0.470397	0.470913	0.470913	0.470397	0.470533	0.469962
my_1598034_Bradi3g02680_aln.fna	0.48094	0.48094	0.48094	0.48094	0.48094	0.48094	0.48094	0.48094	0.481439	0.439325	0.48094	0.48094	0.481038	0.482078	0.48094	0.524168	0.433293	0.695545	0.524228	0.522919	0.48094	0.48094	0.48094	0.48094	0.48094	0.48094	0.48094	0.473217	0.48094	0.48094	0.481937	0.471729	0.566809	0.48094	0.48094	0.433302	0.48094	0.481439	0.526437	0.48094	0.48094	0.48094	0.433302	0.48094	0.48094	0.48094	0.48094	0.433293	0.48094
my_1597314_Bradi4g35060_aln.fna	0.4469	0.4469	0.460657	0.4469	0.4469	0.4469	0.460657	0.460657	0.426181	0.447455	0.459706	0.4469	0.463379	0.463315	0.4469	0.460342	0.472604	0.474832	0.460342	0.4469	0.4469	0.4469	0.473549	0.499923	0.4469	0.4469	0.4469	0.4469	0.4469	0.514792	0.486076	0.474967	0.460707	0.474193	0.460657	0.460657	0.4469	0.4469	0.460285	0.460657	0.460657	0.447016	0.460657	0.460657	0.4469	0.4469	0.460657	0.447455	0.460657
my_1597431_Bradi3g40392_aln.fna	0.149376	0.149376	0.149376	0.149376	0.149376	0.149376	0.149376	0.149376	0.128092	0.138077	0.149376	0.148613	0.126212	0.161663	0.166761	0.172499	0.126212	0.197861	0.149376	0.149376	0.190787	0.177907	0.166761	0.182648	0.149376	0.149376	0.149376	0.159282	0.159282	0.194324	0.173028	0.126212	0.174028	0.149376	0.149376	0.149376	0.149376	0.149376	0.171547	0.149376	0.160995	0.126212	0.149376	0.149376	0.149376	0.149376	0.149376	0.126212	0.149376
my_1592801_Bradi2g33165_aln.fna	0.08394	0.105126	0.105126	0.105126	0.105126	0.105126	0.105126	0.105126	0.087672	0.077541	0.119392	0.112311	0.077541	0.117047	0.105126	0.153681	0.08394	0.162689	0.150453	0.105126	0.112248	0.105126	0.08394	0.119409	0.105126	0.112337	0.119204	0.119452	0.108473	0.108707	0.140732	0.119409	0.133632	0.112243	0.105126	0.105126	0.105126	0.105126	0.12107	0.105126	0.105126	0.077541	0.112196	0.105126	0.105126	0.105126	0.105126	0.105126	0.105126
my_1593807_Bradi2g42597_aln.fna	0.179321	0.179321	0.179321	0.348372	0.179321	0.179321	0.186875	0.186787	0.17175	0.187601	0.194286	0.194228	0.179321	0.200889	0.179321	0.19444	0.179787	0.223573	0.275435	0.186803	0.186803	0.179321	0.194245	0.186718	0.179321	0.179321	0.179321	0.186787	0.194245	0.179321	0.200711	0.19412	0.194228	0.216541	0.179321	0.186755	0.179321	0.179321	0.179321	0.179321	0.179321	0.194129	0.179321	0.179321	0.179321	0.179321	0.179321	0.187601	0.179321
my_1586802_Bradi1g10660_aln.fna	0.101816	0.101816	0.101816	0.101816	0.101816	0.101816	0.101816	0.101816	0.094104	0.094104	0.10914	0.101816	0.099737	0.13131	0.101816	0.123772	0.101816	0.116446	0.106993	0.101816	0.101816	0.101816	0.114181	0.116408	0.101816	0.101816	0.10914	0.101816	0.109115	0.12131	0.138546	0.138765	0.116472	0.121284	0.101816	0.101816	0.101816	0.101816	0.131057	0.101816	0.101816	0.099737	0.101816	0.101816	0.101816	0.101816	0.101816	0.116632	0.101816
my_1599725_Bradi3g48410_aln.fna	0.1917	0.084945	0.127623	0.310185	0.127623	0.127623	0.310185	0.127623	0.095891	0.232524	0.1917	0.1917	0.232524	0.127623	0.232524	0.255708	0.232524	0.191559	0.1917	0.310185	0.310185	0.310185	0.1917	0.310185	0.310185	0.1917	0.1917	0.163421	0.1917	0.310281	0.232524	0.127756	0.1917	0.310185	0.127623	0.127623	0.310185	0.1917	0.1917	0.127623	0.127623	0.127623	0.310185	0.127623	0.127623	0.310185	0.127623	0.084945	0.127623
my_1596226_Bradi2g56120_aln.fna	0.033353	0.033353	0.073725	0.073725	0.073725	0.073725	0.073725	0.073725	0.073725	0.220003	0.073725	0.033353	0.033353	0.061148	0.033353	0.033353	0.033353	0.073725	0.066784	0.033353	0.033353	0.033353	0.061175	0.033353	0.033353	0.033353	0.033353	0.033353	0.110778	0.073725	0.033353	0.030539	0.073725	0.030539	0.073725	0.073725	0.073725	0.033353	0.033353	0.073725	0.073725	0.033353	0.073725	0.073725	0.073725	0.073725	0.073725	0.033353	0.073725
my_1598494_Bradi1g45338_aln.fna	0.190396	0.190396	0.190396	0.190396	0.190396	0.190396	0.190396	0.190396	0.190396	0.190396	0.190396	0.190396	0.190396	0.190396	0.190396	0.190396	0.190396	0.190396	0.190396	0.190396	0.190396	0.190396	0.190396	0.190396	0.190396	0.190396	0.190396	0.190396	0.190396	0.190396	0.190396	0.190396	0.190396	0.190396	0.190396	0.190396	0.190396	0.190396	0.190396	0.190396	0.190396	0.190396	0.190396	0.190396	0.190396	0.190396	0.190396	0.190396	0.190396
my_1590018_Bradi2g50410_aln.fna	0.448564	0.448564	0.415303	0.373418	0.373418	0.372324	0.373418	0.415303	0.452197	0.373418	0.443122	0.494878	0.415352	0.497498	0.471936	0.471936	0.394911	0.431579	0.443294	0.448764	0.448764	0.448764	0.449262	0.46514	0.471936	0.448764	0.448764	0.400106	0.494996	0.400106	0.456272	0.495	0.449262	0.459849	0.391432	0.471936	0.471936	0.471936	0.518594	0.373418	0.372324	0.394911	0.391597	0.394911	0.373418	0.373418	0.372324	0.448764	0.372324
my_1589481_Bradi1g20067_aln.fna	0.297868	0.297868	0.286359	0.297868	0.297868	0.310123	0.297868	0.297868	0.285037	0.285037	0.297868	0.297868	0.27496	0.285037	0.297868	0.297868	0.285037	0.297868	0.297868	0.297868	0.297868	0.297868	0.297868	0.297868	0.297868	0.297868	0.297868	0.297868	0.297868	0.297868	0.297868	0.285037	0.297868	0.297868	0.297868	0.297868	0.297868	0.297868	0.297868	0.297868	0.297868	0.27496	0.297868	0.297868	0.297868	0.297868	0.297868	0.285037	0.297868
my_1613897_Bradi1g38630_aln.fna	0.166706	0.166706	0.166706	0.166706	0.166706	0.166706	0.166706	0.166706	0.150762	0.166706	0.166706	0.166706	0.166706	0.223691	0.166706	0.166706	0.166706	0.282031	0.251597	0.166706	0.166706	0.166706	0.166706	0.223691	0.166706	0.166706	0.166706	0.223684	0.166706	0.16701	0.223459	0.166706	0.224073	0.194992	0.166706	0.166706	0.166706	0.166706	0.194992	0.166706	0.166706	0.166706	0.166706	0.166706	0.166706	0.166706	0.166706	0.166706	0.166706
my_1598541_Bradi1g33440_aln.fna	0.065153	0.065153	0.065153	0.065153	0.065153	0.065153	0.065153	0.065153	0.07642	0.065153	0.065153	0.065153	0.065153	0.073531	0.065153	0.076585	0.065153	0.126233	0.084769	0.065153	0.065153	0.065153	0.081736	0.108367	0.065153	0.065153	0.065153	0.073446	0.068581	0.065153	0.065153	0.065153	0.064093	0.098628	0.065153	0.065153	0.065153	0.065153	0.073468	0.065153	0.065153	0.065153	0.065153	0.065153	0.065153	0.065153	0.065153	0.065153	0.065153
my_1593698_Bradi3g39750_aln.fna	0.00706	0.00706	0.006817	0.00706	0.00706	0.00706	0.00706	0.006829	0.006808	0.00706	0.011769	0.011804	0.00706	0.009429	0.00706	0.011786	0.00942	0.015872	0.014161	0.00706	0.009423	0.00706	0.00706	0.011774	0.00706	0.011774	0.00706	0.011776	0.014111	0.011799	0.021266	0.009423	0.009409	0.014153	0.006817	0.006817	0.00942	0.00706	0.009429	0.006817	0.006817	0.00706	0.00706	0.006817	0.006817	0.006817	0.006817	0.00706	0.006817
my_1612249_Bradi2g45550_aln.fna	0.053383	0.053383	0.053383	0.053383	0.053383	0.053383	0.053383	0.053383	0.062691	0.062691	0.053383	0.053383	0.053383	0.125808	0.053383	0.053383	0.062691	0.10713	0.053383	0.053383	0.053383	0.053383	0.053383	0.053383	0.053383	0.053383	0.053383	0.053383	0.10713	0.053383	0.062691	0.062691	0.053383	0.053383	0.053383	0.053383	0.053383	0.053383	0.053383	0.053383	0.053383	0.053383	0.053383	0.053383	0.053383	0.053383	0.053383	0.062691	0.053383
my_1587836_Bradi3g39160_aln.fna	0.145392	0.128169	0.134041	0.128169	0.134041	0.128169	0.134036	0.134041	0.16401	0.142677	0.145392	0.131647	0.145392	0.145392	0.128169	0.151513	0.145392	0.134041	0.128169	0.128169	0.128169	0.128169	0.128169	0.13407	0.128169	0.128169	0.128169	0.134051	0.128169	0.131652	0.151458	0.151473	0.163695	0.134002	0.134041	0.128169	0.145392	0.128169	0.128169	0.128169	0.128169	0.145392	0.128169	0.134041	0.128169	0.145265	0.134041	0.145392	0.128169
my_1588627_Bradi3g51170_aln.fna	0.38836	0.442321	0.442321	0.442321	0.442321	0.442321	0.442321	0.439662	0.405673	0.388604	0.453926	0.442321	0.37171	0.43772	0.442321	0.405389	0.469107	0.419554	0.454867	0.38836	0.405413	0.38836	0.388029	0.439662	0.442321	0.355546	0.371297	0.341913	0.459991	0.404292	0.371767	0.386995	0.440384	0.477877	0.442321	0.442321	0.442321	0.405732	0.440175	0.442321	0.439552	0.37171	0.442321	0.442321	0.442321	0.442321	0.442321	0.355546	0.442321
my_1588737_Bradi2g59460_aln.fna	0.550942	0.472078	0.443195	0.443195	0.443199	0.443195	0.45302	0.45302	0.461633	0.472078	0.472078	0.443195	0.443204	0.468473	0.443195	0.472078	0.472078	0.452979	0.472078	0.472078	0.472078	0.472078	0.443195	0.472078	0.472078	0.472078	0.48253	0.472078	0.443195	0.493482	0.472078	0.472256	0.472078	0.472078	0.45302	0.443195	0.472078	0.443195	0.482719	0.443195	0.45302	0.445739	0.45302	0.45302	0.443195	0.452999	0.45302	0.472078	0.45302
my_1592473_Bradi1g18670_aln.fna	0.173751	0.173751	0.229694	0.173751	0.175217	0.173751	0.193375	0.173751	0.223061	0.188908	0.173751	0.173751	0.173751	0.188908	0.173751	0.173751	0.188908	0.191197	0.173751	0.173751	0.173751	0.173751	0.173751	0.206561	0.188908	0.173751	0.173751	0.190818	0.191985	0.173751	0.206561	0.206561	0.173751	0.206561	0.229694	0.229694	0.173751	0.173751	0.173751	0.173751	0.173751	0.173751	0.173751	0.175217	0.173751	0.173751	0.229694	0.188908	0.173751
my_1592519_Bradi2g07577_aln.fna	0.207021	0.207021	0.207021	0.207021	0.207021	0.207021	0.207021	0.207021	0.259635	0.207021	0.207021	0.207021	0.207021	0.207021	0.207021	0.207021	0.207021	0.207021	0.207021	0.207021	0.207021	0.207021	0.207021	0.207021	0.207021	0.207021	0.207021	0.207021	0.140032	0.207021	0.207021	0.242621	0.207021	0.207021	0.207021	0.207021	0.207021	0.207021	0.207021	0.207021	0.207021	0.207021	0.207021	0.207021	0.207021	0.207021	0.207021	0.242621	0.207021
my_1612851_Bradi1g58280_aln.fna	0.419996	0.419996	0.419996	0.419996	0.419996	0.419996	0.419996	0.419996	0.408377	0.563182	0.419996	0.419996	0.419996	0.419996	0.419996	0.419996	0.419996	0.419996	0.419996	0.419996	0.419996	0.419996	0.419996	0.419996	0.419996	0.419996	0.419996	0.419996	0.419996	0.419996	0.419996	0.419996	0.419996	0.419996	0.419996	0.419996	0.419996	0.419996	0.419996	0.419996	0.419996	0.419996	0.419996	0.419996	0.419996	0.419996	0.419996	0.419996	0.419996
my_1604667_Bradi2g60000_aln.fna	0.194762	0.194762	0.167208	0.194762	0.193391	0.193391	0.179426	0.194762	0.194762	0.226019	0.194762	0.194762	0.193391	0.240888	0.194762	0.194762	0.226019	0.194762	0.194762	0.194762	0.194762	0.194762	0.194762	0.210115	0.194762	0.194762	0.194762	0.194762	0.194762	0.194762	0.240384	0.226019	0.194762	0.194325	0.193391	0.194762	0.194762	0.194762	0.194762	0.193391	0.194762	0.194762	0.179426	0.179426	0.193391	0.194762	0.193391	0.226019	0.167208
my_1607135_Bradi5g26560_aln.fna	0.229518	0.229518	0.256007	0.229518	0.256007	0.229518	0.256007	0.229518	0.255196	0.238347	0.229518	0.229518	0.261328	0.238347	0.229518	0.229518	0.238347	0.281461	0.255437	0.229518	0.229518	0.229518	0.229518	0.229518	0.229518	0.229518	0.229518	0.229518	0.229518	0.281779	0.282409	0.238347	0.229518	0.229518	0.229518	0.229518	0.238347	0.229518	0.255586	0.256007	0.255822	0.261328	0.229518	0.229518	0.229518	0.229518	0.229518	0.238347	0.229518
my_1605839_Bradi3g36640_aln.fna	0.037897	0.054114	0.037897	0.057189	0.037897	0.057189	0.057189	0.057189	0.037897	0.056944	0.056944	0.056944	0.035963	0.056944	0.037897	0.056944	0.056944	0.037897	0.056944	0.056944	0.056944	0.056944	0.056944	0.037897	0.037897	0.056944	0.056944	0.056944	0.056944	0.056944	0.056944	0.056944	0.056944	0.037897	0.037897	0.057189	0.056944	0.056944	0.037897	0.037897	0.037897	0.035963	0.057189	0.037897	0.037897	0.037897	0.037897	0.056944	0.037897
my_1611895_Bradi2g07480_aln.fna	0.021474	0.021474	0.021474	0.019444	0.021474	0.021474	0.021474	0.033916	0.021474	0.019117	0.033916	0.033916	0.021474	0.041458	0.021474	0.027568	0.027534	0.041733	0.04129	0.021474	0.021474	0.021474	0.030115	0.035631	0.021474	0.033916	0.039895	0.035556	0.040048	0.040108	0.046871	0.019117	0.040108	0.033916	0.019444	0.021474	0.021474	0.021474	0.030115	0.021474	0.033916	0.021474	0.033916	0.019444	0.021474	0.019444	0.019444	0.019117	0.021474
my_1588731_Bradi3g45850_aln.fna	0.617691	0.617691	0.617691	0.617691	0.617691	0.617691	0.617691	0.617691	0.619798	0.619798	0.617691	0.617691	0.619643	0.619798	0.617691	0.617691	0.619798	0.617691	0.617691	0.634893	0.617691	0.617691	0.617691	0.617691	0.617691	0.617691	0.617691	0.617691	0.617691	0.617691	0.619803	0.592274	0.617691	0.617691	0.617691	0.617691	0.617691	0.617691	0.617691	0.617691	0.65157	0.619643	0.617691	0.617691	0.617691	0.617691	0.617691	0.619803	0.617691
my_1591457_Bradi4g04670_aln.fna	0.138481	0.138481	0.125058	0.138481	0.125058	0.138481	0.150706	0.125058	0.150536	0.193423	0.138481	0.138481	0.167617	0.198009	0.138481	0.138481	0.188205	0.166994	0.144637	0.138481	0.138481	0.138481	0.125058	0.138481	0.138481	0.138481	0.138481	0.138481	0.138481	0.138481	0.188205	0.197797	0.138481	0.138481	0.150706	0.150706	0.138481	0.138481	0.138481	0.125058	0.150706	0.138481	0.138481	0.150706	0.150706	0.138481	0.150706	0.178028	0.125058
my_1600855_Bradi2g53830_aln.fna	0.424591	0.424591	0.424591	0.424591	0.424591	0.424591	0.424591	0.424591	0.480121	0.417738	0.424591	0.424591	0.424642	0.480121	0.424591	0.424591	0.424591	0.424591	0.424591	0.424591	0.424591	0.424591	0.472604	0.472604	0.424591	0.424591	0.424591	0.381554	0.424591	0.424591	0.579892	0.480121	0.472604	0.567413	0.480121	0.424591	0.424591	0.424591	0.424591	0.424591	0.424591	0.424642	0.424591	0.480121	0.424591	0.424591	0.480121	0.480121	0.424591
my_1599395_Bradi3g22740_aln.fna	0.208886	0.208886	0.224238	0.224238	0.224238	0.224238	0.224238	0.224238	0.208886	0.192116	0.224238	0.208886	0.237232	0.192116	0.224238	0.256531	0.208886	0.288715	0.224238	0.243831	0.208886	0.208886	0.208886	0.243939	0.208886	0.208886	0.208886	0.243939	0.208886	0.256531	0.208886	0.208767	0.224238	0.244477	0.224238	0.224238	0.208886	0.208886	0.224238	0.224238	0.224238	0.237232	0.224238	0.224238	0.224238	0.224238	0.224238	0.192116	0.224238
my_1592184_Bradi4g34005_aln.fna	0.185589	0.185589	0.172682	0.172603	0.166511	0.172603	0.172603	0.166511	0.185033	0.178709	0.198467	0.185589	0.184894	0.196811	0.185589	0.198535	0.178873	0.166511	0.185589	0.185589	0.185589	0.185589	0.198455	0.198467	0.185589	0.185589	0.185589	0.185589	0.198224	0.211423	0.178873	0.223623	0.198467	0.198465	0.172603	0.172603	0.185589	0.185589	0.185589	0.172603	0.18548	0.184894	0.172603	0.172603	0.172603	0.172603	0.172603	0.197827	0.172603
my_1596842_Bradi5g18950_aln.fna	0.077452	0.077452	0.080524	0.085023	0.080524	0.085023	0.080524	0.080524	0.091445	0.096791	0.077452	0.085293	0.085023	0.08869	0.077452	0.07816	0.08869	0.093067	0.103505	0.077452	0.077452	0.077452	0.073967	0.074668	0.077452	0.077452	0.077452	0.074228	0.077452	0.081683	0.108501	0.100187	0.070779	0.0853	0.080524	0.080524	0.077452	0.077452	0.077452	0.080524	0.080524	0.085023	0.080524	0.080524	0.080524	0.080524	0.080524	0.08869	0.080524
my_1588634_Bradi1g54210_aln.fna	0.040319	0.040319	0.039661	0.039661	0.039661	0.039661	0.039661	0.040844	0.040319	0.042789	0.040319	0.041409	0.041603	0.046147	0.041603	0.041488	0.041603	0.051687	0.051812	0.039661	0.039661	0.039661	0.044942	0.045075	0.038273	0.044011	0.042728	0.044004	0.038716	0.043516	0.043874	0.041603	0.046109	0.0428	0.039661	0.039661	0.039661	0.040319	0.04267	0.039661	0.042059	0.041603	0.039661	0.039661	0.039661	0.039661	0.039661	0.041603	0.039661
my_1600255_Bradi2g08660_aln.fna	0.03823	0.03823	0.039959	0.038137	0.039959	0.039959	0.038137	0.039959	0.039723	0.03823	0.03823	0.03823	0.03823	0.03823	0.039959	0.03823	0.03823	0.052551	0.048311	0.039959	0.039959	0.039959	0.039959	0.041993	0.03804	0.03804	0.03804	0.042036	0.048384	0.039959	0.042221	0.03804	0.03823	0.036216	0.039959	0.039723	0.03823	0.039959	0.044111	0.039959	0.039723	0.03823	0.039959	0.038137	0.039959	0.039959	0.039959	0.03804	0.039959
my_1597062_Bradi3g54280_aln.fna	1.16961	1.34757	1.16961	1.16961	1.16961	1.16961	1.16961	1.16961	1.16961	1.26097	1.16961	1.16961	1.23663	1.39485	1.26097	1.16961	1.34771	1.07345	1.16961	1.16961	1.16961	1.16961	1.16961	1.16961	1.16961	1.16961	1.16961	1.16961	1.16961	1.20793	1.34771	1.34757	1.20793	1.16961	1.16961	1.16961	1.16961	1.16961	1.16961	1.16961	1.16961	1.23663	1.16961	1.16961	1.16961	1.16961	1.16961	1.44626	1.16961
my_1613009_Bradi1g30210_aln.fna	0.010257	0.010257	0.010257	0.010257	0.010257	0.010257	0.010257	0.010257	0.010257	0.010257	0.06384	0.010257	0.010257	0.031061	0.010257	0.020659	0.010257	0.094658	0.031067	0.010257	0.010257	0.010257	0.030956	0.031067	0.010257	0.010257	0.010257	0.031223	0.031067	0.031067	0.020434	0.010257	0.031061	0.031011	0.010257	0.010257	0.010257	0.010257	0.010257	0.010257	0.010257	0.010257	0.010257	0.010257	0.010257	0.010257	0.010257	0.010257	0.010257
my_1588115_Bradi1g49497_aln.fna	0.238387	0.238387	0.238387	0.238387	0.238387	0.238387	0.238114	0.238387	0.238114	0.257591	0.248049	0.238387	0.238114	0.23154	0.238387	0.248088	0.23154	0.238387	0.238387	0.238387	0.238387	0.238387	0.238387	0.248088	0.238387	0.238387	0.238387	0.238387	0.238387	0.257788	0.23154	0.257591	0.248071	0.257788	0.238114	0.238114	0.238387	0.238387	0.257788	0.238114	0.238114	0.238114	0.238387	0.238387	0.238387	0.238114	0.238114	0.257591	0.238114
my_1598423_Bradi2g11676_aln.fna	0.168626	0.168626	0.168626	0.168626	0.168626	0.168626	0.168626	0.168626	0.194676	0.187939	0.168626	0.175513	0.182419	0.1646	0.168626	0.175192	0.16561	0.188417	0.163738	0.168626	0.168626	0.168626	0.170442	0.168626	0.168626	0.168626	0.175071	0.168626	0.177027	0.182554	0.170146	0.175986	0.17553	0.195789	0.168626	0.168626	0.168626	0.168626	0.168626	0.168626	0.168626	0.16561	0.168626	0.168626	0.168626	0.168626	0.168626	0.169432	0.168626
my_1592094_Bradi2g35730_aln.fna	0.383109	0.383109	0.77687	0.77687	0.773958	0.785203	0.796201	0.77687	0.773958	0.330188	0.77687	0.77687	0.795646	0.773871	0.77687	0.77687	0.777078	0.791698	0.790322	0.77687	0.77687	0.77687	0.77687	0.784088	0.77687	0.77687	0.77687	0.77687	0.77687	0.77687	0.777078	0.777078	0.77687	0.77687	0.785203	0.773958	0.77687	0.77687	0.77687	0.769131	0.79206	0.765884	0.785203	0.795646	0.785203	0.785203	0.785203	0.777078	0.785203
my_1615253_Bradi5g19280_aln.fna	0.025446	0.025446	0.025446	0.025446	0.025446	0.025446	0.025446	0.038122	0.025446	0.02251	0.03395	0.02251	0.02251	0.033853	0.025446	0.03833	0.02251	0.051221	0.025446	0.025446	0.025446	0.025446	0.067846	0.051459	0.025446	0.025446	0.025446	0.025446	0.0384	0.038615	0.02251	0.03395	0.045386	0.051114	0.025446	0.025446	0.02251	0.025446	0.03833	0.02251	0.025446	0.02251	0.025446	0.025446	0.025446	0.025446	0.025446	0.02251	0.02251
my_1605531_Bradi4g37318_aln.fna	0.012335	0.012335	0.012335	0.012335	0.012335	0.012335	0.012335	0.012335	0.012335	0.012335	0.012335	0.017408	0.011612	0.034418	0.012335	0.024661	0.012335	0.037167	0.018547	0.012335	0.012335	0.012335	0.016368	0.037242	0.012335	0.012335	0.018522	0.029019	0.01857	0.02313	0.018517	0.012335	0.018555	0.018522	0.012335	0.012335	0.012335	0.012335	0.024813	0.012335	0.012335	0.012335	0.012335	0.012335	0.012335	0.012335	0.012335	0.012335	0.012335
my_1612389_Bradi2g23820_aln.fna	1e-05	1e-05	1e-05	1e-05	1e-05	1e-05	1e-05	1e-05	1e-05	1e-05	1e-05	1e-05	1e-05	1e-05	1e-05	1e-05	1e-05	1e-05	1e-05	1e-05	1e-05	1e-05	1e-05	1e-05	1e-05	1e-05	1e-05	1e-05	1e-05	1e-05	1e-05	1e-05	1e-05	1e-05	1e-05	1e-05	1e-05	1e-05	1e-05	1e-05	1e-05	1e-05	1e-05	1e-05	1e-05	1e-05	1e-05	1e-05	1e-05
my_1593629_Bradi4g31310_aln.fna	0.072171	0.072171	0.080638	0.080638	0.080638	0.080638	0.080638	0.080638	0.072222	0.072222	0.072171	0.072171	0.074842	0.112466	0.072171	0.096351	0.074842	0.080638	0.084263	0.069818	0.072171	0.072171	0.096418	0.072171	0.072171	0.072171	0.072171	0.074804	0.069721	0.096256	0.112359	0.084468	0.120726	0.069818	0.080638	0.072171	0.072171	0.069721	0.072171	0.080638	0.080638	0.074842	0.080638	0.080638	0.080638	0.080638	0.080638	0.074842	0.080638
my_1588050_Bradi3g47150_aln.fna	0.275659	0.275659	0.273582	0.273582	0.273582	0.273582	0.273582	0.273582	0.253106	0.285845	0.275856	0.275856	0.273582	0.275659	0.273582	0.273582	0.275659	0.273582	0.275659	0.273582	0.273582	0.273582	0.275856	0.273582	0.273582	0.287147	0.275659	0.287147	0.273582	0.285936	0.298831	0.287296	0.275856	0.285936	0.273582	0.273582	0.273582	0.273582	0.287819	0.273582	0.273582	0.273582	0.273582	0.273582	0.273582	0.273582	0.273582	0.275659	0.273582
my_1589493_Bradi4g35490_aln.fna	0.049814	0.048483	0.048483	0.048483	0.048483	0.048483	0.048483	0.048483	0.04837	0.051296	0.05824	0.048483	0.048483	0.058223	0.048483	0.048483	0.068077	0.066141	0.045956	0.048483	0.048483	0.048483	0.055178	0.044796	0.048483	0.048483	0.048483	0.048483	0.048483	0.048483	0.068077	0.05657	0.058227	0.044763	0.048483	0.048483	0.048483	0.048483	0.04718	0.048483	0.048483	0.048483	0.048483	0.048483	0.048483	0.048483	0.048483	0.056599	0.048483
my_1587898_Bradi3g48580_aln.fna	0.248922	0.248922	0.268045	0.276965	0.255424	0.237898	0.26173	0.261488	0.252413	0.243845	0.252638	0.252638	0.249352	0.23525	0.232176	0.248922	0.2376	0.277049	0.257176	0.268045	0.268045	0.268045	0.252638	0.248922	0.248922	0.248922	0.248922	0.248922	0.248922	0.252638	0.243845	0.2376	0.252638	0.248922	0.255424	0.261488	0.268045	0.248922	0.248922	0.255424	0.255424	0.24315	0.268045	0.276965	0.255424	0.268045	0.255424	0.2376	0.237898
my_1598389_Bradi1g01760_aln.fna	0.058985	0.058985	0.058985	0.058985	0.058985	0.058985	0.058985	0.058985	0.058985	0.058985	0.062202	0.062202	0.057062	0.058985	0.058985	0.062202	0.058985	0.058985	0.062202	0.062202	0.058985	0.062202	0.058985	0.062202	0.058985	0.058985	0.062202	0.058985	0.058985	0.058985	0.058985	0.058985	0.062202	0.059368	0.058985	0.058985	0.058985	0.058985	0.062202	0.058985	0.058985	0.058985	0.057062	0.058985	0.058985	0.058985	0.058985	0.058985	0.058985
my_1612969_Bradi2g00870_aln.fna	0.135966	0.135966	0.135966	0.167418	0.135944	0.150184	0.150184	0.150184	0.150184	0.150184	0.135966	0.150184	0.167418	0.150184	0.150184	0.150184	0.150184	0.150184	0.135966	0.150184	0.150184	0.150184	0.150184	0.135966	0.135966	0.135966	0.135966	0.135966	0.150184	0.135966	0.150184	0.150184	0.135966	0.135966	0.150184	0.150184	0.150184	0.150184	0.135966	0.135966	0.150184	0.167418	0.150184	0.150184	0.135966	0.188227	0.150184	0.150184	0.150184
my_1611798_Bradi3g55330_aln.fna	0.273465	0.273465	0.273465	0.273465	0.273465	0.273465	0.273465	0.273465	0.31662	0.367888	0.273465	0.273465	0.31716	0.367888	0.273465	0.273465	0.367888	0.317235	0.273465	0.273465	0.820513	0.273465	0.273465	0.820513	0.273465	0.273465	0.273465	0.273465	0.273465	0.316224	0.367888	0.894045	0.273465	0.820513	0.273465	0.273465	0.273465	0.273465	0.820513	0.273465	0.273465	0.31716	0.273465	0.273465	0.273465	0.273465	0.273465	0.367888	0.273465
my_1600638_Bradi1g60800_aln.fna	0.130048	0.130048	0.130048	0.116368	0.130048	0.130048	0.130048	0.136628	0.123325	0.136628	0.130048	0.137013	0.136628	0.136887	0.130048	0.136196	0.136628	0.165402	0.144019	0.130048	0.130048	0.130048	0.158676	0.158533	0.130048	0.130048	0.130048	0.137178	0.130048	0.130048	0.130069	0.130069	0.158338	0.151038	0.130048	0.130048	0.130048	0.130048	0.151677	0.116368	0.130048	0.136628	0.116368	0.130048	0.130048	0.130048	0.130048	0.130069	0.130048
my_1594698_Bradi5g27367_aln.fna	0.372669	0.372669	0.372669	0.372669	0.372669	0.372669	0.372669	0.372669	0.372669	0.374717	0.39193	0.39193	0.372669	0.372669	0.372669	0.372669	0.374717	0.38937	0.372669	0.372669	0.372669	0.372669	0.39193	0.372669	0.372669	0.372669	0.372669	0.372669	0.389385	0.39193	0.408998	0.356997	0.39193	0.372669	0.372669	0.372669	0.372669	0.372669	0.372669	0.372669	0.372669	0.372669	0.372669	0.372669	0.372669	0.372669	0.372669	0.374717	0.372669
my_1605080_Bradi2g11980_aln.fna	0.026623	0.026623	0.026623	0.026623	0.026623	0.026623	0.026623	0.026623	0.049375	0.053335	0.053384	0.026623	0.026623	0.099506	0.026623	0.053505	0.08028	0.092406	0.108046	0.026623	0.026623	0.026623	0.026623	0.053352	0.026623	0.024661	0.024713	0.053463	0.026623	0.049594	0.046201	0.026623	0.042888	0.043071	0.026623	0.026623	0.026623	0.026623	0.049339	0.026623	0.026623	0.026623	0.026623	0.026623	0.026623	0.026623	0.026623	0.026623	0.026623
my_1590456_Bradi4g15330_aln.fna	0.122061	0.122061	0.11467	0.118167	0.11467	0.118167	0.11467	0.11467	0.11467	0.119013	0.122061	0.119013	0.129857	0.119013	0.122061	0.132252	0.129994	0.11467	0.122061	0.132102	0.132102	0.132102	0.122061	0.122061	0.122061	0.122061	0.122061	0.122061	0.122061	0.122061	0.119013	0.125872	0.119013	0.122061	0.118167	0.11467	0.122061	0.122061	0.122061	0.11467	0.118167	0.129913	0.11467	0.11467	0.11467	0.11467	0.118167	0.119013	0.129913
my_1588064_Bradi4g00367_aln.fna	0.027736	0.027736	0.027736	0.027736	0.027736	0.252281	0.027736	0.030681	0.027736	0.027736	0.031597	0.027736	0.027736	0.039789	0.027736	0.030409	0.252042	0.038489	0.244182	0.027736	0.027736	0.027736	0.030574	0.031597	0.027736	0.027736	0.029342	0.035157	0.031904	0.019358	0.033212	0.037308	0.040273	0.028387	0.252281	0.252281	0.027736	0.027736	0.034345	0.027736	0.252281	0.027736	0.027736	0.027736	0.252281	0.027736	0.056159	0.037308	0.252281
my_1603290_Bradi5g16220_aln.fna	0.055891	0.055891	0.055891	0.055891	0.055891	0.055891	0.055891	0.055891	0.055891	0.052021	0.055891	0.083855	0.060346	0.077313	0.055832	0.07004	0.052021	0.084232	0.072968	0.07004	0.069986	0.055891	0.084181	0.084216	0.055891	0.055891	0.06552	0.07794	0.083966	0.084069	0.098238	0.069966	0.083924	0.098505	0.055891	0.055891	0.055891	0.055832	0.084181	0.055891	0.055891	0.060346	0.055891	0.055891	0.055891	0.055891	0.055891	0.055832	0.055891
my_1601054_Bradi5g14298_aln.fna	0.274273	0.251411	0.230819	0.230819	0.230819	0.230819	0.230819	0.230819	0.254836	0.251411	0.251411	0.251411	0.251411	0.286226	0.251411	0.246435	0.251411	0.190444	0.221085	0.230819	0.230819	0.230819	0.239953	0.207078	0.230819	0.208471	0.231036	0.230819	0.24548	0.218831	0.225479	0.251411	0.239521	0.230819	0.230819	0.230819	0.251411	0.230819	0.231036	0.230819	0.230819	0.251411	0.230819	0.230819	0.230819	0.230819	0.230819	0.251411	0.230819
my_1600763_Bradi1g77320_aln.fna	0.0367	0.0367	0.0367	0.0367	0.0367	0.0367	0.0367	0.0367	0.038648	0.055094	0.0367	0.0367	0.055065	0.055094	0.0367	0.055065	0.055094	0.055081	0.0367	0.0367	0.0367	0.0367	0.0367	0.0367	0.0367	0.0367	0.0367	0.0367	0.0367	0.0367	0.055094	0.055094	0.0367	0.0367	0.0367	0.0367	0.0367	0.0367	0.0367	0.0367	0.0367	0.055065	0.033245	0.0367	0.0367	0.0367	0.0367	0.055094	0.0367
my_1597069_Bradi4g42740_aln.fna	0.705189	0.705189	0.685376	0.690846	0.671646	0.671646	0.671646	0.671646	0.705189	0.671646	0.637203	0.705189	0.705189	0.672428	0.705189	0.705189	0.705189	0.724524	0.688341	0.705189	0.705189	0.705189	0.705189	0.705189	0.705189	0.705607	0.705189	0.705189	0.705189	0.705189	0.705189	0.856453	0.704925	0.63813	0.671646	0.671646	0.705189	0.705189	0.705189	0.671646	0.671646	0.705189	0.671646	0.685376	0.671646	0.685376	0.671646	0.705189	0.671646
my_1592657_Bradi1g54940_aln.fna	0.120466	0.120466	0.120466	0.120466	0.120466	0.120466	0.120466	0.120466	0.140549	0.114116	0.114138	0.133142	0.120466	0.132598	0.120466	0.108423	0.132598	0.108423	0.140524	0.120466	0.120466	0.120466	0.120466	0.125987	0.132598	0.120466	0.120466	0.114138	0.114138	0.151509	0.114116	0.151666	0.108423	0.119856	0.120466	0.120466	0.120466	0.120466	0.120466	0.120466	0.120466	0.140549	0.120466	0.120466	0.120466	0.120466	0.120466	0.132598	0.120466
my_1613220_Bradi1g62310_aln.fna	0.141684	0.141684	0.141684	0.141684	0.141684	0.141684	0.141684	0.141684	0.141684	0.141684	0.141684	0.141684	0.096543	0.188852	0.141684	0.141684	0.141684	0.09406	0.141684	0.141684	0.141684	0.141684	0.141684	0.141684	0.141684	0.141684	0.141684	0.141684	0.141684	0.141684	0.141684	0.141684	0.141684	0.141684	0.141684	0.141684	0.141684	0.141684	0.141684	0.141684	0.141684	0.096543	0.141684	0.141684	0.141684	0.141684	0.141684	0.141684	0.141684
my_1597051_Bradi3g34940_aln.fna	0.113126	0.113126	0.117266	0.117266	0.117266	0.117266	0.117266	0.117266	0.130249	0.130249	0.113126	0.113126	0.117266	0.125495	0.113126	0.138109	0.130249	0.156692	0.125495	0.125495	0.125495	0.125495	0.113126	0.14334	0.130249	0.113126	0.113126	0.113126	0.113126	0.11343	0.125853	0.125495	0.113126	0.156494	0.117266	0.113126	0.113126	0.113126	0.125495	0.117266	0.113126	0.12215	0.117266	0.117266	0.117266	0.113126	0.117266	0.125495	0.117266
my_1612094_Bradi3g04790_aln.fna	1e-05	1e-05	1e-05	1e-05	1e-05	1e-05	1e-05	1e-05	1e-05	0.024775	1e-05	1e-05	1e-05	1e-05	1e-05	1e-05	1e-05	1e-05	1e-05	1e-05	1e-05	1e-05	1e-05	1e-05	1e-05	1e-05	1e-05	1e-05	1e-05	1e-05	1e-05	1e-05	1e-05	1e-05	1e-05	1e-05	1e-05	1e-05	1e-05	1e-05	1e-05	1e-05	1e-05	1e-05	1e-05	1e-05	1e-05	1e-05	1e-05
my_1595474_Bradi1g14090_aln.fna	0.13031	0.13031	0.13031	0.13031	0.13031	0.13031	0.13031	0.13031	0.147276	0.147276	0.140235	0.13031	0.127707	0.191505	0.13031	0.139974	0.147276	0.174418	0.165347	0.147094	0.147094	0.147094	0.201444	0.13031	0.13031	0.13031	0.13031	0.159359	0.139612	0.281828	0.14884	0.147276	0.140235	0.13031	0.13031	0.13031	0.13031	0.13031	0.170911	0.13031	0.13031	0.127707	0.13031	0.13031	0.13031	0.13031	0.13031	0.147276	0.13031
my_1588091_Bradi4g40476_aln.fna	0.423898	0.453524	0.448253	0.448253	0.448253	0.448253	0.448253	0.448253	0.408921	0.467705	0.448253	0.448253	0.461056	0.474361	0.448253	0.423898	0.514227	0.487778	0.448253	0.461607	0.448253	0.448253	0.475409	0.525381	0.529591	0.448253	0.448253	0.50375	0.448253	0.448253	0.525033	0.525204	0.490784	0.529591	0.448253	0.448253	0.448253	0.448253	0.490784	0.448253	0.448253	0.434534	0.448253	0.448253	0.461056	0.448253	0.448253	0.514227	0.448253
my_1587257_Bradi5g26420_aln.fna	0.144477	0.144477	0.144477	0.149958	0.144477	0.149958	0.144477	0.144477	0.150212	0.146879	0.144477	0.144477	0.14436	0.158717	0.144477	0.150313	0.152727	0.150224	0.140913	0.144477	0.144477	0.144477	0.144477	0.150289	0.144477	0.144477	0.144477	0.144477	0.144477	0.144477	0.152727	0.158717	0.144477	0.147874	0.144477	0.144477	0.14436	0.144477	0.144477	0.144477	0.144477	0.144477	0.144477	0.144477	0.144477	0.144477	0.144477	0.158717	0.144477
my_1595623_Bradi1g15581_aln.fna	0.264721	0.264721	0.264721	0.264721	0.264721	0.264721	0.256454	0.264721	0.264212	0.260778	0.269202	0.264721	0.260778	0.263354	0.264721	0.273598	0.260778	0.286078	0.269217	0.264721	0.264721	0.264721	0.285031	0.262569	0.264721	0.264721	0.264721	0.264721	0.269217	0.264721	0.263184	0.265142	0.278336	0.269759	0.264721	0.264721	0.264721	0.264721	0.264721	0.264721	0.264721	0.260778	0.264721	0.264721	0.264721	0.264721	0.264721	0.260778	0.264721
my_1607431_Bradi1g25070_aln.fna	0.331754	0.331754	0.331754	0.331754	0.331754	0.331754	0.331754	0.331754	0.323462	0.331754	0.341902	0.342463	0.331754	0.345143	0.331754	0.341902	0.331754	0.342304	0.67185	0.331754	0.331754	0.342463	0.332486	0.35272	0.331754	0.331754	0.331754	0.331754	0.322514	0.331803	0.331754	0.331754	0.322514	0.331754	0.331754	0.331754	0.331754	0.331754	0.311831	0.331754	0.34258	0.331754	0.331754	0.331754	0.331754	0.331754	0.331754	0.331754	0.331754
my_1592780_Bradi1g10017_aln.fna	0.243743	0.243743	0.243743	0.243743	0.260575	0.243743	0.243743	0.243743	0.263958	0.263146	0.243743	0.243743	0.244766	0.271357	0.243743	0.252287	0.263146	0.269815	0.260707	0.243743	0.243743	0.243743	0.243743	0.243743	0.243743	0.243743	0.243743	0.251741	0.243743	0.252341	0.263146	0.263146	0.252341	0.243743	0.243897	0.243743	0.243743	0.243743	0.252341	0.243897	0.243897	0.263146	0.25253	0.243743	0.243897	0.243743	0.243897	0.263146	0.243743
my_1617874_Bradi3g42925_aln.fna	0.558797	0.558797	0.558797	0.558797	0.558797	0.558797	0.558797	0.558797	0.558797	0.605783	0.558797	0.605783	0.605783	0.605783	0.605783	0.558797	0.605783	0.602492	0.605783	0.558797	0.558797	0.558797	0.605783	0.605783	0.605783	0.558797	0.558797	0.558797	0.600871	0.605783	0.649727	0.605783	0.699505	0.647986	0.558797	0.558797	0.605783	0.558797	0.558797	0.605783	0.558797	0.605783	0.602492	0.605783	0.558797	0.558797	0.558797	0.605783	0.558797
my_1600661_Bradi3g09250_aln.fna	0.035388	0.035516	0.035516	0.035516	0.035516	0.035516	0.035516	0.035516	0.039511	0.035388	0.035516	0.035516	0.035388	0.035388	0.032002	0.035388	0.035388	0.035388	0.035388	0.035388	0.035388	0.035388	0.035388	0.070914	0.035388	0.035388	0.035388	0.035388	0.035388	0.035516	0.035388	0.035388	0.035388	0.035388	0.035388	0.035516	0.035516	0.035388	0.070731	0.035516	0.035516	0.035388	0.035516	0.035516	0.035388	0.035516	0.035388	0.035388	0.035516
my_1593007_Bradi1g11980_aln.fna	0.153957	0.153957	0.153957	0.153957	0.145591	0.145591	0.145591	0.153957	0.196325	0.196325	0.153957	0.153957	0.153957	0.145526	0.153957	0.192872	0.145526	0.172495	0.153957	0.153957	0.153957	0.153957	0.153957	0.153957	0.153957	0.153957	0.173341	0.173454	0.173454	0.192872	0.145834	0.145131	0.173341	0.192872	0.153957	0.153957	0.153957	0.153957	0.153957	0.145591	0.153957	0.153957	0.153957	0.145591	0.145591	0.145591	0.153957	0.145131	0.145591
my_1604490_Bradi3g07870_aln.fna	1e-05	1e-05	1e-05	1e-05	1e-05	1e-05	1e-05	1e-05	1e-05	1e-05	1e-05	1e-05	1e-05	0.051158	1e-05	1e-05	1e-05	0.051158	1e-05	1e-05	1e-05	1e-05	1e-05	1e-05	1e-05	1e-05	1e-05	1e-05	1e-05	1e-05	1e-05	1e-05	1e-05	1e-05	1e-05	1e-05	1e-05	1e-05	1e-05	1e-05	1e-05	1e-05	1e-05	1e-05	1e-05	1e-05	1e-05	1e-05	1e-05
my_1594929_Bradi1g62950_aln.fna	0.203181	0.203181	0.203181	0.203181	0.203181	0.203181	0.203171	0.203171	0.210226	0.186867	0.209881	0.203181	0.194901	0.20352	0.203181	0.203181	0.249486	0.209857	0.203181	0.203181	0.203181	0.203181	0.203181	0.218947	0.203181	0.203181	0.203181	0.203181	0.203181	0.218947	0.187368	0.195223	0.20946	0.209823	0.203181	0.203181	0.203181	0.203181	0.203181	0.203181	0.203181	0.180079	0.203181	0.203181	0.203181	0.203181	0.203181	0.195223	0.203181
my_1597739_Bradi1g50910_aln.fna	0.376945	0.376945	0.407996	0.376452	0.392214	0.392214	0.407618	0.392214	0.377138	0.3628	0.376894	0.391882	0.391813	0.3623	0.3628	0.376894	0.3623	0.419738	0.392214	0.376945	0.376945	0.391935	0.392581	0.435675	0.391952	0.376894	0.376894	0.376894	0.391952	0.39083	0.376663	0.3628	0.407642	0.406364	0.392214	0.392214	0.391952	0.391952	0.42111	0.392214	0.392214	0.391813	0.392214	0.392214	0.376452	0.392214	0.392214	0.3628	0.407618
my_1596830_Bradi1g14960_aln.fna	0.268948	0.268948	0.269274	0.27112	0.269274	0.269274	0.27112	0.269274	0.31694	0.266621	0.294158	0.268948	0.268692	0.256217	0.268948	0.259399	0.266621	0.283023	0.294091	0.266621	0.266621	0.266621	0.258976	0.318226	0.268948	0.268948	0.268948	0.281477	0.281462	0.296394	0.292607	0.266621	0.319019	0.280914	0.259071	0.269274	0.268948	0.268948	0.294259	0.268948	0.269274	0.25696	0.269274	0.269274	0.27112	0.269274	0.268948	0.266621	0.279535
my_1601543_Bradi3g49950_aln.fna	0.181358	0.287617	0.181358	0.181358	0.181358	0.181358	0.181358	0.181358	0.150228	0.181358	0.181358	0.181358	0.181358	0.181358	0.181358	0.181358	0.181358	0.181358	0.181358	0.181358	0.181358	0.181358	0.181358	0.24271	0.181358	0.181358	0.181358	0.181358	0.181358	0.181358	0.181358	0.181358	0.181358	0.181358	0.181358	0.181358	0.181358	0.181358	0.181358	0.181358	0.181358	0.181358	0.181358	0.181358	0.181358	0.181358	0.181358	0.181358	0.181358
my_1603565_Bradi3g47520_aln.fna	0.399088	0.399088	0.400844	0.400844	0.400844	0.400844	0.441592	0.400844	0.359428	0.358695	0.325138	0.399088	0.319014	0.358695	0.400844	0.400844	0.358695	0.400844	0.400844	0.400844	0.400844	0.400844	0.399088	0.400844	0.400844	0.400844	0.400844	0.400844	0.400844	0.363349	0.325138	0.358695	0.325138	0.400844	0.400844	0.363349	0.400844	0.400844	0.358695	0.400844	0.400844	0.319014	0.400844	0.362844	0.400844	0.400844	0.400844	0.358695	0.400844
my_1611463_Bradi3g10710_aln.fna	0.099864	0.099864	0.11991	0.099864	0.11991	0.099864	0.099864	0.099864	0.103708	0.066594	0.099864	0.120043	0.115783	0.139425	0.099864	0.14029	0.115783	0.160887	0.120003	0.099864	0.120043	0.099864	0.140462	0.1257	0.099864	0.099864	0.099864	0.1257	0.140615	0.099864	0.137097	0.115783	0.160887	0.120043	0.11991	0.099864	0.099864	0.099864	0.137097	0.11991	0.099864	0.115783	0.099864	0.099864	0.11991	0.099864	0.11991	0.115783	0.11991
my_1590331_Bradi1g30960_aln.fna	0.025928	0.025928	0.025928	0.025928	0.025471	0.025928	0.025471	0.025928	0.024458	0.025408	0.02831	0.025928	0.024976	0.02725	0.025928	0.027795	0.028292	0.02832	0.025928	0.025928	0.025928	0.025928	0.030645	0.028294	0.025928	0.025928	0.025928	0.025928	0.025471	0.028296	0.030666	0.025408	0.025928	0.02537	0.025928	0.025928	0.025928	0.025928	0.02831	0.025471	0.025515	0.025471	0.025471	0.025471	0.025928	0.025928	0.025928	0.025408	0.025928
my_1600603_Bradi5g27360_aln.fna	0.168449	0.168449	0.168449	0.168449	0.168449	0.168449	0.168449	0.168449	0.168449	0.182042	0.191947	0.182042	0.168449	0.160407	0.168449	0.186744	0.182042	0.177143	0.191924	0.168449	0.168449	0.168449	0.182042	0.186744	0.168449	0.168449	0.168449	0.168449	0.168449	0.182042	0.182042	0.182042	0.182042	0.168449	0.168449	0.168449	0.168449	0.168449	0.168449	0.168449	0.168449	0.168449	0.168449	0.168449	0.168449	0.168449	0.168449	0.182042	0.168449
my_1610613_Bradi4g40500_aln.fna	0.171065	0.16178	0.160714	0.160714	0.160714	0.160714	0.160714	0.160714	0.171668	0.171065	0.160714	0.16986	0.160714	0.171065	0.160714	0.180446	0.171065	0.200292	0.179459	0.160714	0.16986	0.160714	0.151185	0.18538	0.160714	0.160714	0.160714	0.147458	0.179802	0.147458	0.204318	0.171065	0.177119	0.169769	0.160714	0.160714	0.160714	0.160714	0.160714	0.160714	0.160714	0.160714	0.160714	0.160714	0.160714	0.160714	0.160714	0.171065	0.160714
my_1609419_Bradi3g00300_aln.fna	0.192121	0.184339	0.199164	0.192121	0.206918	0.192121	0.199164	0.184339	0.200309	0.192121	0.190947	0.184339	0.198868	0.199538	0.184339	0.184339	0.192121	0.20833	0.198529	0.184339	0.184339	0.184339	0.204912	0.184339	0.184339	0.184339	0.184339	0.19879	0.184339	0.2057	0.199116	0.199112	0.20414	0.190777	0.192121	0.192121	0.192121	0.184339	0.184339	0.192121	0.206918	0.198868	0.192121	0.184339	0.199164	0.192121	0.192121	0.192121	0.20034
my_1610735_Bradi3g59490_aln.fna	0.059054	0.059054	0.059054	0.059054	0.059054	0.059054	0.059054	0.059054	0.059054	0.059054	0.059054	0.059054	0.059054	0.079028	0.059054	0.059054	0.059054	0.059054	0.059054	0.059054	0.059054	0.059054	0.059054	0.059054	0.059054	0.059054	0.059054	0.059054	0.059054	0.079028	0.079028	0.059054	0.059054	0.059054	0.059054	0.059054	0.059054	0.059054	0.059054	0.059054	0.059054	0.059054	0.059054	0.059054	0.059054	0.059054	0.059054	0.059054	0.059054
my_1593013_Bradi3g13527_aln.fna	0.235537	0.235537	0.235537	0.245704	0.235537	0.235537	0.235537	0.235537	0.250808	0.243121	0.235537	0.235537	0.239709	0.290045	0.235537	0.24288	0.243121	0.272652	0.26599	0.235537	0.235537	0.235537	0.245301	0.235537	0.235537	0.243121	0.243121	0.2507	0.239294	0.258359	0.266978	0.243121	0.224487	0.251079	0.235537	0.235537	0.235537	0.235537	0.243472	0.235537	0.235537	0.239709	0.235537	0.245704	0.235537	0.235537	0.235537	0.243121	0.265794
my_1595849_Bradi5g12390_aln.fna	0.051693	0.051693	0.051822	0.051822	0.051693	0.050158	0.051693	0.051693	0.050239	0.051693	0.056038	0.051693	0.056054	0.058631	0.051693	0.051693	0.050158	0.051693	0.060381	0.051693	0.051693	0.051693	0.051693	0.056032	0.051693	0.051693	0.056053	0.056095	0.051689	0.064749	0.054389	0.048472	0.058427	0.056054	0.051693	0.051693	0.051693	0.051693	0.069004	0.051693	0.051693	0.050158	0.056054	0.051693	0.051693	0.051693	0.051693	0.048472	0.050199
my_1602262_Bradi4g02430_aln.fna	0.070151	0.070151	0.056098	0.051508	0.056098	0.070151	0.056098	0.056098	0.051629	0.056098	0.056098	0.070151	0.070151	0.070242	0.070242	0.084283	0.084385	0.074341	0.056098	0.070151	0.070151	0.070151	0.067602	0.084283	0.070151	0.070151	0.070151	0.080938	0.070151	0.067366	0.067366	0.081206	0.080938	0.070151	0.070151	0.056098	0.070151	0.070151	0.070201	0.056098	0.056098	0.070151	0.064479	0.056098	0.070151	0.056098	0.070151	0.070151	0.056098
my_1617471_Bradi5g23182_aln.fna	0.077989	0.077989	0.105367	0.090411	0.119256	0.077989	0.08306	0.119256	0.077989	0.077989	0.093221	0.08134	0.102115	0.107378	0.077989	0.077989	0.119178	0.068513	0.107354	0.119178	0.119178	0.119178	0.119178	0.077989	0.077989	0.119178	0.119178	0.119178	0.133812	0.148685	0.122291	0.077989	0.121161	0.08134	0.105367	0.119178	0.119178	0.119178	0.136732	0.077989	0.119178	0.107926	0.105367	0.08306	0.119178	0.090411	0.105367	0.077989	0.093071
my_1597824_Bradi1g45990_aln.fna	0.21982	0.21982	0.21982	0.21982	0.21982	0.21982	0.22603	0.21982	0.226234	0.21982	0.21982	0.21982	0.21982	0.21982	0.21982	0.21982	0.21982	0.22603	0.238219	0.21982	0.21982	0.21982	0.21982	0.21982	0.21982	0.21982	0.21982	0.21982	0.238219	0.21982	0.21982	0.238219	0.21982	0.21982	0.21982	0.21982	0.21982	0.21982	0.21982	0.21982	0.21982	0.21982	0.21982	0.22603	0.21982	0.21982	0.21982	0.21982	0.21982
my_1592808_Bradi1g34220_aln.fna	0.393991	0.410297	0.379778	0.364016	0.379778	0.379778	0.364016	0.379778	0.429495	0.393991	0.379778	0.379778	0.377755	0.410073	0.379778	0.393991	0.393991	0.379778	0.393991	0.379778	0.379778	0.379778	0.379778	0.379778	0.379778	0.379778	0.379778	0.379778	0.410297	0.410297	0.410297	0.393991	0.379778	0.379778	0.364016	0.379778	0.379778	0.379778	0.379778	0.364016	0.379778	0.377755	0.379778	0.364016	0.364016	0.379778	0.364016	0.393991	0.379778
my_1587333_Bradi2g26650_aln.fna	0.278534	0.278534	0.283649	0.278534	0.278534	0.278534	0.278534	0.278534	0.262037	0.256871	0.278534	0.278534	0.257272	0.257549	0.278534	0.278534	0.256871	0.289554	0.278534	0.278534	0.278534	0.278534	0.278534	0.278534	0.278534	0.278534	0.278534	0.278534	0.279063	0.278534	0.256871	0.256871	0.278534	0.284391	0.278534	0.278534	0.278534	0.278534	0.278534	0.278534	0.278534	0.257272	0.278534	0.284299	0.278534	0.278534	0.278534	0.256871	0.278534
my_1602422_Bradi3g43822_aln.fna	0.161878	0.186237	0.202581	0.202581	0.202581	0.202581	0.161878	0.142925	0.186237	0.162906	0.161878	0.161878	0.233602	0.186237	0.186237	0.161878	0.186237	0.161878	0.161878	0.161878	0.161878	0.161878	0.161878	0.161878	0.161878	0.161878	0.161878	0.161878	0.161878	0.186237	0.186237	0.186237	0.161878	0.161878	0.202581	0.202581	0.161878	0.161878	0.161878	0.202581	0.202581	0.233602	0.202581	0.161878	0.161878	0.202581	0.202581	0.186237	0.202581
my_1591265_Bradi4g03847_aln.fna	0.26219	0.26219	0.286409	0.248265	0.331488	0.248265	0.248265	0.307164	0.278214	0.26219	0.286189	0.26219	0.26219	0.26219	0.26219	0.404812	0.26219	0.617164	0.26219	0.26219	0.26219	0.26219	0.292974	0.286018	0.26219	0.26219	0.26219	0.26219	0.286198	0.286129	0.26219	0.286177	0.30999	0.286189	0.248265	0.248265	0.26219	0.26219	0.28622	0.248265	0.286409	0.248265	0.331488	0.286409	0.248265	0.331488	0.248265	0.26219	0.286409
my_1604534_Bradi1g75910_aln.fna	0.189729	0.189729	0.397234	0.397234	0.397234	0.397234	0.397234	0.397234	0.34557	0.397234	0.397234	0.189729	0.397234	0.397234	0.397234	0.397234	0.397234	0.431507	0.397234	0.397234	0.397234	0.397234	0.397234	0.397234	0.397234	0.397234	0.397234	0.397234	0.397234	0.397234	0.397234	0.397234	0.397234	0.397234	0.397234	0.397234	0.397234	0.397234	0.397234	0.397234	0.397234	0.397234	0.397234	0.397234	0.397234	0.397234	0.397234	0.397234	0.397234
my_1588853_Bradi1g51670_aln.fna	0.042436	0.040738	0.034447	0.034447	0.039973	0.034447	0.034447	0.034447	0.030555	0.034447	0.040738	0.040738	0.035873	0.042436	0.042436	0.040738	0.042436	0.034447	0.040738	0.042436	0.042436	0.042436	0.047107	0.040738	0.040738	0.042436	0.042436	0.042436	0.040738	0.040738	0.042436	0.042436	0.039987	0.047034	0.034447	0.034447	0.040738	0.040738	0.040738	0.033752	0.034447	0.046164	0.034447	0.039973	0.034447	0.034447	0.034447	0.042436	0.040738
my_1590948_Bradi1g52390_aln.fna	0.124878	0.119663	0.117131	0.11208	0.114452	0.11208	0.11208	0.11208	0.132816	0.122101	0.127288	0.11208	0.132789	0.122101	0.122101	0.127245	0.124916	0.114452	0.11208	0.11208	0.11208	0.11208	0.119746	0.134811	0.11208	0.11208	0.11208	0.11208	0.11208	0.11208	0.129724	0.122059	0.117166	0.127123	0.117131	0.11208	0.11208	0.11208	0.11208	0.11208	0.11208	0.132789	0.11208	0.11208	0.11208	0.11208	0.117131	0.122059	0.11208
my_1606255_Bradi2g49320_aln.fna	0.289654	0.289654	0.289654	0.289654	0.289654	0.289654	0.289654	0.289654	0.289654	0.289654	0.289654	0.289654	0.331246	0.289654	0.289654	0.289654	0.289654	0.289654	0.289654	0.289654	0.289654	0.289654	0.289654	0.289654	0.289654	0.289654	0.289654	0.289654	0.289654	0.289654	0.289654	0.289654	0.289654	0.289654	0.289654	0.289654	0.289654	0.289654	0.289654	0.289654	0.289654	0.373139	0.289654	0.289654	0.289654	0.289654	0.289654	0.289654	0.289654
my_1603566_Bradi2g25870_aln.fna	0.033358	0.033358	0.033358	0.033358	0.033358	0.033358	0.033358	0.033358	0.036499	0.036499	0.033358	0.066826	0.036499	0.036499	0.033358	0.033358	0.036499	0.033358	0.033358	0.033358	0.033358	0.033358	0.033358	0.033358	0.033358	0.033358	0.033358	0.033358	0.0668	0.033358	0.109796	0.036499	0.033358	0.100348	0.033358	0.030696	0.033358	0.033358	0.033358	0.033358	0.033358	0.036499	0.033358	0.033358	0.033358	0.033358	0.033358	0.036499	0.033358
my_1615398_Bradi5g21570_aln.fna	0.079349	0.079349	0.063201	0.079349	0.079349	0.079349	0.063201	0.079349	0.079349	0.079349	0.079349	0.079349	0.079349	0.079349	0.079349	0.079349	0.079349	0.079349	0.079349	0.079349	0.079349	0.079349	0.079349	0.079349	0.079349	0.079349	0.079349	0.079349	0.079349	0.079349	0.079349	0.079349	0.079349	0.079349	0.079349	0.079349	0.079349	0.079349	0.079349	0.079349	0.079349	0.079349	0.079349	0.079349	0.079349	0.079349	0.079349	0.079349	0.079349
my_1613546_Bradi5g19760_aln.fna	0.17687	0.17687	0.208229	0.17687	0.17687	0.17687	0.208229	0.17687	0.236602	0.276816	0.17687	0.17687	0.278335	0.154493	0.17687	0.17687	0.177003	0.177966	0.17687	0.17687	0.17687	0.17687	0.23629	0.154376	0.17687	0.17687	0.17687	0.17687	0.17687	0.206238	0.276816	0.208229	0.17687	0.17687	0.17687	0.17687	0.17687	0.17687	0.206238	0.17687	0.208229	0.278335	0.208229	0.208229	0.17687	0.17687	0.17687	0.208229	0.208229
my_1608030_Bradi2g37690_aln.fna	0.02947	0.02947	0.031553	0.031553	0.031553	0.031553	0.031553	0.031553	0.027468	0.02947	0.02947	0.029533	0.02947	0.029586	0.027605	0.029533	0.02947	0.044209	0.028494	0.02947	0.02947	0.02947	0.02947	0.040153	0.02947	0.02947	0.02947	0.039988	0.029533	0.028416	0.02963	0.027605	0.039814	0.02947	0.031553	0.031553	0.02947	0.02947	0.026653	0.031553	0.031553	0.02947	0.031553	0.031553	0.031553	0.02947	0.031553	0.027605	0.031553
my_1592530_Bradi5g23667_aln.fna	0.047121	0.056553	0.056553	0.056553	0.054015	0.056553	0.056553	0.056553	0.056553	0.056553	0.056553	0.056553	0.056553	0.060112	0.056553	0.056553	0.056553	0.089001	0.056553	0.056553	0.056553	0.056553	0.072804	0.056553	0.056553	0.056553	0.056553	0.056553	0.056553	0.056553	0.047121	0.047121	0.069527	0.072804	0.07272	0.056553	0.056553	0.056553	0.072804	0.056553	0.056553	0.056553	0.056553	0.056553	0.07272	0.056553	0.07272	0.047121	0.053694
my_1602653_Bradi1g06490_aln.fna	0.115024	0.115024	0.106412	0.115024	0.115024	0.106412	0.115024	0.115024	0.106027	0.115024	0.112821	0.115024	0.115024	0.123454	0.115024	0.114753	0.115024	0.112821	0.121329	0.115024	0.115024	0.123454	0.123542	0.131751	0.115024	0.115024	0.115024	0.114753	0.113048	0.122629	0.123488	0.115024	0.120672	0.115024	0.115024	0.123454	0.115024	0.115024	0.124176	0.115024	0.115024	0.115024	0.115024	0.115024	0.115024	0.115024	0.115024	0.115024	0.115024
my_1618255_Bradi3g54010_aln.fna	0.127262	0.127262	0.127262	0.127262	0.127262	0.127262	0.127262	0.127262	0.127262	0.127262	0.09409	0.09409	0.127262	0.254976	0.127262	0.127262	0.254976	0.127262	0.127262	0.127262	0.127262	0.127262	0.127262	0.09409	0.127262	0.127262	0.127262	0.127262	0.256226	0.09409	0.127262	0.254976	0.09409	0.074329	0.127262	0.127262	0.127262	0.127262	0.07403	0.127262	0.127262	0.127262	0.127262	0.127262	0.127262	0.127262	0.127262	0.254976	0.127262
my_1613465_Bradi1g75040_aln.fna	0.141339	0.141339	0.15127	0.15127	0.15127	0.15127	0.15127	0.141339	0.141339	0.114326	0.173495	0.15127	0.114326	0.134328	0.15127	0.153363	0.106511	0.161212	0.140246	0.141339	0.141339	0.141339	0.150034	0.16353	0.15127	0.15127	0.161212	0.15127	0.161924	0.163545	0.106511	0.106511	0.141298	0.16353	0.141339	0.15127	0.15127	0.15127	0.16231	0.141339	0.141339	0.114326	0.15127	0.141339	0.15127	0.15127	0.141339	0.106511	0.141339
my_1602664_Bradi1g66627_aln.fna	0.106723	0.106723	0.127014	0.127014	0.127014	0.142588	0.127014	0.127014	0.095067	0.106723	0.106723	0.106723	0.106723	0.106723	0.127014	0.106723	0.106723	0.142588	0.106723	0.302642	0.106723	0.106723	0.106723	0.302642	0.106723	0.106723	0.106723	0.143147	0.106723	0.302642	0.106723	0.106723	0.162391	0.106723	0.142588	0.127014	0.106723	0.106723	0.106723	0.127014	0.142588	0.106723	0.127014	0.127014	0.142588	0.127014	0.142588	0.106723	0.127014
my_1593922_Bradi4g06827_aln.fna	0.26801	0.26801	0.236192	0.257553	0.236192	0.257553	0.257553	0.257553	0.20289	0.217585	0.26801	0.26801	0.257553	0.257553	0.26801	0.257553	0.257553	0.236192	0.26801	0.26801	0.26801	0.26801	0.26801	0.26801	0.26801	0.26801	0.26801	0.300192	0.26801	0.26801	0.257553	0.257553	0.26801	0.26801	0.236192	0.26801	0.26801	0.26801	0.26801	0.257553	0.26801	0.257553	0.236192	0.26801	0.236192	0.236192	0.236192	0.257553	0.236192
my_1598056_Bradi1g26920_aln.fna	0.255872	0.260964	0.270662	0.260964	0.270662	0.260964	0.270662	0.260964	0.271215	0.260313	0.271176	0.260964	0.255872	0.276868	0.260964	0.276107	0.260313	0.275884	0.275063	0.260964	0.260964	0.260964	0.279833	0.28113	0.260964	0.260272	0.269688	0.261828	0.259478	0.264818	0.264325	0.260313	0.267127	0.257066	0.270662	0.269944	0.260964	0.260964	0.289438	0.270662	0.270662	0.255872	0.260964	0.270662	0.260964	0.270662	0.270662	0.260313	0.260964
my_1586335_Bradi2g52840_aln.fna	0.688412	0.688412	0.648082	0.688412	0.688412	0.688412	0.688412	0.688412	0.648082	0.648082	0.688412	0.688412	0.648082	0.648082	0.688412	0.648082	0.648082	0.625281	0.688412	0.688412	0.688412	0.688412	0.688412	0.688412	0.688412	0.648082	0.648082	0.648082	0.688412	0.688412	0.648082	0.648082	0.688412	0.725776	0.648082	0.688412	0.688412	0.688412	0.688412	0.688412	0.688412	0.648082	0.688412	0.688412	0.688412	0.688412	0.648082	0.648082	0.688412
my_1614888_Bradi2g61480_aln.fna	0.037371	0.037371	0.042517	0.042517	0.042517	0.042517	0.042517	0.037371	0.061659	0.085327	0.042517	0.042517	0.042517	0.042517	0.037371	0.037371	0.037371	0.042517	0.037371	0.042517	0.042517	0.042517	0.037371	0.037371	0.037371	0.037371	0.037371	0.037371	0.037371	0.037371	0.037371	0.042517	0.042517	0.037371	0.042517	0.042517	0.037371	0.037371	0.042517	0.042517	0.042517	0.042517	0.042517	0.042517	0.042517	0.042517	0.042517	0.042517	0.042517
my_1587364_Bradi3g32840_aln.fna	0.502959	0.513578	0.502959	0.502959	0.502959	0.502959	0.502959	0.492563	0.543832	0.502959	0.523477	0.489243	0.523191	0.523477	0.502959	0.502959	0.513578	0.508029	0.502959	0.513578	0.513578	0.513578	0.502959	0.523477	0.523477	0.502959	0.502959	0.502959	0.523477	0.502959	0.513578	0.523708	0.523477	0.523477	0.502959	0.502959	0.502959	0.523477	0.502959	0.502959	0.502959	0.523191	0.502959	0.523191	0.502959	0.502959	0.502959	0.513578	0.513035
my_1588281_Bradi1g61450_aln.fna	0.531987	0.531987	0.531987	0.531987	0.531987	0.531987	0.531987	0.531987	0.516244	0.507417	0.531987	0.531987	0.510716	0.507311	0.531987	0.542048	0.510716	0.551533	0.518892	0.531987	0.531987	0.531987	0.531987	0.541806	0.531987	0.531987	0.531987	0.531987	0.531987	0.518223	0.510716	0.538526	0.552305	0.551739	0.531987	0.531987	0.531987	0.531987	0.542048	0.531987	0.521924	0.510716	0.531987	0.531987	0.526955	0.531987	0.531987	0.529301	0.531987
my_1607177_Bradi4g06900_aln.fna	0.140716	0.140716	0.134172	0.140716	0.134172	0.1471	0.1471	0.1471	0.13397	0.158411	0.132966	0.15211	0.14085	0.171291	0.140716	0.16319	0.140082	0.134172	0.140785	0.140716	0.140716	0.140716	0.140716	0.163058	0.140716	0.140716	0.140716	0.140716	0.152867	0.133305	0.159235	0.140082	0.144471	0.140785	0.134172	0.1471	0.140716	0.140716	0.164987	0.140716	0.140716	0.147555	0.134172	0.140716	0.134172	0.134172	0.134172	0.140082	0.134172
my_1602318_Bradi2g58290_aln.fna	0.074512	0.06782	0.06782	0.06782	0.06782	0.06782	0.071299	0.071299	0.07843	0.070728	0.06782	0.06782	0.074512	0.077746	0.06782	0.081207	0.074512	0.07076	0.070825	0.06782	0.06782	0.06782	0.06782	0.067428	0.074512	0.06782	0.07076	0.06782	0.06782	0.06782	0.077746	0.077964	0.064591	0.077746	0.071299	0.06782	0.074512	0.06782	0.074512	0.06782	0.06782	0.074512	0.06782	0.071299	0.06782	0.06782	0.071299	0.074512	0.074512
my_1588434_Bradi2g24220_aln.fna	0.069637	0.069637	0.069637	0.069637	0.069637	0.069637	0.073181	0.069637	0.075958	0.069637	0.073342	0.069637	0.069637	0.076924	0.069637	0.076924	0.069637	0.088094	0.073276	0.069637	0.069637	0.069637	0.08089	0.084318	0.069637	0.069637	0.069637	0.076924	0.076987	0.076812	0.069637	0.069637	0.088172	0.069637	0.069637	0.069637	0.069637	0.069637	0.073276	0.069637	0.069637	0.069637	0.073391	0.069637	0.069637	0.069637	0.069637	0.069637	0.069637
my_1612882_Bradi3g57857_aln.fna	0.155287	0.155287	0.155287	0.155287	0.155287	0.155287	0.155287	0.155287	0.155287	0.155287	0.155287	0.155287	0.155287	0.207406	0.155287	0.155287	0.155287	0.207995	0.208017	0.155287	0.155287	0.155287	0.155287	0.155287	0.155287	0.155287	0.155287	0.155287	0.155287	0.155287	0.155287	0.155287	0.155287	0.155287	0.155287	0.155287	0.155287	0.155287	0.155287	0.125802	0.155287	0.155287	0.125802	0.155287	0.155287	0.155287	0.155287	0.155287	0.155287
my_1613663_Bradi2g41200_aln.fna	0.38523	0.38523	0.38523	0.38523	0.38523	0.38523	0.38523	0.38523	0.38523	0.374431	0.38523	0.38523	0.38523	0.400351	0.38523	0.401525	0.38523	0.378998	0.22085	0.38523	0.38523	0.38523	0.400876	0.401541	0.38523	0.38523	0.38523	0.400351	0.43169	0.38523	0.401525	0.38523	0.399745	0.401541	0.38523	0.38523	0.38523	0.38523	0.352539	0.38523	0.38523	0.38523	0.400876	0.400876	0.38523	0.38523	0.38523	0.38523	0.38523
my_1598486_Bradi1g00790_aln.fna	0.126818	0.126818	0.126818	0.130731	0.126818	0.126818	0.130731	0.126818	0.12944	0.126818	0.126818	0.126818	0.126818	0.126818	0.126818	0.130798	0.126818	0.134779	0.130798	0.126818	0.126818	0.126818	0.13625	0.130839	0.126818	0.126818	0.126818	0.130792	0.126818	0.14283	0.145524	0.123066	0.134763	0.130707	0.130731	0.126818	0.126818	0.12602	0.13625	0.126818	0.126818	0.130731	0.126818	0.126818	0.126818	0.126818	0.130731	0.126818	0.12944
my_1600713_Bradi5g20800_aln.fna	0.154509	0.145854	0.127461	0.164304	0.164304	0.164304	0.146248	0.146248	0.154509	0.154509	0.154509	0.154509	0.154509	0.154509	0.154509	0.154379	0.154509	0.146125	0.154509	0.145854	0.145854	0.145854	0.145854	0.154379	0.154509	0.145854	0.145854	0.145731	0.154509	0.145731	0.154509	0.154509	0.154509	0.154509	0.164304	0.154509	0.154509	0.154509	0.146448	0.127461	0.164304	0.154509	0.127461	0.154509	0.146248	0.154509	0.164304	0.154509	0.154509
my_1596377_Bradi1g67010_aln.fna	0.024229	0.024229	0.018518	0.019361	0.019361	0.019361	0.019361	0.019361	0.02034	0.024229	0.024229	0.033974	0.024229	0.049008	0.024229	0.058931	0.024229	0.063919	0.038763	0.024229	0.034014	0.024229	0.058724	0.039227	0.024229	0.024229	0.029125	0.029163	0.034202	0.038781	0.048963	0.024229	0.028973	0.029121	0.163607	0.038994	0.024229	0.024229	0.053832	0.019361	0.145204	0.024229	0.024289	0.019361	0.019361	0.019361	0.019361	0.024229	0.019361
my_1604309_Bradi2g18630_aln.fna	0.294279	0.294279	0.28971	0.28971	0.28971	0.28971	0.28971	0.28971	0.309596	0.294279	0.294279	0.294279	0.294279	0.312782	0.312782	0.294279	0.312782	0.28971	0.331329	0.294279	0.294279	0.294279	0.294279	0.294279	0.294279	0.312782	0.312782	0.312782	0.312782	0.312782	0.331329	0.312782	0.312782	0.294279	0.28971	0.28971	0.312782	0.312782	0.294279	0.28971	0.28971	0.294279	0.28971	0.28971	0.28971	0.28971	0.28971	0.312782	0.28971
my_1586442_Bradi2g58860_aln.fna	0	0	0	0	0	0	0	0	0	0	0	0	0	0	0	0	0	0	0	0	0	0	0	0	0	0	0	0	0	0	0	0	0	0	0	0	0	0	0	0	0	0	0	0	0	0	0	0	0
my_1605819_Bradi1g75290_aln.fna	0.029424	0.029424	0.029424	0.027306	0.027306	0.027306	0.027306	0.029424	0.029424	0.029424	0.040857	0.029424	0.029424	0.034333	0.029424	0.043089	0.029424	0.034661	0.034333	0.029424	0.029424	0.029424	0.044777	0.039274	0.029424	0.029424	0.029424	0.029424	0.029424	0.032852	0.039352	0.029424	0.059693	0.034365	0.029424	0.027306	0.029424	0.029424	0.034333	0.027306	0.031896	0.029424	0.029424	0.029424	0.029424	0.027306	0.029424	0.029424	0.027306
my_1603346_Bradi3g54130_aln.fna	0.050072	0.050072	0.050072	0.050072	0.050072	0.054182	0.050072	0.050072	0.050072	0.054182	0.050072	0.050072	0.054182	0.081471	0.054182	0.050072	0.050078	0.220199	0.054182	0.050072	0.050072	0.050072	0.050072	0.050072	0.050072	0.081471	0.054182	0.054182	0.050072	0.081471	0.050078	0.050078	0.050072	0.050072	0.050072	0.054182	0.054182	0.050072	0.081471	0.050072	0.081471	0.054182	0.050072	0.050072	0.050072	0.054182	0.050072	0.050078	0.054182
my_1597444_Bradi2g51360_aln.fna	0.15418	0.15418	0.15418	0.15418	0.15418	0.15418	0.15418	0.15418	0.188832	0.15418	0.15418	0.15418	0.15418	0.15418	0.15418	0.396211	0.15418	0.15418	0.15418	0.15418	0.15418	0.188635	0.15418	0.15418	0.15418	0.15418	0.15418	0.24138	0.15418	0.15418	0.15418	0.15418	0.15418	0.15418	0.15418	0.15418	0.15418	0.15418	0.137585	0.15418	0.15418	0.15418	0.15418	0.15418	0.15418	0.15418	0.15418	0.15418	0.15418
my_1603294_Bradi3g55820_aln.fna	0.497739	0.581163	0.497739	0.497739	0.497739	0.497739	0.497739	0.497739	0.46421	0.470434	0.534745	0.516168	0.470434	0.516145	0.497739	0.590726	0.470434	0.53614	0.568271	0.516168	0.497739	0.497739	0.516918	0.593659	0.497739	0.497739	0.497739	0.516271	0.497739	0.534903	0.488348	0.506629	0.53616	0.525412	0.4892	0.497739	0.497739	0.497739	0.555603	0.4892	0.4892	0.453526	0.497739	0.497739	0.497739	0.497739	0.4892	0.470434	0.53537
my_1602999_Bradi1g52660_aln.fna	0.315655	0.281358	0.245949	0.245949	0.245949	0.245949	0.245949	0.245949	0.281173	0.317165	0.281173	0.281173	0.281173	0.245949	0.316553	0.281358	0.316553	0.245949	0.281358	0.281173	0.281173	0.281173	0.45925	0.315655	0.315655	0.281173	0.281173	0.281173	0.281173	0.245949	0.316553	0.316553	0.281173	0.255188	0.245949	0.245949	0.281358	0.281173	0.281358	0.245949	0.245949	0.281173	0.245949	0.245949	0.245949	0.245949	0.245949	0.316553	0.245949
my_1596426_Bradi3g38440_aln.fna	0.108553	0.108553	0.108553	0.108553	0.108553	0.108553	0.108553	0.108553	0.139244	0.116183	0.108553	0.108553	0.108799	0.116183	0.108553	0.108553	0.139636	0.108553	0.108553	0.108553	0.108553	0.108553	0.108553	0.108553	0.108553	0.108553	0.108553	0.108553	0.108553	0.108553	0.139571	0.139636	0.108553	0.130405	0.102114	0.108553	0.108553	0.108553	0.108553	0.108553	0.108553	0.108799	0.108553	0.108553	0.108553	0.108553	0.102114	0.139636	0.108553
my_1594761_Bradi1g15060_aln.fna	0.164408	0.164408	0.164408	0.164408	0.164408	0.164408	0.164408	0.164408	0.127091	0.152589	0.164408	0.164408	0.164408	0.191858	0.164408	0.191746	0.164408	0.164408	0.191931	0.164408	0.164408	0.164408	0.164408	0.164408	0.164408	0.164408	0.164408	0.164408	0.164408	0.164408	0.178116	0.191858	0.164408	0.192008	0.164408	0.164408	0.164408	0.164408	0.191723	0.164408	0.164408	0.164408	0.164408	0.164408	0.164408	0.164408	0.164408	0.191858	0.164408
my_1591577_Bradi3g02900_aln.fna	0.079539	0.079539	0.079539	0.079539	0.079539	0.088509	0.079539	0.079539	0.084025	0.097341	0.097341	0.088488	0.088381	0.106327	0.079539	0.095028	0.088491	0.115205	0.088381	0.079539	0.088381	0.088381	0.088381	0.097347	0.079539	0.079539	0.097228	0.079539	0.088381	0.097347	0.106327	0.077644	0.088381	0.088381	0.079539	0.088381	0.079539	0.079539	0.088381	0.079539	0.088488	0.079539	0.097347	0.079539	0.079539	0.079539	0.079539	0.077644	0.079539
my_1608195_Bradi3g52650_aln.fna	0.131904	0.144361	0.131904	0.131904	0.131904	0.131904	0.131904	0.131904	0.144089	0.144361	0.144345	0.131904	0.144361	0.169022	0.131904	0.156664	0.144361	0.2059	0.20706	0.131904	0.131904	0.131904	0.131904	0.144206	0.131904	0.131904	0.144404	0.156028	0.169112	0.156666	0.156664	0.144361	0.144455	0.144404	0.131904	0.131904	0.131904	0.131904	0.131904	0.131904	0.131904	0.144361	0.131904	0.131904	0.131904	0.131904	0.131904	0.144361	0.131904
my_1600344_Bradi3g53300_aln.fna	0.224584	0.203672	0.203672	0.203672	0.214241	0.203672	0.193106	0.193106	0.203279	0.214241	0.222078	0.203672	0.222667	0.214241	0.214241	0.203672	0.214241	0.193106	0.211122	0.203672	0.203672	0.203672	0.211122	0.232799	0.224584	0.211122	0.211122	0.203672	0.224584	0.206091	0.232752	0.215712	0.214241	0.232799	0.203672	0.203672	0.214241	0.214241	0.214241	0.203672	0.203672	0.222667	0.203672	0.203672	0.203672	0.203672	0.203672	0.215712	0.214241
my_1595779_Bradi3g13640_aln.fna	0.305587	0.305587	0.331224	0.331224	0.305587	0.331224	0.305587	0.32246	0.35386	0.322076	0.305587	0.305587	0.331224	0.364502	0.305587	0.348282	0.331224	0.367205	0.316065	0.305587	0.305587	0.305587	0.358276	0.339459	0.305587	0.353606	0.364976	0.376201	0.327151	0.337676	0.374965	0.386869	0.315888	0.32655	0.331224	0.331224	0.305587	0.305587	0.308263	0.331224	0.331224	0.331224	0.331224	0.313643	0.331224	0.331224	0.331224	0.331224	0.313643
my_1586555_Bradi3g08301_aln.fna	0.553037	0.490101	0.54449	0.572343	0.490101	0.5472	0.5472	0.490101	0.490101	0.490101	0.553037	0.553037	0.522643	0.54449	0.553037	0.553037	0.490101	0.490101	0.553037	0.553037	0.553037	0.553037	0.553037	0.50974	0.499966	0.553037	0.553037	0.553037	0.490101	0.562568	0.490101	0.476585	0.553037	0.499966	0.5472	0.490101	0.553037	0.490101	0.490101	0.572343	0.553028	0.513575	0.5472	0.5472	0.5472	0.490101	0.5472	0.490101	0.572343
my_1590243_Bradi4g14080_aln.fna	0.202363	0.202363	0.188327	0.188327	0.202363	0.188327	0.188327	0.202363	0.236664	0.236011	0.235888	0.21696	0.217359	0.236157	0.202363	0.221355	0.207846	0.21696	0.216484	0.231092	0.230767	0.21696	0.263727	0.231092	0.202363	0.21696	0.21696	0.216484	0.216484	0.217234	0.221842	0.221842	0.216484	0.216656	0.217784	0.202955	0.207846	0.202363	0.249672	0.202363	0.202955	0.207846	0.217784	0.188327	0.202363	0.188327	0.203131	0.207846	0.188327
my_1606461_Bradi3g08580_aln.fna	0.194579	0.193603	0.203627	0.193603	0.193603	0.203627	0.203627	0.193603	0.203627	0.203627	0.204721	0.194579	0.214056	0.2345	0.194579	0.214549	0.203627	0.263202	0.193603	0.194579	0.194579	0.194579	0.199462	0.193603	0.193603	0.193603	0.213919	0.193603	0.223528	0.278278	0.234559	0.203627	0.203713	0.203926	0.193603	0.193603	0.194579	0.193603	0.22319	0.193603	0.193603	0.203627	0.193603	0.203627	0.193603	0.193603	0.193603	0.203627	0.193603
my_1591317_Bradi3g59866_aln.fna	0.276375	0.276375	0.303001	0.303001	0.303001	0.303001	0.303001	0.303001	0.256439	0.276375	0.282177	0.282918	0.26401	0.282177	0.303001	0.282918	0.276375	0.309717	0.282177	0.276375	0.282918	0.276375	0.276375	0.303001	0.303001	0.303001	0.303001	0.310004	0.276375	0.282177	0.276375	0.276375	0.288767	0.316007	0.303001	0.303001	0.276375	0.276375	0.276375	0.303001	0.303001	0.26401	0.303001	0.303001	0.303001	0.303001	0.303001	0.276375	0.303001
my_1618449_Bradi4g37720_aln.fna	1e-05	1e-05	1e-05	1e-05	1e-05	1e-05	1e-05	1e-05	1e-05	1e-05	1e-05	1e-05	1e-05	1e-05	1e-05	1e-05	1e-05	1e-05	1e-05	1e-05	1e-05	1e-05	1e-05	1e-05	1e-05	1e-05	1e-05	1e-05	1e-05	1e-05	1e-05	1e-05	1e-05	1e-05	1e-05	1e-05	1e-05	1e-05	1e-05	1e-05	1e-05	1e-05	1e-05	1e-05	1e-05	1e-05	1e-05	1e-05	1e-05
my_1613185_Bradi3g02830_aln.fna	0.049712	0.049712	0.049712	0.049712	0.049712	0.049712	0.03324	0.049712	0.03324	0.03324	0.03324	0.049712	0.049712	0.066865	0.049712	0.049712	0.03324	0.083326	0.049712	0.049712	0.049712	0.049712	0.049725	0.066258	0.049712	0.066406	0.049712	0.033075	0.049712	0.049712	0.03324	0.03324	0.049712	0.066555	0.049712	0.049712	0.049712	0.049712	0.049712	0.049712	0.049712	0.03324	0.049712	0.03324	0.049712	0.049712	0.049712	0.03324	0.049712
my_1597264_Bradi2g26790_aln.fna	0.075823	0.075823	0.073166	0.075823	0.075823	0.075823	0.075823	0.075823	0.045874	0.045778	0.075823	0.075823	0.045778	0.045778	0.075823	0.087704	0.045778	0.087704	0.075823	0.075823	0.075823	0.075823	0.075823	0.087704	0.075823	0.075823	0.075823	0.075823	0.087704	0.075823	0.0572	0.045778	0.075823	0.075823	0.075823	0.075823	0.075823	0.075823	0.075823	0.075823	0.075823	0.045778	0.075823	0.075823	0.075823	0.075823	0.075823	0.045778	0.075823
my_1589831_Bradi3g59880_aln.fna	0.25215	0.261024	0.261524	0.254511	0.261524	0.254511	0.261524	0.261524	0.253566	0.261024	0.261024	0.261024	0.261024	0.25405	0.254511	0.261414	0.261024	0.261524	0.261024	0.261024	0.261024	0.261024	0.261024	0.254511	0.254511	0.254511	0.254511	0.254511	0.270297	0.270245	0.261024	0.261845	0.261024	0.254511	0.270445	0.261524	0.261024	0.261024	0.261024	0.261524	0.261524	0.253645	0.261524	0.254511	0.261524	0.261524	0.270445	0.261024	0.261524
my_1601558_Bradi2g57150_aln.fna	0.155572	0.155572	0.155572	0.155572	0.155572	0.155572	0.194517	0.155572	0.195013	0.179399	0.155572	0.194709	0.143134	0.215524	0.155572	0.155572	0.179399	0.351655	0.233388	0.155572	0.155572	0.155572	0.194709	0.27291	0.155572	0.155572	0.155572	0.287356	0.155572	0.155059	0.179399	0.233538	0.155572	0.194709	0.155572	0.194517	0.155572	0.155572	0.288402	0.155572	0.155572	0.143134	0.155572	0.155572	0.155572	0.194517	0.155572	0.179399	0.155572
my_1585542_Bradi3g03790_aln.fna	0.562878	0.562878	0.548441	0.556952	0.562434	0.562434	0.562546	0.558962	0.562503	0.562499	0.575428	0.589346	0.546452	0.562434	0.580538	0.562878	0.565123	0.578217	0.589346	0.580538	0.580538	0.580538	0.579267	0.566699	0.562878	0.558678	0.558678	0.558678	0.562878	0.562878	0.552928	0.570438	0.566699	0.584737	0.594506	0.595524	0.557002	0.562878	0.578318	0.591607	0.5784	0.546452	0.594506	0.59553	0.562434	0.578579	0.594506	0.562499	0.55234
my_1601444_Bradi2g50820_aln.fna	0.236952	0.236952	0.236952	0.236952	0.236952	0.236952	0.236952	0.236952	0.236952	0.236952	0.236952	0.236952	0.236952	0.236952	0.236952	0.236952	0.236952	0.236952	0.236952	0.236952	0.236952	0.236952	0.236952	0.236952	0.236952	0.236952	0.236952	0.236952	0.236952	0.236952	0.236952	0.236952	0.236952	0.236952	0.236952	0.236952	0.236952	0.236952	0.236952	0.236952	0.236952	0.236952	0.236952	0.153753	0.236952	0.236952	0.236952	0.236952	0.236952
my_1594253_Bradi1g30590_aln.fna	0.021961	0.021961	0.021961	0.021961	0.021986	0.021961	0.021961	0.021961	0.022638	0.022638	0.021961	0.021961	0.021986	0.022638	0.021961	0.021961	0.022638	0.021961	0.029295	0.021961	0.021961	0.021961	0.021961	0.021961	0.021961	0.021961	0.029295	0.021961	0.021961	0.021961	0.030223	0.022638	0.021961	0.029329	0.021961	0.021986	0.021961	0.021961	0.021961	0.021986	0.021961	0.021986	0.021358	0.021961	0.021961	0.021961	0.021961	0.022638	0.021961
my_1596589_Bradi5g08970_aln.fna	0.295455	0.295455	0.314018	0.333273	0.314018	0.295455	0.333273	0.314018	0.378915	0.295455	0.314766	0.295455	0.295455	0.295455	0.314018	0.300033	0.295455	0.274867	0.615974	0.295455	0.295455	0.295455	0.334056	0.333485	0.295455	0.314018	0.333096	0.314018	0.295455	0.294173	0.314504	0.314784	0.314766	0.276123	0.314018	0.314018	0.295455	0.314018	0.333096	0.314018	0.333273	0.295455	0.333273	0.314018	0.333273	0.333273	0.314018	0.295455	0.333273
my_1602470_Bradi2g26760_aln.fna	0.041163	0.041163	0.041163	0.041163	0.041163	0.041163	0.041163	0.041163	0.041163	0.041163	0.041163	0.041163	0.041163	0.045089	0.041163	0.044803	0.041163	0.044416	0.045214	0.041163	0.045214	0.041163	0.045214	0.044803	0.041163	0.045089	0.041163	0.041163	0.045214	0.044803	0.052517	0.041163	0.044803	0.056662	0.041163	0.041163	0.041163	0.041163	0.041163	0.041163	0.041163	0.041163	0.041163	0.041163	0.041163	0.041163	0.041163	0.041163	0.041163
my_1588312_Bradi4g43037_aln.fna	0.027019	0.027019	0.028766	0.028766	0.027019	0.01359	0.027019	0.01357	0.014344	0.040734	0.01359	0.01359	0.01359	0.027019	0.027019	0.027019	0.027019	0.06126	0.01359	0.01359	0.01359	0.01359	0.01359	0.027019	0.027019	0.01359	0.01359	0.01359	0.027019	0.0325	0.027019	0.027019	0.014409	0.027019	0.028766	0.012907	0.027019	0.027019	0.027019	0.028766	0.028766	0.01359	0.028766	0.028766	0.027256	0.01359	0.028766	0.027019	0.014344
my_1599621_Bradi4g22150_aln.fna	0.053561	0.053561	0.053561	0.064479	0.053561	0.053561	0.053561	0.053561	0.051534	0.066999	0.053561	0.051613	0.064479	0.064479	0.053561	0.053561	0.064479	0.080154	0.053561	0.053561	0.051613	0.053561	0.053561	0.064495	0.053561	0.053561	0.053561	0.064495	0.053561	0.053561	0.064479	0.064479	0.053561	0.053561	0.053561	0.064479	0.053561	0.053561	0.053561	0.064479	0.053561	0.064479	0.053561	0.053561	0.053561	0.053561	0.053561	0.064479	0.053561
my_1590202_Bradi1g34525_aln.fna	0.061194	0.061194	0.061194	0.056783	0.061194	0.061194	0.056783	0.061194	0.056664	0.061194	0.122501	0.122894	0.061194	0.153284	0.061194	0.061194	0.061194	0.061194	0.061194	0.061194	0.061194	0.061194	0.153284	0.091969	0.061194	0.091851	0.091851	0.091851	0.091851	0.153226	0.170618	0.061194	0.061194	0.091851	0.056783	0.122491	0.061194	0.061194	0.061194	0.061194	0.122548	0.061194	0.091851	0.056783	0.056783	0.061194	0.056783	0.061194	0.061194
my_1615586_Bradi2g60130_aln.fna	0.047618	0.053358	0.047618	0.047618	0.053358	0.048312	0.047618	0.058311	0.047618	0.064408	0.047618	0.067209	0.053358	0.105659	0.047618	0.097027	0.053358	0.129951	0.067466	0.057256	0.047618	0.047618	0.067372	0.076595	0.047618	0.057267	0.057396	0.077077	0.067342	0.057256	0.108608	0.064169	0.067209	0.086816	0.048312	0.047618	0.047618	0.047618	0.057267	0.048312	0.067372	0.053358	0.058311	0.047618	0.048312	0.048312	0.048312	0.053358	0.048312
my_1610458_Bradi3g46180_aln.fna	0.158101	0.158101	0.158101	0.158101	0.158101	0.158101	0.158101	0.158101	0.130058	0.158101	0.158101	0.158101	0.130319	0.158101	0.158101	0.158101	0.158101	0.158101	0.158101	0.158101	0.158101	0.237458	0.158101	0.237458	0.158101	0.158032	0.237354	0.158032	0.158101	0.23682	0.237458	0.158101	0.158032	0.158101	0.158101	0.158101	0.158101	0.158101	0.158101	0.158101	0.158101	0.158101	0.158101	0.158101	0.158101	0.158101	0.158101	0.158101	0.158101
my_1599984_Bradi1g62800_aln.fna	0.034623	0.034623	0.034623	0.034623	0.034623	0.034623	0.034623	0.034623	0.034623	0.034623	0.034623	0.034623	0.034623	0.034623	0.034623	0.034623	0.034623	0.034623	0.034623	0.034623	0.034623	0.034623	0.034623	0.034623	0.034623	0.034623	0.034623	0.034623	0.034623	0.034623	0.034623	0.034623	0.034623	0.046226	0.034623	0.034623	0.034623	0.034623	0.034623	0.034623	0.034623	0.034623	0.034623	0.034623	0.034623	0.034623	0.034623	0.034623	0.034623
my_1608043_Bradi1g10040_aln.fna	0.107687	0.107687	0.107687	0.107687	0.107687	0.107687	0.107687	0.107687	0.115134	0.107687	0.107687	0.312957	0.129322	0.107687	0.107687	0.107687	0.107687	0.277277	0.107687	0.107687	0.107687	0.107687	0.129615	0.107687	0.107687	0.107687	0.107687	0.107687	0.129615	0.312957	0.121799	0.107687	0.107687	0.107687	0.107687	0.107687	0.107687	0.107687	0.312957	0.107687	0.107687	0.129322	0.107687	0.107687	0.107687	0.107687	0.107687	0.107687	0.107687
my_1605716_Bradi5g12347_aln.fna	0.297053	0.297053	0.297053	0.297053	0.297053	0.356591	0.297053	0.297053	0.356591	0.299726	0.297053	0.297053	0.356591	0.356591	0.297053	0.297053	0.356591	0.297053	0.297053	0.297053	0.297053	0.297053	0.297053	0.297053	0.297053	0.297053	0.297053	0.297053	0.297053	0.297053	0.356591	0.356591	0.297053	0.297053	0.297053	0.297053	0.297053	0.297053	0.297053	0.297053	0.297053	0.356591	0.297053	0.297053	0.297053	0.297053	0.297053	0.356591	0.297053
my_1591690_Bradi2g25500_aln.fna	0.263331	0.263331	0.263331	0.263331	0.263331	0.263331	0.263331	0.263331	0.231928	0.235256	0.263331	0.263331	0.235087	0.302054	0.263331	0.263331	0.223906	0.263331	0.263331	0.263331	0.263331	0.263331	0.28154	0.263331	0.263331	0.263331	0.263331	0.263331	0.247622	0.263331	0.222946	0.235256	0.263331	0.263331	0.263331	0.263331	0.263331	0.247622	0.263331	0.263331	0.263331	0.235087	0.263479	0.263479	0.263331	0.263331	0.263331	0.235256	0.263331
my_1612814_Bradi2g24260_aln.fna	0.34972	0.34972	0.34972	0.269695	0.388461	0.269695	0.34972	0.269695	0.410754	0.34972	0.34972	0.390855	0.388097	0.365635	0.34972	0.389519	0.34972	0.390855	0.430443	0.34972	0.34972	0.34972	0.34972	0.408156	0.34972	0.390855	0.34972	0.34972	0.34972	0.402873	0.390347	0.427931	0.408887	0.34972	0.34972	0.269695	0.34972	0.34972	0.34972	0.269695	0.269695	0.388097	0.269695	0.269695	0.269695	0.269695	0.34972	0.34972	0.269695
my_1607910_Bradi1g15850_aln.fna	0.112611	0.112611	0.112611	0.112611	0.112611	0.112611	0.112611	0.112611	0.112048	0.112174	0.112611	0.112611	0.12011	0.112174	0.112611	0.112611	0.112174	0.112611	0.112611	0.112611	0.112611	0.112611	0.112611	0.112611	0.112611	0.112611	0.112611	0.112611	0.112611	0.131603	0.112174	0.131099	0.131608	0.150673	0.112611	0.112611	0.112611	0.112611	0.112611	0.112611	0.112611	0.12011	0.112611	0.112611	0.112611	0.112611	0.112611	0.112174	0.112611
my_1590172_Bradi1g54390_aln.fna	0.022066	0.022066	0.035209	0.023454	0.023454	0.023454	0.022715	0.023454	0.021379	0.022066	0.022066	0.022066	0.023454	0.022066	0.041714	0.040447	0.022066	0.022753	0.041714	0.022066	0.022066	0.022066	0.022066	0.033116	0.022066	0.022066	0.022066	0.033116	0.033116	0.033116	0.033116	0.022066	0.033116	0.022066	0.023454	0.022715	0.041714	0.022066	0.022066	0.022715	0.023454	0.023454	0.023454	0.035199	0.041732	0.023454	0.023454	0.022066	0.023454
my_1591260_Bradi3g39940_aln.fna	0.090571	0.090571	0.090298	0.090298	0.090298	0.090298	0.085099	0.090298	0.085132	0.078364	0.090571	0.101411	0.083575	0.087266	0.09599	0.094154	0.083495	0.106743	0.095899	0.090571	0.095979	0.090571	0.095979	0.101374	0.090571	0.090571	0.10685	0.095979	0.090571	0.097578	0.088749	0.097503	0.101387	0.101411	0.090298	0.090298	0.090571	0.090571	0.096703	0.085099	0.090298	0.083575	0.090298	0.079712	0.090298	0.079712	0.090298	0.083495	0.085099
my_1609545_Bradi3g14270_aln.fna	0.546116	0.546116	0.546116	0.546116	0.546116	0.527796	0.527796	0.527796	0.546116	0.546116	0.61709	0.546116	0.546116	0.76651	0.546116	0.615675	0.546116	0.565194	0.546116	0.546116	0.546116	0.546116	0.546116	0.546116	0.546116	0.546116	0.615675	0.689121	0.61709	0.61709	0.546116	0.546116	0.546116	0.61709	0.527796	0.546116	0.546116	0.546116	0.477783	0.546116	0.546116	0.546116	0.546116	0.546116	0.546116	0.546116	0.527796	0.546116	0.546116
my_1597358_Bradi4g28050_aln.fna	0.10078	0.120932	0.10078	0.107285	0.107285	0.10078	0.10078	0.107285	0.120932	0.106533	0.120932	0.120932	0.120932	0.088971	0.088971	0.10078	0.120932	0.107285	0.120932	0.120932	0.120932	0.120932	0.120932	0.120932	0.120932	0.10078	0.10078	0.10078	0.120932	0.10078	0.088971	0.120932	0.10078	0.120932	0.10078	0.10078	0.120932	0.120932	0.120932	0.10078	0.089416	0.120932	0.107285	0.107285	0.10151	0.10078	0.10078	0.120932	0.10078
my_1603991_Bradi2g41210_aln.fna	0.568358	0.151325	0.180221	0.158262	0.158262	0.180221	0.158262	0.180221	0.180221	0.17228	0.14526	0.165358	0.158261	0.198888	0.151325	0.193185	0.17228	0.241059	0.17934	0.151325	0.165358	0.151325	0.165722	0.185677	0.151325	0.151325	0.151325	0.14526	0.14526	0.17934	0.193289	0.17228	0.207367	0.177853	0.151325	0.180221	0.151325	0.151325	0.179084	0.180221	0.180221	0.158262	0.158576	0.165722	0.180221	0.180221	0.151325	0.17228	0.180221
my_1589383_Bradi3g57667_aln.fna	0.066157	0.066157	0.066157	0.066157	0.066157	0.066157	0.074599	0.066275	0.059568	0.054931	0.066355	0.056447	0.056335	0.054931	0.066157	0.064533	0.054931	0.066157	0.056447	0.056447	0.056447	0.056447	0.076599	0.076599	0.066157	0.056447	0.056447	0.056447	0.066157	0.076599	0.054931	0.062771	0.056447	0.085139	0.066157	0.066157	0.056447	0.066157	0.066157	0.066157	0.066157	0.056335	0.072472	0.074599	0.074599	0.066157	0.066157	0.054931	0.066157
my_1599285_Bradi5g14490_aln.fna	0.001625	0.001625	0.001625	0.001625	0.001625	0.001625	0.001625	0.001625	0.001625	0.001625	0.001625	0.001625	0.001625	0.001625	0.001625	0.004898	0.001625	0.003232	0.001625	0.001625	0.001625	0.001625	0.003226	0.003242	0.001625	0.001625	0.001625	0.006466	0.001625	0.004888	0.001625	0.001625	0.001625	0.001625	0.001625	0.001625	0.001625	0.001625	0.003242	0.001625	0.001625	0.002447	0.001625	0.001625	0.001625	0.001625	0.001625	0.001625	0.001625
my_1593850_Bradi4g00320_aln.fna	0.066583	0.066583	0.066583	0.066583	0.066583	0.066583	0.066583	0.066583	0.066661	0.066661	0.066583	0.066583	0.066583	0.062367	0.066583	0.106829	0.083021	0.13387	0.064216	0.066583	0.079943	0.066583	0.066583	0.090271	0.066583	0.066583	0.066583	0.066583	0.066583	0.103416	0.064437	0.074742	0.106837	0.079943	0.066583	0.066583	0.066583	0.066583	0.066583	0.066583	0.066583	0.066583	0.066583	0.066583	0.066583	0.066583	0.066583	0.064338	0.066583
my_1590626_Bradi1g53110_aln.fna	0.30354	0.30354	0.318902	0.318902	0.318902	0.318902	0.318902	0.304751	0.334016	0.289627	0.30354	0.30354	0.288421	0.319123	0.289627	0.30354	0.289627	0.318902	0.30354	0.288421	0.288421	0.288421	0.30354	0.30354	0.30354	0.288421	0.288421	0.288421	0.288421	0.288421	0.289627	0.289627	0.30354	0.30354	0.304982	0.318902	0.30354	0.288421	0.288421	0.304982	0.318902	0.30353	0.318902	0.318902	0.318902	0.318902	0.304982	0.289627	0.318902
my_1598594_Bradi1g69810_aln.fna	0.211611	0.198077	0.22524	0.198077	0.210087	0.210087	0.198077	0.198077	0.198077	0.211611	0.211834	0.211611	0.225235	0.199987	0.198077	0.211834	0.212186	0.198077	0.211611	0.211611	0.211611	0.211611	0.211611	0.211611	0.211611	0.198077	0.198077	0.198077	0.211611	0.211611	0.255547	0.199987	0.211611	0.211611	0.210087	0.198077	0.211611	0.211611	0.198077	0.198077	0.210087	0.240605	0.198077	0.198077	0.198077	0.198077	0.198077	0.199987	0.198077
my_1614340_Bradi1g73123_aln.fna	0.48492	0.48492	0.48492	0.609645	0.48492	0.609645	0.48492	0.609645	0.609645	0.609645	0.48492	0.48492	0.485869	0.609645	0.48492	0.48492	0.485869	0.609645	0.48492	0.48492	0.48492	0.48492	0.48492	0.48492	0.48492	0.48492	0.48492	0.48492	0.48492	0.485869	0.485869	0.609645	0.48492	0.48492	0.609645	0.48492	0.485869	0.48492	0.48492	0.48492	0.48492	0.485869	0.609645	0.609645	0.609645	0.48492	0.609645	0.609645	0.48492
my_1607422_Bradi4g32610_aln.fna	0.140592	0.140592	0.141454	0.140592	0.140592	0.113312	0.140592	0.140592	0.153484	0.124302	0.140592	0.140592	0.124302	0.146936	0.140592	0.179716	0.124302	0.16734	0.153204	0.140592	0.140592	0.140592	0.166238	0.153601	0.140592	0.140592	0.153204	0.153611	0.140592	0.140592	0.13573	0.124302	0.191434	0.167141	0.140592	0.140592	0.140592	0.140592	0.153204	0.140592	0.140592	0.124302	0.113312	0.140592	0.113312	0.140592	0.140592	0.124302	0.140592
my_1605664_Bradi1g18680_aln.fna	0.356147	0.356147	0.35658	0.356147	0.37729	0.356147	0.35658	0.337842	0.356933	0.339677	0.356147	0.356147	0.337842	0.339677	0.356147	0.356147	0.339677	0.356147	0.356147	0.356147	0.356147	0.356147	0.356147	0.356736	0.339677	0.356147	0.356147	0.356147	0.356147	0.373209	0.339677	0.356736	0.373209	0.356509	0.35658	0.35658	0.356147	0.356147	0.356147	0.356147	0.356147	0.337842	0.356147	0.37729	0.356147	0.356147	0.35658	0.339677	0.356147
my_1608242_Bradi1g71210_aln.fna	0.184812	0.184812	0.210389	0.210389	0.210389	0.210389	0.210389	0.210389	0.235406	0.210389	0.223459	0.184812	0.210389	0.196884	0.184812	0.31431	0.210389	0.247097	0.229885	0.184812	0.184812	0.184812	0.275403	0.184812	0.184812	0.184812	0.184812	0.184812	0.184812	0.249417	0.236269	0.210389	0.208082	0.207722	0.210389	0.210389	0.184812	0.184812	0.287368	0.210389	0.210389	0.210389	0.210389	0.210389	0.184812	0.210389	0.210389	0.210389	0.210389
my_1614250_Bradi1g16030_aln.fna	0	0	0	0	0	0	0	0	0	2.41723	0	0	0	0	0	0	0	0	0	0	0	0	0	0	0	0	0	0	0	0	0	0	0	0	0	0	0	0	0	0	0	0	0	0	0	0	0	0	0
my_1604672_Bradi2g46420_aln.fna	0.047006	0.047006	0.047006	0.047006	0.047006	0.047006	0.047006	0.047006	0.081545	0.093676	0.047006	0.047006	0.040703	0.039804	0.047006	0.039804	0.047006	0.094137	0.047006	0.047006	0.047006	0.047006	0.047006	0.039804	0.047006	0.047006	0.047006	0.047006	0.094036	0.047006	0.047006	0.039804	0.039804	0.047006	0.047006	0.047006	0.047006	0.047006	0.047006	0.047006	0.047006	0.040703	0.047006	0.189206	0.047006	0.047006	0.189206	0.047006	0.047006
my_1613328_Bradi3g40400_aln.fna	0.100601	0.100601	0.100601	0.100601	0.100601	0.100601	0.100601	0.100601	0.085518	0.100601	0.100601	0.100601	0.100601	0.152095	0.100601	0.14658	0.100601	0.127226	0.146948	0.100601	0.100601	0.100601	0.153193	0.100601	0.100601	0.100601	0.100601	0.180128	0.100601	0.126365	0.100601	0.100601	0.100601	0.126569	0.100601	0.100601	0.100601	0.100601	0.153193	0.100601	0.100601	0.100601	0.100601	0.100601	0.100601	0.100601	0.100601	0.100601	0.100601
my_1605855_Bradi2g45690_aln.fna	0.099988	0.099988	0.099988	0.074807	0.099988	0.074807	0.099911	0.099911	0.074807	0.099802	0.099988	0.099988	0.099802	0.099802	0.099988	0.099988	0.099802	0.099911	0.099911	0.099988	0.099988	0.099988	0.099988	0.099988	0.099988	0.099988	0.099988	0.099988	0.099988	0.099988	0.099802	0.099802	0.099988	0.099988	0.099988	0.074807	0.099988	0.099988	0.099988	0.099911	0.099911	0.099802	0.099911	0.099988	0.099988	0.074807	0.099988	0.099802	0.074807
my_1587939_Bradi4g37910_aln.fna	0.283036	0.283036	0.237682	0.237682	0.237682	0.244705	0.237682	0.237682	0.237682	0.264277	0.283032	0.283032	0.237327	0.293257	0.237682	0.247298	0.282817	0.244705	0.237682	0.237682	0.237682	0.237682	0.283032	0.237682	0.237682	0.237682	0.237682	0.231065	0.283036	0.240512	0.282817	0.282817	0.230728	0.266462	0.237682	0.244705	0.237682	0.283036	0.237682	0.237682	0.237682	0.237327	0.237682	0.237682	0.237682	0.237682	0.237682	0.282817	0.237682
my_1610629_Bradi4g39900_aln.fna	0.090765	0.090765	0.090765	0.090765	0.090765	0.090765	0.061922	0.090765	0.07541	0.061729	0.090765	0.090765	0.090832	0.061729	0.090765	0.090765	0.082124	0.090765	0.090765	0.090765	0.090765	0.090765	0.090765	0.090765	0.090765	0.090765	0.090765	0.090765	0.090765	0.090765	0.061729	0.082328	0.086076	0.081058	0.061922	0.090765	0.090765	0.090765	0.090765	0.090765	0.090765	0.090832	0.061922	0.061922	0.090765	0.090765	0.061922	0.082328	0.090765
my_1588402_Bradi5g17270_aln.fna	0.174854	0.174854	0.134716	0.12744	0.139311	0.134716	0.139253	0.139253	0.176853	0.165508	0.139228	0.131009	0.161295	0.180346	0.131009	0.131009	0.180346	0.159741	0.131009	0.131009	0.131009	0.131009	0.131009	0.147467	0.131009	0.170817	0.180365	0.170817	0.131009	0.124426	0.189896	0.174951	0.13567	0.132266	0.139253	0.139253	0.131009	0.131009	0.139228	0.12744	0.139253	0.161295	0.139253	0.139253	0.139253	0.139253	0.139253	0.165705	0.12744
my_1616491_Bradi1g66280_aln.fna	0.58936	0.58936	0.58936	0.58936	0.58936	0.58936	0.58936	0.58936	0.58936	0.58936	0.58936	0.58936	0.58936	0.58936	0.58936	0.58936	0.58936	0.58936	0.723162	0.58936	0.58936	0.58936	0.659619	0.659619	0.58936	0.58936	0.58936	0.58936	0.58936	0.723162	0.653406	0.58936	0.58936	0.58936	0.58936	0.58936	0.58936	0.58936	0.58936	0.58936	0.725015	0.58936	0.58936	0.58936	0.58936	0.58936	0.58936	0.58936	0.58936
my_1598140_Bradi1g74900_aln.fna	0.422734	0.379576	0.401336	0.401336	0.401336	0.401336	0.401336	0.401336	0.401336	0.422734	0.454511	0.401336	0.422734	0.422261	0.401336	0.489835	0.422734	0.421453	0.338533	0.422734	0.422734	0.422734	0.423832	0.423344	0.401336	0.401336	0.401336	0.423344	0.445967	0.401336	0.44403	0.410074	0.445287	0.401336	0.401336	0.401336	0.401336	0.401336	0.446283	0.401336	0.401336	0.422734	0.401336	0.401336	0.401336	0.401336	0.401336	0.422734	0.401336
my_1593831_Bradi5g23260_aln.fna	0.723562	0.723562	0.723579	0.7235	0.684907	0.723562	0.723562	0.684907	0.723955	0.723955	0.723562	0.723562	0.795174	0.770852	0.723562	0.723562	0.7235	0.766246	0.723562	0.7235	0.7235	0.7235	0.7235	0.723562	0.723562	0.723562	0.723562	0.723562	0.7235	0.7235	0.770852	0.770852	0.723562	0.651138	0.723579	0.7235	0.7235	0.7235	0.7235	0.723562	0.7235	0.723562	0.723579	0.723562	0.7235	0.792069	0.723579	0.770852	0.723562
my_1593713_Bradi4g20557_aln.fna	0	0	0	0	0	0	0	0	0	0	0	0	0	0	0	0	0	0	0	0	0	0	0	0	0	0	0	0	0	0	0	0	0	0	0	0	0	0	0	0	0	0	0	0	0	0	0	0	0
my_1609761_Bradi5g10170_aln.fna	0.080487	0.0531	0.0531	0.049445	0.0531	0.0531	0.0531	0.0531	0.196849	0.080487	0.080487	0.0531	0.0531	0.057636	0.0531	0.0531	0.080487	0.0531	0.0531	0.0531	0.0531	0.0531	0.0531	0.0531	0.0531	0.080487	0.080487	0.080487	0.0531	0.0531	0.057636	0.080487	0.080487	0.0531	0.0531	0.0531	0.080487	0.0531	0.080487	0.0531	0.049163	0.0531	0.0531	0.0531	0.0531	0.0531	0.0531	0.080487	0.049163
my_1601120_Bradi3g33690_aln.fna	0.105182	0.11238	0.11238	0.11238	0.11238	0.11238	0.11238	0.11238	0.119463	0.11238	0.105182	0.105182	0.11238	0.119581	0.11238	0.11238	0.11238	0.119428	0.105182	0.11238	0.11238	0.11238	0.105182	0.11238	0.11238	0.11238	0.11238	0.11238	0.11238	0.112307	0.119526	0.11238	0.105182	0.119422	0.11238	0.11238	0.105182	0.11238	0.133594	0.11238	0.11238	0.11238	0.11238	0.11238	0.11238	0.11238	0.11238	0.11238	0.11238
my_1613011_Bradi1g43866_aln.fna	0.124978	0.124978	0.124978	0.152891	0.124978	0.124978	0.124978	0.152891	0.152891	0.152891	0.124978	0.124978	0.229167	0.229423	0.124978	0.124978	0.152891	0.124978	0.124978	0.124978	0.124978	0.124978	0.124978	0.124978	0.124978	0.124978	0.124978	0.124978	0.124978	0.124978	0.152891	0.152891	0.124978	0.124978	0.152891	0.124978	0.124978	0.124978	0.124978	0.152891	0.124978	0.152891	0.152891	0.124978	0.152891	0.124978	0.152891	0.152891	0.124978
my_1597930_Bradi5g13041_aln.fna	0.117185	0.117185	0.112836	0.112836	0.112836	0.112836	0.119632	0.112836	0.111444	0.117185	0.112836	0.112836	0.117185	0.131133	0.112836	0.119761	0.117185	0.133138	0.244997	0.112836	0.112836	0.112836	0.112836	0.1265	0.112836	0.119644	0.119642	0.119761	0.119553	0.124388	0.117185	0.117185	0.12657	0.113071	0.112836	0.112836	0.112836	0.112836	0.119725	0.119632	0.112836	0.117286	0.112836	0.119632	0.114024	0.119632	0.112836	0.117185	0.112836
my_1618279_Bradi2g28254_aln.fna	0.063666	0.063666	0.126946	0.126946	0.126946	0.126946	0.126946	0.126946	0.063666	0.063666	0.063666	0.063666	0.063666	0.063666	0.126946	0.063666	0.063666	0.244127	0.126946	0.126946	0.126946	0.126946	0.191305	0.126946	0.126946	0.126946	0.126946	0.126946	0.063666	0.126946	0.063666	0.063666	0.063666	0.126946	0.126946	0.126946	0.063666	0.063666	0.063666	0.126946	0.126946	0.063666	0.126946	0.126946	0.126946	0.126946	0.126946	0.063666	0.126946
my_1594984_Bradi5g01890_aln.fna	0.228194	0.228194	0.228205	0.241882	0.228353	0.228205	0.228205	0.228205	0.269368	0.228408	0.241827	0.237393	0.228205	0.228408	0.228205	0.255021	0.228408	0.282552	0.255418	0.228205	0.228205	0.228205	0.241612	0.241612	0.228205	0.228205	0.228205	0.228205	0.241612	0.241827	0.228408	0.24215	0.241827	0.241612	0.228205	0.228205	0.228205	0.228205	0.228205	0.228205	0.228205	0.237393	0.228205	0.237393	0.228205	0.228205	0.228205	0.24215	0.228205
my_1594025_Bradi2g49330_aln.fna	0.039936	0.039936	0.039936	0.040035	0.041448	0.040035	0.039936	0.041448	0.050135	0.041448	0.060035	0.040114	0.040017	0.062287	0.039936	0.039936	0.041448	0.039933	0.049971	0.039936	0.039936	0.039936	0.039936	0.039936	0.039936	0.040114	0.040114	0.050225	0.049971	0.060297	0.051824	0.041448	0.049971	0.048258	0.039936	0.039936	0.039936	0.039936	0.049964	0.040035	0.041448	0.040017	0.040035	0.039936	0.040035	0.040035	0.039936	0.041448	0.041448
my_1589729_Bradi4g05360_aln.fna	0.484484	0.458989	0.467162	0.458989	0.458989	0.458989	0.448295	0.448295	0.482223	0.458989	0.458989	0.467086	0.445981	0.458989	0.484484	0.467086	0.458989	0.464166	0.458989	0.484484	0.484484	0.484484	0.467247	0.467139	0.458989	0.458989	0.458989	0.458989	0.458989	0.49268	0.463879	0.467086	0.458989	0.483174	0.458989	0.448265	0.458989	0.458989	0.47513	0.458989	0.458989	0.448305	0.458989	0.458989	0.448295	0.448295	0.458989	0.458989	0.458989
my_1604130_Bradi1g38160_aln.fna	0.021841	0.021841	0.021841	0.021841	0.021841	0.021841	0.032924	0.021841	0.021841	0.021841	0.032841	0.021841	0.16278	0.021841	0.021841	0.032747	0.021841	0.032841	0.043994	0.021841	0.021841	0.021841	0.021841	0.054715	0.021841	0.021841	0.021841	0.021841	0.04381	0.043869	0.054837	0.021841	0.021841	0.021841	0.020629	0.021841	0.021841	0.021841	0.032841	0.021841	0.021841	0.021841	0.021841	0.021841	0.021841	0.021841	0.020629	0.021841	0.021841
my_1613830_Bradi1g69740_aln.fna	0.226153	0.226153	0.226153	0.226153	0.226153	0.226153	0.226153	0.226153	0.226153	0.226153	0.226153	0.226153	0.226153	0.207268	0.226153	0.174634	0.226153	0.174634	0.273847	0.226153	0.226153	0.226153	0.155408	0.273791	0.226153	0.226153	0.226153	0.226153	0.204982	0.35305	0.269948	0.268713	0.139148	0.268413	0.226153	0.226153	0.226153	0.265582	0.174634	0.226153	0.226153	0.226153	0.156524	0.226153	0.226153	0.17539	0.226153	0.226153	0.226153
my_1602528_Bradi4g23500_aln.fna	0.050289	0.050289	0.052138	0.048238	0.048238	0.052138	0.052138	0.052753	0.049853	0.052138	0.05063	0.049853	0.049874	0.053456	0.050289	0.052321	0.051115	0.056943	0.053066	0.052754	0.050289	0.050289	0.048346	0.057612	0.050289	0.052753	0.050289	0.057591	0.049853	0.050711	0.05401	0.051162	0.052321	0.05523	0.054656	0.052138	0.050289	0.049853	0.050993	0.048004	0.053092	0.049874	0.050609	0.052138	0.052138	0.050289	0.054656	0.04866	0.048238
my_1592413_Bradi4g15450_aln.fna	0.064504	0.064504	0.05816	0.057055	0.05816	0.05816	0.05816	0.05816	0.05816	0.05489	0.064504	0.053928	0.05489	0.053928	0.064504	0.064504	0.05489	0.05816	0.064504	0.064504	0.064504	0.064504	0.064504	0.064504	0.064504	0.064504	0.070979	0.064504	0.064504	0.064504	0.065962	0.067145	0.053928	0.069734	0.057055	0.05816	0.064504	0.064504	0.064504	0.05816	0.057055	0.061068	0.05816	0.05816	0.05816	0.05816	0.057055	0.05489	0.05489
my_1591288_Bradi1g23890_aln.fna	0.290696	0.290696	0.281954	0.290696	0.281954	0.290696	0.290696	0.290696	0.300738	0.270994	0.299876	0.290696	0.270994	0.299937	0.291802	0.277741	0.257556	0.348556	0.290471	0.280744	0.270994	0.270994	0.290696	0.300929	0.290696	0.290696	0.290696	0.300461	0.280347	0.294293	0.311401	0.291802	0.280017	0.285948	0.281954	0.281954	0.270994	0.270994	0.299769	0.290696	0.281954	0.281633	0.300461	0.290696	0.281954	0.290696	0.281954	0.291802	0.281954
my_1600963_Bradi3g46510_aln.fna	0.19325	0.208737	0.19325	0.19325	0.19325	0.19325	0.19325	0.19325	0.226728	0.226728	0.19325	0.19325	0.208737	0.24722	0.19325	0.19325	0.235488	0.214336	0.186433	0.19325	0.19325	0.19325	0.201924	0.201924	0.19325	0.226728	0.226728	0.236891	0.201924	0.19325	0.236891	0.226728	0.295389	0.201924	0.19325	0.19325	0.19325	0.19325	0.201924	0.19325	0.19325	0.208737	0.19325	0.19325	0.19325	0.19325	0.213698	0.226728	0.19325
my_1596439_Bradi2g34790_aln.fna	0.083669	0.094731	0.083669	0.083669	0.083669	0.091577	0.083669	0.083669	0.086543	0.086543	0.086543	0.083669	0.094731	0.084031	0.083669	0.083669	0.084031	0.083669	0.091485	0.083669	0.083669	0.083669	0.102863	0.091687	0.094731	0.083669	0.083669	0.083669	0.094731	0.178084	0.106811	0.086543	0.086543	0.102664	0.083669	0.083669	0.083669	0.094731	0.094731	0.083669	0.083669	0.094731	0.091429	0.083669	0.083669	0.083669	0.083669	0.086543	0.083669
my_1600998_Bradi1g69627_aln.fna	0.078136	0.078136	0.078136	0.078136	0.078136	0.078136	0.078136	0.069337	0.078136	0.069271	0.063774	0.069271	0.062962	0.078118	0.078136	0.098683	0.060475	0.099364	0.239019	0.060475	0.060475	0.060475	0.08115	0.325558	0.060475	0.087003	0.087003	0.089791	0.077986	0.072371	0.060475	0.060475	0.060475	0.095827	0.078136	0.078136	0.060475	0.060475	0.078136	0.069337	0.084053	0.062962	0.080926	0.078136	0.078136	0.078136	0.078136	0.060475	0.078136
my_1610207_Bradi4g00486_aln.fna	0.192906	0.192906	0.196295	0.196295	0.203932	0.196295	0.203932	0.202828	0.203932	0.203932	0.192906	0.192906	0.203932	0.224502	0.192906	0.192906	0.203932	0.22267	0.20204	0.192906	0.192906	0.192906	0.209631	0.192095	0.192906	0.192906	0.210673	0.192906	0.192906	0.201435	0.210673	0.196295	0.192906	0.192906	0.196295	0.196295	0.192906	0.192906	0.183272	0.372562	0.205642	0.203932	0.196295	0.192906	0.196295	0.196295	0.196295	0.196295	0.196295
my_1595107_Bradi5g01920_aln.fna	1e-05	1e-05	1e-05	1e-05	1e-05	1e-05	1e-05	1e-05	1e-05	1e-05	1e-05	1e-05	1e-05	1e-05	1e-05	1e-05	1e-05	1e-05	1e-05	1e-05	1e-05	1e-05	1e-05	1e-05	1e-05	1e-05	1e-05	1e-05	1e-05	1e-05	1e-05	1e-05	1e-05	1e-05	1e-05	1e-05	1e-05	1e-05	1e-05	1e-05	1e-05	1e-05	1e-05	1e-05	1e-05	1e-05	1e-05	1e-05	1e-05
my_1596958_Bradi1g07577_aln.fna	0.242075	0.227842	0.242075	0.242075	0.242075	0.242075	0.242075	0.242075	0.244805	0.242075	0.242075	0.242075	0.242075	0.272516	0.251987	0.227842	0.251987	0.263164	0.252348	0.251987	0.251987	0.251987	0.242075	0.242075	0.242075	0.227842	0.227842	0.23751	0.252348	0.242075	0.251987	0.251987	0.242075	0.25259	0.242075	0.242075	0.242075	0.242075	0.242075	0.242075	0.242075	0.242075	0.242075	0.242075	0.242075	0.242075	0.242075	0.251987	0.242075
my_1612677_Bradi4g31600_aln.fna	0.113703	0.113703	0.113703	0.113703	0.113703	0.113703	0.113703	0.113703	0.099469	0.099469	0.128208	0.113703	0.099469	0.099469	0.113703	0.14288	0.099469	0.142697	0.145977	0.099469	0.099469	0.099469	0.113703	0.142697	0.113703	0.113703	0.113703	0.14288	0.14288	0.099469	0.128191	0.099469	0.099469	0.128057	0.113703	0.113703	0.099469	0.113703	0.128208	0.113703	0.113703	0.099469	0.099469	0.099469	0.113703	0.113703	0.113703	0.099469	0.113703
my_1609255_Bradi1g38120_aln.fna	0.009179	0.009179	0.009179	0.009179	0.009179	0.009179	0.009179	0.009179	0.007687	0.011267	0.009179	0.016111	0.033888	0.008333	0.009179	0.009179	0.011267	0.024186	0.009851	0.009179	0.008097	0.009179	0.007285	0.009179	0.009179	0.022439	0.011267	0.011267	0.009179	0.009179	0.017154	0.011267	0.008097	0.024305	0.018268	0.009179	0.011267	0.009179	0.00787	0.009179	0.009179	0.022608	0.01581	0.009179	0.009179	0.009179	0.086095	0.011267	0.009179
my_1615173_Bradi1g53237_aln.fna	0.098914	0.098914	0.098914	0.110062	0.098914	0.110062	0.110062	0.110062	0.129187	0.098914	0.113241	0.098914	0.098914	0.140947	0.126171	0.143011	0.098914	0.127131	0.143123	0.098914	0.098914	0.098914	0.098914	0.142378	0.098914	0.098914	0.098914	0.098914	0.113241	0.102144	0.098914	0.12743	0.142384	0.112824	0.098914	0.110062	0.098914	0.098914	0.127131	0.098914	0.110062	0.086143	0.12649	0.110062	0.110062	0.110062	0.098914	0.126171	0.098914
my_1608693_Bradi2g34810_aln.fna	0.020506	0.01925	0.01925	0.01925	0.020506	0.018281	0.01925	0.01932	0.028061	0.01925	0.028061	0.020506	0.018241	0.01925	0.020506	0.020506	0.01925	0.01925	0.061936	0.020506	0.020506	0.020506	0.01925	0.01925	0.01925	0.020506	0.020506	0.020506	0.01925	0.020506	0.01925	0.018122	0.028061	0.058087	0.020506	0.020506	0.020506	0.01925	0.01925	0.020506	0.01925	0.018241	0.020506	0.020506	0.020506	0.020506	0.020506	0.018122	0.020506
my_1595063_Bradi5g12137_aln.fna	0.132649	0.132649	0.132649	0.132649	0.132649	0.110982	0.132649	0.13242	0.103576	0.103576	0.132649	0.139988	0.110982	0.139796	0.132649	0.132649	0.110982	0.152962	0.597221	0.132649	0.132649	0.132649	0.139988	0.132649	0.132649	0.132649	0.139906	0.132649	0.139988	0.139988	0.12522	0.118178	0.132649	0.140423	0.110982	0.132649	0.132649	0.132649	0.139988	0.132649	0.132649	0.110982	0.132649	0.136368	0.132649	0.132649	0.110982	0.118178	0.132649
my_1612848_Bradi1g51420_aln.fna	0.899369	0.819518	0.749209	0.820597	0.820597	0.749209	0.820597	0.749209	0.820597	0.820597	0.819518	0.819518	0.520002	0.814104	0.674779	0.819518	0.899369	0.749209	0.819518	0.819518	0.819518	0.819518	0.819518	0.820597	0.820597	0.899369	0.891986	0.899369	0.820597	0.819518	0.814104	0.891986	0.819518	0.820597	0.820597	0.749209	0.819518	0.820597	0.819518	0.820597	0.749209	0.819518	0.749209	0.820597	0.820597	0.749209	0.820597	0.899369	0.749209
my_1602288_Bradi1g17877_aln.fna	0.169175	0.169175	0.169175	0.169175	0.169175	0.169175	0.169175	0.169175	0.161672	0.182453	0.169175	0.174155	0.169175	0.165222	0.165667	0.177767	0.165667	0.178439	0.173682	0.169175	0.169175	0.169175	0.169175	0.187466	0.169175	0.169175	0.169175	0.173682	0.178695	0.173682	0.165667	0.161172	0.177519	0.182292	0.169175	0.169175	0.169175	0.169175	0.169175	0.169175	0.169175	0.169175	0.169175	0.169175	0.169175	0.169175	0.169175	0.161172	0.169175
my_1598497_Bradi5g20197_aln.fna	0.147339	0.181205	0.204608	0.204608	0.204608	0.204608	0.204608	0.181205	0.160841	0.147339	0.226324	0.181205	0.147339	0.184024	0.181205	0.181205	0.147339	0.35801	0.226324	0.181205	0.181205	0.181205	0.226324	0.22676	0.181205	0.181205	0.181205	0.272344	0.226324	0.226324	0.147339	0.147339	0.226324	0.179875	0.204608	0.204608	0.181205	0.181205	0.226324	0.204608	0.204608	0.147339	0.204608	0.204608	0.204608	0.204608	0.204608	0.147339	0.204608
my_1597392_Bradi2g10750_aln.fna	0.185878	0.185878	0.185878	0.185878	0.185878	0.185878	0.185878	0.185878	0.178695	0.18547	0.181058	0.189989	0.185878	0.197892	0.185878	0.174473	0.185878	0.196247	0.19381	0.185878	0.185878	0.185878	0.174473	0.189355	0.185878	0.197402	0.189713	0.185065	0.174473	0.178941	0.185859	0.185878	0.189989	0.189432	0.185878	0.185878	0.185878	0.185878	0.185878	0.185878	0.185878	0.185878	0.185878	0.185878	0.185878	0.185878	0.185878	0.185878	0.185878
my_1590850_Bradi1g76520_aln.fna	0.141617	0.141617	0.141575	0.141575	0.141575	0.151428	0.151428	0.127393	0.144594	0.141517	0.141617	0.141617	0.13631	0.141212	0.141617	0.155821	0.141517	0.150055	0.141617	0.141617	0.141617	0.141617	0.141617	0.141617	0.141617	0.141617	0.141617	0.141617	0.141617	0.155797	0.141517	0.141517	0.141617	0.141617	0.141575	0.151428	0.141617	0.141617	0.141617	0.151428	0.141575	0.13631	0.151428	0.141575	0.151428	0.141575	0.141575	0.141517	0.151428
my_1615882_Bradi2g02150_aln.fna	0.165307	0.165307	0.196798	0.196798	0.196798	0.196798	0.196798	0.196798	0.250627	0.165307	0.196798	0.196798	0.165307	0.165307	0.196798	0.165307	0.165307	0.196798	0.196798	0.165307	0.165307	0.165307	0.196798	0.196798	0.196798	0.196798	0.196798	0.196798	0.196798	0.165307	0.165307	0.143899	0.196798	0.196798	0.196798	0.196798	0.196798	0.196798	0.196798	0.196798	0.196798	0.165307	0.196798	0.196798	0.196798	0.196798	0.196798	0.143899	0.196798
my_1599231_Bradi5g26300_aln.fna	0.040884	0.040884	0.040884	0.040884	0.051091	0.040884	0.040884	0.040884	0.051348	0.051091	0.051145	0.040884	0.055567	0.061686	0.040884	0.051432	0.040884	0.083056	0.040884	0.040884	0.040884	0.040884	0.040884	0.051145	0.040884	0.040884	0.040884	0.051145	0.040884	0.040884	0.040884	0.051091	0.062173	0.040884	0.040884	0.040884	0.040884	0.040884	0.040884	0.040884	0.040884	0.040884	0.040884	0.040884	0.036073	0.040884	0.040884	0.051091	0.040884
my_1610296_Bradi1g67150_aln.fna	0.051914	0.051914	0.051914	0.051914	0.051914	0.051914	0.051914	0.051914	0.051914	0.078266	0.051914	0.16043	0.051914	0.078797	0.051914	0.051914	0.051914	0.051914	0.199481	0.051914	0.078693	0.051914	0.051914	0.078266	0.051914	0.051914	0.078266	0.078693	0.051914	0.078536	0.159578	0.051914	0.078693	0.069024	0.051914	0.051914	0.051914	0.051914	0.051914	0.051914	0.051914	0.051914	0.078812	0.051914	0.051914	0.051914	0.051914	0.051914	0.051914
my_1597942_Bradi3g08380_aln.fna	0.049942	0.044576	0.049942	0.049717	0.049942	0.05594	0.064037	0.049942	0.044576	0.049942	0.049942	0.049942	0.111936	0.045496	0.049942	0.082447	0.044576	0.04512	0.05562	0.049942	0.049942	0.049942	0.049942	0.04176	0.049942	0.049942	0.049942	0.050395	0.040684	0.041472	0.034647	0.044576	0.052837	0.041153	0.05594	0.049942	0.067876	0.044576	0.045496	0.049717	0.049942	0.05594	0.064037	0.064037	0.05594	0.049942	0.05594	0.044576	0.049717
my_1605542_Bradi1g68970_aln.fna	0.241934	0.259382	0.259382	0.240506	0.259382	0.259382	0.240506	0.240506	0.241934	0.241934	0.259382	0.259382	0.213765	0.258289	0.259382	0.27691	0.241934	0.294938	0.259382	0.259382	0.259382	0.259382	0.288163	0.259382	0.259382	0.259382	0.259382	0.296225	0.27691	0.277475	0.277249	0.241934	0.296225	0.27677	0.259382	0.259382	0.259382	0.259382	0.312866	0.259382	0.259382	0.213765	0.259382	0.240506	0.259382	0.259382	0.259382	0.241934	0.259382
my_1603428_Bradi1g17230_aln.fna	0.079358	0.083646	0.079358	0.079358	0.079358	0.079358	0.079358	0.079358	0.087574	0.087574	0.079358	0.079358	0.083646	0.09002	0.079358	0.079358	0.083646	0.078802	0.084828	0.079358	0.079358	0.079358	0.079358	0.079358	0.079358	0.079358	0.079358	0.079358	0.079358	0.079358	0.083646	0.083646	0.079358	0.106449	0.079358	0.079358	0.079358	0.079358	0.079358	0.079358	0.079358	0.083646	0.079358	0.079358	0.079358	0.079358	0.079358	0.083646	0.079358
my_1598416_Bradi3g34510_aln.fna	0.060404	0.060404	0.063018	0.063018	0.063018	0.063018	0.063018	0.063018	0.063018	0.060404	0.068118	0.060404	0.063018	0.075662	0.063018	0.068025	0.240757	0.074261	0.06692	0.068308	0.060404	0.060404	0.07606	0.084218	0.060404	0.063018	0.063018	0.070975	0.060404	0.060404	0.068025	0.07598	0.07598	0.084232	0.063018	0.063018	0.060404	0.060404	0.060404	0.063018	0.063018	0.063018	0.063018	0.063018	0.063018	0.063018	0.063018	0.060404	0.063018
[truncated: 6,819 more rows]
[truncated: 7 more columns]

## Sheet: Supp Fig 11 b and d
this data is also contained in supplementary data 11.
[truncated: 9,436 more rows]

[truncated: 1 more sheets: Supp Fig 12]
